# Supplementary material for: 100 million years of multigene family evolution: origin and evolution of the avian MHC class IIB
Source: BMC Genomics. 2017 Jun 13;18:460. doi: 10.1186/s12864-017-3839-7 (PMC5470263; doi:10.1186/s12864-017-3839-7)
Supplement: Supplementary file 10 — GenBank accession numbers of MHCIIB sequences retained for analysis. (XLSX 23 kb) [file 12864_2017_3839_MOESM10_ESM.xlsx]

## Sheet: sample
Order	Species	Accession number
Accipitriformes	Accipiter gentilis	EF370953.1
	Aegypius monachus	EF370954.1
	Aquila chrysaetos	EF370955.1
	Buteo buteo	EF370956.1
	Circaetus gallicus	EF370957.1
	Circus aeruginosus	EF370958.1
	Elanus caeruleus	EF370959.1
	Gyps africanus	EF370967.1
	Gyps africanus	EF370969.1
	Gyps africanus	EF370972.1
	Gyps africanus	EF370974.1
	Gyps africanus	EF370990.1
	Gyps coprotheres	EF370977.1
	Haliaeetus leucocephalus	GU085500.1
	Haliaeetus leucocephalus	GU085502.1
	Milvus milvus	KJ162427.1
	Neophron percnopterus	EF370964.1
	Pandion haliaetus	EF370965.1
	Haliaeetus albicilla	XM_009927842.1
Anseriformes	Anas platyrhynchos	NM_001310784.1
	Anas platyrhynchos	NM_001310815.1
	Anser cygnoides	EU734804.1
	Anser cygnoides	EU734805.1
	Anser cygnoides	EU999163.1
	Cairina moschata	DQ490138.1
Apterygiformes	Apteryx australis	LK075454.1
	Apteryx australis	LK075717.1
	Apteryx australis	LK094994.1
	Apteryx owenii	HQ639683.1
	Apteryx owenii	HQ639685.1
	Apteryx owenii	HQ639686.1
	Apteryx owenii	HQ639687.1
	Apteryx owenii	HQ639690.1
	Apteryx owenii	HQ639691.1
	Apteryx owenii	HQ639693.1
	Apteryx owenii	HQ639696.1
Bucerotiformes	Buceros rhinoceros	XM_010134318.1
Caprimulgiformes	Caprimulgus carolinensis	XM_010171842.1
	Chaetura pelagica	XM_009993841.1
	Chaetura pelagica	XM_009995167.1
	Calypte anna	XM_008493495.1
	Tachymarptis melba	KJ162431.1
	Tachymarptis melba	KJ162432.1
	Tachymarptis melba	KJ162433.1
Cariamiformes	Cariama cristata	XM_009709975.1
Casuariiformes	Casuarius casuarius	KJ162549.1
	Casuarius casuarius	KJ162550.1
Charadriiformes	Aethia pusilla	AY327423.1
	Aethia pusilla	AY327424.1
	Aethia pusilla	AY327426.1
	Alca torda	EU326268.1
	Alca torda	EU326269.1
	Alca torda	EU326270.1
	Alca torda	EU326279.1
	Alca torda	HQ822510.1
	Alca torda	HQ822517.1
	Alca torda	HQ822519.1
	Alca torda	HQ822524.1
	Alca torda	HQ822525.1
	Alca torda	HQ822526.1
	Alca torda	HQ822527.1
	Fratercula arctica	EU326262.1
	Fratercula arctica	EU326266.1
	Fratercula arctica	EU326267.1
	Fratercula arctica	HQ822485.1
	Fratercula arctica	HQ822486.1
	Fratercula arctica	HQ822487.1
	Fratercula arctica	HQ822488.1
	Fratercula arctica	HQ822489.1
	Fratercula arctica	HQ822493.1
	Fratercula arctica	HQ822502.1
	Fratercula arctica	HQ822506.1
	Fratercula arctica	HQ822507.1
	Gallinago media	AF485404.1
	Gallinago media	AF485405.1
	Gallinago media	AF485406.1
	Limosa limosa	KJ162434.1
	Limosa limosa	KJ162435.1
	Limosa limosa	KJ162436.1
	Limosa limosa	KJ162437.1
	Pagophila eburnea	KJ162438.1
	Pagophila eburnea	KJ162439.1
	Pagophila eburnea	KJ162440.1
	Pagophila eburnea	KJ162442.1
	Philomachus pugnax	KJ162443.1
	Philomachus pugnax	KJ162444.1
	Philomachus pugnax	KJ162446.1
	Philomachus pugnax	KJ162447.1
	Philomachus pugnax	KJ162448.1
	Calidris pugnax	XM_014959846.1
	Calidris pugnax	XM_014959856.1
	Charadrius vociferus	XM_009891114.1
	Rissa tridactyla	EU326244.1
	Rissa tridactyla	EU326249.1
	Rissa tridactyla	EU326254.1
	Rissa tridactyla	EU326256.1
	Rissa tridactyla	EU326257.1
	Rissa tridactyla	EU326258.1
	Rissa tridactyla	EU326259.1
	Rissa tridactyla	EU326261.1
	Rissa tridactyla	HQ822398.1
	Rissa tridactyla	HQ822408.1
	Rissa tridactyla	HQ822410.1
	Rissa tridactyla	HQ822412.1
	Rissa tridactyla	HQ822414.1
	Rissa tridactyla	HQ822418.1
	Rissa tridactyla	HQ822420.1
	Rissa tridactyla	HQ822425.1
	Rissa tridactyla	HQ822426.1
	Rissa tridactyla	HQ822427.1
	Rissa tridactyla	HQ822432.1
	Rissa tridactyla	HQ822433.1
	Rissa tridactyla	HQ822438.1
	Rissa tridactyla	HQ822440.1
	Rissa tridactyla	HQ822441.1
	Rissa tridactyla	HQ822443.1
	Rissa tridactyla	HQ822445.1
	Rissa tridactyla	HQ822449.1
	Rissa tridactyla	HQ822455.1
	Rissa tridactyla	HQ822460.1
	Rissa tridactyla	HQ822461.1
	Rissa tridactyla	HQ822463.1
	Rissa tridactyla	HQ822464.1
	Rissa tridactyla	HQ822467.1
	Rissa tridactyla	HQ822469.1
	Rissa tridactyla	HQ822470.1
	Rissa tridactyla	HQ822472.1
	Uria aalge	EU326273.1
	Uria aalge	EU326274.1
	Uria aalge	EU326275.1
	Uria aalge	EU326276.1
	Uria aalge	EU326278.1
	Uria aalge	HQ822474.1
	Uria aalge	HQ822476.1
	Uria aalge	HQ822478.1
	Uria aalge	HQ822480.1
	Uria aalge	HQ822481.1
	Uria aalge	HQ822482.1
Ciconiiformes	Ciconia ciconia	KJ162449.1
	Ciconia ciconia	KJ162450.1
	Ciconia ciconia	KJ162452.1
	Ciconia ciconia	KJ162453.1
Coraciiformes	Alcedo atthis	KJ162462.1
	Alcedo atthis	KJ162463.1
	Alcedo atthis	KJ162464.1
	Alcedo atthis	KJ162465.1
	Alcedo atthis	KJ162466.1
Columbiformes	Columba livia	KJ162460.1
	Columba livia	KJ162459.1
Cuculiformes	Cuculus canorus	XM_009560180.1
Eurypygiformes	Eurypyga helias	XM_010159513.1
Falconiformes	Falco biarmicus	EF370989.1
	Falco eleonorae	JN613254.1
	Falco femoralis	EF370988.1
	Falco naumanni	EF370986.1
	Falco peregrinus	EF370985.1
Galliformes	Coturnix japonica	AB110468.1
	Gallus domesticus	X07447.1
	Gallus gallus	AB020220.1
	Gallus gallus	AF452564.1
	Gallus gallus	AF452565.1
	Gallus gallus	AF452566.1
	Gallus gallus	AJ248572.1
	Gallus gallus	AJ248579.1
	Gallus gallus	AY210420.1
	Gallus gallus	AY510090.1
	Gallus gallus	DQ007238.1
	Gallus gallus	EF554708.1
	Gallus gallus	EF554714.1
	Gallus gallus	EF554717.1
	Gallus gallus	EF554719.1
	Gallus gallus	EF661573.1
	Gallus gallus	EF661574.1
	Gallus gallus	HQ203695.1
	Gallus gallus	HQ203697.1
	Gallus gallus	HQ203705.1
	Gallus gallus	HQ203708.1
	Gallus gallus	HQ203709.1
	Gallus gallus	HQ203715.1
	Gallus gallus	HQ203716.1
	Gallus gallus	HQ203719.1
	Gallus gallus	HQ203723.1
	Meleagris gallopavo	DQ993255.2
	Meleagris gallopavo	FJ946996.1
	Meleagris gallopavo	FJ946997.1
	Meleagris gallopavo	GU189282.1
	Meleagris gallopavo	GU189283.1
	Numida meleagris	EF643464.1
	Numida meleagris	EU030445.1
	Numida meleagris	EU826064.1
	Phasianus colchicus	AJ224344.1
	Meleagris gallopavo	XM_010727749.1
	Meleagris gallopavo	XM_010727750.1
	Tetrao tetrix	JQ028669.1
	Tympanuchus cupido	JX971120.1
Gaviiformes	Gavia stellata	XM_009814721.1
Gruiformes	Anthropoides paradiseus	LC062920.1
	Anthropoides paradiseus	LC062921.1
	Anthropoides virgo	LC062916.1
	Balearica pavonina	LC062945.1
	Balearica pavonina	LC062946.1
	Balearica regulorum	LC062944.1
	Fulica atra	LC062950.1
	Fulica atra	LC062951.1
	Grus antigone	LC062912.1
	Grus antigone	LC062914.1
	Grus canadensis	LC062905.1
	Grus canadensis	LC062907.1
	Grus grus	LC062932.1
	Grus grus	LC062933.1
	Grus grus	LC062934.1
	Grus leucogeranus	LC062903.1
	Grus leucogeranus	LC062904.1
	Grus nigricollis	LC062939.1
	Psophia crepitans	LC062948.1
	Psophia crepitans	LC062949.1
	Rallus aquaticus	KJ162470.1
	Rallus aquaticus	KJ162471.1
Leptosomiformes	Leptosomus discolor	XM_009960252.1
Mesitornithiformes	Mesitornis unicolor	XM_010186590.1
	Mesitornis unicolor	XM_010193179.1
Musophagiformes	Tauraco erythrolophus	XM_009989403.1
	Tauraco hartlaubi	KJ162472.1
	Tauraco hartlaubi	KJ162473.1
	Tauraco hartlaubi	KJ162474.1
Opisthocomiformes	Opisthocomus hoazin	XM_009941653.1
Otidiformes	Otis tarda	LC062952.1
	Otis tarda	LC062954.1
	Otis tarda	LC062955.1
Passeriformes	Acrocephalus arundinaceus	AJ404372.1
	Acrocephalus arundinaceus	AJ404374.1
	Acrocephalus arundinaceus	AJ404375.1
	Acrocephalus arundinaceus	AJ404377.1
	Agelaius phoeniceus	AF170972.1
	Agelaius phoeniceus	AF328738.1
	Agelaius phoeniceus	U23967.1
	Agelaius phoeniceus	U23970.1
	Agelaius phoeniceus	U23971.1
	Andropadus virens	AY437900.1
	Andropadus virens	AY437904.1
	Andropadus virens	AY437912.1
	Andropadus virens	AY437914.1
	Aphelocoma coerulescens	U23958.1
	Aphelocoma coerulescens	U23959.1
	Aphelocoma coerulescens	U23960.1
	Aphelocoma coerulescens	U23961.1
	Aphelocoma coerulescens	U23962.1
	Aphelocoma coerulescens	U23966.1
	Aphelocoma coerulescens	U23972.1
	Bucanetes githagineus	GU390276.1
	Carpodacus mexicanus	AF241546.1
	Carpodacus mexicanus	AF241548.1
	Carpodacus mexicanus	AF241550.1
	Carpodacus mexicanus	AF241552.1
	Carpodacus mexicanus	AF241554.1
	Carpodacus mexicanus	AF241556.1
	Carpodacus mexicanus	AF241558.1
	Carpodacus mexicanus	AF241560.1
	Carpodacus mexicanus	AF241562.1
	Carpodacus mexicanus	AF241564.1
	Carpodacus mexicanus	U23968.1
	Carpodacus mexicanus	U23969.1
	Carpodacus mexicanus	U23976.1
	Chersophilus duponti	GU390280.1
	Corvus corax	GU390283.1
	Geospiza scandens	AF164167.1
	Geothlypis trichas	GQ247624.1
	Geothlypis trichas	GQ247629.1
	Geothlypis trichas	GQ247630.1
	Geothlypis trichas	GQ247631.1
	Geothlypis trichas	GQ247634.1
	Lanius senator	GU390298.1
	Lonchura striata	L42334.1
	Lonchura striata	L42335.1
	Luscinia svecica	HM189222.1
	Motacilla alba	GU390292.1
	Petroica australis	AY428561.1
	Petroica australis	AY428562.1
	Petroica australis	AY428563.1
	Petroica australis	AY428566.1
	Petroica traversi	AY258333.1
	Petroica traversi	AY428569.1
	Philetairus socius	KJ162482.1
	Acanthisitta chloris	XM_009075943.1
	Corvus brachyrhynchos	XM_008631578.1
	Corvus brachyrhynchos	XM_008635441.1
	Corvus brachyrhynchos	XM_008644403.1
	Corvus cornix	XM_010391970.1
	Corvus cornix	XM_010393447.1
	Ficedula albicollis	XM_005062242.1
	Ficedula albicollis	XM_005062711.1
	Ficedula albicollis	XM_005062921.1
	Ficedula albicollis	XM_016302871.1
	Geospiza fortis	XM_014311173.1
	Parus major	XM_015616250.1
	Parus major	XM_015616251.1
	Pseudopodoces humilis	XM_005533592.1
	Pseudopodoces humilis	XM_005534342.2
	Pseudopodoces humilis	XM_014262120.1
	Pseudopodoces humilis	XM_014262440.1
	Pseudopodoces humilis	XM_014262954.1
	Pseudopodoces humilis	XM_014263055.1
	Serinus canaria	XM_009099933.1
	Serinus canaria	XM_009100171.1
	Serinus canaria	XM_009100973.1
	Sturnus vulgaris	XM_014893485.1
	Taeniopygia guttata	XM_002193356.2
	Taeniopygia guttata	XM_002198130.2
	Taeniopygia guttata	XM_002198161.2
	Taeniopygia guttata	XM_012570525.1
	Taeniopygia guttata	XM_012575084.1
	Taeniopygia guttata	XM_012576249.1
	Taeniopygia guttata	XM_012576250.1
	Zonotrichia albicollis	XM_014273818.1
	Zonotrichia albicollis	XM_014275376.1
	Sylvia melanocephala	GU390296.1
Pelecaniformes	Ardea alba	HM991022.1
	Ardea alba	HM991023.1
	Ardea alba	HM991046.1
	Ardea cinerea	HM991016.1
	Ardea cinerea	HM991017.1
	Ardea cinerea	KJ162457.1
	Ardea cinerea	KJ162458.1
	Ardeola bacchus	HM991020.1
	Ardeola bacchus	HM991044.1
	Bubulcus ibis	HM991033.1
	Bubulcus ibis	KJ162454.1
	Egretta eulophotes	HM991028.1
	Egretta eulophotes	KC282841.1
	Egretta eulophotes	KC282842.1
	Egretta eulophotes	KC282843.1
	Egretta eulophotes	KC282846.1
	Egretta eulophotes	KC282850.1
	Egretta eulophotes	KC282852.1
	Egretta eulophotes	KC282853.1
	Egretta eulophotes	KC282858.1
	Egretta eulophotes	KC282867.1
	Egretta eulophotes	KC282870.1
	Egretta eulophotes	KC282875.1
	Egretta sacra	HM991037.1
	Egretta sacra	HM991038.1
	Egretta sacra	HM991058.1
	Egretta sacra	JF340055.1
	Egretta sacra	JF340056.1
	Egretta sacra	JF340057.1
	Egretta sacra	JF340058.1
	Gorsachius magnificus	HM991024.1
	Gorsachius magnificus	HM991025.1
	Gorsachius magnificus	HM991048.1
	Ixobrychus flavicollis	HM991026.1
	Ixobrychus flavicollis	HM991050.1
	Ixobrychus flavicollis	HM991051.1
	Nipponia nippon	AB872442.1
	Nipponia nippon	AB872444.1
	Nipponia nippon	KP182416.1
	Nycticorax nycticorax	HM991039.1
	Nycticorax nycticorax	HM991060.1
	Egretta garzetta	XM_009647145.1
Phoenicopteriformes	Phoenicoparrus andinus	KU053982.1
	Phoenicoparrus andinus	KU053983.1
	Phoenicoparrus andinus	KU053984.1
	Phoenicoparrus andinus	KU053985.1
	Phoenicoparrus jamesi	KU053978.1
	Phoenicoparrus jamesi	KU053979.1
	Phoenicoparrus jamesi	KU053980.1
	Phoenicoparrus jamesi	KU053981.1
	Phoenicoparrus minor	KU053975.1
	Phoenicoparrus minor	KU053977.1
	Phoenicopterus chilensis	KU053971.1
	Phoenicopterus chilensis	KU053972.1
	Phoenicopterus chilensis	KU053973.1
	Phoenicopterus roseus	KU053963.1
	Phoenicopterus roseus	KU053964.1
	Phoenicopterus roseus	KU053965.1
	Phoenicopterus roseus	KU053966.1
	Phoenicopterus roseus	KU053997.1
	Phoenicopterus roseus	KU053998.1
	Phoenicopterus roseus	KU053999.1
	Phoenicopterus roseus	KU054000.1
	Phoenicopterus ruber	KU053968.1
	Phoenicopterus ruber	KU053970.1
Piciformes	Dendrocopos major	KJ162483.1
	Dendrocopos major	KJ162485.1
	Jynx torquilla	KJ162486.1
	Picoides pubescens	XM_009899350.1
	Picoides pubescens	XM_009907896.1
Procellariiformes	Bulweria bulwerii	KJ162487.1
	Calonectris diomedea	KJ162496.1
	Calonectris diomedea	KJ162497.1
	Calonectris diomedea	KJ162499.1
	Diomedea exulans	KJ162500.1
	Halobaena caerulea	JF276893.1
	Halobaena caerulea	KJ162503.1
	Halobaena caerulea	KJ162504.1
	Halobaena caerulea	KJ162505.1
	Oceanodroma castro	KJ162507.1
	Oceanodroma castro	KJ162508.1
	Oceanodroma castro	KJ162509.1
	Oceanodroma leucorhoa	JN613229.1
	Oceanodroma leucorhoa	JN613230.1
	Oceanodroma monteiroi	KJ162516.1
	Pachyptila belcheri	KJ162523.1
	Pachyptila desolata	KJ162531.1
	Pachyptila desolata	KJ162532.1
	Pagodroma nivea	KJ162533.1
	Pagodroma nivea	KJ162535.1
	Pagodroma nivea	KJ162536.1
	Phoebastria immutabilis	KF475675.1
	Fulmarus glacialis	XM_009586297.1
	Procellaria aequinoctialis	KJ162491.1
	Procellaria aequinoctialis	KJ162492.1
	Procellaria aequinoctialis	KJ162493.1
	Procellaria aequinoctialis	KJ162494.1
Psittaciformes	Melopsittacus undulatus	XM_013129236.1
	Nestor notabilis	XM_010009528.1
Pterocliformes	Pterocles gutturalis	XM_010073610.1
	Pterocles gutturalis	XM_010078222.1
Reptilia	Alligator sinensis	XM_006036594.1
	Sphenodon punctatus	DQ124232.1
Sphenisciformes	Eudyptula minor	AB302091.1
	Aptenodytes forsteri	XM_009289256.1
	Pygoscelis adeliae	XM_009324037.1
	Spheniscus demersus	AB301478.1
	Spheniscus humboldti	AB154398.1
Strigiformes	Aegolius funereus	EF641252.1
	Aegolius funereus	EF641253.1
	Asio flammeus	EF641250.1
	Asio flammeus	EF641251.1
	Asio otus	EF641224.1
	Athene noctua	EF370984.1
	Athene noctua	EF641247.1
	Athene noctua	EF641248.1
	Athene noctua	EF641249.1
	Bubo africanus	EF641244.1
	Bubo africanus	EF641245.1
	Bubo africanus	EF641246.1
	Bubo bubo	EF370980.1
	Bubo bubo	EF641238.1
	Bubo bubo	EF641239.1
	Bubo scandiacus	EF641233.1
	Bubo scandiacus	EF641234.1
	Bubo scandiacus	EF641235.1
	Glaucidium passerinum	EF641231.1
	Otus scops	EF370981.1
	Otus scops	EF641257.1
	Otus scops	EF641258.1
	Otus scops	EF641259.1
	Strix aluco	EF370982.1
	Strix aluco	EF641254.1
	Strix aluco	EF641255.1
	Strix aluco	KJ162541.1
	Strix aluco	KJ162542.1
	Strix aluco	KJ162543.1
	Strix aluco	KJ162544.1
	Strix nebulosa	EF641240.1
	Strix uralensis	EF641242.1
	Strix uralensis	EF641243.1
	Surnia ulula	EF641226.1
	Surnia ulula	EF641228.1
	Surnia ulula	EF641229.1
	Surnia ulula	EF641230.1
	Tyto alba	EF370979.1
	Tyto alba	EF641260.1
Struthioniformes	Struthio camelus	XM_009687543.1
	Struthio camelus	XM_009687784.1
	Struthio camelus	KJ162545.1
	Struthio camelus	KJ162546.1
Tinamiformes	Tinamus guttatus	XM_010211658.1
	Tinamus guttatus	XM_010226787.1
