# Supplementary material for: 100 million years of multigene family evolution: origin and evolution of the avian MHC class IIB
Source: BMC Genomics. 2017 Jun 13;18:460. doi: 10.1186/s12864-017-3839-7 (PMC5470263; doi:10.1186/s12864-017-3839-7)
Supplement: Supplementary file 11 — Fasta format alignments of all MHCIIB sequences used for analysis. Separate alignments are provided for each exon and intron comprised between exon 1 to exon 4. Two alignments are provided for each region, one including all sequences retrievable and one including all accessions for which exon 3 was available. For the latter, all accession were retained for all regions, even if no sequence data was available. (ZIP 354 kb) [file 12864_2017_3839_MOESM11_ESM.zip]

Archive with 14 entries (14 files):
- ex3.fas
- ex3_raw-all.fas
- ex4.fas
- ex4_raw-all.fas
- int1.fas
- int1_raw-all.fas
- int2.fas
- int2_raw-all.fas
- int3.fas
- int3_raw-all.fas
- ex1.fas
- ex1_raw-all.fas
- ex2.fas
- ex2_raw-all.fas
