# Supplementary material for: 100 million years of multigene family evolution: origin and evolution of the avian MHC class IIB
Source: BMC Genomics. 2017 Jun 13;18:460. doi: 10.1186/s12864-017-3839-7 (PMC5470263; doi:10.1186/s12864-017-3839-7)
Supplement: Supplementary file 11 — Fasta format alignments of all MHCIIB sequences used for analysis. Separate alignments are provided for each exon and intron comprised between exon 1 to exon 4. Two alignments are provided for each region, one including all sequences retrievable and one including all accessions for which exon 3 was available. For the latter, all accession were retained for all regions, even if no sequence data was available. (ZIP 354 kb) [file 12864_2017_3839_MOESM11_ESM.zip › ex3.fas]

>Accipitriformes_Accipiter_gentilis__EF370953.1/1-217
AGTTGAGCCCAAGGTGAGGGTCTCCCCCATG---CAGTCGAGTTCCCTGCCCCAGACCAACAGGCTGGTTTGCTACGTGACGGGGTTTTACCCCGCGGAGATTGAGGTGAAGTGGTTCAAGAACGGGCAGGAGGAGACGGAGCACGTGGTGTCCACGGACATGATCCAGAACGGCGACTGGACCTACCAGGTGATGGTGATGCTGGAAACCACCCCGCAG
>Accipitriformes_Aegypius_monachus__EF370954.1/1-217
AGTTGAGCCCAAGGTGAGGGTCTCCCCCATG---CAGTCGAGCTCCCTGCCCCAGACCAACAGGCTGGTTTGCTACGTGACGGGGTTTTACCCTGCGGAGATTGAGGTGAAGTGGTTCAAGAACGGGCAGGAGGAGACGGAGCACGTGGTGTCCACGGACATGATCCAGAACGGAGACTGGACCTACCAGGTGCTGGTGATGCTGGAAACCACCCCGCAG
>Accipitriformes_Aquila_chrysaetos__EF370955.1/1-217
AGTTGAGCCCAAGGTGAGGGTCTCCCCCATG---CAGTCGAGCTCCCTGCCCCAGACCAACAGGCTGGTTTGCTACGTGACGGGGTTTTACCCCGCGGAGATTGAGGTGAAGTGGTTCAAGAACGGGCAGGAGGAGACGGAGCACGTGGTGTCCACGGACATGATCCAGAACGGAGACTGGACCTACCAGGTGATGGTGATGCTGGAAACCACCCCGCAG
>Accipitriformes_Buteo_buteo__EF370956.1/1-217
AGTTGAGCCCAAGGTGAGGGTCTCCCCCATG---CAGTCGAGCTCCCTGCCCCAGACCAACAGGCTGGTTTGCTACGTGACGGGGTTTTACCCCGCGGAGATCGAGGTGAAGTGGTTCAAGAACGGGCAGGAGGAGACGGAGCACGTGGTGTCCACGGACGTGATCCAGAACGGAGACTGGACCTACCAGGTGCTGGTGATGCTGGAAACCACCCCGCAG
>Accipitriformes_Circaetus_gallicus__EF370957.1/1-217
AGTTGAGCCCAAGGTGAGGGTCTCCCCCATG---CAGTCGAGCTCCCTGCCCCAGACCAACAGGCTGGTTTGCTACGTGACGGGGTTTTACCCCGCGGAGATTGAGGTGAAGTGGTTCAAGAACGGGCAGGAGGAGACGGAGCACGTGGTGTCCACGGACATGATCCAGAACGGAGACTGGACCTACCAGGTGCTGGTGATGCTGGAAACCACCCCGCAG
>Accipitriformes_Circus_aeruginosus__EF370958.1/1-217
AGTTGAGCCCAAGGTGAGGGTCTCCCCCATG---CAGTCGAGCTCCCTGCCCCAGACCAACAGGCTGGTTTGCTATGTGACGGGGTTTTACCCCGCGGAGATTGAGGTGAAGTGGTTCAAGAACGGGCAGGAGGAGACGGAGCACGTGGTGTCCACGGACGTGATCCAGAACGGAGACTGGACCTACCAGGTGCTGGTGATGCTGGAAACCACCCCGCAG
>Accipitriformes_Elanus_caeruleus__EF370959.1/1-217
AGTTGAGCCCAAGGTAAGGGTCTCCCCTATG---CAGTCAAGCTCCCTGCCCCAAACCAACAGGCTGGTTTGCTACGTGACGGGATTCTACCCAGCGGAGATCGAGGTGAAGTGGTTCAAGAACGGGCAGGAGGAGATGGAGCACGTGGTATCCACAGACATGATCCAGAACGGAGACTGGACCTACCAGCTGTTGGTGATGCTGGAAACCACCCCGCAG
>Accipitriformes_Gyps_africanus__EF370967.1/1-217
AGTTGAGCCCAAGGTGAGGGTCTCCCCCATG---CAGTCGAGCTCCCTGCCCCAGACCAACAGGCTGGTTTGCTACGTGACGGGGTTTTACCCCGCGGAGATTGAGGTGAAGTGGTTCAAGAACGGGCAGGAGGAGACGGAGCACGTGGTGTCCACGGACATGATCCAGAACGGAGACTGGACCTACCAGGTGCTGGTGATGCTGGAAACCACTCCGCAG
>Accipitriformes_Gyps_africanus__EF370969.1/1-217
AGTTGAGCCCAAAGTGAGGGTCTCCCCCATG---CAGTCGAGCTCCCTGCCCCAGACCAACAGGCTGGTTTGCTACGTGACGGGGTTTTACCCCGCGGAGATTGAGGTGAAGTGGTTCAAGAACGGGCAGGAGGAGACGGAGCACGTGGTGTCCACGGACATGATCCAGAACGGAGACTGGACCTACCAGGTGCTGGTGATGCTGGAAACCACCCCGCAG
>Accipitriformes_Gyps_africanus__EF370972.1/1-217
AGTTGAGCCCAAGGTGAGGGTCTCCCCCATA---CAGTCGAGCTCCCTGCCCCAGACCAACAGGCTGGTTTGCTACGTGACGGGGTTTTACCCCGCGGAGATTGAGGTGAAGTGGTTCAAGAACGGGCAGGAGGAGACGGAGCACGTGGTGTCCACGGACATGATCCAGAACGGAGACTGGACCTACCAGGTGCTGGTGATGCTGGAAACCACCCCGCAG
>Accipitriformes_Gyps_africanus__EF370974.1/1-217
AGTTGAGCCCAAGGTGAGGGTCTCCCCCATG---CAGTCGAGCTCCCTGCCCCAGACCAACAGGCTGGTTTGCTACGTGACGGGGTTTTACCCCGCGGAGATTGAGGTGAAGTGGTTCAAGAACGGGCAGGAGGAGACGGAGCACATGGTGCCCACGGACATGATCCAGAACGGAGACTGGACCTACCAGGTGCTGGTGATGCTGGAAACCACCCCGCAG
>Accipitriformes_Gyps_africanus__EF370990.1/1-217
AGTTGAGCCCAAGGTGAGGGTCTCCCCCATG---CAGTCGAGCTCCCTGCCCCAGACCAACAGGCTGGCTTGCTACGTGACGGGGTTTTACCCCGCGGAGATTGAGGTGAAGTGGTTCAAGAACGGGCAGGAGGAGACGGAGCACATGGTGTCCACGGACATGATCCAGAACGGAGACTGGACCTACCAGGTGCTGGTGATGCTGGAAACCACCCCGCAG
>Accipitriformes_Gyps_coprotheres__EF370977.1/1-217
AGTTGAGCCCAAGGTGAGGGTCTCCCCCATG---CAGTCGAGCTCCCTGCCCCAGACCAACAGGCTGGTTTGCTACGTGACGGGGTTTTACCCTGCGGAGATTGAGGTGAAGTGGTTCAGGAACGGGCAGGAGGAGACGGAGCACGTGGTGTCCACGGACATGATCCAGAACGGAGACTGGACCTACCAGGTGCTGGTGATGCTGGAAACCACCCCGCAG
>Accipitriformes_Haliaeetus_leucocephalus__GU085500.1/1-217
AGTTGAGCCCAAGGTGAGGGTTTCCCCCATG---CAGTCGAGCTCCCTGCCCCAGACCAACAGGCTGGTTTGCTACGTGACGGGGTTTTACCCCGCGGAGATTGAGGTGAAGTGGTTCAAGAACGGGCAGGAGGAGACGGAGCACGTGGTGTCCACGGACATGATCCAGAACGGAGACTGGACCTACCAGGTGCTGGTGATGCTGGAAACCACCCCGCAG
>Accipitriformes_Haliaeetus_leucocephalus__GU085502.1/1-217
AGTTGAGCCCAAGGTGAGGGTCTCCCCCATG---CAGTCGAGCTCCCTGCCCCAGACCAACAGGCTGGTTTGCTACGTGACGGGGTTTTACCCCGCGGAGATTGAGGTGGAGTGGTTCAAGGACGGGCAGGAGGAGACGGAGCACGTGGTGTCCACGGACATGATCCAGAACGGAGACTGGACCTACCAGGTGCTGGTGATGCTGGAAACCACCCCGCAG
>Accipitriformes_Milvus_milvus__KJ162427.1/1-217
AGTTGAGCCCAAGGTGAGGGTCTCCCCCATG---CAGTCGAGCTCCCTGCCCCAGACCAACAGGCTGGTTTGCTACGTGACGGGGTTTTACCCCACGGAGATTGAGGTGAAGTGGTTCAAGAACGGGCAGGAGGAGACGGAGCACGTGGTGTCCACGGACATGATCCAGAACGGAGACTGGACCTACCAGGTGCTGGTGATGCTGGAAACCACCCCGCAG
>Accipitriformes_Neophron_percnopterus__EF370964.1/1-217
AGTTCAGCCCAAGGTGAGGGTCTCCCCCATG---CAGTCGAGCTCCCTGCCCCAGACCAACAGGCTGGTTTGCTACGTGACGGGGTTTTACCCCGCGGAGATTGAGGTGAAGTGGTTCAAGAACGGGCAGGAGGAGACGGAGCACGTGGTGTCCACGGACATGATCCAGAACGGAGACTGGACCTACCAGGTGCTGGTGATGCTGGAAACCACCCCGCAG
>Accipitriformes_Pandion_haliaetus__EF370965.1/1-217
AGTTCAGCCCAAGGTGAGGGTCTCCCCAATG---CAGTCGAGCTCCCTGCCCCAGACCAACAGGCTGGTTTGCTACGTGACGGGGTTCTACCCCGCGGAGATTGAGGTGAAGTGGTTCACGAACGGGCAGGAGGAGACGGAGCGCGTGGTGTCCACGGACATGATCCAGAACAGAGACTGGACCTACCAGGTGCTGGTGATGCTGGAAACCACGCCGCAG
>Accipitriformes_PREDICTED:_Haliaeetus_albicilla_XM_009927842.1/1-204
AGTTGAGCCCAAGGTGAGGGTCTCCCCCATG---CAGTCGAGCTCCCTGCCCCAGACCAACAGGCTGGTTTGCTACGTGACGGGGTTTTACCCCGCGGAGATTGAGGTGAAGTGGTTCAAGAACGGGCAGGAGGAGACGGAGCACGTGGTGTCCACGGACATGATCCAGAACGGAGACTGGACCTACCAGGTGCTGGTGATGCTGNG-------------
>Anseriformes_Anas_platyrhynchos__NM_001310784.1/1-217
AGTTGAGCCCAAGGTGAGGGTCTCTCCCATG---CAGTCGAGCTCGCTGCCCCAGACCGACAGGTTGGCGTGTTACGTGACGGGCTTTTACCCCGCCGAGATCCAGTTGAAGTGGTTCAAGAACGGCCAGGAGGAGACGAAGCACGTGGTGTCCACGGACGTGATCCAGAACGGGGACTGGACCTACCAGGTGCTGGTGATGCTGGAAAGCACCCCGCAG
>Anseriformes_Anas_platyrhynchos__NM_001310815.1/1-217
AGTTGAGCCCAAGGTGAGGGTCTCTCCCATG---CAGTCGAGCTCGCTGCCCCAGACCGACAGGCTGGCGTGCTACGTGACGGGCTTCTACCCCGCCGAGATCCAGGTGAAGTGGTTCAAGAACGGCCAGGAGGAGACGAAGCACGTGGTGTCCACGGACGTGATCCAGAACGGGGACTGGACCTACCAGGTGCTGGTGATGCTGGAAAGCACCCCGCAG
>Anseriformes_Anser_cygnoides__EU734804.1/1-63
AGTTGAGCCCAAGGTGAGGGTCTCTCCCATG---CAGTCGAGCTCCCTGCCCCAGACCGACAGGCT----------------------------------------------------------------------------------------------------------------------------------------------------------
>Anseriformes_Anser_cygnoides__EU734805.1/1-104
AGTTGAGCCCAAGGTGAGGGTCTCTCCCATG---CAGTCGAGCTCGCTGCCCCAGACCGACAGGTTGGCGTGCTACGTGACGGGCTTCTACCCCGCCGAGATCGAGG-----------------------------------------------------------------------------------------------------------------
>Anseriformes_Anser_cygnoides__EU999163.1/1-217
AGTTGAGCCCAAGGTGAGGGTCTCTCCCATG---CAGTCGAGCTCGCTGCCCCAGACCGACAGGCTGGCGTGCTACGTGACGGGCTTCTACCCCGCCGAGATCGAGGTGAAGTGGTTCAAGAACGGCCAGGAGGAGACGAAGCACGTGGTGTCCACGGACGTGATCCCCAACGGGGACTGGACCTACCAGGTGCTGGTGATGCTGGAAAGCACCCCGCAG
>Anseriformes_Cairina_moschata__DQ490138.1/1-217
AGTTGAGCCCAAGGTGAGGGTCTCTCCCATG---CAGTCGAGCTCGCTGCCCCAGACCGACAGGCTGGCGTGCTACGTGACGGGCTTCTACCCCGCCGAGATCGAGGTGAAGTGGTTCAAGAACGGCCAGGAGGAGACGAAGCACGTGGTGTCCACGGACGTGATCCAGAACGGGGACTGGACCTACCAGGTGCTGGTGATGCTGGAAAGCACCCCGCAG
>Apterygiformes_Apteryx_australis__LK075454.1/1-124
AGTTCAGCCCAAGGTGATGGTGTCCCCCATG---CAGTCGGGGTCCCTGCCCCAAACGGACAGGCTGCTCTGCTACGTGATGGGGTTTTACCCGGCGGAGATCAAGGTCAAGTGGTTCAAGAACGGG---------------------------------------------------------------------------------------------
>Apterygiformes_Apteryx_australis__LK075717.1/1-217
AGTTCAGCCCAAGGTGCTGGTGTCCCCCATG---CAGTCGGGGTCCCTGCCCCAAACGGACAGGCTGCTCTGCTACGTGACGGGCTTTTACCCGCCGGAGATCGAGGTCAAGTGGTTCAAGAACGGGCGGGAGGAGACGGAGCGCGTGGTGGCCACGGACGTGATCCAGAACGGCGACTGGACCTACCAGGTGCTGGTGATGCTGGAAAGCATGCCGCAG
>Apterygiformes_Apteryx_australis__LK094994.1/1-217
AGTTCAGCCCAAGGTGCTGGTGTCCCCCATG---CAGTCGGGGTCCCTGCCCCAAACGGACAGGCTGCTCTGCTACGTGACGGGCTTTTACCCACCGGAGATCGAGGTCAAGTGGTTCAAGAACGGGCGGGAGGAGACGGAGCGCGTGGTGGCCACGGACGTGATCCAGAACGGCGACTGGACCTACCAGGTGCTGGTGATGCTGGAAAGCATGCCGCAG
>Apterygiformes_Apteryx_owenii__HQ639683.1/1-217
AGTTCAGCCCAAGGTGCTGGTGTCCCCCATG---CAGTCGGGGTCCCTGCCCCAAACAGACAGGCTGCTCTGCTACGTGACGGGCTTTTACCCACCGGAGATCGAGGTCAAGTGGTTCAAGAACGGGCGGGAGGAGACGGAGCGCGTGGTGGCCACGGACGTGATCCAGAACGGCGACTGGACCTACCAGGTGCTGGTGATGCTGGAAAGCATGCCGCAG
>Apterygiformes_Apteryx_owenii__HQ639685.1/1-217
AGTTCAGCCCAAGGTGCTGGTGTCCCCCATG---CAGTCGGGGTCCCTGCCCCAAACGGACAGGCTGCTCTGCTACGTGACGGGGTTCTACCCGCCGGAGATCGAGGTCAAGTGGTTCAAGAACGGGCGGGAGGAGACGGAGCGCGTGGTGGCCACGGACGTGATCCAGAACGGCGACTGGACCTACCAGGTGCTGGTGATGCTGGAAAGCATGCCGCAG
>Apterygiformes_Apteryx_owenii__HQ639686.1/1-172
AGTTCAGCCCAAGGTGCTGGTGTCCCCCATG---CAGTCGGGGTCCCTGCCCCAAACGGACAGGCTGCTCTGCTACGTGACGGGCTTTTACCCGGCGGAGATCGAGGTCAAGTGGTTCAAGAATGGGCGGGAGGAGACGGAGCGTGTGGTGGCCACGGACGTGATCCAGAACGGC---------------------------------------------
>Apterygiformes_Apteryx_owenii__HQ639687.1/1-172
AGTTCAGCCCAAGGTGCTGGTGTCCCCCATG---CAGTCGGGGTCCCTGCCCCAAACGGACAGGCTGCTCTGCTACGTGACGGGGTTTTACCCGGCGGAGATCGAGGTCAAGTGGTTCAAGAACGGGCGGGAGGAGACGGAGCGCGTGGTGGCCACGGACGTGATCCAGAACGGC---------------------------------------------
>Apterygiformes_Apteryx_owenii__HQ639690.1/1-172
AGTTCAGCCCAAGGTGCTGGTGTCCCCCATG---CAGTCGGGGTCCCTGCCCCAAACAGACAGGCTGCTCTGCTACGTGACGGGCTTTTACCCGCCGGAGATCGAGGTCAAGTGGTTCAAGAACGGGCGGGAGGAGACGGAGCGCGTGGTGGCCACGGACGTGATCCAGAACGGC---------------------------------------------
>Apterygiformes_Apteryx_owenii__HQ639691.1/1-172
AGTTCAGCCCAAGGTGATGGTGTCCCCCATG---TAGTCGGGATCCCTGCCCCAAACGGACAGGCTGCTCTGCTACGTGATGGGCTTTTACCCACCGGAGATCGAGGTCAAGTGGTTCAAGAACGGGCGGGAGGAGACGGAGCGCGTGGTGGCCACGGACGTGATCCAGAACGGC---------------------------------------------
>Apterygiformes_Apteryx_owenii__HQ639693.1/1-172
AGTTCAGCCCAAGGTGATGGTGTCTCCCATG---CAGTCGGGGTCCCTGCCCCAAACGGACAGGCTGCTCTGCTATGTGACGGGCTTTTACCCGCCGGAGATCGAGGTCAAGTGGTTCAAGAACGGGCGGGAGGAGACGGAGCGCGTGGTGGCCACGGACGTGATCCAGAACGGC---------------------------------------------
>Apterygiformes_Apteryx_owenii__HQ639696.1/1-172
AGTTCAGCCCAAGGTGCTGGTGTCCCCCATG---CAGTCAGGGTCCCTGCCCCAAACGGACAGGCTGCTCTGCTACGTGACGGGCTTTTACCCGGCGGAGATCGAGGTCAAGTGGTTCAAGAATGGGCGGGAGGAGACGGAGCGCGTGGTGGCCACGGACGTGATCCAGAACGGC---------------------------------------------
>Bucerotiformes_PREDICTED:_Buceros_rhinoceros_XM_010134318.1/1-146
--TGCGGCCCAAGGTGAGGGTGTCCCCCGTG---CAGTCGGGCTCCCTGCCCCAGATCGACCGGCTGGTTTGCCACGTGTCGGGGCTTTATCCCACGGGGAC---------------------------------------------------------------------CGGCGACTGGACCTACCAGGTGCTGGTGCGGCTGGAACCCAGCCCGCAG
>Caprimulgiformes_PREDICTED:_Calypte_anna_XM_008493495.1/1-215
--TTGAACCCAAGGTGGAAATCTTCCCGACG---GAGTCGGGTTCCCTTCCCCGGATCGACGGGTTGGTTTGTGCCGTGATGGATTTTTACCCGGCGGAGATGGAGGTGAAATGGTTCAAGGATGGGAAGGAGGAGGTGGAGCACGTGGTGTCCACGGACGTCACCCAAAACGGGGACTGGACCTACCAGGTCCTGGTGATGCTGGAAACCACCCCGCAG
>Caprimulgiformes_PREDICTED:_Caprimulgus_carolinensis_XM_010171842.1/1-217
AGTTCAACCCAAGGTGAAGGTCTCCCCCATG---CAGTCGAGCTCCCTGCCCCAGACCGACAGGCTGGTTTGCTACGTGACGGGGTTTTACCCCGCGGAGATCGAGGTGAAGTGGTTCAAGAACGGGCAGGAGGAGACGGAGCGCGTGGTGTCAACGGACGTGATCCAGAATGGAGACTGGACCTACCAGGTGCTGGTGATGCTGGAAACCACCCCGCAG
>Caprimulgiformes_PREDICTED:_Chaetura_pelagica_XM_009993841.1/1-217
AGTCCAGCCCAAGGTGCGGGTCTCCCCGATG---CAGTCGGGCTCCCTGCCCCAGACCGACAGGCTGGTTTGCTACGTGAGCGGATTCTACCCGCCGGAGATCGAGGTGAAATGGTTCAAGGACGAGCAGGAGGAGACGGAGCGCGTGGTGTCCACGGACGTGATCCAGAACGGAGACTGGACGTACCAGGTGCTGGTGATGCTGGAGACCAGCCCTGAG
>Caprimulgiformes_PREDICTED:_Chaetura_pelagica_XM_009995167.1/1-217
AGTCCAGCCCGAGGTGGAAATCTTCCCCGTG---CAGTCGGGCTCCCTGCCCCAGACCGACAGGCTGGTTTGTGCCGTGATGGATTTCTACCCGCCGGAGATCGAGGTGAAATGGTTCAAGGACGAGCAGGAGGAGACGGAGCGCGTGGTGTCCACGGACGTGATCCAGAACGGAGACTGGACGTACCAGGTGCTGGTGATGCTGGAGACCAGCCCTGAG
>Caprimulgiformes_Tachymarptis_melba__KJ162431.1/1-217
AGTCCAGCCCGAGGTGGAAATCTTCCCCGTG---CAATCGGGCTCCCTGCCCCAGACCGACAGGCTGGTTTGTGCCGTGATGGATTTCTACCCGTCGGAGATCGAGGTGAAATGGTTCAAGGACGAGCAGGAGGAGACGGAGCGCGTGGTGTCCACGGACGTGATCCAGAACGGAGACTGGACCTACCAGGTGCTGGTGATGCTGGAGACCAGCCCGCAG
>Caprimulgiformes_Tachymarptis_melba__KJ162432.1/1-217
AGTTCAGCCCAAGGTGAGGGTCTCCCCCATG---CAGTCGAGCTCCCTGCCCCAGACCGACAGGCTGGTTTGCGCCGTGACGGGCTTTTACCCCGCGGAGATTGAGGTGAAGTGGTTCAAGAACGGGCATGAGGAGACGGAGCGTGTGGTGTCCACGGACGTGATCCAGAACGGAGACTGGACCTACCAGGTGCTGGTGATGCTGGAAACCACCCCGCAG
>Caprimulgiformes_Tachymarptis_melba__KJ162433.1/1-217
AGTCCAGCCCAAGGTGCGGGTCTCCCCGATG---CAGTCGGGCTCCCTGCCCCAGACCGACAGGTTGGTTTGCGCCGTAACCGGATTTTACCCGCCGGAGATCGAGGTGAAATGGTTCAAGGACGAGCAGGAGGAGACGGAGCGCGTGGTGTCCACGGACGTGATCCAGAACGGAGACTGGACCTACCAGGTGCTGGTGATGCTGGAGACCAGCCCGCAG
>Cariamiformes_PREDICTED:_Cariama_cristata_XM_009709975.1/1-217
AGTGAAGCCCAAGGTGGAAATCTACCCCGTG---CAGTCGAGCTCCCTGGCGCAGACCAACAGGCTGGTTTGCGCCGTGATGGATTTCTACCCCGCGGAGATGGAGGTGAAGTGGTTCAAGAACGGGCAGGAGGAGGTGGAGCACGTGGTGTCCACGGACGTGATCCAGAACGGCGACTGGACCTACCAGGTGCTGGTGATGCTGGAAACCACCCCGCAG
>Casuariiformes_Casuarius_casuarius__KJ162549.1/1-172
AGTTCAGCCCGAGGTGGAAATTTACCCCGTG---CAGTCGGGGTCCCTGCCCCAAACGGACAGGCTGGTTTGCGCCGTCATGGATTTCTACCTGCCGGAGATCGAGGTCAAGTGGTTCAAGAACGGGCGGGAGGAGACGGAGCGCGTGGTGGCCACGGACGTGATCCAGAACGGA---------------------------------------------
>Casuariiformes_Casuarius_casuarius__KJ162550.1/1-217
AGTTCAGCCCGAGGTGGAAATTTACCCCGTG---CAGTCGGGGTCCCTGCCCCAAACGGACAGGCTGGTTTGCGCCGTCATGGATTTCTACCCGCCGGAGATCGAGGTCAAGTGGTTCAAGAACGGGCGGGAGGAGACGGAGCGCGTGGTGGCCACGGACGTGATCCAGAACGGAGACTGGACCTACCAGGTGCTGGTGATGCTGGAGACCAGCCCGCAG
>Charadriiformes_Aethia_pusilla__AY327423.1/1-215
--TTCAGCCCAAGGTGAARRTCTMCCCGCTG---CAGTCGAGCTCCCTGCCCCAGACCAACAGGCTGGTTTGCGCCGTGATGGATTTCTACCCCGCGGAGATTGAGGTGAAGTGGTTGAAGAACGGGCAGGAGGAGACGGAGCACGTGGTGTCCACGGAGGTGATGCAGAACGGAGACTGGACCTACCAGGTGCTGGTGATGCTGGAANANCNCCCAACG
>Charadriiformes_Aethia_pusilla__AY327424.1/1-215
--TTCAGCCCGAGGTGRAGRTCTMCCCGCTG---CAGTCGAGCTCCCTGCCCCAGACCAACAGGCTGGTTTGCGCCSTNATRSRNTTYTACCCCGCGGAGATTGAGGTGAAGTGGTTGAAGAACGGGCAGGAGGAGACGGAGCACGTGGTGTCCACGGAGGTGATGCAGAACGGAGACTGGACCTACCAGGTGCTGGTGATGCTGGAANANCNCCCAACG
>Charadriiformes_Aethia_pusilla__AY327426.1/1-214
AGTTCAGCCCAAGGTGAAGGTCTCCCCGCTG---CAGTCGAGCTCCCTGCCCCAGACCAACAGGCTGGTTTGCGCTGTAGACGGGTTTTACCCCGCGGAGATTGAGGTGAAGTGGTTGAAGAACGGGCAGGAGGAGACGGAGCACGTGGTGTCCACGGAGGTGATGCAGAACGGAGACTGGACCTACCAGGTGCTGGTGATGCTGGAAA---CCCCAACG
>Charadriiformes_Alca_torda__EU326268.1/1-217
AGTTCAGCCCAAGGTGAAGGTCTCCCCAGTG---CAGTCGAGCTCCCTGCCCCAGACCGACAGGCTGGTTTGCGCCGTGACGGGGTTTTACCCCGCGGAGATTGAGGTGAAGTGGCTGAAGAACGGGCAGGAGGAGACGGAGCACGTGGTGTCCACGGAGGTGATGCAGAACGGAGACTGGACCTACCAGGTGCTGGTGATGCTGGAAACCGCCCCGCAG
>Charadriiformes_Alca_torda__EU326269.1/1-217
AGTTCAGCCCGAGGTGGAAATCTACCCGGTG---CAGTCGAGCTCCCTGCCCCAGACCGACAGGCTGGTTTGCGCCGTGATGGATTTCTACCCCGCGGAGATTGAGGTGAAGTGGCTGAAGAACGGGCAGGAGGAGACGAAGCACGTGGTGTCCACGGAGGTGATGCAGAACGGAGACTGGACCTACCAGGTGCTGGTGATGCTGGAAACCGCCCCGCAG
>Charadriiformes_Alca_torda__EU326270.1/1-217
AGTTCAGCCCGAGGTGGAAATCTACCCGGTG---CAGTCGAGCTCCCTGCCCCAGACCGACAGGCTGGTTTGCGCCGTGATGGATTTCTACCCCGCGGAGATTGAGGTGAAGTGGCTGAAGAACGGGCAGGAGGAGACGGAGCACGTGGTGTCCACGGAGGTGATGCAGAACGGAGACTGGACCTACCAGGTGCTGGTGATGCTGGAAACCGCCCCGCAG
>Charadriiformes_Alca_torda__EU326279.1/1-217
AGTTCAGCCCAAGGTGAAGGTCTCCCCAGTG---CAGTCGAGCTCCCTGCCCCAGACCGACAGGCTGGTTTGCGCCGTGACGGGGTTTTACCCTGCGGAGATTGAGGTGAAGTGGCTGAAGAACGGGCAGGAGGAGACGGAGCACGTGGTGTCCACGGAGGTGATGCAGAACGGAGACTGGACCTACCAGGTGCTGGTGATGCCGGAAACCGCCCCGCAG
>Charadriiformes_Alca_torda__HQ822510.1/1-217
AGTTCAGCCCGAGGTGGAAATCTACCCGGTG---CAGTCGAGCTCCCTGCCCCAGACCGACAGGCTGGTTTGCGCCGTGATGGATTTCTACCCCGCGGAGATTGAGGTGAAGTGGCTGAAGAACGGGCAGGAGGAGACGGAGCACGTGGTGTCCATGGAGGTGATGCAGAACGGAGACTGGACCTACCAGGTGCTGGTGATGCTGGAAACCGCCCCGCAG
>Charadriiformes_Alca_torda__HQ822517.1/1-217
AGTTCAGCCCAAGGTGAAGGTCTCCCCAGTG---CAGTCGAGCTCCCTGCCCCAGACCGACAGGCTGGTTTGCGCCGTGACGGGGTTTTACCCCGCGGAGATTGAGGTGAAGTGGCTGAAGAACGGGCAGGAGGAGACGGAGCACGTGGTGTCCACGGGGGTGATGCAGAACGGAGACTGGACCTACCAGGTGCTGGTGATGCTGGAAACCGCCCCGCAG
>Charadriiformes_Alca_torda__HQ822519.1/1-217
AGTTCAGCCCGAGGTGGAAATCTACCCGGTG---CAGTCGAGCTCCCTGCCCCAGACCGACAGGCTGGTTTGCGCCGTGACGGGGTTTTACCCCGCGGAGATTGAGGTGAAGTGGCTGAAGAACGGGCAGGAGGAGACGGAGCACGTGGTGTCCACGGAGGTGATGCAGAACGGAGACTGGACCTACCAGGTGCTGGTGATGCTGGAAACCGCCCCGCAG
>Charadriiformes_Alca_torda__HQ822524.1/1-217
AGTTCAGCCCGAGGTGGAAATCTACCCGGTG---CAGTCGAGCTCCCTGCCCCAGACCGACAGGCTGGTTTGCGCCGTGATGGATTTCTACCCCGCGGAGATTGAGGTGAAGTGGCTGAAGAACGGGCAAGAGGAGACGGAGCACGTGGTGTCCACGGAGGTGATGCAGAACGGAGACTGGACCTACCAGGTGCTGGTGATGCTGGAAACCGCCCCGCAG
>Charadriiformes_Alca_torda__HQ822525.1/1-217
AGTTCAGCCCAAGGTGAAGGTCTCCCCAGTG---CAGTCGAGCTCCCTGCCCCAGACCGACAGGCTGGTTTGCGCCGTGACGGGGTTTTACCCCGCGGAGATTGAGGTGAAGTGGCTGAAGAACGGGCAGGAGGAGACGGAGCACGTGGTGTCCACGGAGGTGATGCAGAACGGAGACTGGACCTACCAGGTGTTGGTGATGCTGGAAACCGCCCCGCAG
>Charadriiformes_Alca_torda__HQ822526.1/1-217
AGTTCAGCCCAAGGTGAAGGTCTCCCCAGTG---CAGTCGAGCTCCCTGCCCCAGACCGACAGGCTGGTTTGCGCCGCGACGGGGTTTTACCCCGCGGAGATTGAGGTGAAGTGGCTGAAGAACGGGCAGGAGGAGACGGAGCACGTGGTGTCCACGGAGGTGATGCAGAACGGAGACTGGACCTACCAGGTGTTGGTGATGCTGGAAACCGCCCCGCAG
>Charadriiformes_Alca_torda__HQ822527.1/1-217
AGTTCAGCCCAAGGTGAAGGTCTCCCCAGTG---CAGTCGAGCTCCCTGCCCCAGACCGACAGGCTGGTTTGCGCCGTGACGGGGTTTTACCCCGCGGAGATTGAGGTGAAGTGGCTGAAGAACGGGCAGGAGGAGGCGGAGCACGTGGTGTCCACGGAGGTGATGCAGAACGGAGACTGGACCTACCAGGTGTTGGTGATGCTGGAAACCGCCCCGCAG
>Charadriiformes_Fratercula_arctica__EU326262.1/1-217
AGTTCAGCCCGAGGTGGAAATCTACCCGCTG---CAGTCGAGCTCCCTGCCCCAGACCAACAGGCTGGTTTGCGCCGTGATGGATTTCTACCCTGCGGAGATTGAGGTGAAGTGGCTGAAGAACGGGCAGGAGGAGACGGAGCACGTGGTGTCCACGGAGGTGATGCAGAACGGAGACTGGACCTACCAGGTGCTGGTGATGCTGGAAACCACCCCGCAG
>Charadriiformes_Fratercula_arctica__EU326266.1/1-217
AGTTCAGCCCGAGGTGGAAATCTACCCGCTG---CAGTCGAGCTCCCTGCCCCAGACCAACAGGCTGGTTTGCGCCGTGATGGATTTCTACCCTGCGGAGATTGAGGTGAAGTGGCTGAAGAACGGGCAGGAGGAGATGGAGCACGTGGTGTCCACGGAGGTGATGCAGAACGGAGACTGGACCTACCAGGTGCTGGTGATGCTGGAAACCACCCCGCAG
>Charadriiformes_Fratercula_arctica__EU326267.1/1-217
AGTTCAGCCCAAGGTGAAGGTCTCCCCAGTG---CAGTCGAGCTCCCTGCCCCAGACCAACAGGCTGGTTTGCGCTGTGACGGGGTTTTACCCCGCGGAGATTGAGGTGAAGTGGCTGAAGAACGGGCAGGAGGAGACGGAGCACGTGGTGTCCACGGAGGTGATGCAGAACGGAGACTGGACCTACCAGGTGCTGGTGATGCTGGAAACCACCCCGCAG
>Charadriiformes_Fratercula_arctica__HQ822485.1/1-217
AGTTCAGCCCAAGGTGAAGGTCTCCCCAGTG---CAGTCGAGCTCCCTGCCCCAGACCAACAGGCTGGTTTGTGCTGTGACGGGGTTTTACCCCGCGGAGATTGAGGTGAAGTGGCTGAAGAACGGGCAGGAGGAGACGGAGCACGTGGTGTCCACGGAGGTGATGCAGAACGGAGACTGGACCTACCAGGTGCTGGTGATGCTGGAAACCACCCCGCAG
>Charadriiformes_Fratercula_arctica__HQ822486.1/1-217
AGTTCAGCCCAAGGTGAAGGTCTCCCCAGTG---CAGTCGAGCTCCCTGCCCCAGACCAACAGGCTGGTTTGCGCTGTGACGGGGTTTTACCCCGCGGAGATTGAGGTGAAGTGGCTGAAGAACGGGCAGGAGGAGACGGAGCACGTGGTGTCCACGGAGGTGATGCAGAACGGAGACTGGACCTACCAGGTGCTGGTGATGCTGGAAACCATCCCGCAG
>Charadriiformes_Fratercula_arctica__HQ822487.1/1-217
AGTTCAGCCCGAGGTGGAAATCTACCCGCTG---CAGTCGAGCTCCCTGCCCCAGACCAACAGGCTGGTTTGCGCCGTGATGGATTTCTACCCTGCGGAGATTGAGGTGAAGCGGCTGAAGAACGGGCAGGAGGAGACGGAGCACGTGGTGTCCACGGAGGTGATGCAGAACGGAGACTGGACCTACCAGGTGCTGGTGATGCTGGAAACCACCCCGCAG
>Charadriiformes_Fratercula_arctica__HQ822488.1/1-217
AGTTCAGCCCGAGGTGGAAATCTACCCGCTG---CAGTCGAGCTCCCTGCCCCAGACCAACAGGCTGGTTTGCGCCGTGATGGATTTCTACCCTGCGGAGATTGAGGTGAAGTGGCTGAAGAACGGGCAGGAGGAGATGGAGCACGTGGTGTCCACGGAGGTGATGCAGAACGGAGACTGGACCTACCAGGTGCTGGTGATGCGGGAAACCACCCCGCAG
>Charadriiformes_Fratercula_arctica__HQ822489.1/1-217
AGTTCAGCCCGAGGTGGAAATCTACCCGCTG---CAGTCGAGCTCCCTGCCCCAGACTAACAGGCTGGTTTGCGCCGTGATGGATTTCTACCCTGCGGAGATTGAGGCGAAGTGGCTGAAGAACGGGCAGGAGGAGACGGAGCACGTGGTGTCCACGGAGGTGATGCAGAACGGAGACTGGACCTACCAGGTGCTGGTGATGCTGGAAACCACCCCGCAG
>Charadriiformes_Fratercula_arctica__HQ822493.1/1-217
AGTTCAGCCCGAGGTGGAAATCTACCCGCTG---CAGTCGAGCTCCCTGCCCCAGACCAACAGGCTGGTTCGCGCCGTGATGGATTTCTACCCTGCGGAGATTGAGGTGAAGTGGCTGAAGAACGGGCAGGAGGAGGCGGAGCACGTGGTGTCCACGGAGGTGATGCAGAACGGAGACTGGACCTACCAGGTGCTGGTGATGCTGGAAACCACCCCGCAG
>Charadriiformes_Fratercula_arctica__HQ822502.1/1-217
AGTTCAGCCCGAGGTGGAAATCTACCCACTG---CAGTCGAGCTCCCTGCCCCAGACCAACAGGCTGGTTTGCGCCGTGATGGATTTCTACCCTGCGGAGATTGAGGTGAAGTGGCTGAAGAGCGGGCAGGAGGAGATGGAGCACGTGGTGTCCACGGAGGTGATGCAGAACGGAGGCTGGACCTACCAGGTGCTGGTGATGCTGGAAACCACCCCGCAG
>Charadriiformes_Fratercula_arctica__HQ822506.1/1-217
AGTTCAGCCCGAGGTGGAAATCTACCCGCTG---CAATCGAGCTCCCTGCCCCAGACCAACAGGCTGGTTTGCGCCGTGATGGATTTCTACCCTGCGGAGATTGAGGTGAAGTGGCTGAAGAACGGGCAGGAGGAGACGGAGCACGTGGTGTCCACGGAGGTGATGCAGAACGGAGACTGGACCTACCAGGTGCTGGTGATGCTGGAAACCACCCCGCAG
>Charadriiformes_Fratercula_arctica__HQ822507.1/1-217
AGTTCAGCCCGAGGTGGAAATCTACCCGCTG---CAGTCGAGCTCCCTGCCCCAGACCGACAGGCTGGTTTGCGCCGTGATGGATTTCTACCCCGCGGAGATTGAGGTGAAGTGGTTGAAGAACGGGCAGGAGGAGACGGAGCACGTGGTGTCCACGGAGGTGATGCAGAACGGAGACTGGACCTACCAGGTGCTGGTGATGCTGGAAACCACCCCGCAG
>Charadriiformes_Gallinago_media__AF485404.1/1-166
AGATGAGCCCCAGGTGGAAATCTACCCGGTG---CAGTCTGGCTCCCTGCCCCAGACCGACAGGCTGGTTTGCGCCGTGATGGATTTCTACCCACCGGAGCTGGAGGTGAAATGGTTGAAGAACGGGCAGGAGGAGACGGAGCACGTGGTGTCCACGGAGGTGATGCAG---------------------------------------------------
>Charadriiformes_Gallinago_media__AF485405.1/1-166
AGTTCAGCCCAAGGTGAGGGTCTCCCCCATG---CAGTCGGGGTCCCTGCCCCAGACCGACAGGCTGGTTTGCGCCGTGACGGGGTTTTACCCGCCGGAGCTGGAGGTGAAATGGTTGAAGAACGGGCAGGAGGAGACGGAGCACGTGGTGTCCACGGAGGTGATGCAG---------------------------------------------------
>Charadriiformes_Gallinago_media__AF485406.1/1-166
AGTTCAACCCCAGGTGGAAATCTACCCGGTG---CAGTCTGGCTCCCTGCCCCAGACCGACAGGCTGGTTTGCGCCGTGATGGATTTCTACCCGCCGGAGCTGGAGGTGAAGTGGTTGAAGAACGGGCAGGAGGAGACGGAGCACGTGGTGTCCACGAAGGTGATGCAG---------------------------------------------------
>Charadriiformes_Limosa_limosa__KJ162434.1/1-217
AGTTCGGCCCGAGGTGGAAATCTACCCAGTG---CAGTCAGGCTCCCTGCCCCAGACCGACAGGCTGGTTTGCGCCGTGATGGACTTCTACCCCGCGGAGATCGAGGTGAAGTGGTTGAAGAACGGGCAGGAGGAGACGGAGCACGTGGTGTCCACGGAGGTGATGCAGAACGGAGACTGGACCTACCAGGTGCTGGTGATGCTGGAGACCACCCCGCAG
>Charadriiformes_Limosa_limosa__KJ162435.1/1-217
AGTTCAGCCCAAGGTGAGGGTCTCCCCCATG---CAGTCGGGCTCCCTGCCCCAGACCGACAGGCTGGTTTGCGCCGTCACGGGGTTTTACCCCGCGGAGATCGAGGTGAAGTGGTTGAAGAACGGGCAGGAGGAGACGGAGCACGTGGTGTCCACGGAGGTGATGCAGAACGGAGACTGGACCTACCAGGTGCTGGTGATGCTGGAGACCACCCCGCAG
>Charadriiformes_Limosa_limosa__KJ162436.1/1-217
AGTTCGGCCCGAGGTGGAAATCTACCCCATG---CAGTCGGGCTCCCTGCCCCAGACCGACAGGCTGGTTTGCGCCGTGATGGATTTCTACCCCGCGGAGATCGAGGTGAAGTGGTTGAAGAACGGGCAGGAGGAGACGGAGCACGTGGTGTCCACGGAGGTGATACAGAACGGAGACTGGACCTACCAGGTGCTGGTGATGCTGGAGACCACCCCCCAG
>Charadriiformes_Limosa_limosa__KJ162437.1/1-217
AGTTCAGCCCAAGGTGAGGGTCTCCCCCATG---CAGTCGGGCTCCCTGCCCCAGACCGACAGGCTGGTTTGCGCCGTGACGGGGTTTTACCCCGCGGAGATCGAGGTGAAGTGGTTGAAGAACGGGCAGGAGGAGACGGAGCACGTGGTGTCCACGGAGGTGATGCAGAACGGAGACTGGACCTACCAGGTGCTGGTGATGCTGGAGACCACCCCGCAG
>Charadriiformes_Pagophila_eburnea__KJ162438.1/1-217
AGTTCAGCCCAAAGTGAGGGTCTCCCCCATG---CAGTCGAGCTCCCTGCCCCAGACTGACAGGCTGGTTTGCGCCGTGACGGGGTTTTACCCCCCGGAGATTGAGGTGAAGTGGTTGAAGAACGGGCAGGAGGAGACGGAGCACGTGGTGTCCACGGAGGTGATGCAGAACGGAGACTGGACCTACCAGGTGCTGGTGATGCTGGAAACCACTCCACAG
>Charadriiformes_Pagophila_eburnea__KJ162439.1/1-217
AGTTCAGCCCGAGGTGGAAATCTACCCAGTG---CAGTCGAGCTCCCTGCCCCAGACTGACAGGCTGGTTTGCGCCGTGATGGATTTCTACCCCGCGGAGATTGAGGTGAAGTGGTTGAAGAACGGGCAGGAGGAGACGGAGCACGTGGTGTCCACGGAGGTGATGCAGAACGGAGACTGGACCTACCAGGTGCTGGTGATGCTGGAAACCACCCCGCAG
>Charadriiformes_Pagophila_eburnea__KJ162440.1/1-217
AGTTCAGCCCGAGGTGGAAATCTACCCAGTG---CAGTCGAGCTCCCTGCCCCAGACTGACAGGCTGGTTTGCGCCGTGATGGATTTCTACCCCGCGGAGATTGAGGTGAAGTGGTTGAAGAACGGGCAGGAGGAGACGGAGCACGTGGTGTCCACGGAGGTGATGCAGAATGGAGACTGGACCTACCAGGTGCTGGTGATGCTGGAAACCACCCCACAG
>Charadriiformes_Pagophila_eburnea__KJ162442.1/1-217
AGTTCAGCCCGAGGTGGAAATCTACCCAGTG---CAGTCGAGCTCCCTGCCCCAGACTGACAGGCTGGTTTGCGCCGTGATGGATTTCTACCCCGCGGAGATTGAGGTGAAGTGGTTGAAGAACGGGCAGGAGGAGACGGAGCACGTGGTGTCCACGGAGGTGATGCAGAACGGAGACTGGACCTACCAGGTGCTGGTGATGCTGGAAACCACCCCACAG
>Charadriiformes_Philomachus_pugnax__KJ162443.1/1-217
AGTTCAGCCCGAGGTGGAAATCTACCCGGTG---CAGTCGGGCTCCCTGCCCCAGACCGACAGGCTGGTTTGTGCTGTGATGGATTTCTACCCGGCGGAGATCGAGGTGAAGTGGCTGAGGAATGGGCAGGAGGAGACGGAGCACGTGGTGTCCACGGAGGTGATGCAGAACGGGGACTGGACCTACCAGGTGCTGGTGATGCTGGAAACCACCCCGCAG
>Charadriiformes_Philomachus_pugnax__KJ162444.1/1-217
AGTTCAGCCCGAGGTGGAAATCTACCCGGTG---CAGTCGGGCTCCCTGCCCCAGACCGACAGGCTGGTTTGTGCTGTGATGGATTTCTACCCGGCGGAGATCGAGGTGAAGTGGCTGAGGAACGGGCAGGAGGAGACGGAGCACGTGGTGTCCACGGAGGTGATGCAGAACGGGGACTGGACCTACCAGGTGCTGGTGATGCTGGAAACCACCCCGCAG
>Charadriiformes_Philomachus_pugnax__KJ162446.1/1-217
AGTTCAGCCCGAGGTGGAAATCTACCCGGTG---CAGTCGGGCTCCCTGCCCCAGACCGACAGGCTGGTTTGTGCCGTGATGGATTTCTACCCGGCGGAGATCGAGGTGAAGTGGCTGAGGAACGGGCAGGAGGAGACGGAGCACGTGGTGTCCACGGAGGTGATGCAGAACGGGGACTGGACCTACCAGGTGCTGGTGATGCTGGAAACCACCCCGCAG
>Charadriiformes_Philomachus_pugnax__KJ162447.1/1-217
AGTTCAGCCCAAGGTGAAGGTCTCCCCCGTG---CAGTCGGGCTCCCTGCCCCAGACCGACAGGCTGGTTTGCACCGTGACGGGTTTTTACCCCTCGGAGATCGAGGTGAAGTGGTTGAGGAACGGGCAGGAGGAGACGGAGCACGTGGTGTCCACGGAGGTGATGCAGAACGGGGACTGGACCTACCAGGTGCTGGTGATGCTGGAAACCACCCCGCAG
>Charadriiformes_Philomachus_pugnax__KJ162448.1/1-217
AGTTCAGCCCGAGGTGGAAATCTACCCGGTG---CAGTCGGGCTCCCTGCCCCAGACCGACAGGCTGGTTTGTGCTGTGATGGATTTCTACCCGACGGAGATCGAGGTGAAGTGGCTGAGGAACGGGCAGGAGGGGACGGAGCACGTGGTGTCCACGGAGGTGATGCAGAACGGGGACTGGACCTACCAGGTGCTGGTGATGCTGGAAACCACCCCGCAG
>Charadriiformes_PREDICTED:_Calidris_pugnax_XM_014959846.1/1-217
AGTTCAGCCCCAGTTGGAAATCTACCCGATG---CAGTCGGGCTCCCTGCCCCAGACCGACAGGCTGGTTTGCGCCGTGACGGGTTTTTACCCCTCGGAGATCGAGGTGAAGTGGCTGAGGAACGGGCAGGAGGAGACGGAGCACGTGGTGTCCACGGAGGTGATGCAGAACGGGGACTGGACCTACCAGGTGCTGGTGATGCTGGAAACCACCCCGCAG
>Charadriiformes_PREDICTED:_Calidris_pugnax_XM_014959856.1/1-217
AGATCAGCCCGAGGTGGAAATCTACCCGGAG---CAGTCGGGCTCCCTGCCCCAGACCAACAGGCTGGTTTGCGCCGTGATGGATTTCTACCCGGCAGAGATCGAGGTGAAGTGGTTGAGGAACGGGCAGGAGGAGACGGAGCACGTGGTGTCCACGGAGGTGATGCAGAACGGGGACTGGACCTACCAGGTGCTGGTGATGCTGGAAACCACCCCGCAG
>Charadriiformes_PREDICTED:_Charadrius_vociferus_XM_009891114.1/1-217
AGTTCAGCCCGAGGTGGAAATCTACCCGCTG---CAGTCCAGCTCCCTGCCCCAGACCGACAGGCTGGTTTGCGCCGTGATGGATTTCTACCCCGCGGAGATCGAGGTGAAGTGGTTCAAGAACGGGCAGGAGGAGACGGAGCGCGTGGTGTCCACGGACGTGATGCAGAACGGAGACTGGACCTACCAGGTGCTGGTGATGCTGGAGACCACCCCGCAG
>Charadriiformes_Rissa_tridactyla__EU326244.1/1-217
AGTTCAGCCCGAGGTGGAAATCTACCCAGTG---CAGTCGAGCTCCCTGCCCCAGACCGACAGGCTGGTTTGCGCCGTGATGGATTTCTACCCCCCGGAGATTGAGGTGAAGTGGTTGAAGAACGGGCAGGAGGAGACGGAGCACGTGGTGTCCACGGAGGTGATGCAGAACGGAGACTGGACCTACCAGGTGCTGGTGATGCTGGAAACCACCCCGCAG
>Charadriiformes_Rissa_tridactyla__EU326249.1/1-217
AGTTCAGCCCGAGGTGGAAATCTACCCAGTG---CAGTCGAGCTCCCTGCCCCAGACCGACAGGCTGGTTTGCGCCGTGATGGATTTCTACCCCGCGGAGATTGAGGTGAAGTGGTTGAAGAACGGGCAGGAGGAGACGGAGCACGTGGTGTCCACGGAGGTGATGCAGAACGGAGACTGGACCTACCAGGTGCTGGTGATGCTGGAAACCACCCCGCAG
>Charadriiformes_Rissa_tridactyla__EU326254.1/1-217
AGTTCAGCCCGAGGTGGATATCTACCCAGTG---CAGTCGAGCTCCCTGCCCCAGACCGACAGGCTGGTTTGCGCCGTGATGGATTTCTACCCCGCGGAGATTGAGGTGAAGTGGTTGAAGAACGGGCAGGAGGAGACGGAGCACGTGGTGTCCACGGAGGTGATGCAGAACGGAGACTGGACCTACCAGGTGCTGGTGATGCTGGAAACCACCCCGCAG
>Charadriiformes_Rissa_tridactyla__EU326256.1/1-217
AGTTCAGCCCAAAGTGAGGGTCTCTCCCATG---CAGTCGAGCTCCCTGCCCCAGACCGACAGGCTGGTTTGCGCCGTGACGGGGTTTTACCCTGCGGAGATTGAGGTGAAGTGGTTGAAGAACGGGCAGGAGGAGACGGAGCACGTGGTGTCCACGGAGGTGATGCAGAACGGAGACTGGACCTACCAGGTGCTGGTGATGCTGGAAACCACCCCGCAG
>Charadriiformes_Rissa_tridactyla__EU326257.1/1-217
AGTTCAGCCCAAAGTGAGGGTCTCCCCCATG---CAGTCGAGCTCCCTGCCCCAGACCGACAGGCTGGTTTGCGCCGTGACGGGGTTTTACCCTGCGGAGATTGAGGTGAAGTGGTTGAAGAACGGGCAGGAGGAGACGGAGCACGTGGTGTCCACGGAGGTGATGCAGAACGGAGACTGGACCTACCAGGTGCTGGTGATGCTGGAAGCCACCCCGCAG
>Charadriiformes_Rissa_tridactyla__EU326258.1/1-217
AGTTCAGCCCAAAGTGAGGGTCTCCCCCATG---CAGTCGAGCTCCCTGCCCCAGACCGACAGGCTGGTTTGCGCCGTGACGGGGCTTTACCCTGCGGAGATTGAGGTGAAGTGGTTGAAGAACGGGCAGGAGGAGACGGAGCACGTGGTGTCCACGGAGGTGATGCAGAACGGAGACTGGACCTACCAGGTGCTGGTGATGCTGGAAACCACCCCGCAG
>Charadriiformes_Rissa_tridactyla__EU326259.1/1-217
AGTTCAGCCCAAAGTGAGGGTCTCCCCCATG---CAGTCGAGCTCCCTGCCCCAGACCGACAGGCTGGTTTGCGCCGTGACGGGGTTTTACCCTGCGGAGATTGAGGTGAAGTGGTTGAAGAACGGGCAGGAGGAGACGGAGCACGTGGTGTCCACGGAGGTGATGCAGAACGGAGACTGGACCTACCAGGTGCTGGTGATGCTGGAAACCACCCCGCAG
>Charadriiformes_Rissa_tridactyla__EU326261.1/1-217
AGTTCAGCCCGAGGTGGAAATCTACCCAGTG---CAGTCGAGCTCCCTGCCCCAGACCGACAGGCTGGTTTGCGCCGTGATGGATTTCTACCCCGCGGAGATTGAGGTGAAGTGGTTGAAGAACGGGCAGGAGGAGACGGAGCACGTGGTGTCCACAGAGGTGATGCAGAACGGAGACTGGACCTACCAGGTGCTGGTGATGCTGGAAACCACCCCGCAG
>Charadriiformes_Rissa_tridactyla__HQ822398.1/1-217
GGTTCAGCCCGAGGTGGATATCTACCCAGTG---CAGTCGAGCTCCCTGCCCCAGACCGACAGGCTGGTTTGCGCCGTGATGGATTTCTACCCCGCGGAGATTGAGGTGAAGTGGTTGAAGAACGGGCAGGAGGAGACGGAGCACGTGGTGTCCACGGAGGTGATGCAGAACGGAGACTGGACCTACCAGGTGCTGGTGATGCTGGAAACCACCCCGCAG
>Charadriiformes_Rissa_tridactyla__HQ822408.1/1-217
AGTTCAGCCCGAGGTGGATATCTACCCAGTG---CAGTCGAGCTCCCTGCCCCAGACCGACAGGCTGGTTTGCGCCGTGATGGATTTCTACCCCGCGGAGATTGAGGTGAAGTGGTTGAAAAACGGGCAGGAGGAGACGGAGCACGTGGTGTCCACGGAGGTGATGCAGAACGGAGACTGGACCTACCAGGTGCTGGTGATGCTGGAAACCACCCCGCAG
>Charadriiformes_Rissa_tridactyla__HQ822410.1/1-217
AGTTCAGCCCGAGGTGGAAATCTACCCAGTG---CAGTCGAGCTCCCTGCCCCAGACCGACAGGCTGGTTTGCGCCGTGATGGATTCCTACCCCCCGGAGATTGAGGTGAAGTGGTTGAAGAACGGGCAGGAGGAGACGGAGCACGTGGTGTCCACGGAGGTGATGCAGAACGGAGACTGGACCTACCAGGTGCTGGTGATGCTGGAAACCACCCCGCAG
>Charadriiformes_Rissa_tridactyla__HQ822412.1/1-217
AGTTCAGCCCAAAGTGAGGGTCTCCCCCATG---CAGTCGAGCTCCCTGCCCCAGACCGACAGGCTGGTTTGCGCCGTGACGGGGTTTTACCCTGCGGAGATTGAGGTGAAGTGGTTGGAGAACGGGCAGGAGGAGACGGAGCACGTGGTGTCCACGGAGGTGATGCAGAACGGAGACTGGACCTACCAGGTGCTGGTGATGCTGGAAACCACCCCGCAG
>Charadriiformes_Rissa_tridactyla__HQ822414.1/1-217
AGTTCAGCCCGAGGTGGATATCTACCCGGTG---CAGTCGAGCTCCCTGCCCCAGACCGACAGGCTGGTTTGCGCCGTGATGGATTTCTACCCCGCGGAGATTGAGGTGAAGTGGTTGAAGAACGGGCAGGAGGAGACGGAGCACGTGGTGTCCACGGAGGTGATGCAGAACGGAGACTGGACCTACCAGGTGCTGGTGATGCTGGAAACCACCCCGCAG
>Charadriiformes_Rissa_tridactyla__HQ822418.1/1-217
AGTTCAGCCCGAGGTGGAAATCTACCCAGTG---CAGTCGAGCTCCCTGCCCCAGACCGACAGGCTGGTTTGCGCCGTGATGGATTTCTACCCCCCGGAGATTGAGGTGAAGTGGTTGAAGAACGGGCAGGAGGAGACGGAGCACGTGGTGTCCACGGAGGTGATGCAGAACGGAGACTGGACCTACCAGGCGCTGGTGATGCTGGAAACCACCCCGCAG
>Charadriiformes_Rissa_tridactyla__HQ822420.1/1-217
AGTTCAGCCCGAGGTAGAAATCTACCCAGTG---CAGTCGAGCTCCCTGCCCCAGACCGACAGGCTGGTTTGCGCCGTGATGGATTTCTACCCCCCGGAGATTGAGGTGAAGTGGTTGAAGAACGGGCAGGAGGAGACGGAGCACGTGGTGTCCACGGAGGTGATGCAGAACGGAGACTGGACCTACCAGGTGCTGGTGATGCTGGAAACCACCCCGCAG
>Charadriiformes_Rissa_tridactyla__HQ822425.1/1-217
AGTTCAGCCCAAAGTGAGGGTCTCCCCCATG---CAGTCGAGCTCCCTGCCCCAGACCGACAGGCTGGTTTGCGCCGTGACGGGGTTTTACCCTGCGGAGATTGAGGTGAAGTGGTTGAAGAACGGGCAGGAGGAGACGGAGCATGTGGTGTCCACGGAGGTGATGCAGAACGGAGACTGGACCTACCAGGTGCTGGTGATGCTGGAAACCACCCCGCAG
>Charadriiformes_Rissa_tridactyla__HQ822426.1/1-217
AGTTCAGCCTGAGGTGGAAATCTACCCAGTG---CAGTCGAGCTCCCTGCCCCAGACCGACAGGCTGGTTTGCGCCGTGATGGATTTCTACCCCGCGGAGATTGAGGTGAAGTGGTTGAAGAACGGGCAGGAGGAGACGGAGCACGTGGTGTCCACGGAGGTGATGCAGAACGGAGACTGGACCTACCAGGTGCTGGTGATGCTGGAAACCACCCCGCAC
>Charadriiformes_Rissa_tridactyla__HQ822427.1/1-217
AGTTCAGCCCGAGGTGGAAATCTACCCAGTG---CAGTCGAGCTCCCTGCCCCAGACCGACAGGCTGGTTTGCGCCGTGATGGATTTCTACCCCGCGGAGATTGAGGTGAAGTGGTTGAAGAACGGGCAGGAGGAGACGGAGCACGTGGTGTCCACGGAGGTGATGCAGAGCGGAGACTGGACCTACCAGGTGCTGGTGATGCTGGAAACCACCCCGCAG
>Charadriiformes_Rissa_tridactyla__HQ822432.1/1-217
AGCTCAGCCCGAGGTGGAAATCTACCCAGTG---CAGTCGAGCTCCCTGCCCCAGACCGACAGGCTGGTTTGCGCCGTGATGGATTTCTACCCCGCGGAGATTGAGGTGAAGTGGTTGAAGAACGGGCAGGAGGAGACGGAGCACGTGGTGTCCACGGAGGTGATGCAGAACGGAGACTGGACCTACCAGGTGCTGGTGATGCTGGAAACCACCCCGCAG
>Charadriiformes_Rissa_tridactyla__HQ822433.1/1-217
AGTTCAGCCCGAGGTGGAAATCTACCCAGTG---CAGTCGAGCTCCCTGCCCCAGACCGACAGGCTGGTTTGCGCCGTGACGGATTTCTACCCCGCGGAGATTGAGGTGAAGTGGTTGAAGAACGGGCAGGAGGAGACGGAGCACGTGGTGTCCACGGAGGTGATGCAGAACGGAGACTGGACCTACCAGGTGCTGGTGATGCTGGAAACCACCCCGCAG
>Charadriiformes_Rissa_tridactyla__HQ822438.1/1-217
AGTTCAGCCCAAAGTGAGGGTCTCTCCCATG---CAGTCGAGCTCCCTGCCCCAGACCGACAGGCTGGTTTGCGCCGTGACGGGGTTTTACCCTGCGGAGATTGAGGTGAAGTGGTTGAAGAACGGGCAGGAGGAGACGGAGCACGTGGTGTCCGCGGAGGTGATGCAGAACGGAGACTGGACCTACCAGGTGCTGGTGATGCTGGAAACCACCCCGCAG
>Charadriiformes_Rissa_tridactyla__HQ822440.1/1-217
AGTTCAGCCCAAAGTGAGGGTCTCCCCCATG---CAGTCGAGCTCCCTGCCCCAGACCGACAGGCTGGTTTGCGCCGTGACGGGGTTTTACCCTGCGGAGATTGAGGTGAAGTGGTTGAAGAACGGGCGGGAGGAGACGGAGCATGTGGTGTCCACGGAGGTGATGCAGAACGGAGACTGGACCTACCAGGTGCTGGTGATGCTGGAAACCACCCCGCAG
>Charadriiformes_Rissa_tridactyla__HQ822441.1/1-217
AGTTCAGCCTGAGGTGGAAATCTACCCAGTG---CAGTCGAGCTCCCTGCCCCAGACCGACAGGCTGGTTTGCGCCGTGATGGATTCCTACCCCGCGGAGATTGAGGTGAAGTGGTTGAAGAACGGGCAGGAGGAGACGGAGCACGTGGTGTCCACGGAGGTGATGCAGAACGGAGACTGGACCTACCAGGTGCTGGTGATGCTGGAAACCACCCCGCAC
>Charadriiformes_Rissa_tridactyla__HQ822443.1/1-217
AGTTCAGCCCAAAGTGAGGGTCTCCCCCATG---CAGTCGAGCTCCCTGCCCCAGACCGACAGGCTGGTTTGCGCCGTGACGGGGTTTTACCCTGCGGAGATTGAGGTGAAGTGGTTGAAGAACGGGCAGGAGGAGTCGGAGCACGTGGTGTCCACGGAGGTGATGCAGAACGGAGACTGGACCTACCAGGTGCTGGTGATGCTGGAAACCACCCCGCAG
>Charadriiformes_Rissa_tridactyla__HQ822445.1/1-217
AGTTCAGCCCGAGGTGGAAATCTACCCAGTG---CAGTCGAGCTCCCTGCCCCAGACCGACAGGCTGGTTTGCGCCGTGATGGATTTCTACCCCGCGGAGATTGAGGTGAAGTGGTTGAAGAACGGGCAGGAGGAGACGGAGCACGTGGTGTCCACGGAGGTGATGCGGAACGGAGACTGGACCTACCAGGTGCTGGTGATGCTGGAAACCACCCCGCAG
>Charadriiformes_Rissa_tridactyla__HQ822449.1/1-217
AGTTCAGCCCGAGGTGGAAATCTACCCAGTG---CAGTCGAGCTCCCTGCCCCAGACCGACAGGCTGGTTCGCGCCGTGATGGATTTCTACCCCCCGGAGATTGAGGTGAAGTGGTTGAAGAACGGGCAGGAGGAGACGGAGCACGTGGTGTCCACGGAGGTGATGCAGAACGGAGACTGGACCTACCAGGTGCTGGTGATGCTGGAAACCACCCCGCAG
>Charadriiformes_Rissa_tridactyla__HQ822455.1/1-217
AGTTCAGCCTGAGGTGGAAATCTACCCAGTG---CAGTCGAGCTCCCTGCCCCAGACCGACAGGCTGGTTTGCGCCGTGATGGATTTCTACCCCGCGGGGATTGAGGTGAAGTGGTTGAAGAACGGGCAGGAGGAGACGGAGCACGTGGTGTCCACGGAGGTGATGCAGAACGGAGACTGGACCTACCAGGTGCTGGTGATGCTGGAAACCACCCCGCAC
>Charadriiformes_Rissa_tridactyla__HQ822460.1/1-217
AGTTCAGCCCGAGGTGGGAATCTACCCAGTG---CAGTCGAGCTCCCTGCCCCAGACCGACAGGCTGGTTTGCGCCGTGATGGATTTCTACCCCGCGGAGATTGAGGTGAAGTGGTTGAAGAACGGGCAGGAGGAGACGGAGCATGTGGTGTCCACGGAGGTGATGCAGAACGGAGACTGGACCTACCAGGTGCTGGTGATGCTGGAAACCACCCCGCAG
>Charadriiformes_Rissa_tridactyla__HQ822461.1/1-217
AGTTCAGCCCGAGGTGGAAATCTACCCAGTG---CAGTCGAGCTCCCTGCCCCAGACCGACAGGCTGGTTTGCGCCGTGATGGATTTCTACCCTCCGGAGATTGAGGTGAAGTGGTTGAAGAACGGGCAGGAGGAGACGGAGCACGTGGTGTCCACGGAGGTGATGCAGAACGGAGACTGGACCTACCAGGTGCTGGTGATGCTGGAAACCACCCCGCAG
>Charadriiformes_Rissa_tridactyla__HQ822463.1/1-217
AGTTCAGCCCGAGGTGGAAATCTACCCAGTG---CAGTCGAGCTCCCTGCCCCAGACCGACAGGCTGGTTTGCGCCGTGATGGATTTCTACCCCCCGGAGATTGAGGTGAAGTGGTTGAAGAACGGGCAGGAGGAGACGGAGCACGTGGTGTCCACGGAGGTGATGCAGAACGGAGACTGGATCTACCAGGTGCTGGTGATGCTGGAAACCACCCCGCAG
>Charadriiformes_Rissa_tridactyla__HQ822464.1/1-217
AGTTCAGCCCAAAGTGAGGGTCTCTCCCATG---CAGCCGAGCTCCCTGCCCCAGACCGACAGGCTGGTTTGCGCCGTGACGGGGTTTTACCCTGCGGAGATTGAGGTGAAGTGGTTGAAAAACGGGCAGGAGGAGACGGAGCACGTGGTGTCCACGGAGGTGATGCAGAACGGAGACTGGACCTACCAGGTGCTGGTGATGCTGGAAACCACCCCGCAG
>Charadriiformes_Rissa_tridactyla__HQ822467.1/1-217
AGTTCAGCCCAAAGTGAGGGTCTCCCCCATG---CAGTCGAGCTCCCTGCCTCAGACCGACAGGCTGGTTTGCGCCGTGACGGGGTTTTACCCTGCGGAGATTGAGGTGAAGTGGTTGAAGAACGGGCAGGAGGAGACGGAGCACGTGGTGTCCACGGAGGTGATGCAGAACGGAGACTGGACCTACCAGGTGCTGGTGATGCTGGAAACCACCCCGCAG
>Charadriiformes_Rissa_tridactyla__HQ822469.1/1-217
AGTTCAGCCCAAAGTGAGGGTCTCCCCCATG---CAGTCGAGCTCCCTGCCCCAGACCGACAGGCTGGTTTGCGCCGTGACGGGGCTTTACCCTGCGGAGATTGAGGTGAAGTGGTTGAAGAACGGGCAGGAGGAGACGGAGCATGTGGTGTCCACGGAGGTGATGCAGAACGGAGACTGGACCTACCAGGTGCTGGTGATGCTGGAAACCACCCCGCAG
>Charadriiformes_Rissa_tridactyla__HQ822470.1/1-217
AGTTCAGCCCGAGGTGGAAATCCACCCAGTG---CAGTCGAGCTCCCTGCCCCAGACCGACAGGCTGGTTTGCGCCGTGATGGATTTCTACCCCGCGGAGATTGAGGTGAAGTGGTTGAAGAACGGGCAGGAGGAGACGGAGCACGTGGTGTCCACGGAGGTGATGCAGAACGGAGACTGGACCTACCAGGTGCTGGTGATGCTGGAAACCACCCCGCAG
>Charadriiformes_Rissa_tridactyla__HQ822472.1/1-217
AGTTCAGCCCGAGGTGGAAATCTACCCAGTG---CAGTCGAGCTCCCTGCCCCAGACCGACAGGCTGGTTTGCGCCGTGATGGATTTCTACCCCGCGGAGATTGAGGTGAAGTGGTTGAAGAACGGGCAGGAGGAGACGGAGCATGTGGTGTCCACGGAGGTGATGCAGAACGGAGACTGGACCTACCAGGTGCTGGTGATGCTGGAAACCACCCCGCAG
>Charadriiformes_Uria_aalge__EU326273.1/1-217
AGTTCAGCCCAAGGTGAAGGTCTCCCCAGTG---CAGTCGAGCTCCCTGCCCCAGACCGACAGGCTGGTTTGCGCCGTGACGGGGTTTTACCCCGCGGAGATTGAGGTGAAGTGGTTGAAGAACGGGCAGGAGGAGACGGAGCACGTGGTGTCCACGGAGGTGATGCAGAACGGAGACTGGACCTACCAGGTGCTGGTGATGCTGGAAACCACCCCGCAG
>Charadriiformes_Uria_aalge__EU326274.1/1-217
AGTTCAGCCCAAGGTGGAAATCTACCCGGTG---CAGTCGAGCTCCCTGCCCCAGACCGACAGGCTGGTTTGCGCCGTGATGGATTTCTACCCTGCGGAGATTGAGGTGAAGTGGTTGAAGAACGGGCAGGAGGAGACGGAGCACGTGGTGTCGACGGAGGTGATGCAGAACGGAGACTGGACCTACCAGGTGCTGGTGATGCTGGAAACCACCCCGCAG
>Charadriiformes_Uria_aalge__EU326275.1/1-217
AGTTCAGCCCAAGGTGAAGGTCTCCCCGGTG---CAGTCGAGCTCCCTGCCCCAGACCGACAGGCTGGTTTGCGCCGTGACGGGGTTTTACCCCGCGGAGATTGAGGTGAAGTGGTTGAAGAACGGGCAGGAGGAGACGGAGCACGTGGTGTCCACGGAGGTGATGCAGAACGGAGACTGGACCTACCAGGTGCTGGTGATGCTGGAAACCACCCCGCAG
>Charadriiformes_Uria_aalge__EU326276.1/1-217
AGTTCAGCCCGAGGTGGAAATCTACCCGGTG---CAGTCGAGCTCCCTGCCCCAGACCGACAGGCTGGTTTGCGCCGTGATGGATTTCTACCCCGCGGAGATTGAGGTGAAGTGGTTGAAGAACGGGCAGGAGGAGACGGAGCACGTGGTGTCCACGGAGGTGATGCAGAACGGAGACTGGACCTACCAGGTGCTGGTGATGCTGGAAACCACCCCGCAG
>Charadriiformes_Uria_aalge__EU326278.1/1-217
AGTTCAGCCCAAGGTGGAAATCTACCCGGTG---CAGTCGAGCTCCCTGCCCCAGACCGACAGGCTGGTTTGCGCCGTGATGGATTTCTACCCTGCGGAGATTGAGGTGAAGTGGTTGAAGAACGGGCAGGAGGAGACGGAGCACGTGGTGTCCACGGAGGTGATGCAGAACGGAGACTGGACCTACCAGGTGCTGGTGATGCTGGAAACCACCCCGCAG
>Charadriiformes_Uria_aalge__HQ822474.1/1-217
AGTTCAGCCCAAGGTGAAGGTCTCCCCAGTG---CAGTCGAGCTCCCTGCCCCAGACCAACAGGCTGGTTTGCGCCGTGACGGGGTTTTACCCTGCGGAGATTGAGGTGAAGTGGTTGAAGAACGGGCAGGAGGAGACGGAGCACGTGGTGTCCACGGAGGTGATGCAGAACGGAGACTGGACCTACCAGGTGCTGGTGATGCTGGAAACCACCCCGCAG
>Charadriiformes_Uria_aalge__HQ822476.1/1-217
AGTTCAGCCCAAGGTGGAAATCTACCCGATG---CAGTCGAGCTCCCTGGCCCAGGCCGACAGGCTGGTTTGCGCCGTGATGGATTTCTACCCTGCGGAGATTGAGGTGAAGTGGTTGAAGAACGGGCAGGAGGAGACGGAGCACGTGGTGTCCACGGAGGTGATGCAGAACGGAGACTGGACCTACCAGGTGCTGGTGATGCTGGAAACCACCCCGCAG
>Charadriiformes_Uria_aalge__HQ822478.1/1-217
AGTTCAGCCCAAGGTGGAAATCTACCCGATG---CAGTCGAGCTCCCTGGCCCAGGCCGACAGGCTGGTTTGCGCCGTGATGGATTTCTACCCTGCGGAGATTGAGGTGAAGTGGTTGAAGAACGGGCAGGAGGAGACGGAGCACGTGGTGTCCACGGAGGTGATGCAGAACGGAGACTGGGCCTACCAGGTGCTGGTGATGCTGGAAACCACCCCGCAG
>Charadriiformes_Uria_aalge__HQ822480.1/1-217
AGTTCAGCCCAAGGTGGAAATCTACCCGGTG---CAGTCGAGCTCCCTGCCCCAGACCGACAGGCTGGTTTGCGCCGTGATGGATTTCTACCCCGCGGAGATTGAGGTGAAGTGGTTGAAGAACGGGCAGGAGGAGACGGAGCACGTGGTGTCCACGGAGGTGATGCAGAACGGAGACTGGACCTACCAGGTGCTGGTGATGCTGGAAACCACCCCGCAG
>Charadriiformes_Uria_aalge__HQ822481.1/1-217
AGTTCAGCCCAAGGTGAAGGTCTCCCCAGTG---CAGTCGAGCTCCCTGCCCCAGACTGACAGGCTGGTTTGCGTCGTGACGGGGTTTTACCCTGCGGAGATTGAGGTGAAGTGGTTGAAGAACGGGCAGGAGGAGACGGAGCACGTGGTGTCCACGGAGGTGATGCAGAATGGAGACTGGACCTACCAGGTGCTGGTGATGCTGGAAACCACCCCGCAG
>Charadriiformes_Uria_aalge__HQ822482.1/1-217
AGTTCAGCCCGAGGTGGAAATCTACCCGGTG---CAGTCGAGCTCCCTGCCCCAGACCGACAGGCTGGTTTGCGCCGTGATGGATTTCTACCCTGCGGAGATTGAGGTGAAGTGGTTGAAGAACGGGCAGGAGGAGACGGAGCACGTGGTGTCCACGGAGGTGATGCAGAACGGAGACTGGACCTACCAGGTGCTGGTGATGCTGGAAACCACCCCGCAG
>Ciconiiformes_Ciconia_ciconia__KJ162449.1/1-217
AGTTCAGCCCGAGGTGGAAATCTACCCCATG---CAGTCGAGCTCCCTGCCCCAGACCAACAGGCTGGTTTGCGCTGTGATGGATTTCTACCCCGCGGAGATTGAGGTGAAGTGGTTCAAGAACGGGCATGAGGAGACGGAGCGCGTGGTGTCCACGGACGTGATCCAGAACGGAGACTGGACCTACCAGGTGCTGGTGATGCTGGAAACCACGCCGCAG
>Ciconiiformes_Ciconia_ciconia__KJ162450.1/1-217
AGTTCAGCCCGAGGTGGAAATCTACCCCATG---CAGTCGAGCTCCCTGCCCCAGACCAACAGGCTGGTTTGCGCTGTGATGGATTTCTACCCCGCGGAGATTGAGGTGAAGTGGTTCAAGAACGGGCATGAGGAGACGGAGCGTGTGGTGTCCACGGACGTGATCCAGAACGGAGACTGGACCTACCAGGTGCTGGTGATGCTGGAAACCACGCCGCAG
>Ciconiiformes_Ciconia_ciconia__KJ162452.1/1-217
AGTTCAGCCCAAGGTGAGGGTCTCCCCCATG---CAGTCGAGCTCCCTGCCCCAGACCGACAGGCTGGTTTGCGCCGTGACGGGCTTTTACCCCGCGGAGATTGAGGTGAAGTGGTTCAAGAACGGGCATGAGGAGACGGAGCGTGTGGTGTCCACGGACGTGATCCAGAACGGAGACTGGACCTACCAGGTGCTGGTGATGCTGGAAACCACGCCGCAG
>Ciconiiformes_Ciconia_ciconia__KJ162453.1/1-217
AGTTCAGCCCAAGGTGAGGGTCTCCCCCATG---CAGTCGAGCTCCCTGCCCCAGACCRACAGGCTGGTTTGCGCYGTGATGGATTTCTACCCCGCGGAGATTGAGGTGAAGTGGTTCAAGAACGGGCATGAGGAGACGGAGCGTGTGGTGTCCACGGACGTGATCCAGAACGGAGACTGGACCTACCAGGTGCTGGTGATGCTGGAAACCACGCCGCAG
>Columbiformes_Columba_livia__KJ162459.1/1-217
AGTGCAGCCCAAGGTGAGGGTCTCCCCCATG---CAGTCGAGCTCCCTGCCCCAGACCGACAGGCTGGTTTGCTACGTGACGGGGTTTTACCCGGCGGAGATTGAGGTGAAGTGGCTCAAGAACGGGCAGGAGGAGACGGAGCACGTGGTGTCCACGGACGTGATCCAGAACGGAGACTGGACCTACCAGGTGCTGGTGTTCCTGGAAACCACCCCCCAG
>Columbiformes_Columba_livia__KJ162460.1/1-217
AGTGCAGCCCGAGGTGGAAGTCTACCCCATG---CAGTCGAGCTCCCTGCCCCAGACCGACAGGCTGGTTTGCTACGTGACGGGGTTTTACCCGGCGGAGATTGAGGTGAAGTGGCTCAAGAACGGGCAGGAGGAGACGGAGCACGTGGTGTCCACGGACGTCATCCGGAACGGAGACTGGACCTACCAGGTGCTGGTGTTCCTGGAAACCACCCCCCAG
>Coraciiformes_Alcedo_atthis__KJ162462.1/1-217
AGTTCGGCCCGAGTTGGAAATCTATCCGGTG---CAGTCGAGCTCCCTGCCCCAGATCGACCAGCTGATTTGTGCCGTGATGGATTTCTACCCCGCCGAGCTGGAGGTGAAGTGGTTCAAGAACGGGCGGGAGGAGACGGAGCGCGTGGTGTCCACGGACGTGATCCAGAACGGAGACTGGACCTACCAGGTGCTGGTGATGCTGGAAACCAGCCCGCAG
>Coraciiformes_Alcedo_atthis__KJ162463.1/1-217
AGTTCGGCCCGAGTTGGAAATCTATCCGGTG---CAGTCGAGCTCCCTGCCCCAGATCGACCAGCTGATTTGTGCCGTGATGGATTTCTACCCCGCCGAGCTGGAGGTGAAGTGGTTCAAGAACGGGCGGGAGGAGACGGAGCGCGTGGTGTCCACGGACGTGATCCAGAACGGAGACTGGACCTACCAGGTGCTGGTGATGCTGGAAACCAGCCCGCAG
>Coraciiformes_Alcedo_atthis__KJ162464.1/1-172
AGTTCAGCCAGAGGTGGAAATAAATCTGGTG---CAGTCGAGCTCCCTGCCCCACATCGACCAGCTGGTTTGTGCCGTGATGGATTTCTACCCCGCCGAGCTGGAGGTGAAGTGGTTCAAGAACGGGCGGGAGGAGACGGAGCGCGTGGTGTCCACGGACGTGATCCAGAACGGA---------------------------------------------
>Coraciiformes_Alcedo_atthis__KJ162465.1/1-172
AGTTCAGCCAGAGGTGGAAATAAACCTGGTG---CAGTCGAGCTCCCTGCCCCACATCGACCAGCTGGTTTGTGCCGTGATGGATTTCTACCCCGCCGAGCTGGAGGTGAAGTGGTTCAAGAACGGGCGGGAGGAGACGGAGCGCGTGGTGTCCACGGACGTGATCCAGAACGGA---------------------------------------------
>Coraciiformes_Alcedo_atthis__KJ162466.1/1-172
AGTTCAGCCAGAGGTGGAAATAAACCTGGTG---CAGTCGAGCTCCCTGCCCCACATCGACCAGCTGGTTTGTGCCGTGATGGATTTCTACCCCGCCGAGCTGGAGGTGAAGTGGTTCAAGAACGGGCGGGAGGAGACGGAGCGCGTGATGTCCACGGACGTGATCCAGAACGGA---------------------------------------------
>Cuculiformes_PREDICTED:_Cuculus_canorus_XM_009560180.1/1-217
ACCGCAGCCCCGCGTGTCCGTCTCGGCCGTG---CGCTCGGGCTCTCTGCCCCAGCCCGACAGGTTGGTTTGCGCCGCCGTGGATTTCTACCCCGCCGCCATCGAGGTGAAGTGGTGGAAGAACGGGCGGGAGGAGGTGGAGCGCGTGGTGTCCACGGAGGTGCTGCAGAACGGAGACTGGACCTACCAGGTGCTGGTGATGCTGGAGAGCATCCCGCAG
>Eurypygiformes_PREDICTED:_Eurypyga_helias_XM_010159513.1/1-215
--TTCGCCCCGAGGTGGAAATCTACCCCATG---GAGTCGAGCTCCCTGCCCCAGACCGACCGGCTGGTGTGCGCCGTGATGGATTTCTACCCCGCGGACATCGAGGTGAAGTGGTTCCGCAACGGGCAGGAGGAGACGGAGCGCGTGGTGTCCACGGACGTGATGCAGAACGGAGACTGGACCTACCAGGTGCTGGTGCTGCTGGAAACCAGCCCGCGG
>Falconiformes_Falco_biarmicus__EF370989.1/1-217
AGTGAAGCCCCAGGTGGAGATCTCGCCGGTG---CAGTCGAGCTCCCTGCCGCAGATCGACAGGTTGGTGTGTGCCGTGATGGATTACTACCCGGCGGAGATCGAGGTGAAATGGTTTAAAAACGGGCAGGAGGAAACGGAGCGGGTGGTCTCCACCGACGTGATCCAAAACGGAGACTGGACCTACCAGGTCCTGGTGATGCTGGAAACCACCCCGCAA
>Falconiformes_Falco_eleonorae__JN613254.1/1-217
AGTGAAGCCCCAGGTGGAGATCTCGCCGGTG---CAGTCGAGCTCCCTGCCGCAGATCGACAGGTTGGTGTGTGCCGTGATGGATTTCTACCCGGCGGAGATCGAGGTGAAATGGTTTAAAAACGGGCAGGAGGAAACGGAGCGGGTGTTCTCCACCGACGTGATCCAAAACGGAGACTGGACCTACCAGGTCCTGGTGATGCTGGAAACCACCCCCCAA
>Falconiformes_Falco_femoralis__EF370988.1/1-217
AGTGAAGCCCCAGGTGGAGATCTCGCCGGTG---CAGTCGAGCTCCCTGCCGCAGATCGACAGGTTGGTGTGTGCCGTGATGGATTTCTACCCGGCGGAGATCGAGGTGAAATGGTTTAAAAACGGGCAGGAGGAAACGGAGCGGGTGGTCTCCACCGACATGATCCAAAACGGAGACTGGACCTACCAGGTCCTGGTGATGCTGGAAACCACCCCGCAA
>Falconiformes_Falco_naumanni__EF370986.1/1-217
AGTGAAGCCCCAGGTGGAGATCTCGCCGGTG---CAGTCGAGCTCCCTGCCGCAGATCGACAGGTTGGTGTGCGCCGTGATGGATTTCTACCCGGCGGAGATCGAGGTGAAATGGTTTAAAAACGGGCAGGAGGAAACGGAGCGGGTGGTCTCCACCGACGTGATCCAAAACGGCGACTGGACCTACCAGGTCCTGGTGATGCTGGAAACCACCCCCCAA
>Falconiformes_Falco_peregrinus__EF370985.1/1-217
AGTGAAGCCCCAGGTGGAGATCTCGCCGGTG---CAGTCGAGCTCCCTGCCGCAGATCGACAGGTTGGTGTGTGCCGTGATGGATTATTACCCGGCGGAGATCGAGGTGAAATGGTTTAAAAACGGGCAGGAGGAAACGGAGCGGGTGGTCTCCACCGACGTGATCCAAAACGGAGACTGGACCTACCAGGTCCTGGTGATGCTGGAAACCACCCCGCAA
>Galliformes_Coturnix_japonica__AB110468.1/1-217
AGTGCAGCCCAAGGTGAGGGTCTCGGCGCTG---CAGTCGGGCTCCCTGGGCGAAAGCGACCGGCTGGCGTGCTACGTGACGGGCTTCTACCCGCCGGAGATCGAGGTGAAGTGGTTCCAGAACGGGAGGGAGGAGACGGAGCGCGTGGTGTCCACGGACGTGATGCAGAACGGGGACTGGACGTACCAGGTGCTGGTGGTGCTGGAGACCGTCCCGCGG
>Galliformes_Gallus_domesticus__X07447.1/1-217
CGCAGAGCCCAAGGTGAGGATCTTCGCGCTG---CAGTCGGGCTCCCTGCCCCAAACCGACCGGCTGGCTTGCTACGTGACGGGCTTCTACCCGCCGGAGATCGAGGTGAAGTGGTTCCAGAACGGGCAGGAGGAGACAGAGCGCGTGGTGTCCACGGACGTGATCCAGAACGGGGATTGGACGTACCAGGTGCTGGTGGTGCTGGAGATCAGCCCACGG
>Galliformes_Gallus_gallus__AB020220.1/1-217
GGCAGAGCCCAAGGTGAGGATCTTCGCGCTG---CAGTCGGGCTCCCTGCCCCAAACCGACCGGCTGGCTTGCTACGTGACGGGCTTCTACCCGCCGGAGATCGAGGTGAAGTGGTTCCAGAACGGGCAGGAGGAGACAGAGCGCGTGGTGTCCACGGACGTGATCCAGAACGGGGACTGGACGTACCAGGTGCTGGTGGTGCTGGAGACCAGCCCACGG
>Galliformes_Gallus_gallus__AF452564.1/1-217
GGCAGAGCCCAAGGTGAGGATCTCTGCGCTG---CAGTCGGGCTCCCTGCCCCAAACCGACCGGCTGGCTTGCTACGTGACGGGCTTCTACCCGCCGGAGATCGAGGTGAAGTGGTTCCAGAACGGGCAGGAGGAGACAGAGCGCGTGGTGTCCACGGACGTGATCCAGAACGGGGATTGGACGTACCAGGTGCTGGTGGTGCTGGAGATCAGCCCACGG
>Galliformes_Gallus_gallus__AF452565.1/1-217
GGCAGAGCCCAAGGTGAGGATCTCTGCGCTG---CAGTCGGGCTCCCTGCCCCAAACCGACCGGCTGGCTTGCTACGTGACGGGCTTCTACCCGCCGGAGATCGAGGTGAAGTGGTTCCAGAACGGGCAGGAGGAGACAGAGCGCGTGGTGTCCACGGACGTGATCCAGAACGGGGACTGGACGTACCAGGTGCTGGTGGTGCTGGAGACCAGCCCACGG
>Galliformes_Gallus_gallus__AF452566.1/1-217
GGCAGAGCCCAAGGTGAGGATCTCTGCGCTG---CAGTCGGGCTCCCTGCCCCAAACCGACCGGCTGGCTTGCTACGTGACGGGCTTGTACCCGCCGGAGATCGAGGTGAAGTGGTTCCAGAACGGGCAGGAGGAGACAGAGCGCGTGGTGTCCACGGACGTGATCCAGAACGGGGATTGGACGTACCAGGTGCTGGTGGTGCTGGAGATCAGCCCACGG
>Galliformes_Gallus_gallus__AJ248572.1/1-217
AGTGGAGCCCAAGGTGAGGGTCTCGGCGCTG---CAGTCGGGCTCCCTGCCCGAAACCGACCGTCTGGCGTGCTACGTGACGGGCTTCTACCCGCCGGAGATCGAGGTGAAGTGGTTCCTGAACGGGCGGGAGGAGACGGAGCGCGTGGTGTCCACGGACGTGATGCAGAACGGGGACTGGACGTACCAGGTGCTGGTGGTGCTGGAGACCGTCCCGCGG
>Galliformes_Gallus_gallus__AJ248579.1/1-217
AGTGGAGCCCAAGGTGAGGGTCTCGGCGCTG---CAGTCGGGCTCCCTGCCCGAAACCGACCGTCTGGCGTGCTACGTGACGGGCTTCTACCCGCCGGAGATCGAGGTGAAGTGGTTCCAGAACGGGCGGGAGGAGACGGAGCGCGTGGTGTCCACGGACGTGATGCAGAACGGGGACTGGACGTACCAGGTGCTGGTGGTGCTGGAGACCGTCCCGCGG
>Galliformes_Gallus_gallus__AY210420.1/1-201
AGTGGAGCCCAAGGTGAGGGTCTCGGCGCTG---CAGTCGGGCTCCCTGCCCGAAACCGACCGTCTGGCGTGCTACGTGACGGGCTTCTACCCGCCGGAGATCGAGGTGAAGTGGTTCCAGAACGGGCGGGAGGAGACGGAGCGCGTGGTGTCCACGGACGTTATGCAAAACGGGGACTGGACGTACCAGGTGCTGGTGGTGCT----------------
>Galliformes_Gallus_gallus__AY510090.1/1-216
-GTGGAGCCCAAGGTGAGGGTCTCGGCGCTG---CAGTCGGGCTCCCTGCCCGAAACCGACCGTCTGGCGTGCTACGTGACGGGCTTCTACCCGCCGGAGATCGAGGTGAAGTGGTTCCTGAACGGGCGGGAGGAGACGGAGCGCGTGGTATCCACGGACGTGATGCAGAACGGGGACTGGACGTACCAGGTGCTGGTGGTGCTGGAGACCGTNCCGCNG
>Galliformes_Gallus_gallus__DQ007238.1/1-213
----GAGCCCAAGGTGAGGATCTCTGCGCTG---CAGTCGGGCTCCCTGCCCCAAACCGACCGGCTGGCTTGCTACGTGACGGGCTTCTACCCGCCGGAGATCGAGGTGAAGTGGTTCCAGAACGGGCAGGAGGAGACAGAGCGCGTGGTGCCCACGGACGTGATCCAGAACGGGGACTGGACGTACCAGGTGCTGGTGGTGCTGGAGACCAGCCCACGG
>Galliformes_Gallus_gallus__EF554708.1/1-216
-GTGGAGCCCAAGGTGAGGGTCTCGGCGCTG---CAGTCGGGCTCCCTGCCCGAAACCGACCGTCTGGCGTGCTACGTGACGGGCTTCTACCCGCCGGAGATTGAGGTGAAGTGGTTCCTGAACGGGCGGGAGGAGACGGAGCGCGTGGTGTCCACGGACGTGATGCAGAACGGGGACTGGACGTACCAGGTGCTGGTGGTGCTGGAGACCGTCCCGCGG
>Galliformes_Gallus_gallus__EF554714.1/1-216
-GTGGAGCCCAAGGTGAGGGTCTCGGCGCTG---CAGTCAGGCTCCCTGCCCGAAACCGACCGACTGGCGTGCTACGTGACGGGCTTCTACCCGCCGGAGATCGAGGTGAAGTGGTTCCTGAACGGGCGGGAGGAGACGGAGCGCGTGGTGTCCACGGACGTGATGCAGAACGGGGACTGGACGTACCAGGTGCTGGTGGTGCTGGAGACCGTCCCGCGG
>Galliformes_Gallus_gallus__EF554717.1/1-216
-GTGGAGCCCAAGGTGAGGGTCTCGGCGCTG---CAGTCGGGCTCCCTGCCCGAAACCGACCGTCTGGCGTGCTACGTGACGGGCTTCTACCCGCCGGAGATCGAGGTGAAGTGGTTCCTGAACGGGCGGGAGGAGACGGAGCGCGTGGTGTCCACGGACGTGATGCAGAACGGGGACTGGCCGTACCAGGCGCTGGTGGTGCTGGAGACCGTCCCGCGG
>Galliformes_Gallus_gallus__EF554719.1/1-216
-GTGGAGCCCAAGGTGAGGGTCTCGGCGCTG---CAGTCGGGCTCCCTGCCCGAAACCGACCGTCTGGCGTGCTACATGACGGGCTTCTACCCGCCGGAGATCGAGGTGAAGTGGTTCCTGAACGGGCGGGAGGAGACGGAGCGCGTGGTGTCCACGGACGTGATGCAGAACGGGGACTGGACGTACCAGGTGCTGGTGGTGCTGAAGAGCATCCCGCGG
>Galliformes_Gallus_gallus__EF661573.1/1-216
-GTGGAGCCCAAGGTGAGGGTCTCGGCGCTG---CAGTCGGGCTCCCTGCCCGAAACCGACCGTCTGGCGCGCTACGTGACGGGCTTCTACCCGCCGGAGATCGAGGTGAAGTGGTTCCTGAACGGGCGGGAGGAGACGGAGCGCGTGGTGTCCACGGACGTGATGCAGAACGGGGACTGGACGTACCAGGTGCTGGTGGTGCTGGAGACCGTCCCGCGG
>Galliformes_Gallus_gallus__EF661574.1/1-216
-GTGGAGCCCAAGGTGAGGGTCTCGGCGCTG---CAGTCGGGCTCCCTGCCCGAAACCGACCGTCTGGCGTGCTACGTGACGGGCTTCTACCCGCCGGAGATCGAGGTGAAGTGGTTCCTGAACGGGCGGGAGGAGACGGAGCGCGTGGTGTCCACGGACGTGATGCAGAACGGGGACTGGACGTACCAGGTGCTGGTGGTGCTGAAGAGCATCCCGCGG
>Galliformes_Gallus_gallus__HQ203695.1/1-216
-GTGGAGCCCAAGGTGAGGGTCTCGGCGCTG---CAGTCGGGCTCCCTGCCCGAAACCGACCGTCTGGCGTACTACGTGACGGGCTTCTACCCGCCGGAGATCGAGGTGAAGTGGTTCCAGAACGGGCGGGAGGAGACGGAGCGCGTGGTGTCCACGGACGTGATGCAGAACGGGGACTGGACGTACCAGGTGCGGGTGGTGCTGGAGACCGTCCCGCGG
>Galliformes_Gallus_gallus__HQ203697.1/1-216
-GTGGAGCCCAAGGTGAGGGTCTCGGCGCTG---CAGTCGGGCTCCCTGCCCGAAACCGACCGTCTGGCGTACTACGTGACGGGCTTCTACCCGCCGGAGATCGAGGTGAAGTGGTTCCTGAACGGGCGGGAGGAGACGGAGCGCGTGGTGTCCACGGACGTGATGCAGAACGGGGACTGGACGTACCAGGTGCTGGTGGTGCTGGAGACCGTCCCGCGG
>Galliformes_Gallus_gallus__HQ203705.1/1-216
-GTGGAGCCCAAGGTGAGGGTCTCGGCGCTG---CAGTCTGGCTCCCTGCCCGAAACCGACCGTCTGGCGTGCTACGTGACGGGCTTCTACCCGCCGGAGATCGAGGTGAAGTGGTTCCTGAACGGGCGGGAGGAGACGGAGCGCGTGGTGTCCACGGACGTGATGCAGAACGGGGACTGGACGTACCAGGTGCTGGTGGTGCTGGAGACCGTCCCGCGG
>Galliformes_Gallus_gallus__HQ203708.1/1-216
-GTGGAGCCCAAGGTGAGGGTCTCGGCGCTG---CAGTCGGGCTCCCTGCCCGAAACCGACCGTCTGGCGTGCTACGTGACGGGCTTCTACCCGCCGGAGATCGAGGTGAAGTGGTTCCTGAACGGGCGGGAGGAGACGGAGCGCGTGGTGTCCACGGACGTGATGCAGAACGGGGACTGGACGTACCAGGTGCTGGTGGTGCTGGAGACCGTCCCGCAG
>Galliformes_Gallus_gallus__HQ203709.1/1-216
-GTGGAGCCCAAGGTGAGGGTCTCGGCGCTG---CAGTCGGGCTCCCTGCCCGAAACCGACCGTCTGGCGTGCTACGTGACGGGCTTCTACCCGCCGGAGATCGAGGTGAAGTGGTTCCTGAACGGGCGGGAGGAGACGGAGCGCGTGGTGTCCACGGACGTGATGCAGAACGGGGACTGGACGTACCAGGTGCGGGTGGTGCTGGAGACCGTCCCGCGG
>Galliformes_Gallus_gallus__HQ203715.1/1-216
-GTGGAGCCCAAGGTGAGGGTCTCGGCGCTG---CAGTCGGGCTCCCTGCCCGAAACCGACCGTCTGGCGTGCTACGTGACGGGCTTCTACCCGCCGGAGATCGAGGTGAAGTGGTTCCAGAACGGGCGGGAGGAGACGGAGCGCGCGGTGTCCACGGACGTGATGCAGAACGGGGACTGGACGTACCAGGTGCTGGTGGTGCTGGAGACCGTCCCGCGG
>Galliformes_Gallus_gallus__HQ203716.1/1-216
-GTGGAGCCCAAGGTGAGGGTCTCGGCGCTG---CAGTCGGGCTCCCTGCCCGAAACCGACCGTCTGGCGTGCTACGTGACGGGCTTCTACCCGCCGGAGATCGAGGTGAAGTGGTTCCTGAACGGGCGGGAGGAGACGGAGCGCGTGGTGTCCACGGACGTGATGCAGAACGGGGACTGGACGTACCAGGTGCTGGTGGCGCTGGAGACCGTCCCGCGG
>Galliformes_Gallus_gallus__HQ203719.1/1-216
-GTGGAGCCCAAGGTGAGGGTCTCGGCGCTG---CAGTCGGGCTCCCTGCCCGAAACCGACCGTCTGGCGTGCTACGTGACGGGCTTCTACCCGCCGGAGATCGAGGTGAAGTGGTTCCTGAACGGGCGGGAGGAGACGGAGCGCGTGGTGTCCACGGACGTGATGCAGAACGGGGACTGGACGTACCGGGTGCTGGTGGTGCTGGAGACCGTCCCGCGG
>Galliformes_Gallus_gallus__HQ203723.1/1-216
-GTGGAGCCCAAGGTGAGGGTCTCGGCGCTG---CAGTCGGGCTCCCTGCCCGAAACCGACCGTCTGGCGTGCTACGTGACGGGCTTCTACCCGCCGGAGATCGAGGTGAAGTGGTTCCTGAACGGGCGGGAGGAGACGGAGCGCGTGGTGTCCACGGACGTGATGCAGAACGGGGACTGGACGTACCAAGTGCTGGTGGTGCTGGAGACCGTCCCGCGG
>Galliformes_Meleagris_gallopavo__DQ993255.2/1-210
-----AGCCCAAGGTGCGGGTCTCGGCGCTG---CAGTCGGGCTCCCTGCCCGAAACGGACCGCCTGGCGTGCTACGTGACGGGCTTCTACCCGCCGGAGATCGAGGTGAAGTGGTTCCTGAACGGGCGCGAGGAGACGGAGCGCGTGGTGTCCACGGACGTGATGCAGAACGGCGACTGGACGTACCAGGTGCTGGTGGTGCTGGAGACCGTCCCGC--
>Galliformes_Meleagris_gallopavo__FJ946996.1/1-210
-----AGCCCAAGGTGCAGGTCTCGGCGCTG---CAGTCGGGCTCCCTGCCCGAAACGGACCGCCTGGCGTGCTACGTGACGGGCTTCTACCCGCCGGAGATCGAGGTGAAGTGGTTCCTGAACGGGCGCGAGGAGACGGAGCGCGTGGTGTCCACGGACGTGATGCAGAACGGGGACTGGACGTACCAGGTGCTGGTGGTGCTGGAGACCGTCCCGC--
>Galliformes_Meleagris_gallopavo__FJ946997.1/1-210
-----AGCCCAAGGTGCGGGTCTCGGCGCTG---CAGTCGGGCTCCCTGCCCGAAACGGACCGCCTGGCGTGCTACGTGACGGGCTTCTACCCGCCGGAGATCGAGGTGAAGTGGTTCCTGAACGGGCGCGAGGAGGCGGAGCGCGTGGTGTCCACGGACGTGATGCAGAACGGGGACTGGACGTACCAGGTGCTGGTGGTGCTGGAGACCGTCCCGC--
>Galliformes_Meleagris_gallopavo__GU189282.1/1-217
AGTGGAGCCCAAGGTGCGGGTCTCGGCGCTG--CAGTCGGGCTCCCTGCCCGAAACGGACCGCCTGGCGTGCTACGTGACGGGCTTCTACCCGCCGGAGATCGAGGTGAAGTGGTTCCTGAACGGGCGCGAGGAGACGGAGCGCGTGGTGTCCACGGACGTGATGCAGAACGGGGACTGGACGTACCAGGTGCTGGTGGTGCTGGAGACCGTCCCGCGG-
>Galliformes_Meleagris_gallopavo__GU189283.1/1-217
AGTGGAGCCCAAGGTGCGGGTCTCGGCGCTG---CAGTCGGGCTCCCTGCCCGAAACGGACCGCCTGGCGTGCTACGTGACGGGCTTCTACCCGCCGGAGATCGAGGTGAAGTGGTTCCTGAACGGGCGCGAGGAGACGGAGCGCGTGGTGTCCACGGACGTGATGCAGAACGGGGACTGGACGTACCAGGTGCTGGTGGTGCTGGAGACCGTCCCGCGA
>Galliformes_Numida_meleagris__EF643464.1/1-216
-GTGGAGCCCAAGGTACGAGTTTCGGCGCTG---CAGTCGGGGTCACTGCCCGAAACCGACCGTCTGGCGTGCTACGTGACGGGCTTCTACCCGCCGGAGATCGAGGTGAAGTGGTTCCTGAACGGGCGGGAGGAGACGGAGCGCGTGGTGTCCACGGACGTGATCCAGAACGGGGACTGGACGTACCAGGTGCTGGTGGTGCTGGAGGGCGGCCCTCGG
>Galliformes_Numida_meleagris__EU030445.1/1-216
-GTGGAGCCCAAGGTGAGGGTGTCGGCGCTG---CAGTCGGGCTCCGCGCCGCAAGCCGACCGGCTGGCGTGCTACGTGACGGGCTTCTACCCGGCCGAGATCGAGGTGAAGTGGTTCCAGAACGGGCGCGAGGAGACGGAGCGCGTGGTGTCCACGGACGTGATCCAGAACGGGGACTGGACGTACCAGGTGCTGGTGGTGCTGGAGGGCGGCCCTCGG
>Galliformes_Numida_meleagris__EU826064.1/1-216
-GTGGAGCCCAAGGTGAGGGTGTCGGCGCTG---CAGTCGGGCTCCGCGCCGCAAGCCGACCGGCTGGCGTGCTACGTGACGGGCTTCTACCCGGCCGAGATCGAGGTGAAGTGGTTCCAGAACGGGCGCGAGGAGACGGAGCGCGTGGTGTCCACGGACGTGATCCAGAACGGGGACTGGACGTACCAGGTGCTGGTGGTGCTGGAGGGCAGCCCTCGG
>Galliformes_Phasianus_colchicus__AJ224344.1/1-216
-GTGGAGCCCAAGGTGAGGGTGTCGGCGCTG---CAGTCGGGCTCCCTGCCCGAAACGGACCGCCTGGCGTGCTACGTGACGGGCTTCTACCCGCCGGAGATCGAGGTGAAGTGGTTCCACAACGGGCGCGAGGAGACGGAGCGCGTGGTGTCCACGGACGTGATGCAGAACGGGGACTGGACGTACCAGGTGCTGGTGGTGCTGGAGGCCGTCCCGCGG
>Galliformes_PREDICTED:_Meleagris_gallopavo_XM_010727749.1/1-212
-----CGCCCGAGGTGAGGATCTGCGCGCTG---CAGTCGGGCTCCCTGCCCCGAACCGACCGGCTGGCTTGCTTCGTGACGGGCTTCTACCCACCCGAGATCGAAGTGAAGTGGTTCCAGAACGGACAGGAGGAGACGGAGCGCGTCGTGTCCACGGACGTGATCCAGAACGGGGACTGGACCTACCAGGTGCTGGTGGTGCTGGAGACCGGCCCGCGG
>Galliformes_PREDICTED:_Meleagris_gallopavo_XM_010727750.1/1-214
---AGCGCCCGAGGTGAGGATCTGCGCGCTG---CAGTCAGGCTCCCTGCCCCGAACCGACCGGCTGGCTTGCTTCGTGACGGGCTTCTACCCACCCGAGATCGAAGTGAAGTGGTTCCAGAACGGACAGGAGGAGACGGAGCGCGTCGTGTCCACGGACGTGATCCAGAACGGGGACTGGACCTACCAGGTGCTGGTGGTGCTGGAGACCGGCCCGCGG
>Galliformes_Tetrao_tetrix__JQ028669.1/1-210
-----AGCCCAAGGTGCGGGTGTCGGCGCTG---CAGTCGGGCTCCCTGCCCGAAACGGACCGCCTGGCGTGCTACGTGACGGGCTTCTACCCGCCGGAGATCGAGGTGAAGTGGCTCGTGAACGGGCGCGAGGAGACGGAGCGCGTGGTGTCCACGGACGTGATGCAGAACGGGGACTGGACGTACCAGGTGCTGGTGGTGCTGGAGACCGTCCCGC--
>Galliformes_Tympanuchus_cupido__JX971120.1/1-210
-----AGCCCAAGGTGCGGGTGTCGGCGCTG---CAGTCGGGCTCCCTGCCCGAAACGGACCGCCTGGCGTGCTACGTGACGGGCTTCTACCCGCCGGAGGTCGAGGTGAAGTGGCTCGTGAACGGGCGCGAGGAGACGGAGCGCGTGGTGTCCACGGACGTGATGCAGAACGGGGACTGGACGTACCAGGTGCTGGTGGTGCTGGAGACCGTCCCGC--
>Gaviiformes_PREDICTED:_Gavia_stellata_XM_009814721.1/1-184
AGTTCAGCCTAAGGTGAGGGTCTCCCCCGTG---CAGTCGAGCTCGCTGCCCCAGACCGACCGGCTGGTTTGCTCCGTGACGGGGTTCTACCCTGCGGAAATTGAGGTGAAGTGGTTCAAGAACGGGCAGGAGGAGACGGAGCGCGTGGTGTCCACGGATGTGATCCAGAACAGAG---------------------------------CAACCCCGCAG
>Gruiformes_Anthropoides_paradiseus__LC062920.1/1-217
AGTTCGGCCCGAGTTGAGCGTCTTCCCCATG---CAGTCGAGCTCCCTGCCCCAGACCAACAGGCTGGTTTGCTCCGTGACGGGATTTTACCCCGCCGAGATCGAGGTGAAGTGGTACAAGAACGGGCAGGAGGAGACGGAGCGCGTGGTGTCCACGGACGTGATCCAGAACGGAGACTGGACCTACCAGGTGCTGGTGATGCTGGAGACCGTCCCGCAG
>Gruiformes_Anthropoides_paradiseus__LC062921.1/1-217
AGTTCGGCCCGAGTTGAGCGTCTTCCCCATG---CAGTCGAGCTCCCTGCCCCAGACCAACAGGCTGGTTTGCTCCGTGACGGGATTTTACCCCGCCGAGATCGAGGTGAAGTGGTACAAGAACGGGCAGGAGGAGACGGAGCGCGTGGTGTCCACGGACGTGATCCAGAACGGAGACTGGACCTACCAGGTGCTGGTGATGCTGGAGACCACCCCGCAG
>Gruiformes_Anthropoides_virgo__LC062916.1/1-217
AGTTCGGCCCGAGTTGAGCGTCTTCCCCATG---CAGTCGAGCTCCCTGCCCCAGACCAACAGGCTGGTTTGCTCCGTGACGGGATTTTACCCCGCCGAGGTCGAGGTGAAGTGGTACAAGAACGGGCAGGAGGAGACGGAGCGCGTGGTGTCCACGGACGTGATCCAGAACGGAGACTGGACCTACCAGGTGCTGGTGATGCTGGAGACCGTCCCGCAG
>Gruiformes_Balearica_pavonina__LC062945.1/1-217
AGTTCGGCCCGAGTTGAGCGTCTTCCCCATG---CAGTCGAGCTCCCTGCCCCAGACCAACAGGCTGGTTTGCTCCGTGACGGGATTTTACCCCGCGGAGATCGAGGTGAAGTGGTACAAGAACGGGCAGGAGGAGACGGAGCGCGTGGTGTCCACAGACGTGATCCAGAACGGAGACTGGACCTACCAGGTGCTGGTGATGCTGGAGACCACCCCGCAG
>Gruiformes_Balearica_pavonina__LC062946.1/1-217
AGTTCGGCCCGAGTTGAGCGTCTTCCCCATG---CAGTCGAGCTCCCTGCCCCAGACCAACAGGCTGGTTTGCTCCGTGACGGGATTTTACCCCGCGGAGATCGAGGTGAAGTGGTACAAGAACGGGCAGGAGGAGACGGAGCGCGTGGTGTCCACGGACGTGATCCAGAACGGAGACTGGACCTACCAGGTGCTGGTGATGCTGGAGACCACCCCGCAG
>Gruiformes_Balearica_regulorum__LC062944.1/1-217
AGTTCGGCCCGAGTTGAGCATCTTCCCCATG---CAGTCGAGCTCCCTGCCCCAGACCAACAGGCTGGTTTGCTCCGTGACGGGATTTTACCCCGCGGAGATCGAGGTGAAGTGGTACAAGAACGGGCAGGAGGAGACGGAGCGCGTGGTGTCCACGGACGTGATCCAGAACGGAGACTGGACCTACCAGGTGCTGGTGATGCTGGAGACCACCCCGCAG
>Gruiformes_Fulica_atra__LC062950.1/1-217
AGTTCAGCCCAAGCTGAGCGTCTTCCCCATG---CAGTCCAGCTCCCTGCCTGAGACCGACAGGCTGGTTTGCCACGTGACGGGTTTCTACCCCTCGGAGATTGAGGTGAAATGGTTCAAGAATGGGAAGGAGGAGACGGAGCACGTGGTGTCCACGGAGGTGATACAGAACGGAGACTGGACCTACCAGGTGACGGTGATGCTGGAAACCACCCCGCAG
>Gruiformes_Fulica_atra__LC062951.1/1-217
AGTTCAGCCCAAGCTGAGCGTCTTCCCCATG---CAGTCCAGCTCCCTGCCTGAGACTGACAGGCTGGTTTGCCACGTGACGGGTTTCTACCCCTCGGAGATCGAGGTGAAATGGTTCAAGAATGGGAAGGAGGAGACGGAGCACGTGGTGTCCACGGAGGTGATACAGAACGGAGACTGGACCTACCAGGTGATGGTGATGCTGGAAACCACCCCGCAG
>Gruiformes_Grus_antigone__LC062912.1/1-217
AGTTCGGCCCGAGTTGAGCGTCTTCCCCATG---CAGTCGAGCTCCCTGCCCCAGACCAACAGGCTGGTTTGCTCCGTGACGGGATTTTACCCCGCCGAGATCGAGGTGAAGTGGTACAAGAACGGGCAGGAGGAGACGGAGCGTGTGGTGTCCACGGACGTGATCCAGAACGGAGACTGGACCTACCAGGTGCTGGTGATGCTGGAGACCGTCCCGCAG
>Gruiformes_Grus_antigone__LC062914.1/1-217
AGTTCGGCCCGAGTTGAGCGTCTTCCCCATG---CAGTCGAGCTCCCTGCCCCAGACCAACAGGCTGGTTTGCTCCGTGACGGGATTTTACCCCGCCGAGATCGAGGTGAAGTGGTACAAGAACGGGCAGGAGGAGACGGAGCGCGTGGTGTCCACAGACGTGATCCAGAACGGAGACTGGACCTACCAGGTGCTGGTGATGCTGGAGACCGTCCCGCAG
>Gruiformes_Grus_canadensis__LC062905.1/1-217
AGTTCGGCCCGAGTTGAGCGTCTTCCCCATG---CAGTCGAGCTCCCTGCCCCAGACCAACAGGCTGGTTTGCTCCGTGACGGGATTTTACCCCGCCGAGATCGAGGTGAAGTGGTACAAGAACGGGCAGGAGGAGACGGAGCGCGTGGTGTCCACGGACGTGATCCAGAACGGAGACTTGACCTACCAGGTGCTGGTGATGCTGGAGACCGTCCCGCAG
>Gruiformes_Grus_canadensis__LC062907.1/1-217
AGTTCGGCCCGAGTTGAGCGTCTTCCCCATG---CAGTCGAGCTCCCTGCCCCAGACCAACAGGCTGGTTTGCTCCGTGACGGGATTTTACCCCGCCGAGATCGAGGTGAAGTGGTACAAGAACGGGCAGGAGGAGACAGAGCGCGTGGTGTCCACGGACGTGATCCAGAACGGAGACTGGACCTACCAGGTGCTGGTGATGCTGGAGACCGTCCCGCAG
>Gruiformes_Grus_grus__LC062932.1/1-217
AGTTCGGCCCGAGTTGAGCGTCTTCCCCATG---CAGTCGAGCTCCCTGCCCCAGACCAACAGGCTGGTTTGCTCCGTGACGGGATTTTATCCCGCCGAGATCGAGGTGAAGTGGTACAAGAACGGGCAGGAGGAGACGGAGCGCGTGGTGTCCACGGACGTGATCCAGAACGGAGACTGGACCTACCAGGTGCTGGTGATGCTGGAGACCGTCCCACAG
>Gruiformes_Grus_grus__LC062933.1/1-217
AGTTCGGCCCGAGTTGAGCGTCTTCCCCATG---CAGTCGAGCTCCCTGCCCCAGACCAACAGGCTGGTTTGCTCCGTGACGGGATTTTATCCCGCCGAGATCGAGGTGAAGTGGTACAAGAACGGGCAGGAGGAGACGGAGCGCGTGGTGTCCACGGACGTGATCCAGAACGGAGACTGGACCTACCAGGTGCTGGTGATGCTGGAGACCGTCCCGCAG
>Gruiformes_Grus_grus__LC062934.1/1-217
AGTTCGGCCCGAGTTGAGCGTCTTCCCCATG---CAGTCGAGCTCCCTGCCCCAGACCAACAGGCTGGTTTGCTCCGTGACGGGATTTTATCCCGCTGAGATTGAGGTGAAGTGGTACAAGAACGGGCAGGAGGAGACGGAGCGCGTGGTGTCCACGGACGTGATCCAGAACGGAGACTGGACCTACCAGGTGCTGGTGATGCTGGAGACCGTCCCGCAG
>Gruiformes_Grus_leucogeranus__LC062903.1/1-217
AGTTCAGCCCGAGTTGAGCGTCTTCCCCATG---CAGTCGAGCTCCCTGCCCCAGACCAACAGGCTGGTTTGCTCCGTGACGGGATTTTACCCCGCCGAGATCAAGGTGAAGTGGTACAAGAACGGGCAGGAGGAGACGGAGCGCGTGGTGTCCACGGACGTGATCCAGAACGGAGACTGGACCTACCAGGTGCTGGTGATGCTGGAGACCGTCCCGCAG
>Gruiformes_Grus_leucogeranus__LC062904.1/1-217
AGTTCGGCCCGAGTTGAGCGTCTTCCCCATG---CAGTCGAGCTCCCTGCCCCAGACCAACAGGCTGGTTTGCTCCGTGACGGGATTTTACCCCGCCGAGATCAAGGTGAAGTGGTACAAGAACGGGCAGGAGGAGACGGAGCGCGTGGTGTCCACGGACGTGATCCAGAACGGAGACTGGACCTACCAGGTGCTGGTGATGCTGGAGACCGTCCCGCAG
>Gruiformes_Grus_nigricollis__LC062939.1/1-217
AGTTCGGCCCGAGTTGAGCGTCTTCCCCATG---CAGTCGAGCTCCCTGCCCCAGACCAACAGGCTGGTTTGCTCCGTGACGGGATTTTATCCCGCCGAGATCGAGGTGAAGTGGTACAAGAACGGGCAGGAGGAGACGGAGCGCGTGGTGTCCACGGACGTGATCCAGAATGGAGACTGGACCTACCAGGTGCTGGTGATGCTGGAGACCGTCCCGCAG
>Gruiformes_Psophia_crepitans__LC062948.1/1-217
AGTCCCGCCCCAGCTGAGCGTCTTCCCCATG---CAGTCGAGCTCCCTGCCCCAGACCAACAGGCTGGTTTGCGCCGTCACGGGCTTCTACCCGGCGCAGATTGAGGTGAAGTGGTACAAGAACGGGCAGGAGGAGACGGAGCGCGTGGTGTCCACGGACGTGATCCAGAACGGAGACTGGACCTACCAGGTGCTGGTGATGCTGGAAACCACCCCGCAG
>Gruiformes_Psophia_crepitans__LC062949.1/1-217
AGTCCCGCCCCAGCTGAGCGTCTTCCCCATG---CAGTCGAGCTCCCTGCCCCAGACCAACAGGCTGGTTTGCGCCGTCACGGGCTTCTACCCGGCGCAGATTGAGGTGAAGTGGTACAAGAACGGGCAGGAGGAGATGGAGCGCGTGGTGTCCACGGACGTGATCCAGAACGGAGACTGGACCTACCAGGTGCTGGTGATGCTGGAAACCACCCCGCAG
>Gruiformes_Rallus_aquaticus__KJ162470.1/1-217
AGTTGAGCCCAAGCTGAGCGTCTTCCCCATG---CAGTCGGGCTCCCTGCCCGAGACTGACCGGCTGGTTTGCCACGTGACGGGTTTTTACCCCTCGGAGATCGAGGTGAAGTGGTTCAAGAACGGGCAGGAGGAGACTGAGCACGTGGTGGCCACGGACGTGATCCGGAACGGAGACTGGACCTACCAGGTGATGGTGATGCTGGAAACCACCCCGCAG
>Gruiformes_Rallus_aquaticus__KJ162471.1/1-217
AGTTGAGCCCAAGCTGAGCGTCTTCCCCATG---CAGTCGGGCTCCCTGCCCGAGACTGACCGGCTGGTTTGCCACGTGACGGATTTTTACCCCTCGGAGATCGAGGTGAAGTGGTTCAAGAACGGGCAGGAGGAGACAGAGCACGTGGTGGCCACGGACGTGATCCGGAACGGAGACTGGACCTACCAGGTGATGGTGATGCTGGAAACCACCCCGCAG
>Leptosomiformes_PREDICTED:_Leptosomus_discolor_XM_009960252.1/1-215
--TTCAGCCCAAGGTGAGGGTCTCCCCCCTG---CAGTCGAGCTCCCTGCCCGAGACCGACAGGCTGCTCTGCTACGTGACGGGCTTTTACCCGGCGGAGATCGAGGTGAAGTGGTTCAAGAACGGGCAGGAGGAGACGGAGCGCGTGGTGTCCACGGACGTGATCCAGAACGGAGACTGGACCTACCAGGTGCTGGTGATGCTGGAAACCAGCCCGCGG
>Mesitornithiformes_PREDICTED:_Mesitornis_unicolor_XM_010186590.1/1-49
AGTCCAGCCCGAGGTGGAAATCCACCCGGTG---CAGTCCAGCTCCCTGCCC------------------------------------------------------------------------------------------------------------------------------------------------------------------------
>Mesitornithiformes_PREDICTED:_Mesitornis_unicolor_XM_010193179.1/1-189
----------------------------GTG---CAGTCCAGCTCCCTGCCCCAGACCGACAGGCTGGTTTGCTACGTGACGGGCTTCTACCCCGCGGAGGTGGAGGTGAAGTGGCTGAAGAACGGGCGGGAGGAGACGGAGCGCGTGGTGTCCACGGACGTGATCCAGAACGGAGACTGGACCTACCAGGTGCTGGTGATGCTGGAAACCGCCCCGCAG
>Musophagiformes_PREDICTED:_Tauraco_erythrolophus_XM_009989403.1/1-170
--TTCCGCCCGAGGTCGAGATCTACCCGGCG---CCGTCGGGCTCGCTGCCCCAGACCGACCGGCTGGTTTGCGCCGTGATGGATTTCTACCCCGCGGAGATCGAGGTGAAGTGGTTCAGGAACGGGCAGGAGGAGACGGAGCGCGTGGTGTCCACGGACGTGATCCAGAACGGG---------------------------------------------
>Musophagiformes_Tauraco_hartlaubi__KJ162472.1/1-217
AGTTCCGCCCGAGGTCGAGATCTACCCGGCG---CAGTCGGGCTCGCTGCCCCAGACCGACCGGCTGGTTTGCGCCGTGATGGACTTCTACCCCGCGGAGATCGAGGTGAAGTGGTTCAGGAACGGGCAGGAGGAGACGGAGCGCGTGGTGTCCACGGACGTGATCCAGAACGGGGACTGGACCTACCAGGTGCTGGTGATGCTGGAGACCAGCCCGCAG
>Musophagiformes_Tauraco_hartlaubi__KJ162473.1/1-217
AGTTCAGCCCAAGGTGAGGGTCTCCCCCATG---CAGTCGGGCTCGCTGCCCCAGACCGACCGGCTGGTTTGCTACGTGACGGGGTTCTACCCCGCGGAGATCGAGGTGAAGTGGTTCAGGAACGGGCAGGAGGAGACGGAGCGCGTGGTGTCCACGGACGTGATCCAGAACGGGGACTGGACCTACCAGGTGCTGGTGATGCTGGAGACCAGCCCGCAG
>Musophagiformes_Tauraco_hartlaubi__KJ162474.1/1-217
AGTTCCGCCCGAGGTCGAGATCTACCCGGCG---CAGTCGGGCTCGCTGCCCCAGACCGACCGGCTGGTTTGCGCCGTGATGGATTTCTACCCCGCGGAGATCGAGGTGAAGTGGTTCAGGAACGGGCAGGAGGAGACGGAGCGCGTGGTGTCCACGGACGTGATCCAGAACGGGGACTGGACCTACCAGGTGCTGGTGATGCTGGAGACCAGCCCGCAG
>Opisthocomiformes_PREDICTED:_Opisthocomus_hoazin_XM_009941653.1/1-217
AGTTCAGCCCAAGGTGAGGGTCTCTGCCATG---CAGTCGAGCTCCCTGCCCCAGACCGACAGGCTGGTTTGCGCCGTGATGGATTTCTACCCCGCGGAGATCGAGGTGAAGTGGTTCAAGAACGGGCAGGAGGAGACGGAGCACGTGGTGTCCACGGACGTGATCCAGAACGGAGACTGGACCTACCAGGTGCTGGTGATGCTGGAAACCAGCCCGCAG
>Otidiformes_Otis_tarda__LC062952.1/1-217
AGTTCAGCCCAAGGCGAGGGTCGTGCCCATG---CAGTCGGGCTCCCTGCCGGAGACCAACAGGCTGGCTTGCTACGTGACGGGGTTTTACCCCGCGGAAATTGAGGTGAAGTGGTTCAAGAACGGGCAGGAGGAGCTGGAGCGCGTGGTGTCCACGGACGTGATCCAGAACGGAGACTGGACCTACCAGGTGCTGGTGATGCTGGAAACCAGCCCGCAG
>Otidiformes_Otis_tarda__LC062954.1/1-217
AGTTCAGCCCAAGGCGAGGGTCGTGCCCATG---CAGTCGGGCTCCCTGCCGGAGACCAACAGGCTGGCTTGCTACGTGACGGGGTTTTACCCCGCGGAGGTTGAGGTGAAGTGGTTCAAGAACGGGCAGGAGGAGCTGGAGCGCGTGGTGTCCACGGACGTGATCCAGAACGGAGACTGGACCTACCAGGTGCTGGTGATGCTGGAAACCAGCCCGCAG
>Otidiformes_Otis_tarda__LC062955.1/1-217
AGTTCAGCCCAAGGCGAGGGTCGTGCCCATG---CAGTCAGGCTCCCTGCCGGAGACCAACAGGCTGGCTTGCTACGTGACGGGGTTTTACCCCGCGGAAGTTGAGGTGAAGTGGTTCAAGAACGGGCAGGAGGAGCTGGAGCGCGTGGTGTCCACGGACGTGATCCAGAATGGAGACTGGACCTACCAGGTGCTGGTGATGCTGGAAACCAGCCCGCAG
>Passeriformes_Acrocephalus_arundinaceus__AJ404372.1/1-217
AGTGCAGCCCCGCGTTTCCATCTCGCTGGTG---CCCTCGAGCTCCCAGGCCGGCCCCAGAGGCCTGCTGTGCTCCGTGATGGATTTCTACCCTGCCCGCATCCAGGTGAGGTGGTTCCAGGGCCAGCAGGAGCTGTCGGAGCACGTGGTGGCCACCGAGGTGGTCCCCAACGGGGACTGGACCTACCAGGTGCTGGTGCTGCTGGAAACGCCGCCCCGG
>Passeriformes_Acrocephalus_arundinaceus__AJ404374.1/1-217
AGTGCAGCCCCGCGTTTCCATCTCGCTGGTG---CCCTCGAGCTCCCAGGCCGGCCCCAGAGGCCTGCTGTGCTCCGTGATGGATTTCTACCCTGGCCGCATCCAGGTGAGGTGGTTCCAGGGCCAGCAGGAGCTGTCGGAGCACGTGGTGGCCACCGAGGTGGTCCCCAACGGGGACTGGACCTACCAGGTGCTGGTGCTGCTGGAAACGCCGCCCCGG
>Passeriformes_Acrocephalus_arundinaceus__AJ404375.1/1-217
AGTGCAGCCCCGCGTTTCCATCTCGCTGCTG---CCCTCGAGCTCCCAGGCCGGCCCCAGAGGCCTGCTCTGCTCCGTGATGGATTTCTACCCTGCCCGCATCCAGGTGAGGTGGTTCCAGGGCCAGCAGGAGCTGTCGGAGCACGTGGTGGCCACCGAGGTGGTCCCCAACGGGGACTGGACCTACCAGGTGCTGGTGCTGCTGGAAACGCCGCCCCGG
>Passeriformes_Acrocephalus_arundinaceus__AJ404377.1/1-212
-----TGCCCCGCGTTTCCATCTCACTGCTG---CCCTCGAGCTCCCAGGCCCGCCCCAGAGGCCTGCTGTGCTCCGTGATGGATTTCTACCCTGCCCGCATCCAGGTGAGGTGGTTCCAGGGCCAGCAGGAGCTGTCGGAGCACGTGGTGGCCACCGAGGTGGTCCCCAACGGGGACTGGACCTACCAGGTGCTGGTGCTGCTGGAAACGCCGCCCCGG
>Passeriformes_Agelaius_phoeniceus__AF170972.1/1-174
-------------------------------------TCGAGCTCCCAGCCCGGCCCCGGCCGCCTGCTCTGCTCCGTGATGGATTTCTACCCTGCTGCCATCCAGGTGAGCTGGTTCCAGGGCCAGCAGGAGCTCTCGGAGCACGTGGTGGCCACCGACGTGGTCCCCAACGGGGACTGGACCTACCAGCTGCTGGTGCTGCTGGAAACC---------
>Passeriformes_Agelaius_phoeniceus__AF328738.1/1-174
-------------------------------------TCGAGCTCCCAGCCGGGCCCCGGCCGCCTGCTCTGCTCCGTGATGGATTTCTACCCTGCTGCCATCCAGGTGAGGTGGTTCCAGGGCCAGCAGGAGCTCTCGGAGCACGTGGTGGCCACCGACGTAGTCCCCAACGGGGACTGGACCTACCAGCTGCTGGTGCTGCTGGAAACC---------
>Passeriformes_Agelaius_phoeniceus__U23967.1/1-220
AGTGCCCCCCAGCGTGTCCATCTCGCTGGTGCCCCCCTCGAGCTCCCAGCCCGGCCCCGGCCGCCTGCTCTGCTCCGTGATGGATTTCTACCCTGCTGCCATCCAGGTGAGGTGGTTCCAGGGCCAGCAGGAGCTCTCGGAGCACGTGGTGGCCACCAACGTGGTCCCCAACGGGGACTGGACCTACCAGCTGCTGGTGCTGCTGGAAACGCCGCCCCGG
>Passeriformes_Agelaius_phoeniceus__U23970.1/1-220
AGTGCCCCCCAGCGTGTCCATCTCGCTGGTGCCCCCCTCGAGCTCCCAGCCCGGCCCCGACCGCCTGCTCTGCTCCGTGATGGATTTCTACCCTGCTGCCATCCAGGTGAGGTGGTTCCAGGGCCAGCAGGAGCTCTCGGAGCACGTGGTGGCCACCGACGTGGTCCCCAACGGGGACTGGACCTACCAGCTGCTGGTGCTGCTGGAAACGCCGCCCCGG
>Passeriformes_Agelaius_phoeniceus__U23971.1/1-220
AGTGCCCCCCAGCGTGTCCATCTCGCTGGTGCCCCCCTCGAGCTCCCAGCCCGGCCCCGGCCGCCTGCTCTGCTCCGTGATGGATTTCTACCCTGCTGCCATCCAGGTGAGGTGGTTCCAGGGCCAGCAGGAGCTCTCGGAGCACGTGGTGGCCACCGACGTGGTCCCCAACGGGGACTGGACCTACCAGCTGCTGGTGCTGCTGGAAACGCCGCCCCGG
>Passeriformes_Andropadus_virens__AY437900.1/1-107
AGTGCCCCCCAGCGTTTCCATCTCGCTGCTG---CCCTCGAGCTCCCAGTCTGGCCCCAGAGGCCTGCTGTGCTCCGTGCTGGATTTCTACCCTGCCCCCATCCAGGTGA--------------------------------------------------------------------------------------------------------------
>Passeriformes_Andropadus_virens__AY437904.1/1-107
AGTGCCCCCCAGCGTTTCCATCTCGCTGCTG---CCCTCGAGCTCCCAGGCTGGCCCCAGAGGCCTGCTGTGCTCCGTGCTGGATTTCTACCCTGCCCCCATCCAGGTGA--------------------------------------------------------------------------------------------------------------
>Passeriformes_Andropadus_virens__AY437912.1/1-107
AGTGCCCCCTAGCGTTTCCATCTCGCTGCTG---CCCTCGAGCTCCCAGTCTGGCCCCAGAGGCCTGCTGTGCTCCGTGCTGGATTTCTACCCTGCCCCCATCCAGGTGA--------------------------------------------------------------------------------------------------------------
>Passeriformes_Andropadus_virens__AY437914.1/1-217
AGTGCCCCCCAGCGTTTCCATCTCGCTGCTG---CCCTCGAGCTCCCAGCCCGGCCCTGGCCGCCTGCTGTGCTCCGTGCTGGATTTCTACCCTGCCCCCATCCAGGTGAGGTGGTTCCAGGGCCAGCAGGAGCTCTCGGACCACGTGGTGGCCACCGACGTGGTCCCCAACGGGGACTGGAGCTACCAGCTGCTGGTGCTGCTGGAAACGCCCCCCCGG
>Passeriformes_Aphelocoma_coerulescens__U23958.1/1-217
AGTGCCCCCCAGCGTGTCCATCTCGCTGGTG---CCCTCGAGCTCCCAGCCCAGCCCCGGCCGCCTGCTCTGCTCCGTGATGGATTTCTACCCTGCCGAGATCCAGGTGAGGTGGTTCCAGGGCCAGCAGGAGCTCTCGGTCCACGTGGTGGCCACCGACATCGTCCCCAACGGGGACTGGACCTACCAGCTGCTGGTGCTGCTGGAAATTCCCCCCCAG
>Passeriformes_Aphelocoma_coerulescens__U23959.1/1-217
AGTGCCCCCCAGCGTGTCCATCTCGCTGGTG---CCCTCGAGCTCCCAGGCCAACCCCGGCCGCCTGCTCTGCTCCGTGATGGATTTCTACCCTGCCGAGATCCAGTTGAGGTGGTTTCAGGGCCACCAGGAGCTCTCGGTCCACGTGGTGCCCACCGACATCGTCCCCAACGGGGATTGGACCTACCAACTGCTGGTGCTGCTGGAAATTCCCCCCCAG
>Passeriformes_Aphelocoma_coerulescens__U23960.1/1-217
AGTGCCCCCCAGCGTGTCCATCTCGCTGGTG---CCCTCGAGCTCCCAGGCCAGCCCCGGCCGCCTGCTCTGCTCCGTGATGGATTTCTACCCTGCCGAGATCCAGGTGAGGTGGTTCCAGGGCCAGCAGGAGCTCTCGGGCCACGTGGTGCCCACCGACATCGTCCCCAACGGGGACTGGACCTACCAACTGCTGGTCCTGCTGGAAATTCCCCCCCAG
>Passeriformes_Aphelocoma_coerulescens__U23961.1/1-217
AGTGCCCCCCAGCGTGTCCATCTCGCTGGTG---CCCTCGAGCTCCCAGCCCAGCCCCGGCCGCCTGCTCTGCTCCGTGATGGATTTCTACCCTGCCGAGATCCAGGTGAGGTGGTTCCAGGGCCAGCAGGAGCTCTCGGGCCACGTGGTGGCCACCGACATCGTCCCCAACGGGGACTGGACCTACCAGCTGCTGGTGCTGCTGGAAATTCCCCCCCAG
>Passeriformes_Aphelocoma_coerulescens__U23962.1/1-217
AGTGCCCCCCAGCGTGTCCATCTCGCTGGTG---CCCTCGAGCTCCCAGCCCAGCCCCGGCCGCCTGCTCTGCTCCGTGATGGATTTCTACCCTTCCGAGATCCAGGTGAGGTGGTTCCAGGGCCAGCAGGAGCTCTCGGGCCACGTGGTGGCCACCGACATCGTCCCCAACGGGGACTGGACCTACCAGCTGCTGGTGCTGCTGGAAATTCCCCCCCAG
>Passeriformes_Aphelocoma_coerulescens__U23966.1/1-217
AGTGCCCCCCAGCGTGTCCATCTCGCTGGTG---CCCTCGAGCTCCAGGCCCAGCCCCGGCCGCCTGCTCTGCTCCGTGATGGATTTCTACCCTGCCGAGATCCAGGTGAGGTGGTTCCAGGGCCAGCAGGAGCTCTCGGGCCACGTGGTGGCCACCGACATCGTCCCCAACGGGGACTGGACCTACCAGCTGCTGGTGCTGCTGGAAATTCCCCCCCAG
>Passeriformes_Aphelocoma_coerulescens__U23972.1/1-217
AGTGCTCCCCAGCGTGTCCATCTCGCTGGTG---CCCTCGAGCTCCCAGCCCAGCCCCGGCCGCCTGCTCTGCTCCGTGATGGATTTCTACCCTGCCGAGATCCAGGTGAGGTGGTTCCAGGGCCAGCAGGAGCTCTCGGGCCACGTGGTGGCCACCGACATCGTCCCCAACGGGGACTGGACCTACCAGCTGCTGGTGCTGCTGGAAATTCCCCCCCAG
>Passeriformes_Bucanetes_githagineus__GU390276.1/1-206
-------------GTGTCCATCTCCCTGGTGCCCCCCTCGGGCTCCCAGCCCGGCCCCGGCCGCCTGCTCTGCTCCGTGATGGATTTCTACCCTGCCCCAATCCAGG-GAGGTGGTTCCAGGGCCAGCAGGAGCTCTCGGAGCACGTGGTGGCCACCGACGTGGTCCCCAACGGGGACTGGACCTACCAGCTGCTGGTGCTGCTGGAGAGCCCGGCCCGG
>Passeriformes_Carpodacus_mexicanus__AF241546.1/1-208
--------GCAGTGTGTCCATCTTGCTGGYG---CCCTNGAGNTCCCAGCCTGGCCCCAGCCGCNTGCTCTGCTCCGTCRKGGATTTCTACCCTGCCCACATCCAGGYGAGGTGSTTCCAGGGCCAGCAGGAGCTCTCAGACCACATGGTGGCCACMGACATGSTCCCCAACRGGGRCTGGA-CTACCAGCTCCTGGAGCTGCTGGAAACCCCCACCCCC
>Passeriformes_Carpodacus_mexicanus__AF241548.1/1-213
---TGCCCCCAGTGTGTCCATCTTGCTGGYG---CCCTCGAGYTCCCAGCCTGGCCCCAGCCGCCTGCTCTGCTCCGTCATGGATTTCTACCCTGCCCACATCCAGGYGAGGTGGTTCCAGGGCCAGCAGGAGCTCTCAGACCACATGGTGGCCACMGACATGGTCCCCAACAGGGACTGGA-CTACCASCTCCTGGAGCTGCTGGAAACCCCCACCCCC
>Passeriformes_Carpodacus_mexicanus__AF241550.1/1-213
---TGCCCCCAGTGTGTCCATCTTGCTGGTG---CCCTCGAGYTCCCAGCCTGGCCCCRGCCGCCTGCTCTGCTCCGTCRTGGATTTCTACCCTGCCCACATCCAGGYGAGGTGGTTCCAGGGCCAGCAGGAGCTCTCAGACCACATGGTGGCCACMGACATGGTCCCCAACAGGGACTGGA-CTACCAGCTCCTGGAGCTGCTGGAAACCCCCACCCCC
>Passeriformes_Carpodacus_mexicanus__AF241552.1/1-213
---TGCCCCCAGTGTGTCCATCTTGCTGGYG---CCCTCGAGYTCCCAGCCTGGCCCCAGCCGCCTGCTCTGCTCCGTCRTGGATTTCTACCCTGCCCACATCCAGGYGAGGTGGTTCCAGGGCCAGCAGGAGCTCTCAGACCACATGGTGGCCACRGACATGGTCCCCAACAGGGACTGGA-CWACCAGCTCCTGGAGCTGCTGGAAACCCCCACCCCC
>Passeriformes_Carpodacus_mexicanus__AF241554.1/1-213
---TGCCCCCAGTGTGTCCATCTTGCTGGTG---CCCTCRAGYTCCCAGCCYGGCCCCAGCCGCCTGCTCTGCTCCGTCRTGGATTTCTACCCTGCCCACATCCAGGYGAGGTGGTTCCAGGGCCAGCAGGAGCTCTCAGACCACATGGTGGCCACRGACATGGTCCCCAACAGGGACTGGA-CTACCAGCTCCTGGAGCTGCTGGAAACCCCCACCCCC
>Passeriformes_Carpodacus_mexicanus__AF241556.1/1-213
---TGCCCCCAGTGTGTCCATCTTGCTGGTG---CCCTCRAGYTCCCAGCCYGGCCCCAGCCGCCTGCTCTGCTCCGTCATGGATTTCTACCCTGCCCACATCCAGGCGAGGTGGTTCCAGGGCCAGCAGGAGCTCTCAGACCACATGGTGGCCACCGACATGGTCCCCAACAGGGACTGGA-CRACCAGCTCCTGGAGCTGCTGGAAACCCCCACCCCC
>Passeriformes_Carpodacus_mexicanus__AF241558.1/1-213
---TGCCCCCAGTGTGTCYATCTTGSYGGYG---CCCTNNAGYTCCCANCCKGGCCCCRGCCGCGTGNTCTGCTCCGTCAKGGATTTCTACCCTGCCCAYATCCAGGNGAGGTGGTTCCAGGGCCAGCAGGAGCTYTCAGACCACATGGTGGCCACSGACATGGTCCCCAACAGGGACTGGA-CTACCAGCTCCTGGAGCTGCTGGAAACCCCCACCCCC
>Passeriformes_Carpodacus_mexicanus__AF241560.1/1-213
---TGCCCCCAGTGTGTCYATCTTGCTGGYG---CCCTNNAGYTCCCASCCKGGCCCCRGSCGCNTGCTCTGCTCCGTCRTGGATTTCTACCCTGCCCACATCCAGGNGAGGTGGTTCCAGGGCCAGCAGGAGCTCTCAGACCACATGGTGGCCACSGACATGGTCCCCAACRGGGACTGGA-CTACCAGCTCCTGGAGCTGCTGGAAACCCCCACCCCC
>Passeriformes_Carpodacus_mexicanus__AF241562.1/1-211
-----CCCCNAGTGTGTCCATCTTGNNGGYG---CCNTCGAGNTCCCANCCKGGCCCCRGCCGCNTGNTNTGCTCSGTCATGGATTTCTACCCTGCCCACATCCAGGCGAGGTGGTTCCAGGGCCAGCAGGAGCTCTCAGACCACATGGTGGCCACAGACATGGTCCCCAACAGGGACTGGA-CTACCAGCTCCTGGAGCTGCTGGAAACCCCCACCCCC
>Passeriformes_Carpodacus_mexicanus__AF241564.1/1-213
---TGCCCCCAGTGTGTCNATCTTGNTGGYG---CCCTNGASNTCCCAGCCTGGCCCCRGCCGCNTGNTGTGCTCCGTCRKGGATTTCTACCCYGCCCACATCCAGGNGAGGTGGTTCCAGGGCCAGCAGGASCTYTCAGACCACATGGTGGCCACMGACATGGTCCCCAACRGGGACTGGA-CTACCAGCTCCTGGAGCTGCTGGAAACCCCCACCCCC
>Passeriformes_Carpodacus_mexicanus__U23968.1/1-220
AGTGCCCCCCAGCGTTTCCATCTCGCTGGTGCCCCCCTCGAGCTCCCAGCCCGGCCCCGGCCGCCTGCTCTGCTCCGTGATGGATTTCTACCCCGCCCCGATCCAGGTGAGGTGGTTCCAGGGCCAGCAGGAGCTCTCGGAGCACGTGGTGGCCACCGACGTGGTCCCCAACGGGGACTGGACCTACCAGCTGCTGGTGCTGCTGGAAAGCCCGGCCCGG
>Passeriformes_Carpodacus_mexicanus__U23969.1/1-220
AGTGCCCCCCAGCGTGTCCATCTCGCTGGTGCCCCCCTCGAGCTCCCAGCCCGGCCCCGGCCGCCTGCGCTGCTCCGTGATGGATTTCTACCCCGCCCCGATCCAGGTGAGGTGGTTCCAGGGCCAGCAGGAGCTCTCGGAGCACGTGGTGGCCACCGACGTGGTCCCCAACGGGGACTGGACCTACCAGCTGCTGGTGCTGCTGGAAAGCCCGGCCCGG
>Passeriformes_Carpodacus_mexicanus__U23976.1/1-220
AGTGCCCCCCAGCGTGTCCATCTCGCTGGTGCCCCCCTCGAGCTCCCAGCCCGGCCCCGGCCGCCTGCTCTGCTCCGTGATGGATTTCTACCCCGCCCCGATCCAGGTGAGGTGGTTCCAGGGCCAGCAGGAGCTCTCGGAGCACGTGGTGGCCACCGACGTGGTCCCCAACGGGGACTGGACCTACCAGCTGCTGGTGCTGCTGGAAAGCCCGGCCCGG
>Passeriformes_Chersophilus_duponti__GU390280.1/1-157
---------------------------------------------------------------CCTGCTGTGCTCCGTGATGGATTTCTACCCTGCGCACATCCAGGTGAGGTGGTTCGAGGGCCAGCAGGAGCTGTCGGAGCACGTGGTGAGCACGGACGTGGTGGCCAACGGCGACTGGAGCTGGCAGCTGCTGGTGCTGCTGGAAAGGCCGCCCCGG
>Passeriformes_Corvus_corax__GU390283.1/1-215
AGTGCCCCCCAGCGTGTCCATCTCGCTGGTG---CCCTCGAGCTCCCAGCCTGGCCCTGGCCGCCTGCTGTGCTCCGTGATGGATTTCTACCCTGCGCAGGTGCAGCTCAGGTGGTTCCAGGGCTGGCCGGAGCTCTTGGGGCACGTGGTGGCCACCGACATTGTCCCCAACGGGGTCTGGACCCACCAGCTCCTGGTGCTGCTGGAAAC--GGCCCCAG
>Passeriformes_Geospiza_scandens__AF164167.1/1-113
AGTGCCCCCCAGCGTGTCCATCTCGCTGGTGCCCCCCTCGAGCTCCCAGCCCGGCCCCGGCCGCCTGCTCTGCTCCGTGATGGATTTCTACCCTGCCCCGATCCAGGTGAGGT-----------------------------------------------------------------------------------------------------------
>Passeriformes_Geothlypis_trichas__GQ247624.1/1-97
AGTGCCCCCCAGCGTGTCCATCTCGCTGGTGCCCCCCTCGAGCTCCCAGCCCGGCCCCGGCCGCCTGCTCTGCTCCGTGGTGGATTTCTACCCTGCT---------------------------------------------------------------------------------------------------------------------------
>Passeriformes_Geothlypis_trichas__GQ247629.1/1-97
AGTGCCCCCCAGCGTGTCCATCTCACTGGTGCCCCCCTCGAGCTCCCAGCCCGGCCCCGGCCGCCTGCTCTGCTCCGTGGTGGATTTCTACCCTGCT---------------------------------------------------------------------------------------------------------------------------
>Passeriformes_Geothlypis_trichas__GQ247630.1/1-97
AGTGCCGCCCAGCGTGTCCATCTCGCTGGTGCCCCCCTCGAGCTCCCAGCCCGGCCCCGGCCGCCTGCTCTGCTCCGTGGTGGATTTCTACCCTGCT---------------------------------------------------------------------------------------------------------------------------
>Passeriformes_Geothlypis_trichas__GQ247631.1/1-97
AGTACCCCCAAGCGTGTCCATCTCGCTGGTGCCCCCCTCGAGCTCCCAGCCCGGCCCCGGCCGCCTGCTCTGCTCCGTGGTGGATTTCTACCCTGCT---------------------------------------------------------------------------------------------------------------------------
>Passeriformes_Geothlypis_trichas__GQ247634.1/1-97
AGTGCCCCCCAGCGTGTCCATCTCGCTGGTGCCCCCCTCGAACTCCCAGCCCGGGCCCGGCCGCCTGCTCTGCTCCGTGGTGGATTTCTACCCTGCT---------------------------------------------------------------------------------------------------------------------------
>Passeriformes_Lanius_senator__GU390298.1/1-216
AGTG-CCCCCAGTGTGCCCAATTCTCTGGTG---CCCTCGAGCTCCCTGCCCGGCCCCGGCCGCCTGCTCTGCTCCATGATGGACTTCTACCCTGTGCGGGTGCAGCTCAGGTAGTTCCAGGGCCAGCAGGAGCTCTCGGGGCACGTGGTGGCCACCGACATTGTCCCCAACGGGGACTGGAGCCACCAGCTCCTGGTGCTGCTGGAAACTCCCCCCGGG
>Passeriformes_Lonchura_striata__L42334.1/1-214
AGTGCCCCCCAGCGTGTCCATCTCGCTGGTG---CCCTCGAGCTCCCAGCCCGGCCCCGGGGCCCTGCTCTGCTCCGTGCTGGATTTCTACCCTGCCCCGATCCAGGTGAGGTGGTTCCAGGGCCAGCAGGAGCTCTCGGAGCACGTGGTGGCCACCGACGTGGTCCCCAACGC---ATGGACCTACCAGCTGCTGGTGCTGCTGGAAACCCCCCCCCTT
>Passeriformes_Lonchura_striata__L42335.1/1-214
AGTGCCCCCCAGCGTGTCCATCTCGCTGGTG---CCCTCGAGCTCCCAGCCCGGCCCCGGGGCCCTGCTCTGCTCCGTGCTGGATTTCTACCCTGCCCCGATCCAGGTGAGGTGGTTCCAGGGCCAGCAGGAGCTCTCGGAGCAGGTGGTGGCCACCGATGTGGTCCCCAACCG---CTGGACCTACCAGCTGCTGGTGCTGCTGGAAACCCCCCCCCTT
>Passeriformes_Luscinia_svecica__HM189222.1/1-117
AGTGCCCCCCAGCGTGTCCATCTCGCTGATG---CCCTCGAGCTCCCAGCCCGGCCCCGACCGCCTGCTCTGCTCCGTGATGGATTTCTACCCTGCCCACATCCAGCTGAGGTGGTTCCA----------------------------------------------------------------------------------------------------
>Passeriformes_Motacilla_alba__GU390292.1/1-211
AGTGCCCCCCAGCGTGTCCATCTCGCTGGTG---CCCTCGAGCTCCCAGCCCGGCCCCGGCCGCCTGCTCTGCTCCGTGATGGATTTCTACCCTGCTGCCATCCAGGTGAGGTGGTTCCAGGGCCAGCAGGAGCTCTC------TGTGTTGGCCACCGATGTGGTCCCCAACGGGGACTGGACCTACCAGCTCCTGGTGCTGCTGGAAACCCCGCCCCAG
>Passeriformes_Petroica_australis__AY428561.1/1-217
AGTGCCTCCCAGCGTGTCCATCTCGCTGGTG---CCATCGAGCTCCCAGGCCGGTCCCGGCCGCCTGCTCTGCTCCGTGCTGGATTTCTACCCCTCCGCCATCCAGGTGAGGTGGTTCCAGGGCCAGCAGGAGCTCTCGGCCCACGTGGTGGCCACCGACATTGTCCCCAACGGGGACTGGACCTACCAGCTGCTGGTGCTGCTGGAAACGCCGCCCCAG
>Passeriformes_Petroica_australis__AY428562.1/1-217
AGTGCCTCCCAGCGTGTCCATCTCGCTGGTG---CCCTCGAGCTCCCAGCCCGGTCCCGGCCGCCTGCTCTGCTCCGTGCTGGATTTCTACCCCTCCGCCATCCAGGTGAGGTGGTTCCAGGGCCAGCAGGAGCTCTCGGCCCACGTGGTGGCCACCGACATTGTCCCCAACGGGGACTGGACCTACCAGCTGCTGGTGCTGCTGGAAACGCCGCCCCAG
>Passeriformes_Petroica_australis__AY428563.1/1-217
AGTGCCTCCCAGCGTGTCCATCTCGCTGGTG---CCCTCGAGCTCCCAGGCCGGTCCCGGCCGCCTGCTCTGCTCCGTGCTGGATTTCTACCCCTCCGCCATCCAGGTGAGGTGGTTCCAGGGCCAGCAGGAGCTCTCGGCCCACGTGGTGGCCACCGACATTGTCCCCAACGGGGACTGGACCTACCAGCTGCTGGTGCTGCTGGAAACGCCGCCCCAG
>Passeriformes_Petroica_australis__AY428566.1/1-217
AGTGCGTCCCAGCGTGTCCATCTCGCTGGTG---CCCTCGAGCTCCCAGCCCGGTCCCGGCCGCCTGCTCTGCTCCGTGCTGGATTTCTACCCCTCCGCCATCCAGGTGAGGTGGTTCCAGGGCCAGCAGGAGCTCTCGGCCCACGTGGTGGCCACCGACATTGTCCCCAACGGGGACTGGACCTACCAGCTGCTGGTGCTGCTGGAAACGCCGCCCCAG
>Passeriformes_Petroica_traversi__AY258333.1/1-217
AGTGCCTCCCAGCGTGTCCATCTCGCTGGTG---CCCTCGAGCTCCCAGCCCGGTCCCGGCCGCCTGCTCTGCTCCGTGCTGGATTTCTACCCCTCCGCCATCCGGGTGAGGTGGTTCCAGGGCCAGCAGGAGCTCTCGGCCCACGTGGTGGCCACCGACATTGTCCCCAACGGGGACTGGACCTACCAGCTGCTGGTGCTGCTGGAAACGCCGCCCCAG
>Passeriformes_Petroica_traversi__AY428569.1/1-217
AGTGCCTCCCAGCGTGTCCATCTCGCTGGTG---CCCTCGAGCTCCCAGCCCGGTCCCGGCCGCCTGCTCTGCTCCATGCTGGATTTCTACCCCTCCGCCATCCGGGTGAGGTGGTTCCAGGGCCAGCAGGAGCTCTCGGCCCACGTGGTGGCCAGCGACATTGTCCCCAACGGGGACTGGACCTACCAGCTGCTGGTGCTGCTGGAAACGCCGCCCCAG
>Passeriformes_Philetairus_socius__KJ162482.1/1-185
----------------------------GTG---CCCTCGAGCTCCCAGCCTGGCCCCGGCCGCCTGCTCTGCTCCGTGATGGATTTCTACCCTGCCGACATCCAGGTGAGGTGGTTCCAGGGCCAGYAGGACCTCTCAGACCATGTGGTGGCCACCGACATTTTCCCCAATGGGGACTGGACCTACCAGCTCCTGGTGCTGCTGGAAACGCCCCC----
>Passeriformes_PREDICTED:_Acanthisitta_chloris_XM_009075943.1/1-217
AGTGCCTCCCCGTGTGTCCATCTCGCTGGTG---CCGCCAAGTTCCCCACTGAGCCCTGGCCGCCTGATCTGCTCCGTGATGGATTTCTTCCCTGCGCAGGTGCAGGTGAGGTGGTTCCAGGCTGGGCGGGAGCTGACGGGGCACGTGGTGGCCACCGACGTGGTCCCCAACGGGGACTGGACCTACCAGCTGCTGGGGCTGCTGGAAACCACCCCCCAG
>Passeriformes_PREDICTED:_Corvus_brachyrhynchos_XM_008631578.1/1-217
AGTGCCCCCCAGCGTGTCCATCTCGCTGGTG---CCCTCGAGCTCCCAGCCCAGCCCCGGCCACCTGCTCTGCTCCGTGATGGATTTCTACCCTGCCGAGATCCAGGTGAGGTGGTTCCAGGGCCAGCAGGAGCTCTCGGGCCACGTGGTGGCCACCGACATCGTCCCCAACGGGGACTGGACCTACCAGCTGCTGGTGCTGCTGGAAATTCCCCCCCAG
>Passeriformes_PREDICTED:_Corvus_brachyrhynchos_XM_008635441.1/1-217
AGTGCCCCCCAGCGTGTCCATCTCGCTGGTG---CCCTTGAGCTCCCAGCCCGGCCCCGGCCGCCTGCTGTGCTCCGGGATGGATTTCTACCCTGCGCAGGTGCAGCTCAGGTGGTTCCAGGGCTGGCCGGAGCTCTTGGGGCACGTGGTGGCCACCGACATCGTCCCCAACGGGGACTGGACCCACCAGCTCCTGGTGCTGCTGGAAACTNNGCCCCAG
>Passeriformes_PREDICTED:_Corvus_brachyrhynchos_XM_008644403.1/1-215
AGTGCCTCCCAGCGTGTCCATCTCGCTGGTG---CCCTCGAGCTCCCAGCCCGGCCTCGGCTGCCTGCTGTGCTCCGGGATGGATTTCTATCCTGCACAGGTGCAGCTCAGGTGGTTCCAGGGCCAGCAGGAGCTCTCGGGGCACGTGGTGGCCACCGACATTGTCCCCAACGGGGTCTGGACCCACCAGCTCCTGGTGCTGCTGGAAAC--TCCCCCAN
>Passeriformes_PREDICTED:_Corvus_cornix_XM_010391970.1/1-217
AGTGCCCCCCAGCATGTCCATCTCGCTGGTG---CCTTTGAGCTCCCAGCCAAGCCCCAGACACGTGCTCTGCTCCGAGATGGATTTCTACCCTTCGGAGATCCAGGTGAGGTGGTTCCAGGGCCAGCAGGAGCTCTCAGGGCACGTGGTGGCCACTGACATCGTCCCCAATGGGGACTGGACCCACCAGCTCCTGGTGCTGCTGGAAATTCCCCCTGGT
>Passeriformes_PREDICTED:_Corvus_cornix_XM_010393447.1/1-215
AGTGCCTCCCAGCGTGTCCATCTCGCTGGTG---CCCTCGAGCTCCCAGCCCGGCCCTGGCTGCCTGCTGTGCTCCGGGATGGATTTCTATCCTGCGCAGGTGCAGCTCAGGTGGTTCCAGGGCCAGCAGGAGCTCTCGGGGCACGTGGTGGCCACCGACATTGTCCCCAACGGGGTCTGGACCCACCAGCTCCTGGTGCTGCTGGAAAC--TCCCCCAN
>Passeriformes_PREDICTED:_Ficedula_albicollis_XM_005062242.1/1-217
AGTGCTCCCCAGCGTGTCCATCTCGCTGATG---CCCTCGAGCTCCCAGCCCGGCCCCGGCCGCCTGCTCTGCTCCGTGATGGATTTCTACCCTGCCCAGATCCAGGTGAGGTGGTTCCAGGGCCAGCAGGAGCTCTCGGAGCACGTGGTGGCCACCGACGTGGTGGCCAACGGCGACTGGACCTACCAGCTGCTGGTGCTGCTGGAAACGCCGCCCCGG
>Passeriformes_PREDICTED:_Ficedula_albicollis_XM_005062711.1/1-217
AGTGCCCCCCAGCGTGTCCATCTCGCTGATG---CCCTCGAGCTCCCAGCCCGGCCCCGACCGCCTGCTCTGCTCCGTGATGGATTTCTACCCTGCCCAGATCCAGGTCAGGTGGTTGCAGGGCCAGCAGGAGCTCTCGGAGCACGTGGTGGCCACCGACGTGGTGGCCAACGGCGACTGGACCTACCAGCTGCTGGTGCTGCTGGAAACGCCGCCCCGG
>Passeriformes_PREDICTED:_Ficedula_albicollis_XM_005062921.1/1-217
AGTGCCCCCCAGCGTGTCCATCTCGCTGATG---CCCTCGAGCTCCCAGCCCGGCCCCGACCGCCTGCTCTGCTCCGTGATGGATTTCTACCCTGCCCAGATCCAGGTCAGGTGGTTCCAGGGCCAGCAGGAGCTCTCGGAGCACGTGGTGGCCACCGACGTGGTGGCCAACGGCGACTGGACCTACCAGCTGCTGGTGCTGCTGGAAACGCCGCCCCGG
>Passeriformes_PREDICTED:_Ficedula_albicollis_XM_016302871.1/1-217
AGTGCCCCCCAGTGTGTCCATCTCGCTGGTG---CCCTCGAGCTCCCAGTCTGGCCCCGGCCGCCTGCTCTGCTCCGTGATGGATTTCTACCCTGCCGAGATCCAGGTGAGGTGGTTCCAGGGCCAGCAGGAGCTCTCGGAGCACGTGGTGGCCACTGACGTGGTCCCCAACGGGGACCTGACCTACCAGGTCCTGGTGCTGCTGGAAACCCCCCCGCGG
>Passeriformes_PREDICTED:_Geospiza_fortis_XM_014311173.1/1-220
AGTGCCCCCCACCGTGTCCATCTCACTGGTGCCCCCCTCGAGCTCCCAGCCCGGCCCCGGCCGCCTGCTCTGCTCCGTGATGGATTTCTACCCTGCTGCCATCCAGGTGAGGTGGTTCCAGGGCCAGCAGGAGCTCTCGGAGCACGTGGTGGCCACCGACGTGGTTCCCAACGGGGACTGGACCTACCAGCTGCGGGTGCTGCTGGAAACCCCCCCACGG
>Passeriformes_PREDICTED:_Parus_major_XM_015616250.1/1-215
-AGTGCCCCCAGCATGTCCATCTCCCTGGTG---CCCTTGAACGCCCAGCCCAG-CCCAGCTGCCTCTTCTGCTCCATGATGGATGTCTACCCTGCCGAGTTCCAACTGAGCTGTTCCCAGGGCCAGCAGCAGCTCTCGGGCCACGGGCTGGCCACTGCCGTGCTCCCCAACGGGGACTGGAGCCAGCAGCTCCTGGTGCTGCTGGAAACCGGCCCCGGC
>Passeriformes_PREDICTED:_Parus_major_XM_015616251.1/1-217
AGTGCCCCCCAGCGTGTCCATCTCCCTGGTG---CCCTCGAGCTCCCTCCCTGGCACCAGCCACCTGCTCTGCTCAGTGATGGATTTCTACCCTGCCAAGATCCAGGTGAGGTGGTTCCAGGACCAGCAGGAGCTCTTGGGACACGTGATGGCCACTGATGTGGTCCCCAATGGGGACTGGACCTACCAGCTCCTGGTTCTGCTGGAAACTGCCCCCCAG
>Passeriformes_PREDICTED:_Pseudopodoces_humilis_XM_005533592.1/1-217
AGTGCCCCCCAGCGTGTCCATCTCCCTGGTG---CCCTCGAGCTCCCACCCTGGCACCAGCCACCTGCTCTGCTCAGTGATGGATTTCTACCCTGCCAAGATCCAGGTGAGGTGGTTCCAGGGCCAGCAGGAGCTCTCGGGACACGTGATGGCCACTGATGTGGTCCCCAACGGGGACTGGACCTACCAGCTCCTGGTGCTGCTGGAAACCGCCCCCCAG
>Passeriformes_PREDICTED:_Pseudopodoces_humilis_XM_005534342.2/1-217
AGAGCCCCCCAGCGTTTCCATCTCGCTGGTG---CCCTCGAGCTCCCAGCCCGGGCCCGGCCGCCTGCTCTGCTCCGTGATGGATTTCTACCCTGCCGAGATCCAGGTGCGCTGGTTCCAGGGCCAGCAGGAGCTCTCGGGCCACGTGGTGGCCACTGACGTGGTGGCCAACGGCGACTGGAGCCAGCAGCTGCTGGTGCTGCTGGAAACCCCCCCCCGG
>Passeriformes_PREDICTED:_Pseudopodoces_humilis_XM_014262120.1/1-214
AGTGCCCTCCAGCATTTCCATCTTGCTGGGG---CCCTCGAGCTTCCAGCCCAGCCCTGGCTGCCTGCTCTGCTCCATGATGGATGTCTACCCTGCCGAGATCGAGNNC---TGGTCCCAGGGCCAGCAGCAGCTCTTGGGGCACATGGTGGCCACTGATGTGGTTCCCACCGGGGACTGGAGCCAGCAGCTCCTGGTGCTGCTGGAAACCCCCCCGCAA
>Passeriformes_PREDICTED:_Pseudopodoces_humilis_XM_014262440.1/1-211
ACTACCCCCCAGCGTTTCCATCTCGCTGGTG---CCCTTTAACTCCCAG------CCCGGCCGCCTGCTCTGCTCCCTGATGGATTTCTACCCTGCCGAGATCCAGCTGAGCTGCTCCCAGGGCCAGCAGGAGCTCTCGGGGCACGTGCTGGCCACTGCAGTGNACCCCAGCGGGAACTGGAGCCAGCAGCTCCTGGTGCTGCTGGAAACCGCCCCCCAA
>Passeriformes_PREDICTED:_Pseudopodoces_humilis_XM_014262954.1/1-204
-------------ATGTCCATCTCGCTGGTG---CCCTCGAGCTTCCAGCCCGGCCCCGGCCGCCTGCTCTGCTCCCTGATGGATTTCTCCCCTGCCCACATCCAGCTGAGCTGCTCCCAGGGCCAGCAGCAGCTCTCGGGCCACGTGCTGGCCACTGCCGTGCTCCCCAGCGGGGACTGGAGCCAGCAGCTCCTGGTGCTGCTGGAAACCGCCCCCCAA
>Passeriformes_PREDICTED:_Pseudopodoces_humilis_XM_014263055.1/1-214
---TGCCCCCAGCGTTTCCATCTCCCTGGTG---CCCTTTAACTCCCAGCCCGACCCCGGCCGCCTGCTCTGCTCCGGGATGGATTTCTATCCTGCCGAGATCCAGCTGAGCTGCTCCCAGGGCCAGCAGCAGCTCTCAGGGAACGTGCTGGCCTCTGCCGTGNACCCCAGCGGGGACTGGAGCCAGCAGCTCCTGGTGCTGCTGGAAACCCCCCCCCGG
>Passeriformes_PREDICTED:_Serinus_canaria_XM_009099933.1/1-217
AGTGCCCCCCACCGTGTCCATCTCATTGGTG---CCCTCGAGCTCCCAGCCCAGCCCCGGTCGCCTGCTCTGCTCCGTGATGGATTTCTACCCTGCCCACATCCAGGTGAGGTGGTTCCAGGGTGAGCAGGAGCTCTCAGAGCACGTGGTGGCCACTGACGTGGTCCCCAACGGGGACTGGACCTACCAGCTGCTGGTGCTGCTGGAAACCCCCCCCCAG
>Passeriformes_PREDICTED:_Serinus_canaria_XM_009100171.1/1-217
AGTGCCCCCCAGCGTGTCCATCTCTCTGGTG---CCCTCGAGCTCCCAGCCCTGCCCTGGCCGCCTGCTCTGCTCTGTGATGGATTTCTACCCTGCCCCGATCCAGGTGAGGTGGTTCCAGGGCCAGCAGGAGTTCTCGGAGCACGTGGTGGCCACCGACGTGGTCCCCAATGGGGACTGGACCTACCAGCTGCTGGTGCTGCTGGAAACCGCCCCCCAG
>Passeriformes_PREDICTED:_Serinus_canaria_XM_009100973.1/1-216
----CCAGCCGTTGTCCCATCTCTCCTGGTGCCCCCCTCGAGCTCCCAGCCCGGCCCCGGCCGCCTGCTCTGCTCCGTGATGGATTTCTACCCTGCCCCGATCCAGGTGAGGTGGTTCCAGGGCCAGCAGGAGCTCTCGGAGCACGTGGTGGCCACCGACGTGGTCCCCAACGGGGACTGGACCTACCAGCTGCTGGTGCTGCTGGAAACCCCGCCCCGG
>Passeriformes_PREDICTED:_Sturnus_vulgaris_XM_014893485.1/1-217
AGTGCCCCCCAGTGTGTCCATCTCGCTGGTG---CCCTCGAGCTCCCAGCCTGGCCCCGGCCGCCTGCTCTGCTCTGTGACGGATTTCTACCCTGCCCACATCCAGGTGAGGTGGTTCCAGGGCCAGCAGGAGCTCTCAGGGCACATGGTGGCCACTGACCTGGTCCCCAATGGGGACTTGACCTACCAGCTCCTGGTGCTGCTGGAAACACCTCTGCGG
>Passeriformes_PREDICTED:_Taeniopygia_guttata_XM_002193356.2/1-217
AGTGCCCCCCAGCGTCTCCATCTCGCTGGTG---CCCTCGAGCTCCCAGCCCGGCCCCGGCCGCCTGCTCTGCTCCGTGCTGGATTTCTACCCTGCCCCGATCCAGGTGAGGTGGTTCCAGGGCCAGCAGGAGCTCTCGGAGCACGTGGTGGCCACCGAGGTGGTCCCCAACGGGGACTGGAGCTACCAGCTGCTGGTGCTGCTGGAAACCCCCCCCCGG
>Passeriformes_PREDICTED:_Taeniopygia_guttata_XM_002198130.2/1-217
AGTGCCCCCCAACGTCTCCATCTCGCTGGTG---CCCTCGAGCTCCCAGCCCGGCCCCGGCCGCCTGCTCTGCTCCGTGCTGGATTTCTACCCTGCCCCGATCCAGGTGAGGTGGTTCCAGGGCCAGCAGGAGCTCTCGGAGCACGTGGTGGCCACCGAGGTGGTCCCCAACGGGGACTGGAGCTACCAGCTGCTGGTGCTGCTGGAAACCCCCCCCCGG
>Passeriformes_PREDICTED:_Taeniopygia_guttata_XM_002198161.2/1-211
AGTGTCCCCCAGCGTGTCCATCTCGCTGGTG---CCCTCGAGCTCCCAGCCCGGCCCCGGCCGCCTGCTCTGCTCCGTGCTGGATTTCTACCCTGCCCCAATCCAGGTGAGGTGGTTCCAGGGCCAGCAGGAGCTCTC------TGTGGTGGCCACCGACATTTTCCCCAGCGGGGACTGGACCTACCAGCTCCTGGTGCTGCTGGAAACCCCAACCCGG
>Passeriformes_PREDICTED:_Taeniopygia_guttata_XM_012570525.1/1-211
GGCCCATCCCACTGTGTCAATATTGCTGGGG---CTCTCGAGCTCCCAGCACAACCCTGGCCACTTGCTCTGCCCCATTATGGATTTCTACCCTGCCCACATCCAGCTGAGGTGGTTCCAGGGCCAGCAGGAGCCCTC------TGTGATGGCCACCAATGTGGTCCCAAACGGGGACTGGACCCACCAACTTCTGGTGCTGCTGGAAACCCCCCCACTC
>Passeriformes_PREDICTED:_Taeniopygia_guttata_XM_012575084.1/1-211
ATATGCCCCCAGCGTCTCCATCTCGCTGGTG---CCCTCGAGCTCCCAGCCCGGCCCCGGCCGCCTGCTCTGCTCCTTGGTGGATTTCTACCCTGCCCACGCCCAGCTGAGGTGGTTCCAGGGCCAGCAGGAGCTCTC------TGTGGCTGCCACCGATGTGGTCCCCAACGGGGACTGGACCCACCAGCTCCTGGTCCTGCTGGAAACCCCAGCCCGG
>Passeriformes_PREDICTED:_Taeniopygia_guttata_XM_012576249.1/1-217
GGTGCCCCCCAGCGTCTCCATCTCGCTGGTG---CCCTCGAGCTCCCAGCCCGGCCCCGGCCGCCTGCTCTGCTCCGTGCTGGATTTCTACCCTGCCCCGATCCAGGTGAGGTGGTTCCAGGGCCAGCAGGAGCTCTCGGAGCACGTGGTGGCCACCGAGGTGGTCCCCAACGGGGACTGGAGCTACCAGCTGCTGGTGCTGCTGGAAACCCCCCCCCGG
>Passeriformes_PREDICTED:_Taeniopygia_guttata_XM_012576250.1/1-192
AGTGCCCCCCAGCGTCTCCATCTCGCTGGTG---CCCTCGAGCTCCCAGCCCGGCCCCGGCCGCCTGCTCTGCTCCGTGCTGGATTTCTACCCTGCCCCGATCCAGGTGAGGTGGTTCCAGGGCCAGCAGGAGCTCTCGGAGCACGTGGTGGCCACCGAGGTGGTCCCCAACGGGGACTGTAGCTACCATCTGCT-------------------------
>Passeriformes_PREDICTED:_Zonotrichia_albicollis_XM_014273818.1/1-220
AGTGCCCCCCAGCGTGTCCATCTCGCTGGTGCCCCCCTCGAGCTCCCAGCCCGGCCCTGGCCGCCTGCTCTGCTCCGTGATGGATTTCTACCCTGCTGCCATCCAGGTGAGGTGGTTCCAGGGCGAGCAGGAGCTGTCGGAGCACGTGGTGGCCACCGACGTGGTCCCCAACGGGGACTGGACCTACCAGCTGCTGGTGCTGCTGGAAACGCCGCCCCAG
>Passeriformes_PREDICTED:_Zonotrichia_albicollis_XM_014275376.1/1-178
AGTGCCCCCCAGCGTGTCCATCTCGCTGGTGCCCCCCTCGAGCTCCCAGTCCGGCCCCGGCCGCCTGCTCTGCTCCGTGATGGATTTCTACCCTGCTGCCATCCAGGTGAGGTGGTTCCAGGGCCAGCAGGAGCTCTCGGAGCACGTGGTGGCCACCGACGTGGTCCCCAACGGGGAC------------------------------------------
>Passeriformes_Sylvia_melanocephala__GU390296.1/1-191
AGTGCCCCCCAGCGTTTCCATCTCGCTGGTG---CCCTCGAGCTCTCGGCCCGGCACCAGCCGCCTGCTGTGCTCTGTGATGGATTTCTACCCCGCCCACATCCAGGTGAGGTGGTTCCAGGGCCAGCAGGAGCTCTCGGGACACGTGGTGGCCACCGACGTGGTCCCCAACGGGGACTGGAGCTACCAGCTGC--------------------------
>Pelecaniformes_Ardea_alba__HM991022.1/1-130
AGTTCAGCCCGAGGTGAGGGTCTCGCCCATG---CAGGCGGGCTCCCTGCCCCAGACCAACAGGCTGGTTTGCTACGTGACGGTGTTTTACCCGGCGGAGATTGAGGTGAAGTGGTTCAAGAACGGCCAGGAG---------------------------------------------------------------------------------------
>Pelecaniformes_Ardea_alba__HM991023.1/1-130
AGTTCAGCCCGAGGTGGAAATCTACCCGGTG---CAGTCGGGCTCCCTGCCCCAGACCGACAGGCTGGTTTGCTACGTGATGGACTTCTACCCGGCGGAGATTGAGGTGAAGTGGTTCAAGAACGGCCAGGAG---------------------------------------------------------------------------------------
>Pelecaniformes_Ardea_alba__HM991046.1/1-130
AGTTCAGCCCGAGGTGGAAATCTACCCCATG---CAGGCGGGCTCCCTGCCCCAGACCGACAGGCTGGTTTGCTACGTGACGGTGTTTTACCCGGCGGAGATTGAGGTGAAGTGGTTCAAGAACGGCCAGGAG---------------------------------------------------------------------------------------
>Pelecaniformes_Ardea_cinerea__HM991016.1/1-130
AGTTCAGCCCGAGGTGGAAATCTACCCAGTG---CAGTCGGGCTCCCTGCCCCAGACCAACAGGCTGGCTTGCTACGTGATGGATTTCTACCCAGCGGAGATTGAGGTGAAGTGGTTCAAGAACGGGCAGGAG---------------------------------------------------------------------------------------
>Pelecaniformes_Ardea_cinerea__HM991017.1/1-130
AGTTCAGCCCGAGGTGGAAGTCTACCCGGTG---CAGTCGGGCTCCCTGCCCCAGACCGACAGGCTGGTTTGCTACGTGATGGGTTTCTACCCGGCGGAGATTGAGGTGAAGTGGTTCAAGAACGGGCAGGAG---------------------------------------------------------------------------------------
>Pelecaniformes_Ardea_cinerea__KJ162457.1/1-217
AGTTCAGCCCGAGGTGGAAATCTACCCGGTG---CAGTCGGGCTCCCTGCCCCAGACCGACAGGCTGGTTTGCTACGTGACGGGGTTTTACCCGGCGGAGATTGAGGTGAAGTGGTTCAAGAACGGGCAGGAGGAGACGGAGCGCGTGGTGTCCACGGAGGTGATCCAGAACGGGGACTGGACCTACCAGGTGCTGGTGATGCTGGAAACCACCCCGCAG
>Pelecaniformes_Ardea_cinerea__KJ162458.1/1-217
AGTTCAGCCCGAGGTGGAAATCTACCCGGTG---CAGTCGGGCTCCCTGCCCCAGACCGACAGGCTGGTTTGCTACGTGATGGGTTTCTACCCGGCGGAGATTGAGGTGAAGTGGTTCAAGAACGGGCAGGAGGAGACGGAGCGCGTGGTGTCCACGGAGGTGATCCAGAACGGGGACTGGACCTACCAGGTGCTGGTGATGCTGGAAACCACCCCGCAG
>Pelecaniformes_Ardeola_bacchus__HM991020.1/1-130
AGTTCAGCCCGAGGTGAGGGTCTCGCCGATG---CAGTCGGGCTCCCTGCCCCAGACCGACAGGCTGGTTTGCTACGTGACGGGGTTTTACCCGGCGGAGATTGAGGTGAAGTGGTTCAAGAACGGCCAGGAG---------------------------------------------------------------------------------------
>Pelecaniformes_Ardeola_bacchus__HM991044.1/1-130
AGTTCAGCCCGAGGTGGAAATCTACCCGATG---CAGTCGGGCTCCCTGCCCCAGACCGACAGGCTGGTTTGCTACGTGACGGGGTTTTACCCGGCGGAGATTGAGGTGAAGTGGTTCAAGAACGGGCAGGAG---------------------------------------------------------------------------------------
>Pelecaniformes_Bubulcus_ibis__HM991033.1/1-130
AGTTCAGCCCGAGGTGAGGGTCTCCCCGGTG---CAGTCGGGCTCCCTGCCCCAGACCGACAGGCTGGTTTGCTACGTGATGGATTTCTACCCGGCGGAGATTGAGGTGAAGTGGTTCAAGAACGGGCAGGAG---------------------------------------------------------------------------------------
>Pelecaniformes_Bubulcus_ibis__KJ162454.1/1-217
AGTTCAGCCCGAGGTGGAAATCTACCCGGTG---CAGTCGGGCTCCCTGCCCCAGACCGACAGGCTGGTTTGCTACGTGATGGATTTCTACCCGGCGGAGATTGAGGTGAAGTGGTTCAAGAACGGGCAGGAGGAGACGGAGCGCGTGGTGTCCACGGAGGTGATCCAGAACGGGGACTGGACCTACCAGGTGCTGGTGATGCTGGAAACCACCCCGCAG
>Pelecaniformes_Egretta_eulophotes__HM991028.1/1-130
AGTTCAGCCCAAGGTGAGGGTCTCGCCCATG---CAGTCGGGCTCCCTGCCCCAGACCAACAGGCTGGTTTGCTACGTGACGGGGTTTTACCCGGCGGAGATTGAGGTGAAGTGGTTCAAGAACGGCCAGGAG---------------------------------------------------------------------------------------
>Pelecaniformes_Egretta_eulophotes__KC282841.1/1-217
AGTTCAGCCCAAGGTGAGGGTCTCGCCCATG---CAGTCGGGCTCCCTGCCCCAGACCAACAGGCTGGTTTGCTACGTGACGGGGTTTTACCCGGCGGAGATTGAGGTGAAGTGGTTCAAGAACGGGCAGGAGGAGACGGAGCGTGTGGTGTCCACGGACGTGATCCAGAACGGGGACTGGACCTACCAGGTGCTGGTGATGCTGGAAACCACCCCGCAG
>Pelecaniformes_Egretta_eulophotes__KC282842.1/1-217
AGTTCAGCCCGAGGTGGAAATCTACCCGGCG---CAGTCGGGCTCCCTGCCCCAGACCAACAGGCTGGTTTGCTACGTGACGGGGTTTTACCCGGCGGAGATTGAGGTGAAGTGGTTCAAGGACGGGCAGGAGGAGACGGAGCGCGTGGTGTCCACGGACGTGATCCAGAACGGGGACTGGACCTACCAGGTGCTGGTGATGCTGGAAACCACCCCGCAG
>Pelecaniformes_Egretta_eulophotes__KC282843.1/1-217
AGTTCAGCCCAAGGTGAGGGTCTCGCCCATG---CAGTCGGGCTCCCTGCCCCAGACCAACAGGCTGGTTTGCTACGTGACGGGGTTTTACCCGGCGGAGATTGAGGTGAAGTGGTTCAAGAACGGGCAGGAGGAGACGGAGCGCGTGGTGTCCACGGACGTGATCCAGAACGGGGACTGGACCTACCAGGTGCTGGTGATGCTGGAAACCACCCCGCAG
>Pelecaniformes_Egretta_eulophotes__KC282846.1/1-217
AGGTGAGCACGTGGTGAGGGTCTCGCCCATG---CAGTCGGGCTCCCTGCCCCAGACCAACAGGCTGGTTTGCTACGTGACGGGGTTTTACCCGGCGGAGATTGAGGTGAAGTGGTTCAAGAACGGGCAGGAGGAGACGGAGCGTGTGGTGTCCACGGACGTGATCCAGAACGGGGACTGGACCTACCAGGTGCTGGTGATGCTGGAAACCACCCCGCAG
>Pelecaniformes_Egretta_eulophotes__KC282850.1/1-217
AGGTGAGCACGTGGTGGAAATCTACCCGGCG---CAGTCGGGCTCCCTGCCCCAGACCAACAGGCTGGTTTGCTACGTGACGGGGTTTTACCCGGCGGAGATTGAGGTGAAGTGGTTCAAGGACGGGCAGGAGGAGACGGAGCGCGTGGTGTCCACGGACGTGATCCAGAACGGGGACTGGACCTACCAGGTGCTGGTGATGCTGGAAACCACCCCGCAG
>Pelecaniformes_Egretta_eulophotes__KC282852.1/1-217
AGTTCAGCCCGAGGTGGAAATCTCGCCCATG---CAATCGGGCTCCCTGCCCCAGACCAACAGGCTGGTTTGCTACGTGACGGGGTTTTACCCGGCGGAGATTGAGGTGAAGTGGTTCAAGAACGGGCAGGAGGAGACGGAGCGCGTGGTGTCCACGGACGTGATCCAGAACGGGGACTGGACCTACCAGGTGCTGGTGATGCTGGAAACCACCCCGCAG
>Pelecaniformes_Egretta_eulophotes__KC282853.1/1-217
AGTTCAGCCCGAGGTGGAAATCTCGCCCATG---CAATCGGGCTCCCTGCCCCAGACCAACAGGCTGGTTTGCTACGTGACGGGGTTTTACCCGGCGGAGATTGAGGTGAAGTGGTTCAAGAACGGCCAGGAGGAGACGGAGCGCGTGGTGTCCACGGACGTGATCCAGAACGGGGACTGGACCTACCAGGTGCTGGTGATGCTGGAAACCACCCCGCAG
>Pelecaniformes_Egretta_eulophotes__KC282858.1/1-199
AGTTCAGCCCAAGGTGAGGGTCTCGCCCATG---CAGTCGGGCTCCCTGCCCCAGACCAACAGGCTGGTTTGCTACGTGACGGGGTTTTACCCGGCGGAGATTGAGGTGAAGTGGTTCAAGAACGGGCAGGAGGAGACGGAGCGTGTGGTGTCCACGGACGTGATTCAGAACGGGGACTGGACCTACCAGGTGCTGGTGATG------------------
>Pelecaniformes_Egretta_eulophotes__KC282867.1/1-199
AGTTCAGCCCGAGGTGGAAATCTACCCGGTG---CAGTCGGGCTCCCTGCCCCAGACCAACAGGCTGGTTTGCTACGTGACGGGGTTTTACCCGGCGGAGATTGAGGTGAAGTGGTTCAAGAACGGGCAGGAGGAGACGGAGTGCGTGGTGTCCACGGACGTGATCCAGAACGGGGACTGGACCTACCAGGTGCTGGTGATG------------------
>Pelecaniformes_Egretta_eulophotes__KC282870.1/1-199
AGTTCAGCCCAAGGTGAGGGTCTCGCCCATG---CAGTCGGGCTCCCTGCCCCAGACTAACAGGCTGGTTTGCTACGTGACGGGGTTTTACCCGGCGGAGATTGAGGTGAAGTGGTTCAAGAACGGGCAGGAGGAGACGGAGCGCGTGGTGTCCACGGACGTGATCCAGAACGGGGACTGGACCTACCAGGTGCTGGTGATG------------------
>Pelecaniformes_Egretta_eulophotes__KC282875.1/1-199
AGTTCAGCCCGAGGTGGAAATCTCGCCCATG---CAATCGGGCTCCCTGCCCCAGACCAACAGGCTGGTTTGCTACGTGACGGGGTTTTACCCGGCGGAGATTGAGGTGAAGTGGTTCAAGAACGGCCAGGAGGAGACGGAGCGTGTGGTGTCCACGGACGTGATCCAGAACGGGGACTGGACCTACCAGGTGCTGGTGATG------------------
>Pelecaniformes_Egretta_sacra__HM991037.1/1-130
AGTTCAGCCCAAGGTGAGGGTCTCGCAAATG---CAGTCGGGCTCCCTGCCCCAGACCAACAGGCTGGTTTGCTACGTGGCGGGGTTTTACCCGGCGGAGATTGGGGTGAAGTGGTTCAAGAACGGGCAGGAG---------------------------------------------------------------------------------------
>Pelecaniformes_Egretta_sacra__HM991038.1/1-130
AGTTCAGCCCAAGGTGAGGGTCTCGCAAATG---CAGTCGGGCTCCCTGCCCCAGACCAACAGGCTGGTTTGCTACGTGGCGGGGTTTTACCCGGCGGAGATTGAGGTGAAGTGGTTCAAGAACGGGCAGGAG---------------------------------------------------------------------------------------
>Pelecaniformes_Egretta_sacra__HM991058.1/1-130
AGTTCAGCCCAAGGTGGAAATCTACCAAATG---CAGTCGGGCTCCCTGCCCCAGACCAACAGGCTGGTTTGCTACGTGGCGGGGTTTTACCCGGCGGAGATTGGGGTGAAGTGGTTCAAGAACGGGCAGGAG---------------------------------------------------------------------------------------
>Pelecaniformes_Egretta_sacra__JF340055.1/1-130
AGTTCAGCCCGAGGTGGAAATCTACCCGGTG---CAGTCGGGCTCCCTGCCCCAGACCAACAGGCTGGTTTGCTACGTGACGGGGTTTTACCCGGCGGAGATTGAGGTGAAGTGGTTCAAGAACGGCCAGGAG---------------------------------------------------------------------------------------
>Pelecaniformes_Egretta_sacra__JF340056.1/1-130
AGTTCAGCCCGAGGTGGAAATCTACCCGGTG---CAGTCGGGCTCCCTGCCCCAGACCAACAGGCTGGTTTGCTACGTGACGGGGTTTTACCCAGCGGAGATTGAGGTGAAGTGGTTCAAGAACGGCCAGGAG---------------------------------------------------------------------------------------
>Pelecaniformes_Egretta_sacra__JF340057.1/1-130
AGTTCAGCCCAAGGTGAGGGTCTCGCCCATG---CAGTCGGGCTCCCTGCCCCAGACCAACAGGCTGGTTTGCTACGTGGCGGGGTTTTACCCGGCGGAGATTGAGGTGAAGTGGTTCAAGAACGGGCAGGAG---------------------------------------------------------------------------------------
>Pelecaniformes_Egretta_sacra__JF340058.1/1-130
AGTTCAGCCCAAGGTGAGGGTCTCGCCCATG---CAGTCGGGCTCCCTGCCCCAGACCAACAGGCTGGTTTGCTACGTGACGGGGTTTTACCCGGCGGAGATTGGGGTGAAGTGGTTCAAGAACGGGCAGGAG---------------------------------------------------------------------------------------
>Pelecaniformes_Gorsachius_magnificus__HM991024.1/1-130
AGTTCAGCCCGAGGTGGAAATCTACCCGATG---CAGTCGGGCTCCCTGCCCCAGACTGACAGGCTGGTTTGTGCCGTGATGGATTTCTACCCGGCGGAGATTGAGGTGAAGTGGTTCAAGAACGGGCAGGAG---------------------------------------------------------------------------------------
>Pelecaniformes_Gorsachius_magnificus__HM991025.1/1-130
AGTTCAGCCCGAGGTGGAAATCTACCAGATG---CAGTCGGGCTCCCTGCCCCAGACCGACAGGCTGGTTTGTGCCGTGATGGATTTCTACCCGGCGGAGATTGAGGTGAAGTGGTTCAAGAACGGCCAGGAG---------------------------------------------------------------------------------------
>Pelecaniformes_Gorsachius_magnificus__HM991048.1/1-130
AGTTCAGCCCGAGGTGGAAATCTACCCGATG---CAGTCGGGCTCCCTGCCCCAGACCGACAGGCTGGTTTGTGCCGTGATGGATTTCTACCCAGCGGAGATTGAGGTGAAGTGGTTCAAGAACGGGCAGGAG---------------------------------------------------------------------------------------
>Pelecaniformes_Ixobrychus_flavicollis__HM991026.1/1-130
AGTTCAGCCCGAGGTGAGGGTCTCGCCGATG---CAGTCGGGCTCCCTGCCCCAGACCGACAGGCTGGTTTGTGCCGTGATGGATTTCTACCCGGCGGAGATTGAGGTGAAGTGGTTCAAGAACGGCCAGGAG---------------------------------------------------------------------------------------
>Pelecaniformes_Ixobrychus_flavicollis__HM991050.1/1-130
AGTTCAGCCCGAGGTGGAAATCTACCCGATG---CAGTCGGGCTCCCTGCCCCAGACCAACAGGCTGGTTTGTGCCGTGATGGATTTCTACCCGGCGGAGATTGAGGTGAAGTGGTTCAAGAACGGCCAAGAG---------------------------------------------------------------------------------------
>Pelecaniformes_Ixobrychus_flavicollis__HM991051.1/1-130
AGTTCAGCCCGAGGTGGAAATCTACCCGATG---CAGACGGGCTCCCTGCCCCAGGCCGACAGGCTGGTTTGTGCCGTGATGGATTTCTACCCGGCGGAGATTGAGGTGAAGTGGTTCAAGAACGGCCAGGAG---------------------------------------------------------------------------------------
>Pelecaniformes_Nipponia_nippon__AB872442.1/1-217
AGTTCAGCCCAAGGTGAAGGTCTCCCCCATG---CAGTCGAGCTCCCTGCCCCAGACGGACAGGCTGGTTTGCGCCGTGACGGGATTTTACCCCGCGGAGATTGAGGTGAAGTGGTTCAAGAACGGGCAGGAGGAGACGGAGCGCGTGGTGTCCACGGACGTGATCCAGAACGGAGACTGGACCTACCAGGTGCTGGTGATGCTGGAAACCACCCCGCAG
>Pelecaniformes_Nipponia_nippon__AB872444.1/1-217
AGTTCAGCCCGAGGTGGAAATCTACCCCGTG---CAGTCGAGCTCCCTGCCCCAGACGGACAGGCTGGTTTGCGCCGTGATGGATTTCTACCCCGCGGAGATTGAGGTGAAGTGGTTCAAGAACGGGCAGGAGGAGACGGAGCGCGTGGTGTCCACGGACGTGATCCAGAACGGAGACTGGACCTACCAGGTGCTGGTGATGCTGGAAACCACCCCGCAG
>Pelecaniformes_Nipponia_nippon__KP182416.1/1-217
AGTTCAGCCCGAGGTGGAAATCTACCCCGTG---CAGTCGAGCTCCCTGCCCCAGACGGACAGGCTGGTTTGCGCCGTGATGGATTTCTACCCCGCGGAGATTGAGGTGAAGTGGTTCAAGAACGGGCAGGAGGAGACGGAGCGCGTGGTGTCCACGGACGTGACCCAGAACGGAGACTGGACCTACCAGGTGCTGGTGATGCTGGAAACCACCCCGCAG
>Pelecaniformes_Nycticorax_nycticorax__HM991039.1/1-130
AGTTCAGCCCGAGGTGAGGGTCTCGCCGGTG---CAGTCGGGCTCCCTGCCCCAGACCAACAGGCTGGTTTGCGCCGTGATGGATTTCTACCCGGCGGAGATTGAGGTGAAGTGGTTCAAGAACGGGCAGGAG---------------------------------------------------------------------------------------
>Pelecaniformes_Nycticorax_nycticorax__HM991060.1/1-130
AGTTCAGCCCGAGGTGGAAATCTACCCGGTG---CAGTCGGGCTCCCTGCCCCAGACCAACAGGCTGGTTTGCGCTGTGATGGATTTCTACCCGGCGGAGATTGAGGTGAAGTGGTTCAAGAACGGGCAGGAG---------------------------------------------------------------------------------------
>Pelecaniformes_PREDICTED:_Egretta_garzetta_XM_009647145.1/1-217
AGTTCAGCCCGAGGTGGAAATCTACCCGGTG---CAGTCGGGCTCCCTGCCCCAGACCAACAGGCTGGTTTGCTACGTGACGGGGTTTTACCCGGCGGAGATTGAGGTGAAGTGGTTCAAGAACGGGCAGGAGGAGACGGAGCGCGTGGTGTCCACGGACGTGATCCAGAACGGGGACTGGACCTACCAGGTGCTGGTGATGCTGGAAACCACCCCGCAG
>Phoenicopteriformes_Phoenicoparrus_andinus__KU053982.1/1-212
AGTTCAGCCCGAGGTGGAAATCTACCCCGTG---CAGTCGGGCTCCCTGCCCGAAACCAACAGGCTGGTTTGCTACATGACGGGGTTTTACCCCGCGGAGATTGAGGTGAAGTGGTTCAAGAATGGGCAGGAGGAGACGGAGCGCGTGGTGTCCACGGACGTGATGCAGAACGGAGACTGGACCTACCAGGTGCTGGTGATGCTGGAAACCACCC-----
>Phoenicopteriformes_Phoenicoparrus_andinus__KU053983.1/1-212
AGTTCAGCCCAAGGTGAGGGTCTACCCCGTG---CAGTCGAGCTCCCTGCCCGAAACCAACAAGCTGGTTTGCTACGTGACGGGGTTTTACCCTGCGGAGATCGAGGTGAAGTGGTTCAAGAACGGGCAGGAGGAGACGGAGCGCGTGGTGTCCACGGACGTGATCCAGAACGGAGACTGGACCTACCAGGTGCAGGTGATGCTGGAAACCACCC-----
>Phoenicopteriformes_Phoenicoparrus_andinus__KU053984.1/1-212
AGTTCAGCCCAAGGTGAGGGTCTACCCCGTG---CAGTCGGGCTCCCTGCCCGAAACCAACAGGCTGGTTTGCTACGTGACGGGGTTTTACCCCGTGGAGATCGAGGTGAAGTGGTTCAAGAACGGGCAGGAGGAGACGGAGCGCGTGGTGTCCACGGACGTGATCCAGAACGGAGACTGGACCTACCAGGTGCTGGTGATGCTGGAAACCACCC-----
>Phoenicopteriformes_Phoenicoparrus_andinus__KU053985.1/1-212
AGTTCAGCCCGAGGTGGAAATCTACCCCGTG---CAGTCAGGCTCCCTGCCCGAAACCAACAGGCTGGTTTGCTACGTGACGGGGTTTTACCCCGCGGAGATTGAGGTGAAGTGGTTCAAGAACGGGCAGGAGGAGACGGAGCGCGTGGTGTCCACGGACGTGATCCAGAACGGAGACTGGACCTACCAGGTGCTGGTGATGCTGGAAACCACCC-----
>Phoenicopteriformes_Phoenicoparrus_jamesi__KU053978.1/1-212
AGTTCAGCCCGAGGTGGAAATCTACCCCGTG---CAGTCGGGCTCCCTGCCCCAGACCGACAGGCTGGTTTGCTACATGACGGGGTTTTACCCCGCGGAGATCGAGGTGAAGTGGTTCAAGAACGGGCAGGAGGAGACGGAGCGCGTGGTGTCCACGGATGTGATCCAGAACGGAGACTGGACCTACCAGGTGCTGGTGATGCTGGAAACCACCC-----
>Phoenicopteriformes_Phoenicoparrus_jamesi__KU053979.1/1-212
AGTTCAGCCCGAGGTGGAAATCTACCCCGTG---CAGTCGAGCTCCCTGCCCGAAACCAACAAGCTGGTTTGCTACGTGATGGGGTTTTACCCCGCGGAGATCGAGGTGAAGTGGTTCAAGAACGGGCAGGAGGAGACGGAGCGCGTGGTGTCCACGGACGTGATGCAGAACGGAGACTGGACCTACCAGGTGCTGGTGATGCTGGAAACCACCC-----
>Phoenicopteriformes_Phoenicoparrus_jamesi__KU053980.1/1-212
AGTTCAGCCCAAGGTGAGGGTCTTCCCCATG---CAGTCGAGCTCCCTGCCCGAAACCAACAGGCTGGTTTGCTACGTGACGGGGTTTTACCCCGCGGAGATCGAGGTGAAGTGGTTCAAGAACGGGCAGGAGGAGACGGAGCGCGTGGTGTCCACGGACATGATCCAGAACGGAGACTGGACCTACCAGGTGCAGGTGATGCTGGAAACCACCC-----
>Phoenicopteriformes_Phoenicoparrus_jamesi__KU053981.1/1-212
AGTTCAGCCCGAGGTGGAAATCTACCCCGTG---CAGTCGGGCTCCCTGCCTGAAACCAACAGGCTGGTTTGCTACGTGACGGGGTTTTACCCTGCGGAGATCGAGGTGAAGTGGTTCAAGAACGGGCAGGAGGAGACGGAGCGCGTGGTGTCCACGGACGTGATCCAGAACGGAGACTGGACCTACCAGGTGCTGGTGATGCTGGAAACCACCC-----
>Phoenicopteriformes_Phoenicoparrus_minor__KU053975.1/1-212
AGTTCAGCCCAAGGTGAGGGTCTACCCCGTG---CAGTCGAGCTCCCTGCCCGAAACCAACAGGCTGGTTTGCTACGTGACGGGGTTTTACCCCGCGGAGATCGAGGTGAAGTGGTTCAAGAATGGGCAGGAGGAGACGGAGCGCGTGGTGTCCACGGACATGATCCAGAATGGAGACTGGACCTACCAGGTGCAGGTGATGCTGGAAACCACCC-----
>Phoenicopteriformes_Phoenicoparrus_minor__KU053977.1/1-212
AGTTCAGCCCAAGGTGAGGGTCTTCCCCATG---CAGTCGGGCTCCCTGCCCGAAACCAACAGGCTGGTTTGCTACGTGACGGGGTTTTACCCCGCGGAGATCGAGGTGAAGTGGTTCAAGAACGAGCAGGAGGAGATGGAGCGCGTGGTGTCCACGGAGGTGATGCAGAATGGAGACTGGACCTACCAGGTGCGGGTGATGCTGGAAACCACCC-----
>Phoenicopteriformes_Phoenicopterus_chilensis__KU053971.1/1-212
AGTTCAGCCCGAGGTGGAAATCTACCCCATG---CAGTCAGGCTCCCTGCCCGAAACCAACAGGCTGGTTTGCTACGTGACGGGGTTTTACCCCGCGGAGATCGAGGTGAAGTGGTTCAAGAACGGGCAGGAGGAGACGGAGCGCGTGGTGTCCACGGACGTGATCCAGAACGGAGACTGGACCTACCAGGTGCTGGTGATGCTGGAAACCACCC-----
>Phoenicopteriformes_Phoenicopterus_chilensis__KU053972.1/1-212
AGTTCAGCCCAAGGTGAGGGTCTACCCCGTG---CAGTCGAGCTCCCTGCCCGAAACCAACAGGCTGGTTTGCTACGTGACGGGGTTTTACCCCGCGGAGATCGAGGTGAAGTGGTTCAAGAACGGGCAGGAGGAGACGGAGCGCGTGGTGTCCACGGACATGATCCAGAACGGAGACTGGACCTACCAGGTGCAGGTGATGCTGGAAACCACCC-----
>Phoenicopteriformes_Phoenicopterus_chilensis__KU053973.1/1-212
AGTTCAGCCCAAGGTGAGGGTCTTCCCCATG---CAGTCGAGCTCCCTGCCCGAAACCAACAGGCTGGTTTGCTACGTGACGGGGTTTTACCCTGCGGAGATTGAGGTGAAGTGGTTCAAGAACGGGCAGGAGGAGACGGAGCGCGTGGTGTCCACGGACGTGATCCAGAACGGAGACTGGACCTACCAGGTGCTGGTGATGCTGGAAACCACCC-----
>Phoenicopteriformes_Phoenicopterus_roseus__KU053963.1/1-212
AGTTCAGCCCAAGGTGAGGGTCTACCCCGTG---CAGTCGGGCTCCCTGCCCGAAACCAACAGGCTGGTTTGCTACGTGACGGGGTTTTACCCCGCGGAGATCGAGGTGAAGTGGTTCAAGAATGGGCAGGAGGAGACGGAGCGCGTGGTGTCCACGGACATGATCCAGAATGGAGACTGGACCTACCAGGTGCAGGTGATGCTGGAAACCACCC-----
>Phoenicopteriformes_Phoenicopterus_roseus__KU053964.1/1-212
AGTTCAGCCCGAGGTGGAAATCTACCCCATG---CAGTCGGGCTCCCTGCCCGAAACCAACAGGCTGGTTTGCTATGTGATGGGGTTTTACCCCGCGGAGATCGAGGTGAAGTGGTTCAAGAACGGGCAGGAGGAGACGGAGCGCGTGGTGTCCACGGACGTGATCCAGAACGGAGACTGGACCTACCAGGTGCTGGTGATGCTGGAAACCACCC-----
>Phoenicopteriformes_Phoenicopterus_roseus__KU053965.1/1-212
AGTTCAGCCCAAGGTGAGGGTCTACCCCGTG---CAGTCGGGCTCCCTGCCCGAAACCAACAGGCTGGTTTGCTACGTGACGGGGTTTTACCCCGCGGAGATCGAGGTGAAGTGGTTCAAGAACGAGCAGGAGGAGATGGAGCGCGTGGTGTCCACGGAGGTGATGCAGAATGGAGACTGGACCTACCAGGTGCGGGTGATGCTGGAAACCACCC-----
>Phoenicopteriformes_Phoenicopterus_roseus__KU053966.1/1-212
AGTTCAGCCCGAGGTGGAAATCTACCCCGTG---CAGTCGGGCTCCCTGCCCCAGACCGACAGGCTGGTTTGCTACGTGACGGGGTTTTACCCCGCGGAGATCGAGGTGAAGTGGTTCAAGAACGGGCAGGAGGAGACGGAGCGCGTGGTGTCCACGGACGTGATCCAGAACGGAGACTGGACCTACCAGGTGCTGGTGATGCTGGAAACCACCC-----
>Phoenicopteriformes_Phoenicopterus_roseus__KU053997.1/1-217
AGTTCAGCCCAAGGTGAGGGTCTACCCCGTG---CAGTCGGGCTCCCTGCCCGAAACCAACAGGCTGGTTTGCTACGTGACGGGGTTTTACCCCGCGGAGATCGAGGTGAAGTGGTTCAAGAACGAGCAGGAGGAGATGGAGCGCGTGGTGTCCACGGAGGTGATGCAGAACGGAGACTGGACCTACCAGGTGCGGGTGATGCTGGAAACCACCCCCCAG
>Phoenicopteriformes_Phoenicopterus_roseus__KU053998.1/1-217
AGTTCAGCCCAAGGTGAGGGTCTACCCCGTG---CAGTCGAGCTCCCTGCCCGAAACCAACAAGCTGGTTTGCTACGTGACGGGGTTTTACCCTGCGGAGATCGAGGTGAAGTGGTTCAAGAACGGGCAGGAGGAGACGGAGCGTGTGGTGTCCACGGACGTGATCCAGAACGGAGACTGGACCTACCAGGTGCAGGTGATGCTGGAAACCACCCCCCAG
>Phoenicopteriformes_Phoenicopterus_roseus__KU053999.1/1-217
AGTTCAGCCCGAGGTGGAAATCTACCCCGTG---CAGTCGGGCTCCCTGCCCCAGACCGACAGGCTGGTTTGCTACGTGACGGGGTTTTACCCCGCGGAGATCGAGGTGAAGTGGTTCAAGAACGGGCAGGAGGAGACGGAGCGCGTGGTGTCCACGGACGTGATCCAGAATGGAGACTGGACCTACCAGGTGCTGGTGATGCTGGAAACCACCCCCCAG
>Phoenicopteriformes_Phoenicopterus_roseus__KU054000.1/1-217
AGTTCAGCCCGAGGTGGAAATCTACCCCGTG---CAGTCGGGCTCCCTGCCCGAAACCAACAGGCTGGTTTGCTACGTGACGGGGTTTTACCCCGCGGAGATCGAGGTGAAGTGGTTCAAGAACGGGCAGGAGGAGACGGAGCGCGTGGTGTCCACGGACGTGATCCAGAACGGAGACTGGACCTACCAGGTGCTGGTGATGCTGGAAACCACCCCCCAG
>Phoenicopteriformes_Phoenicopterus_ruber__KU053968.1/1-212
AGTTCAGCCCGAGGTGGAAATCTACCCCGTG---CAGTCGGGCTCCCTGCCCGAAACCAACAGGCTGGTTTGCTGCGTGACGGGGTTTTACCCCGCGGAGATCGAGGTGAAGTGGTTCAAGAACGGGCAGGAGGAGACGGAGCGCGTGGTGTCCACGGACGTGATCCAGAACGGAGACTGGACCTACCAGGTGCTGGTGATGCTGGAAACCACCC-----
>Phoenicopteriformes_Phoenicopterus_ruber__KU053970.1/1-212
AGTTCAGCCCAAGGTGAGGGTCTTCCCCATG---CAATCAAGCTCCCTGCCCGAAACCAACAGGCTGGTTTGCTACGTGACGGGGTTTTACCCCGCGGAGATCGAGGTGAAGTGGTTCAAGAACGGGCAGGAGGAGACGGAGCGCGTGGTGTCCACGGACGTGATCCAGAACGGAGACTGGACCTACCAGGTGCAGGTGATGCTGGAAACCACCC-----
>Piciformes_Dendrocopos_major__KJ162483.1/1-217
AGTTCAGCCCAAGGTGACAGTGACCCTGGTG---CAGTCGAGCTCCCTGCCCGAGAGCAAGAGCCTGGCTTGCTACGTGACAGGGTTCTACCCAGCAGAGGTGGAGGTGAAGTGGTTGAGGAATGGTCAGGAGGAGACAGACCAGGTGGTGTCCACTGATGTGATGCAGAATGGAGACTGGACCTACCAGGTGCTGGTGATGCTGGAAGCCCCCCCAGAG
>Piciformes_Dendrocopos_major__KJ162485.1/1-172
AGTGCAGCCCCAGGTGCAGATCCACCTGGTG---CAGCCGAGCTCCGTGCCCCAGAGCACCAGGCTGGTTTGTGCCGTGATGGATTTCTACCCCGCGGAGGTGGAGGTGAAGTGGTTCAGGAACGGGCAGGAGGAGACGGAGAGCGTGGTGTCCACGGAGGTGCTGCCGAACGGG---------------------------------------------
>Piciformes_Jynx_torquilla__KJ162486.1/1-217
AGTTCAGCCTGAGGTGGACATCTACCCTGTG---CAGTCAAGCTCTGTATCTGAGAGCAGCAGTCTGGTTTGTGCTGTGATGGACTTCTACCCACCAGAGGTGGAGGTGAAGTGGTTCAAGAATGGTCAAGAGGAGACAGAGCAGGTGGTGTCCACTGACGTGATGCAGAATGGAGACTGGACCTACCAGGTGCTGGTGATGCTGGAAACCACCCCAGAG
>Piciformes_PREDICTED:_Picoides_pubescens_XM_009899350.1/1-217
AGTGCAGCCCCAGGTGCAGATCCACCTCGTG---CAGTCGAGCTCCCTGCCCCAGAGCACCAGGCTGGTTTGTGCCGTGATGGATTTCTACCCCGCGGAGGTGGAGGTGAAGTGGTTCAGGAACGGGCAGGAGGAGACGGAGAGCGTGGTGTCCACGGAGGTGCTGCCGAACGGGGACTGGACCTACCAGGTGCTGGTGCTGCTGGAAACCAGCCCGCAG
>Piciformes_PREDICTED:_Picoides_pubescens_XM_009907896.1/1-107
AGTTCAGCCTGCGGTGGACATCTACCCTGAG---CAGTCGAGCTCCCTGCCTGGGAACAGCAGTCTGGTTTGTGCTGTGATGGACT---------------------------------GGAACAGCCA-----------------------------------------------ACCAGACATACTGG------------------------------
>Procellariiformes_Bulweria_bulwerii__KJ162487.1/1-217
AGTTCAACCCGAGGTGGAAATCTACCCCGTG---CAGTCGAGCTCCCTGCCCCAGACCGACAGGCTGGTTTGCGCCGTGATGGATTTCTACCCCGCGGAGATTGAGGTGAAGTGGTTCAAGAACGGGCAGGAGGAGACGGAGCGCGTGGTGTCCACGGACGTGATCCAGAACGGAGACTGGACCTACCAGGTGCTGGTGATGCTGGAAACCACCCCGCAG
>Procellariiformes_Calonectris_diomedea__KJ162496.1/1-217
AGTTCAGCCCAAGGTGGAAATCTACCCCGTG---CAGTCGAGCTCCCTGCCCCAGACCGACAGGCTGGTTTGTGCCGTGATGGATTTCTACCCCGCGGAGATTGAGGTGAAGTGGTTCAAGAACGGGCAGGAGGAGACGGAGCGCGTGGTGTCCACGGACGTGATCCAGAACGGAGACTGGACCTACCAGGTGCTGGTGATGCTGGAAACCACCCCGCAG
>Procellariiformes_Calonectris_diomedea__KJ162497.1/1-217
AGTTCAGCCCAAGGTGGAAATCTACCCCGTG---CAGTCGAGCTCCCTGCCCCAGACCGACAGGCTGGTTTGTGCCGTGATGGATTTCTACCCCGCGGAGATTGAGGTGAAGTGGTTCAAGAACGGGCAGGAGGAGACGGAGCGCGTGGTGTCCACGGACGTGATCCAGAACGGAGACTGGACCTACCAGGTGCTGGTGATGCTGGAGACCACCCCGCAG
>Procellariiformes_Calonectris_diomedea__KJ162499.1/1-217
AGTTCAGCCCAAGGTGGAAATCTACCCCGTG---CAGTCGAGCTCCCTGCCCCAGACCGACAGGCTGGTTTGTGCCGCGATGGATTTCTACCCCGCGGAGATTGAGGTGAAGTGGTTCAAGAACGGGCAGGAGGAGACGGAGCGCGTGGTGTCCACGGACGTGATCCAGAACGGAGACTGGACCTACCAGGTGCTGGTGATGCTGGAGACCACCCCGCAG
>Procellariiformes_Diomedea_exulans__KJ162500.1/1-217
AGTTCAGCCCAAGGTGAGGGTCTCCCCCATG---CAGTCAAGCTCCCTGCCCCAGACCGACAGGCTGGTTTGCTACGTGACGGGGTTTTACCCCGCGGAGATTGAGGTGAAGTGGTTCAAGAACGGGCAGGAGGAAACGGAGCGTGTGGTGTCCACGGACGTGATCCAGAACGGAGACTGGACCTACCAGGTGCTGGTGATGCTGGAAACCACCCCGCAG
>Procellariiformes_Halobaena_caerulea__JF276893.1/1-215
--TTCAGCCCAAGGTGAGGGTCTCCCCCATG---CAGTCGAGCTCCCTGCCCCAGACCGACAGGCTGGTTTGCTACGTGACGGGGTTTTACCCCGCGAAGATTGAGGTGAAGTGGTTCAAGAACGGGCAGGAGGAAACGGAGCGCGTGGTGTCCACGGACGTGATCCAGAACGGAGACTGGACCTACCAGGTGCTGGTGATGCTGGAAACCACCCCGCAG
>Procellariiformes_Halobaena_caerulea__KJ162503.1/1-217
AGTTCAGCCCAAGGTGAGGGTCTCCCCCATG---CAGTCGAGCTCCCTGCCCCAGACCGACAGGCTGGTTTGCTACGTGACGGGGTTTTACCCCGCGGAGATTGAGGTGAAGTGGTTCAAGAACGGGCAGGAGGAGACGGAGCGCGTGGTGTCCACGGACGTGATCCAGAACGGAGACTGGACCTACCAGGTGCTGGTGATGCTGGAAACCACCCCGCAG
>Procellariiformes_Halobaena_caerulea__KJ162504.1/1-217
AGTTCAGCCCAAGGTGAGGGTCTCCCCCATG---CAGTCGAGCTCCCTGCCCCAGACCGACAGGCTGGTTTGCGCCGTGATGGATTTCTACCCCGCGGAGATTGAGGTGAAGTGGTTCAAGAACGGGCAGGAGGAGACGGAGCGCGTGGTGTCCACGGACGTGATCCAGAACGGAGACTGGACCTACCAGGTGCTGGTGATGCTGGAAACCACCCCGCAG
>Procellariiformes_Halobaena_caerulea__KJ162505.1/1-217
AGTTCAACCCGAGGTGGAAATCTACCCCATG---CAGTCGAGCTCCCTGCCCCAGACCGACAGGCTGGTTTGCGCCGTGATGGATTTCTACCCCGCGGAGATTGAGGTGAAGTGGTTCAAGAACGGGCAGGAGGAGACGGAGCGCGTGGTGTCCACGGACGTGATCCAGAACGGAGACTGGACCTACCAGGTGCTGGTGATGCTGGAAACCACCCCGCAG
>Procellariiformes_Oceanodroma_castro__KJ162507.1/1-217
AGTTCAACCCGAGGTGGAGATCTACCCCATG---CAGTCGAGCTCCCTGCCCCAGACCGACAGGCTGGTTTGTGCCGTGATGGATTTCTACCCCGCGGAGATTGAGGTGAAGTGGTTCAAGAACGGGCAGGAGGAGATGGAGCGCGTGGTGTCCACGGACGTGATCCAGAACGGAGACTGGACCTACCAGGTGCTGGTGATGCTGGAAACCACCCCGCAG
>Procellariiformes_Oceanodroma_castro__KJ162508.1/1-217
AGTTCAGCCCGAGGTGGAGATCTACCCCATG---CAGTCGAGCTCCCTGCCCCAGACCGACAGGCTGGTTTGTGCCGTGATGGATTTCTACCCCGCGGAGATTGAGGTGAAGTGGTTCAAGAACGGGCAGGAGGAGACGGAGCGCGTGGTGTCCACGGACGTGATCCAGAACGGAGACTGGACCTACCAGGTGCTGGTGATGCTGGAAACCACCCCGCAG
>Procellariiformes_Oceanodroma_castro__KJ162509.1/1-217
AGTTCAACCCGAGGTGGAGATCTACCCCATG---CAGTCGAGCTCCCTGCCCCAGACCGACAGGCTGGTTTGTGCCGTGATGGATTTCTACCCCGCGGAGATTGAGGTGAAGTGGTTCAAGAACGGGCAGGAGGAGACGGAGCGCGTGGTGTCCACGGACGTGATCCAGAACGGAGACTGGACCTACCAGGTGCTGGTGATGCTGGAAACCACCCCGCAG
>Procellariiformes_Oceanodroma_leucorhoa__JN613229.1/1-217
AGTTCAACCCGAGGTGGAGATCTACCCCATG---CAGTCGAGCTCCCTGCCCCAGACCGACAGGCTGGTTTGTGCCGTGATGGATTTCTACCCCGYGGAGATTGAGGTGAAGTGGTTCAAGAACGGGCAGGAGGAGACGGAGCGCGTGGTKTCCACGGACGTGATCCAGAACGGAGACTGGACCTACCAGGTGCTGGTGATGCTGGAAACCACCCCGCAG
>Procellariiformes_Oceanodroma_leucorhoa__JN613230.1/1-217
AGTTCAGCCCAAGGTGAGGGTCTCCCCCATG---CAGTCGAGCTCCCTGCCCCAGACCGACAGGCTGGTTTGCTATGTGACGGGGTTTTACCCCGCGGAGATTGAGGTGAAGTGGTTCAAGAACGGGCAGGAGGAGACGGAGCGCGTGGTGTCCACGGACGTGATCCAGAACGGAGACTGGACCTACCAGGTGCTGGTGATGCTGGAAACCACCCCGCAG
>Procellariiformes_Oceanodroma_monteiroi__KJ162516.1/1-217
AGTTCAGCCCAAGGTGAGGGTCTCCCCCATG---CAGTCGAGCTCCCTGCCCCAAACCGACAGGCTGGTTTGCTACGTGACGGGGTTTTACCCCGCGGAGATTGAGGTGAAGTGGTTCAAGAACGGGCAGGAGGAGACGGAGCGCGTGGTGTCCACGGACGTGATCCAGAACGGAGACTGGACCTACCAGGTGCTGGTGATGCTGGAAACCACCCCGCAG
>Procellariiformes_Pachyptila_belcheri__KJ162523.1/1-217
AGTTCAGCCCAAGGTGAGGGTCTCCCCCGTG---CAGTCGAGCTCCCTGCCCCAGACCGACAGGCTGGTTTGCGCCGTGATGGATTTCTACCCCGCGGAGATTGAGGTGAAGTGGTTCAAGAACGGGCAGGAGGAGACGGAGCGCGTGGTGTCCACGGACGTGATCCAGAACGGAGACTGGACCTACCAGGTGCTGGTGATGCTGGAAACCACCCCGCAG
>Procellariiformes_Pachyptila_desolata__KJ162531.1/1-217
AGTTCAGCCCAAGGTGAGGGTCTCCCCCATG---CAGTCGAGCTCCCTGCCCCAGACCGACAGGCTGGTTTGCTACGTGATGGATTTCTACCCCGCGGAGATTGAGGTGAAGTGGTTCAAGAACGGGCAGGAGGAGAAGGATCGCGTGGTGTCCACGGACGTGATCCAGAACGGAGACTGGACCTACCAGGTGCTGGTGATGCTGGAAACCACCCCGCAG
>Procellariiformes_Pachyptila_desolata__KJ162532.1/1-217
AGTTCAGCCCAAGGTGAGGGTCTCCCCCATG---CAGTCGAGCTCCCTGCCCCAGACCGACAGGCTGGTTTGCTACGTGACGGGGTTTTACCCCGCAAAGATTGAGGTGAAGTGGTTCAAGAACGGGCAGGAGGAGATGGAGCGCGTGGTGTCCACGGACGTGATCCAGAACGGAGACTGGACCTACCAGGTGCTGGTGATGCTGGAAACCACCCCGCAG
>Procellariiformes_Pagodroma_nivea__KJ162533.1/1-217
AGTTCAACCCGAGGTGGAAATCTACCCCATG---CAGTCGAGCTCCCTGCCCCAGACCGACAGGCTGGTTTGCGCCGTGATGGATTTCTACCCCGCGGAGATTGAGGTGAAGTGGTTCAAGAACGGGCAAGAGGAGACGGAGCGCGTGGTGTCCACGGACGTGATCCAGAACGGAGACTGGACCTACCAGGTGCTGGTGATGCTGGAAACCACCCCGCAG
>Procellariiformes_Pagodroma_nivea__KJ162535.1/1-217
AGTTCAGCCCAAGGTGAGGGTCTCCCCCATG---CAGTCGAGCTCCCTGCCCCAGACCGACAGGCTGGTTTGCTACGTGACGGGGTTTTACCCCATGGAGATTGAGGTGAAGTGGTTCAAGAACGGGCAAGAGGAGACGGAGCGCGTGGTGTCCACGGACGTGATCCAGAACGGAGACTGGACCTACCAGGTGCTGGTGATACTGGAAACCACCCCGCAG
>Procellariiformes_Pagodroma_nivea__KJ162536.1/1-217
AGTTCAGCCCAAGGTGAGGGTCTCCCCCATG---CAGTCGAGCTCCCTGCCCCAGACCGACAGGCTGGTTTGCTACGTGACGGGGTTTTACCCCATGGAGATTGAGGTGAAGTGGTTCAAGAACGGGCAAGAGGAGACGGAGCGCGTGGTATCCACGGACGTGATCCAGAACGGAGACTGGACCTACCAGGTGCTGGTGATGCTGGAAACCACCCCGCAG
>Procellariiformes_Phoebastria_immutabilis__KF475675.1/1-201
AGTTCAGCCCAAGGTGAGGGTCTTCCCCATG---CAGTCAAGCTCCCTGCCCCAGACCGACAGGCTGGTTTGCTACGTGACGGGGTTTTACCCCGCGGAGATTGAGGTGAAGTGGTTCAAGAACGGGCAGGAGGAAACGGAGCGTGTGGTGTCCACGGACGTGATCCAGAACGGAGACTGGACCTACCAGGTGCTGGTGATGCT----------------
>Procellariiformes_PREDICTED:_Fulmarus_glacialis_XM_009586297.1/1-189
----------------------------ATG---CAGTCGAGCTCCCTGCCCCAGACCGACAGGCTGGTTTGCTACGTGACGGGGTTTTACCCCATGGAGATTGAGGTGAAGTGGTTCAAGAACGGGCAGGAGGAGACGGAGCGCGTGGTGTCCACGGACGTGATCCAGAATGGAGACTGGACCTACCAGGTGCTGGTGATGCTGGAAACCACCCCGCAG
>Procellariiformes_Procellaria_aequinoctialis__KJ162491.1/1-217
AGTTCAGCCCAAGGTGAGGGTCTCCCCCATG---CAGTCGAGCTCCCTGCCCCAGACCGACAGGCTGGTTTGCTACGTGACGGGGTTTTACCCTGCGGAGATTGAGGTGAAGTGGTTCAAGAACGGGCAGGAGGAGACGGAGCGCGTGGTGTCCACGGATGTGATCCAGAACGGAGACTGGACCTACCAGGTGCTGGTGATGCTGGAAACCACCCCGCAG
>Procellariiformes_Procellaria_aequinoctialis__KJ162492.1/1-217
AGTTCAGCCCAAGGTGAGGGTCTCCCCCATG---CAGTCGAGCTCCCTGCCCCAGACCGACAGGCTGGTTTGCTACGTGACGGGGTTTTACCCTGCGGAGATTGAGGTGAAGTGGTTCAAGAACGGGCAGGAGGAGACGGAGCGCGTGGTGTCCACGGACGTGATCCAGAACGGAGACTGGACCTACCAGGTGCTGGTGATGCTGGAAACCACCCCGCAG
>Procellariiformes_Procellaria_aequinoctialis__KJ162493.1/1-217
AGTTCAACCCGAGGTGGAAATCTACCCCATG---CAGTCGAGCTCCCTGCCCCAGACCGACAGGCTGGTTTGCACCGTGATGGATTTCTACCCTGCGGAGATTGAGGTGAAGTGGTTCAAGAACGGGCAGGAGGAGACGGAGCGCGTGGTGTCCACGGACGTGATCCAGAACGGAGACTGGACCTACCAGGTGCTGGTGATGCTGGAAACCACCCCGCAG
>Procellariiformes_Procellaria_aequinoctialis__KJ162494.1/1-217
AGTTCAACCCGAGGTGGAAATCTACCCCATG---CAGTCGAGCTCCCTGCCCCAGACCGACAGGCTGGTTTGCACCGTGATGGATTTCTACCCTGCGGAGATTGAGGTGAAGTGGTTCAAGAACGGGCAGGAGGAGACGGAACGCGTGGTGTCCACGGACGTGATCCAGAACGGAGACTGGACCTACCAGGTGCTGGTGATGCTGGAAACCACCCCGCAG
>Psittaciformes_PREDICTED:_Melopsittacus_undulatus_XM_013129236.1/1-217
AGTGCCTCCCAGGGTCGAGATCTTCCCGGTG---CAGTCGAGCTCGGCGCCGCAGACCAACCGCTTGGCGTGTGCCGTGAGCGACTTCTACCCCGCGCCCATCGAGGTGCGGTGGTTCAAGGACGGGCGCGAGGAGCTGGAGCGCGTGGTGTCCACCGACGTCATCCAGAACGGCGACTGGACCTACCAGGTGCTGGTGATGCTGGAGACCAGCCCGCGG
>Psittaciformes_PREDICTED:_Nestor_notabilis_XM_010009528.1/1-64
AGTGACTCCGGAGGTCGAGATCTTCCCGATG---CAGTCGAGCTCGGCGCCGCAGACCAACCGGTTG---------------------------------------------------------------------------------------------------------------------------------------------------------
>Pterocliformes_PREDICTED:_Pterocles_gutturalis_XM_010073610.1/1-129
-------------------------------------------------------------------------------------------CCTGCGGAGATCGAGGTGAAGTGGTTCAAGAATGGGCAGGAAGAGACGGAGCGTGTGGTGTCCACGGACGTGATCCAGAACGGAGACTGGACCTACCAGGTGCTGGTGATGCTGGAAACCACCCCGCAG
>Pterocliformes_PREDICTED:_Pterocles_gutturalis_XM_010078222.1/1-108
AGTTCAGCCCAGGGTGAGGGTCTCTCCCATG---CTGTCAAGCTCCCTGCCCCAGACCAACAGGCTGGTTTGCTACGTGACGGGGTTTTACCCTGCGGAGATCGAGGTGAA-------------------------------------------------------------------------------------------------------------
>Sphenisciformes_PREDICTED:_Aptenodytes_forsteri_XM_009289256.1/1-215
--TTCAGCCCAAGGTGAGGGTCTCCCCCATG---CAGTCGAGCTCCCTGCCCCGGACCGACAGGCTGGTTTGCTACGTGACGGGCTTTTACCCCGCGGAGATCGAGGTGAAGTGGTTCAAGAACGGGCAGGAGGAGACGGAGCGCGTGGTGTCCACGGACGTGATGCAGAACGGAGACTGGACCTACCAGGTGCTGGTGATGCTGGAAACCACCCCGCAG
>Sphenisciformes_Eudyptula_minor__AB302091.1/1-217
AGTTCAGCCCAAGGTGAGGGTCTCCCCCATG---CAGTCGAGCTCCCTGCCCCAGACCGACAGGCTGGTTTGCTACGTGACGGGCTTCTACCCCGCGGAGATCGAGGTGAAGTGGTTCAAGAACGGGCAGGAGGAGACGGAGCGCGTGGTGTCCACGGACGTGATCCAGAACGGAGACTGGACCTACCAGGTGCTGGTGATGCTGGAAACCACCCCGCAG
>Sphenisciformes_PREDICTED:_Pygoscelis_adeliae_XM_009324037.1/1-215
--TTCAGCCCAAGGTGAGGGTCTCCCCCATG---CAGTCGAGCTCCCTGCCCCGGACCGACAGGCTGGCTTGCTACGTGACGGGCTTCTACCCCGCGGAGATCGAGGTGAAGTGGTTCAAGAACGGGCAGGAGGAGACGGAGCGCGTGGTGTCCACGGACGTGATCCAGAACGGAGACTGGACCTACCAGGTGCTGGTGATGCTGGAAACCACCCCGCAG
>Sphenisciformes_Spheniscus_demersus__AB301478.1/1-217
AGTTCAGCCCAAGGTGAGGGTCTCCCCCATG---CAGTCGAGCTCCCTGCCCCAGACCGACAGGCTGGTTTGCTACGTGACGGGCTTCTACCCCGCGGAGATCGAGGTGAAGTGGTTCAAGAACGGGCAGGAGGAGACGGAGCGCGTGGTGTCCACGGACGTGATCCAGAACGGAGACTGGACCTACCAGGTGCTGGTGATGCTGGAAACCGCCCCGCAG
>Sphenisciformes_Spheniscus_humboldti__AB154398.1/1-217
AGTTCAGCCCAAGGTGAGGGTCTCCCCCATG---CAGTCGAGCTCCCTGCCCCAGACCGACAGGCTGGTTTGCTACGTGACGGGCTTCTACCCCGCGGAGATCGAGGTGAAGTGGTTCAAGAACGGGCAGGAGGAGACGGAGCGCGTGGTGTCCACGGATGTGATCCAGAACGGAGACTGGACCTACCAGGTGCTGGTGATGCTGGAAACCGCCCCGCAG
>Strigiformes_Aegolius_funereus__EF641252.1/1-217
AGTCCCACCCAAGGTGAGGGTCGCCCCCGTG---CAGTCGAGCTCCCTGCCCCAGACCGACAGGCTGGCTTGCTACGTGACGGGCTTTTACCCGGCGGAGATCGAGGTGAAGTGGTTCCAGAACGGGCGGGAGGAGACGGAGCGCGTGGTGTCCACGGAGGTGATCCCCAACGGAGACTGGACCTACCAGGTGCTGGTGATGCTGGAAACCAGCCCGCAG
>Strigiformes_Aegolius_funereus__EF641253.1/1-217
AGTCCCGCCCGAGGTGGAAATCTACCCCATG---CAGTCGAGCTCCCTGCCCCAGATTGACAGGCTGGTTTGTGCCGTGATGGATTTTTACCCGGCGGAGATCGAGGTGAAGTGGTTCCAGAACGGGCGGGAGGAGACGGAGCGCGTGGTGTCCACGGAGGTGATCCCCAACGGAGACTGGACCTACCAGGTGCTGGTGATGCTGGAAACCAGCCCGCAG
>Strigiformes_Asio_flammeus__EF641250.1/1-217
AGTTCAGCCCAAGGTGAGGGTCGCCCCCGTG---CAGTCGAGCTCCCTGCCCCAGACCGACAGGCTGGCTTGCTACGTGACGGGCTTTTACCCGGCGGAGATCGAGGTGAAGTGGTTCCAGAACGGGCGGGAGGAGACGGAGCGCGTGGTGTCCACGGACGTGATCCAGAACGGAGACTGGACCTACCAGGTGCTGGTGATGCTGGAAACCACCCCGCAG
>Strigiformes_Asio_flammeus__EF641251.1/1-217
AGTCCCACCCGAGGTGGAAATCTACCCCGTG---CAGTCGAGCTCCCTGCCCCAGATCGACCGGCTGGTTTGTGCCGTGATGGATTTCTACCCGGCGGAGATCGAGGTGAAGTGGTTCCAGAACGGGCGGGAGGAGACGGAGCGCGTGGTGTCCACGGACGTGATCCAGAACGGAGACTGGACCTACCAGGTGCTGGTGATGCTGGAAACCACCCCGCAG
>Strigiformes_Asio_otus__EF641224.1/1-217
AGTCCCACCCGAGGTGGAAATCTACCCCGTG---CAGTCGAGCTCCCTGCCCCAGATCGACAGGCTGGTTTGTGCCGTGATGGATTTCTACCCGGCGCAGATCGAGGTGAAGTGGTTCCAGAACGGGCGGGAGGAGACGGAGCGCGTGGTGTCCACGGACGTGATCCAGAACGGAGACTGGACCTACCAGGTGCTGGTGATGCTGGAAACCACCCCGCAG
>Strigiformes_Athene_noctua__EF370984.1/1-217
AGTGCCGCCCAAGGTGAGGGTCGCCCCCGTG---CAGTCGAGCTCCCTGCCCCAGACCGACAGGCTGGCTTGCTACGTGACGGGCTTCTACCCGGCGGAGATCGAGGTGAAGTGGTTCCAGAACGGGCGGGAGGAGACGGAGCGCGTGGTGTCCACGGACGTGATCCAGAACGGGGACTGGACCTACCAGGTGCTGGTGATGCTGGAAACCACCCCGCAG
>Strigiformes_Athene_noctua__EF641247.1/1-217
AGTGCCGCCCAAGGTGAGGGTCGCCCCCGTG---CAGTCGAGCTCCCTGCCCCAGACCGACAGGCTGGCTTGCTACGTGACGGGCTTTTACCCGGCGGAGATCGAGGTGAAGTGGTTCCAGAACGGGCGGGAGGAGACGGAGCGCGTGGTGTCCACGGACGTGATCCCCAACGGAGACTGGACCTACCAGGTGCTGGTGATGCTGGAAACCAGCCCGCGG
>Strigiformes_Athene_noctua__EF641248.1/1-217
AGTGCCGCCCCAGGTGGAAATCTACCCCGTG---CAGTCGAGCTCCCTGCCCCAGATCGACAGGCTGGTTTGTGCCGTGATGGATTTCTACCCGGCGGAGATCGAGGTGAAGTGGTTCCAGAACGGGCGGGAGGAGACGGAGCGCGTGGTGTCCACGGACGTGATCCCCAACGGAGACTGGACCTACCAGGTGCTGGTGATGCTGGAAACCAGCCCGCGG
>Strigiformes_Athene_noctua__EF641249.1/1-217
AGTGCCGCCCCAGGTGGAAATCTACCCCGTG---CAGTCGAGCTCCCTGCCCCAGACCGACAGGCTGGTTTGTGCCGTGATGGATTTCTACCCGGCGGAGATCGAGGTGAAGTGGTTCCAGAACGGGCGGGAGGAGACGGAGCGCGTGGTGTCCACGGACGTGATCCCCAACGGAGACTGGACCTACCAGGTGCTGGTGATGCTGGAAACCAGCCCGCGG
>Strigiformes_Bubo_africanus__EF641244.1/1-217
AGTTCAGCCCAAGGTGAGGGTCGCCCCCGTG---CAGTCGAGCTCCCTGCCCCAGACCGACAGGCTGGCTTGCTACGTGACGGGCTTTTACCCGGCGCAGATCGAGGTGAAGTGGTTCCAGAACGGGCGGGAGGAGACGGAGCGCGTGGTGTCCACGGACGTGATCCCCAACGGAGACTGGACCTACCAGGTGCTGGTGATGCTGGAAACCAGCCCGCAG
>Strigiformes_Bubo_africanus__EF641245.1/1-217
AGTCCCACCCGAGGTGGAAATCTACCCGGTG---CAGTCGAGCTCCCTGCCCCAGAYCGACAGGCTGGTTTGTGCCGTGATGGATTTCTACCCGGCGCAGATCGAGGTGAAGTGGTTCCAGAACGGGCGGGAGGAGACGGAGCGCGTGGTGTCCACGGACGTGATCCCCAACGGAGACTGGACCTACCAGGTGCTGGTGATGCTGGAAACCAGCCCGCAG
>Strigiformes_Bubo_africanus__EF641246.1/1-217
AGTTCAGCCCAAGGTGGAAATCTACCCCGTG---CAGTCGAGCTCCCTGCCCCAGATCGACAGGCTGGTTTGTGCCGTGATGGATTTCTACCCGGCGCAGATCGAGGTGAAGTGGTTCCAGAACGGGCGGGAGGAGACGGAGCGCGTGGTGTCCACGGACGTGATCCCCAACGGAGACTGGACCTACCAGGTGCTGGTGATGCTGGAAACCAGCCCGCAG
>Strigiformes_Bubo_bubo__EF370980.1/1-217
AGTTCAGCCCAAGGTGAGGGTCACCCCCATG---CAGTCAAGCTCCCTGCCCCAGACCAAGAGGCTGGCTTGCTACGTGACGGGGTTTTACCCGGCGGAGATCGAGGTGAAGTGGTTCCAGAATGGGCAGGAGGAGACGGAGAGCGTGGCATCCACGGACATGATCCAGAATGGAGACTGGACCTACCAGGTGCTGGTGATGCTGGAAGCCACCCCGCAG
>Strigiformes_Bubo_bubo__EF641238.1/1-217
AGTTCAGCCCGAGGTGGAAATCTACCCCGTG---CAGTCGAGCTCCCTGCCCCAGATCAACAGGCTGGTTTGTGCCGTGATGGATTTCTACCCGGCGCAGATCGAGGTGAAGTGGTTCCAGAACGGGCGGGAGGAGACGGAGCGCGTGGTGTCCACGGACGTGATCCCCAACGGAGACTGGACCTACCAGGTGCTGGTGATGCTGGAAACCAGCCCGCAG
>Strigiformes_Bubo_bubo__EF641239.1/1-217
AGTCCCGCCCGAGGTGGAAATCTACCCCGTG---CAGTCGAGCTCCCTGCCCCAGATCGACAGGCTGGTTTGTGCCGTGATGGATTTCTACCCGGCGCAGATCGAGGTGAAGTGGTTCCAGAACGGGCGGGAGGAGACGGAGCGCGTGGTGTCCACGGACGTGATCCCCAACGGAGACTGGACCTACCAGGTGCTGGTGATGCTGGAAACCAGCCCGCAG
>Strigiformes_Bubo_scandiacus__EF641233.1/1-217
AGTTCAGCCCAAGGTGAGGGTCGCCCCCGTG---CAGTCGAGCTCCCTGCCCCAGACCGACAGGCTGGCTTGCTACGTGACGGGCTTTTACCCGGCGGAGATCGAGGTGAAGTGGTTCCAGAACGGGCGGGAGGAGACGGAGCGCGTGGTGTCCACGGACGTGATCCCCAACGGAGACTGGACCTACCAGGTGCTGGTGATGCTGGAAACCACCCCGCAG
>Strigiformes_Bubo_scandiacus__EF641234.1/1-217
AGTCCCGCCCGAGGTGGAAATCTACCCTGTG---CAGTCGAGCTCCCTGCCCCAGATCGACAGGCTGGTTTGTGCCGTGATGGATTTCTACCCGGCGCAGATCGAGGTGAAGTGGTTCCAGAACGGGCGGGAGGAGACGGAGCACGTGGTGTCCACGGACGTGATCCCCAACGGAGACTGGACCTACCAGGTGCTGGTGATGCTGGAAACCACCCCGCAG
>Strigiformes_Bubo_scandiacus__EF641235.1/1-217
AGTCCCGCCCGAGGTGGAAATCTACCCTGTG---CAGTCGAGCTCCCTGCCCCAGATCGACAGGCTGGTTTGTGCCGTGATGGATTTCTACCCGGCGCAGATCGAGGTGAAGTGGTTCCAGAACGGGCGGGAGGAGACGGAGCGCGTGGTGTCCACGGACGTGATCCCCAACGGAGACTGGACCTACCAGGTGCTGGTGATGCTGGAAACCACCCCGCAG
>Strigiformes_Glaucidium_passerinum__EF641231.1/1-217
AGTCCCGCCCGAGGTGGAAATCTACCCCATG---CAGTCGAGCTCCCTGCCCCGGATCGACAGGCTGGTTTGTGCCGTGATGGATTTCTACCCGGCGCAGATCGAGGTGAAGTGGTTCCAGAACGGGCGGGAGGAGACGGAGCGCGTGGTGTCCACGGACGTGATCCCCAACGGAGACTGGACCTACCAGGTGCTGGTGATGCTGGAAACCAGCCCGCAG
>Strigiformes_Otus_scops__EF370981.1/1-217
AGTGCCGCCCAAGGTGAGGGTCGCCCCCGTG---CAGTCGAGCTCCCTGCCCCAGACCGACAGGCTGGCTTGCTACGTGACGGGCTTCTACCCGGCGGAGATCGAGGTGAAGTGGTTCCAGAACGGGCGGGAGGAGACGGAGCGCGTGGTGTCCACGGACGTGATCCAGAACGGAGACTGGACCTACCAGGTGCTGGTGATGCTGGAAACCACCCCGCAG
>Strigiformes_Otus_scops__EF641257.1/1-217
AGTCCCGCCCAAGGTGAGGGTCGCCCCCGTG---CAGTCGAGCTCCCTGCCCCAGACCGACAGGCTGGCTTGCTACGTGACGGGCTTCTACCCGGCGCAGATCGAGGTGAAGTGGTTCCAGAACGGGCGGGAGGAGACGGAGCGCGTGGTGTCCACGGACGTGATCCAGAACGGAGACTGGACCTACCAGGTGCTGGTGATGCTGGAAACCACCCCGCAG
>Strigiformes_Otus_scops__EF641258.1/1-217
AGTCCCGCCCAAGGTGAGGGTCGCCCCCGTG---CAGTCGAGCTCCCTGCCCCAGACCGACAGGCTGGCTTGCTACGTGACGGGCTTCTACCCGGCGGAGATCGAGGTGAAGTGGTTCCAGAACGGGCGGGAGGAGACGGAGCGCGTGGTGTCCACGGACGTGATCCAGAACGGAGACTGGACCTACCAGGTGCTGGTGATGCTGGAAACCACCCCGCAG
>Strigiformes_Otus_scops__EF641259.1/1-217
AGTCCCGCCCGAGGTGGAAATCTACCCCGTG---CAGTCGAGCTCCCTGCCCCAGATCGACAGGCTGGTTTGTGCCGTGATGGATTTCTACCCGGCGCAGATCGAGGTGAAGTGGTTCCAGAACGGGCGGGAGGAGACGGAGCGCGTGGTGTCCACGGACGTGATCCAGAACGGAGACTGGACCTACCAGGTGCTGGTGATGCTGGAAACCACCCCGCAG
>Strigiformes_Strix_aluco__EF370982.1/1-217
AGTTCAGCCCAAGGTGAGGGTCTACCCCGTG---CAGTCGAGCTCCCTGCCCCAGATCGACAGGCTGGCTTGCTACGTGACGGGCTTTTACCCGGCGCAGATCGAGGTGAAGTGGTTCCAGAACGGGCGGGAGGAGACGGAGCGCGTGGTGTCCACGGACGTGATCCCCAACGGAGACTGGACCTACCAGGTGCTGGTGATGCTGGAAACCACCCCGCAG
>Strigiformes_Strix_aluco__EF641254.1/1-217
AGTTCAGCCCAAGGTGAGGGTCGCCCCCGTG---CAGTCGAGCTCCCTGCCCCAGACCGACAGGCTGGCTTGCTACGTGACGGGCTTTTACCCGGCGCAGATCGAGGTGAAGTGGTTCCAGAACGGGCGGGAGGAGACGGAGCGCGTGGTGTCCACGGACGTGATCCCCAACGGAGACTGGACCTACCAGGTGCTGGTGATGCTGGAAACCACCCCGCAG
>Strigiformes_Strix_aluco__EF641255.1/1-217
AGTCCCGCCCGAGGTGGAAATCTACCCCGTG---CAGTCGAGCTCCCTGCCCCAGATCGACAGGCTGGTTTGTGCCGTGATGGATTTCTACCCGGCGCAGATCGAGGTGAAGTGGTTCCAGAACGGGCGGGAGGAGACGGAGCGCGTGGTGTCCACGGACGTGATCCCCAACGGAGACTGGACCTACCAGGTGCTGGTGATGCTGGAAACCACCCCGCAG
>Strigiformes_Strix_aluco__KJ162541.1/1-217
AGTCCCGCCCGAGGTGGAAATCTACCCCGTG---CAGTCGAGCTCCCTGCCCCAGATCGACAGGCTGGTTTGTGCCGTGATGGATTTCTACCAGGCGCAGATCGAGGTGAAGTGGTTCCAGAACGGGCGGGAGGAGACGGAGCGCGTGGTGTCCACGGACGTGATTCCCAACGGAGACTGGACCTACCAGGTGCTGGTGATGCTGGAAACCACCCCGCAG
>Strigiformes_Strix_aluco__KJ162542.1/1-217
AGTTGAGCCCAAGGTGAGGGTCGCCCCCGTG---CAGTCGAGCTCCCTGCCCCAGACCGACAGGCTGGCTTGCTACGTGACGGGCTTTTACCCGGCGSAGATCGAGGTGAAGTGGTTCCAGAACGGGCGGGAGGAGACGGAGCGCGTGGTGTCCACGGACGTGATCCCCAACGGAGACTGGACCTACCAGGTGCTGGTGATGCTGGAAACCACCCCGCAG
>Strigiformes_Strix_aluco__KJ162543.1/1-217
AGTTSAGCCCAAGGTGAGGGTCGCCCCCGTG---CAGTCGAGCTCCCTGCCCCAGACCGACAGGCTGGCTTGCTACGTGACGGGCTTTTACCCGGCGCAGATCGAGGTGAAGTGGTTCCAGAACGGGCGGGAGGAGACGGAGCGCGTGGTGTCCACGGACGTGATCCCCAACGGAGACTGGACCTACCAGGTGCTGGTGATGCTGGAAACCACCCCGCAG
>Strigiformes_Strix_aluco__KJ162544.1/1-217
AGTTGAGCCCAAGGTGAGGGTTGCACCCGTG---CAGTCGAGCTCCCTGCCCCAGACCGACAGGCTGGTTTGCTACGTGACGGGCTTTTACCCGGCGCAGATCGAGGTGAAGTGGTTCCAGAACGGGCGGGAGGAGATGGAGTGCGTGGTGTCCACGGACGTGATCCCCAACGGAGACTGGACCTACCAGGTGCTGGTGATGCTGGAAACCACCCCGCAG
>Strigiformes_Strix_nebulosa__EF641240.1/1-217
AGTTGAGCCCAAGGTGAGGGTCGCCCCCGTG---CAGTCGAGCTCCCTGCCCCAGACCGACAGGCTGGCTTGCTACGTGACGGGCTTTTACCCGGCGCAGATCGAGGTGAAGTGGTTCCAGAACGGGCGGGAGGAGACGGAGCGCGTGGTGTCCACGGACGTGATCCCCAACGGAGACTGGACCTACCAGGTGCTGGTGATGCTGGAAACCACCCCGCAG
>Strigiformes_Strix_uralensis__EF641242.1/1-217
AGTTCAGCCCAAGGTGAGGGTTGCACCCGTG---CAGTCGAGCTCCCTGCCCCAGACCGACAGGCTGGCTTGCTACGTGACGGGCTTTTACCCGGCGCAGATCGAGGTGAAGTGGTTCCAGAACGGGCGGGAGGAGACGGAGCGCGTGGTGTCCACGGACGTGATCCCCAACGGAGACTGGACCTACCAGGTGCTGGTGATGCTGGAAACCACCCCGCAG
>Strigiformes_Strix_uralensis__EF641243.1/1-217
AGTCCCACCCGAGGTGGAAATCTACCCCGTG---CAGTCGAGCTCCCTGCCCCAGACCGACAGGCTGGTTTGTGCCGTGATGGATTTCTACCCGGCGCAGATCGAGGTGAAGTGGTTCCAGAACGGGCGGGAGGAGACGGAGCGCGTGGTGTCCACGGACGTGATCCCCAACGGAGACTGGACCTACCAGGTGCTGGTGATGCTGGAAACCACCCCGCAG
>Strigiformes_Surnia_ulula__EF641226.1/1-217
AGTCCCGCCCAAGGTGAGGGTCGCCCCCGTG---CAGTCGAGCTCCCTGCCCCAGACCGACAGGCTGGCTTGCTACGTGACGGGCTTTTACCCGGCGGAGATCGAGGTGAAGTGGTTCCAGAACGGGCGGGAGGAGACAGAGCGCGTGGTGTCCACGGACGTGATCCCCAACGGAGACTGGACCTACCAGGTGCTGGTGATGCTGGAAACCAGCCCGCAG
>Strigiformes_Surnia_ulula__EF641228.1/1-217
AGTCCCGCCCRAGGTGAGGGTCGCCCCCGTG---CAGTCGAGCTCCCTGCCCCAGACCGACAGGCTGGCTTGCTACGTGACGGGCTTTTACCCGGCGGAGATCGAGGTGAAGTGGTTCCAGAACGGGCGGGAGGAGACGGAGCGCGTGGTGTCCACGGACGTGATCCCCAACGGAGACTGGACCTACCAGGTGCTGGTGATGCTGGAAACCAGCCCGCAG
>Strigiformes_Surnia_ulula__EF641229.1/1-217
AGTCCCACCCCAGGTGGAAATCTACCCCATG---CAGTCGAGCTCCCTGCCCCAGATCGACAGGCTGGTTTGTGCCGTGATGGATTTCTACCCGGCGCAGATCGAGGTGACGTGGTTCCAGAACGGGCGGGAGGAGACGGAGCGTGTGGTGTCCACGGACGTGATCCCCAACGGAGACTGGACCTACCAGGTGCTGGTGATGCTGGAAACCAGCCCGCAG
>Strigiformes_Surnia_ulula__EF641230.1/1-217
AGTCCCACCCCAGGTGGAAATCTACCCCATG---CAGTCGAGCTCCCTGCCCCAGATCGACAGGCTGGTTTGTGCCGTGATGGATTTCTACCCGGCGGAGATCGAGGTGACGTGGTTCCAGAACGGGCGGGAGGAGACGGAGCGCGTGGTGTCCACGGACGTGATCCCCAACGGAGACTGGACCTACCAGGTGCTGGTGATGCTGGAAACCAGCCCGCAG
>Strigiformes_Tyto_alba__EF370979.1/1-217
AGTTCCGCCCGAGGTGAGGGTCTTCCCCATG---GAGTCGAGCTCCCAGCCCCAGACCAACAGGCTGGTTTGCGCCGTGATGGATTTCTACCCCGCGGAGGTGGAGGTGAAGTGGTTCAAGAACGGGCAGGAGGAGACGGAGCGCGTGGTGTCCACGGACGTGATCCAGAACGGGGACTGGACCTACCAGGTGCTGGTGATGCTGGAAACCACCCCGCAG
>Strigiformes_Tyto_alba__EF641260.1/1-217
AGTTCCGCCCAAGGTGAGGGTCTTCCCCATG---GAGTCGAGCTCCCAGCCCCAGACCAACAGGCTGGTTTGCGCCGTGACGGGGTTTTACCCCGCGGAGATGGAGGTGAAGTGGTTCAAGAACGGGCAGGAGGAGACGGAGCGCGTGGTGTCCACGGACGTGATCCAGAACGGGGACTGGACCTACCAGGTGCTGGTGATGCTGGAAACCACCCCGCAG
>Struthioniformes_PREDICTED:_Struthio_camelus_XM_009687543.1/1-157
AGTTCAGCCCAAGGTGATGGTCTCCCCCATG---CAGTCAGGGTCCCTGCCCCAAACGGACAGGCTGGTTTGTTACGTGACGGGGTTTTACCCCGCGGAGATCGAGGTGAAGTGGTTCAAGAACGGGCAGGAGGAGACGGAGCGCGTGGGGGCCACGGAC------------------------------------------------------------
>Struthioniformes_PREDICTED:_Struthio_camelus_XM_009687784.1/1-189
----------------------------ATG---CAGTCAGGGTCCCTGCCCCAAACGGACAGGCTGGTTTGTTACGTGACGGGGTTTTACCCCGCGGAGATCGAGGTGAAGTGGTTCAAGAACGGGCAGGAGGAGACGGAGCGCGTGGTGGCCACGGACGTGATCCAGAACGGAGACTGGACCTACCAGGTGCTGGTGATGCTGGAAACCAGCCCGCAG
>Struthioniformes_Struthio_camelus__KJ162545.1/1-217
AGTTCAGCCCGAGGTGGAAATTTACCCCATG---CAGTCAGGGTCCCTGCCCCAAACGGACAGGCTGGTTTGCTCCGTCATGGATTTCTACCCCGCGGAGATCGAGGTGAAGTGGTTCAAGAACGGGCAGGAGGAGACGGAGCGCGTGGTGGCCACGGACGTGATCCAGAACGGAGACTGGACCTACCAGGTGCTGGTGATGCTGGAAACCAGCCCGCAG
>Struthioniformes_Struthio_camelus__KJ162546.1/1-217
AGTTCAGCCCGAGGTGGAAATTTACCCCATG---CAGTCAGGGTCCCTGCCCCAAACGGACAGGCTGGTTTGCTCCGTCATGGATTTCTGCCCCGCGGAGATTGAGGTGAAGTGGTTCAAGAACGGGCAGGAGGAGACGGAGCGCGTGGTGGCCACGGACGTGATCCAGAACGGAGACTGGACCTACCAGGTGCTGGTGATGCTGGAAACCAGCCCGCAG
>Tinamiformes_PREDICTED:_Tinamus_guttatus_XM_010211658.1/1-214
AGTTCAGCCCGAGGTGGAAATTTACCCCGTG---CAGTCAGGGTCGCTGCCCCAAACGGACAGGCTGGTTTGCGCCGTCATGGATTTCTACCCGCCGGAGATCGAGGTGAAGTGGTTCAAGAACGGGCGGGAGGAGACGGAGCGCGTGGTGGCCACGGAGGTGATGCGGACCGCGGCCTGGCCCTACGAAGTGTTCCTCGCGCTGGGTCCTGTCCCG---
>Tinamiformes_PREDICTED:_Tinamus_guttatus_XM_010226787.1/1-213
----CAGCCCAAGGTGATGGTCTCCCCCATG---CAGTCGGGGTCTCTGCCCCAAACGGACAGACTGGTTTGCTACGTGACGGGGTTTTACCCTCCGGAGATCGAGGTGAAGTGGTTCAAGAATGGGCAGGAGGAGACGAAGCGCGTGGTGGCCACGGACGTGATGCAGAACGGAGACTGGACCTACCAAGTGCTGGTGATCCTGGAGACCACCCCGCAG
>Reptilia_Alligator_sinensis_XM_006036594.1
GTGCGAAGCCCAAGGTGAAAGTCTCCCCAGC---AAATCAGGGGCCCAGGCCCACCCGGACGCACTGATTTGCTCCGTGACGGGGTTCTACCCAGGCAACATTGAGGTTAAGTGGTTGAAGAACGGGCAGGAGCAGACGGCCGGAGCGGTGTCCACGGAGCTGATGCAGAACGGAGACTGGACCTTCCAGATCCTGGTGATGCTGGAAGTGACCCTCCAC
>Reptilia_Sphenodon_punctatus_DQ124232.1
TGTTGGGCCCAGAGTGAAAATCTCCCCCACG---CAGTCGGACTCCCTGCACCACCCCACCCTGCTGGTTTGCTCCGTGACGGGCTTTTACCCCTCCGAGATCGAGATCAAGTGGTTCAGAAACGGGCAGGAGGAGACGGCCGGAGCGGTGTCCACGGAGCTGCTCCAGAACGGAGACTGGACCTTCCAGATCCTGGTGATGCTGGAAACGGCCCCCCGG
