# Supplementary material for: 100 million years of multigene family evolution: origin and evolution of the avian MHC class IIB
Source: BMC Genomics. 2017 Jun 13;18:460. doi: 10.1186/s12864-017-3839-7 (PMC5470263; doi:10.1186/s12864-017-3839-7)
Supplement: Supplementary file 11 — Fasta format alignments of all MHCIIB sequences used for analysis. Separate alignments are provided for each exon and intron comprised between exon 1 to exon 4. Two alignments are provided for each region, one including all sequences retrievable and one including all accessions for which exon 3 was available. For the latter, all accession were retained for all regions, even if no sequence data was available. (ZIP 354 kb) [file 12864_2017_3839_MOESM11_ESM.zip › ex3_raw-all.fas]

>AB020220.1_Gallus_gallus_Y-Lb_III_pseudogene_mRNA_isolated_from_a_chick_developing_Mareks_disease_herpesvirus/1-269
----GCCCAAGGTGAGGATCTTCGCGCTGCAGTCGGGCTCCCTGCCCCAAACCGACCGGC
TGGCTTGCTACGTGACGGGCTTCTACCCGCCGGAGATCGAGGTGAAGTGGTTCCAGAACG
GGCAGGAGGAGACAGAGCGCGTGGTGTCCACGGACGTGATCCAGAACGGGGACTGGACGT
ACCAGGTGCTGGTGGTGCTGGAGACC--AGCCCACGGCACGGGGACAGCTATGTGTGCCA
GGTGGAGCACACCAGCCTGGAGCAGCCCATCACCC---------
>AB020221.1_Gallus_gallus_Y-Lb_III_pseudogene_mRNA_isolated_from_a_chick_without_symptom_of_Mareks_disease_herpesvirus/1-269
----GCCCAAGGTGAGGATCTTCGCGCTGCAGTCGGGCTCCCTGCCCCAAACCGACCGGC
TGGCTTGCTACGTGACGGGCTTCTACCCGCCGGAGATCGAGGTGAAGTGGTTCCAGAACG
GGCAGGAGGAGACAGAGCGCGTGGTGTCCACGGACGTGATCCAGAACGGGGACTGGACGT
ACCAGGTGCTGGTGGTGCTGGAGACC--AGCCCACGGCACGGGGACAGCTATGTGTGCCA
GGTGGAGCACACCAGCCTGGAGCAGCCCATCACCC---------
>AB078884.1_Coturnix_japonica_DNA_major_histocompatibility_complex_region(6)/1-254
----GCCCAAGGTGAGGGTCTCGGCGCTGCAGTCGGGCTCCCTGGGCGAAAGCGACCGGC
TGGCGTGCTACGTGACGGGCTTCTACCCGCCGGAGATCGAGGTGAAGTGGTTCCAGAACG
GGAGGGAGGAGACGGAGCGCGTGGTGTCCACGGACGTGATGCAGAACGGGGACTGGACGT
ACCAGGTGCTGGTGGTGCTGGAGACC--GTCCCGCGGCGCGGGGACAGCTACGAGTGCCG
GGTGGAGCACGCCAGCCTGC------------------------
>AB078884.1_Coturnix_japonica_DNA_major_histocompatibility_complex_region(7)/1-254
----GCCCAAGGTGAGGGTCTCGGCGCTGCAGTCGGGCTCCCTGGGCGAAAGCGACCGGC
TGGCGTGCTACGTGACGGGCTTCTACCCGCCGGAGATCGAGGTGAAGTGGTTCCAGAACG
GGAGGGAGGAGACGGAGCGCGTGGTGTCCACGGACGTGATGCAGAACGGGGACTGGACGT
ACCAGGTGCTGGTGGTGCTGGAGACC--GTCCCGCGGCGCGGGGACAGCTACGAGTGCCG
GGTGGAGCACGCCAGCCTGC------------------------
>AB110465.1_Coturnix_japonica_CojaII-01HL_gene_for_major_histocompatibility_complex_class_II_B_complete_cds/1-254
----GCCCAAGGTGAGGGTCTCGGCGCTGCAGTCGGGCTCCCTGGGCGAAAGCGACCGGC
TGGCGTGCTACGTGACGGGCTTCTACCCGCCGGAGATCGAGGTGAAGTGGTTCCAGAACG
GGAGGGAGGAGACGGAGCGCGTGGTGTCCACGGACGTGATGCAGAACGGGGACTGGACGT
ACCAGGTGCTGGTGGTGCTGGAGACC--GTCCCGCGGCGCGGGGACAGCTACGAGTGCCG
GGTGGAGCACGCCAGCCTGC------------------------
>AB110466.1_Coturnix_japonica_CojaII-02HL_gene_for_major_histocompatibility_complex_class_II_B_complete_cds/1-254
----GCCCAAGGTGAGGGTCTCGGCGCTGCAGTCGGGCTCCCTGGGCGAAAGCGACCGGC
TGGCGTGCTACGTGACGGGCTTCTACCCGCCGGAGATCGAGGTGAAGTGGTTCCAGAACG
GGAGGGAGGAGACGGAGCGCGTGGTGTCCACGGACGTGATGCAGAACGGGGACTGGACGT
ACCAGGTGCTGGTGGTGCTGGAGACC--GTCCCGCGGCGCGGGGACAGCTACGAGTGCCG
GGTGGAGCACGCCAGCCTGC------------------------
>AB110467.1_Coturnix_japonica_CojaII-03HL_gene_for_major_histocompatibility_complex_class_II_B_complete_cds/1-254
----GCCCAAGGTGAGGGTCTCGGCGCTGCAGTCGGGCTCCCTGGGCGAAAGCGACCGGC
TGGCGTGCTACGTGACGGGCTTCTACCCGCCGGAGATCGAGGTGAAGTGGTTCCAGAACG
GGAGGGAGGAGACGGAGCGCGTGGTGTCCACGGACGTGATGCAGAACGGGGACTGGACGT
ACCAGGTGCTGGTGGTGCTGGAGACC--GTCCCGCGGCGCGGGGACAGCTACGAGTGCCG
GGTGGAGCACGCCAGCCTGC------------------------
>AB110468.1_Coturnix_japonica_CojaII-04H_gene_for_major_histocompatibility_complex_class_II_B_partial_cds/1-254
----GCCCAAGGTGAGGGTCTCGGCGCTGCAGTCGGGCTCCCTGGGCGAAAGCGACCGGC
TGGCGTGCTACGTGACGGGCTTCTACCCGCCGGAGATCGAGGTGAAGTGGTTCCAGAACG
GGAGGGAGGAGACGGAGCGCGTGGTGTCCACGGACGTGATGCAGAACGGGGACTGGACGT
ACCAGGTGCTGGTGGTGCTGGAGACC--GTCCCGCGGCGCGGGGACAGCTACGAGTGCCG
GGTGGAGCACGCCAGCCTGC------------------------
>AB110469.1_Coturnix_japonica_CojaII-05L_gene_for_major_histocompatibility_complex_class_II_B_complete_cds/1-254
----GCCCAAGGTGAGGGTCTCGGCGCTGCAGTCGGGCTCCCTGGGCGAAAGCGACCGGC
TGGCGTGCTACGTGACGGGCTTCTACCCGCCGGAGATCGAGGTGAAGTGGTTCCAGAACG
GGAGGGAGGAGACGGAGCGCGTGGTGTCCACGGACGTGATGCAGAACGGGGACTGGACGT
ACCAGGTGCTGGTGGTGCTGGAGACC--GTCCCGCGGCGCGGGGACAGCTACGAGTGCCG
GGTGGAGCACGCCAGCCTGC------------------------
>AB110470.1_Coturnix_japonica_CojaII-06L_gene_for_major_histocompatibility_complex_class_II_B_complete_cds/1-254
----GCCCAAGGTGAGGGTCTCGGCGCTGCAGTCGGGCTCCCTGGGCGAAAGCGACCGGC
TGGCGTGCTACGTGACGGGCTTCTACCCGCCGGAGATCGAGGTGAAGTGGTTCCAGAACG
GGAGGGAGGAGACGGAGCGCGTGGTGTCCACGGACGTGATGCAGAACGGGGACTGGACGT
ACCAGGTGCTGGTGGTGCTGGAGACC--GTCCCGCGGCGCGGGGACAGCTACGAGTGCCG
GGTGGAGCACGCCAGCCTGC------------------------
>AB110471.1_Coturnix_japonica_CojaII-07L_gene_for_major_histocompatibility_complex_class_II_B_complete_cds/1-254
----GCCCAAGGTGAGGGTCTCGGCGCTGCAGTCGGGCTCCCTGGGCGAAAGCGACCGGC
TGGCGTGCTACGTGACGGGCTTCTACCCGCCGGAGATCGAGGTGAAGTGGTTCCAGAACG
GGAGGGAGGAGACGGAGCGCGTGGTGTCCACGGACGTGATGCAGAACGGGGACTGGACGT
ACCAGGTGCTGGTGGTGCTGGAGACC--GTCCCGCGGCGCGGGGACAGCTACGAGTGCCG
GGTGGAGCACGCCAGCCTGC------------------------
>AB110472.1_Coturnix_japonica_CojaII-08L_gene_for_major_histocompatibility_complex_class_II_B_complete_cds/1-254
----GCCCAAGGTGAGGGTCTCGGCGCTGCAGTCGGGCTCCCTGGGCGAAAGCGACCGGC
TGGCGTGCTACGTGACGGGCTTCTACCCGCCGGAGATCGAGGTGAAGTGGTTCCAGAACG
GGAGGGAGGAGACGGAGCGCGTGGTGTCCACGGACGTGATGCAGAACGGGGACTGGACGT
ACCAGGTGCTGGTGGTGCTGGAGACC--GTCCCGCGGCGCGGGGACAGCTACGAGTGCCG
GGTGGAGCACGCCAGCCTGC------------------------
>AB110473.1_Coturnix_japonica_CojaII-09L_gene_for_major_histocompatibility_complex_class_II_B_partial_cds/1-254
----GCCCAAGGTGAGGGTCTCGGCGCTGCAGTCGGGCTCCCTGGGCGAAAGCGACCGGC
TGGCGTGCTACGTGACGGGCTTCTACCCGCCGGAGATCGAGGTGAAGTGGTTCCAGAACG
GGAGGGAGGAGACGGAGCGCGTGGTGTCCACGGACGTGATGCAGAACGGGGACTGGACGT
ACCAGGTGCTGGTGGTGCTGGAGACC--GTCCCGCGGCGCGGGGACAGCTACGAGTGCCG
GGTGGAGCACGCCAGCCTGC------------------------
>AB110474.1_Coturnix_japonica_CojaII-10L_gene_for_major_histocompatibility_complex_class_II_B_partial_cds/1-254
----GCCCAAGGTGAGGGTCTCGGCGCTGCAGTCGGGCTCCCTGGGCGAAAGCGACCGGC
TGGCGTGCTACGTGACGGGCTTCTACCCGCCGGAGATCGAGGTGAAGTGGTTCCAGAACG
GGAGGGAGGAGACGGAGCGCGTGGTGTCCACGGACGTGATGCAGAACGGGGACTGGACGT
ACCAGGTGCTGGTGGTGCTGGAGACC--GTCCCGCGGCGCGGGGACAGCTACGAGTGCCG
GGTGGAGCACGCCAGCCTGC------------------------
>AB110475.1_Coturnix_japonica_CojaII-11L_gene_for_major_histocompatibility_complex_class_II_B_complete_cds/1-254
----GCCCAAGGTGAGGGTCTCGGCGCTGCAGTCGGGCTCCCTGGGCGAAAGCGACCGGC
TGGCGTGCTACGTGACGGGCTTCTACCCGCCGGAGATCGAGGTGAAGTGGTTCCAGAACG
GGAGGGAGGAGACGGAGCGCGTGGTGTCCACGGACGTGATGCAGAACGGGGACTGGACGT
ACCAGGTGCTGGTGGTGCTGGAGACC--GTCCCGCGGCGCGGGGACAGCTACGAGTGCCG
GGTGGAGCACGCCAGCCTGC------------------------
>AB110477.1_Coturnix_japonica_CojaII-02HL_mRNA_for_major_histocompatibility_complex_class_II_B_complete_cds/1-254
----GCCCAAGGTGAGGGTCTCGGCGCTGCAGTCGGGCTCCCTGGGCGAAAGCGACCGGC
TGGCGTGCTACGTGACGGGCTTCTACCCGCCGGAGATCGAGGTGAAGTGGTTCCAGAACG
GGAGGGAGGAGACGGAGCGCGTGGTGTCCACGGACGTGATGCAGAACGGGGACTGGACGT
ACCAGGTGCTGGTGGTGCTGGAGACC--GTCCCGCGGCGCGGGGACAGCTACGAGTGCCG
GGTGGAGCACGCCAGCCTGC------------------------
>AB110478.1_Coturnix_japonica_CojaII-04H_mRNA_for_major_histocompatibility_complex_class_II_B_partial_cds/1-254
----GCCCAAGGTGAGGGTCTCGGCGCTGCAGTCGGGCTCCCTGGGCGAAAGCGACCGGC
TGGCGTGCTACGTGACGGGCTTCTACCCGCCGGAGATCGAGGTGAAGTGGTTCCAGAACG
GGAGGGAGGAGACGGAGCGCGTGGTGTCCACGGACGTGATGCAGAACGGGGACTGGACGT
ACCAGGTGCTGGTGGTGCTGGAGACC--GTCCCGCGGCGCGGGGACAGCTACGAGTGCCG
GGTGGAGCACGCCAGCCTGC------------------------
>AB110479.1_Coturnix_japonica_CojaII-07L_mRNA_for_major_histocompatibility_complex_class_II_B_complete_cds/1-254
----GCCCAAGGTGAGGGTCTCGGCGCTGCAGTCGGGCTCCCTGGGCGAAAGCGACCGGC
TGGCGTGCTACGTGACGGGCTTCTACCCGCCGGAGATCGAGGTGAAGTGGTTCCAGAACG
GGAGGGAGGAGACGGAGCGCGTGGTGTCCACGGACGTGATGCAGAACGGGGACTGGACGT
ACCAGGTGCTGGTGGTGCTGGAGACC--GTCCCGCGGCGCGGGGACAGCTACGAGTGCCG
GGTGGAGCACGCCAGCCTGC------------------------
>AB110480.1_Coturnix_japonica_CojaII-08L_mRNA_for_major_histocompatibility_complex_class_II_B_complete_cds/1-254
----GCCCAAGGTGAGGGTCTCGGCGCTGCAGTCGGGCTCCCTGGGCGAAAGCGACCGGC
TGGCGTGCTACGTGACGGGCTTCTACCCGCCGGAGATCGAGGTGAAGTGGTTCCAGAACG
GGAGGGAGGAGACGGAGCGCGTGGTGTCCACGGACGTGATGCAGAACGGGGACTGGACGT
ACCAGGTGCTGGTGGTGCTGGAGACC--GTCCCGCGGCGCGGGGACAGCTACGAGTGCCG
GGTGGAGCACGCCAGCCTGC------------------------
>AB110481.1_Coturnix_japonica_CojaII-09L_mRNA_for_major_histocompatibility_complex_class_II_B_partial_cds/1-254
----GCCCAAGGTGAGGGTCTCGGCGCTGCAGTCGGGCTCCCTGGGCGAAAGCGACCGGC
TGGCGTGCTACGTGACGGGCTTCTACCCGCCGGAGATCGAGGTGAAGTGGTTCCAGAACG
GGAGGGAGGAGACGGAGCGCGTGGTGTCCACGGACGTGATGCAGAACGGGGACTGGACGT
ACCAGGTGCTGGTGGTGCTGGAGACC--GTCCCGCGGCGCGGGGACAGCTACGAGTGCCG
GGTGGAGCACGCCAGCCTGC------------------------
>AB110482.1_Coturnix_japonica_CojaII-11L_mRNA_for_major_histocompatibility_complex_class_II_B_complete_cds/1-254
----GCCCAAGGTGAGGGTCTCGGCGCTGCAGTCGGGCTCCCTGGGCGAAAGCGACCGGC
TGGCGTGCTACGTGACGGGCTTCTACCCGCCGGAGATCGAGGTGAAGTGGTTCCAGAACG
GGAGGGAGGAGACGGAGCGCGTGGTGTCCACGGACGTGATGCAGAACGGGGACTGGACGT
ACCAGGTGCTGGTGGTGCTGGAGACC--GTCCCGCGGCGCGGGGACAGCTACGAGTGCCG
GGTGGAGCACGCCAGCCTGC------------------------
>AB154393.1_Spheniscus_humboldti_DRB1_gene_for_DRB-like_molecule_partial_cds_sub_clone:001/1-282
TTCAGCCCAAGGTGAGGGTCTCCCCCATGCAGTCGAGCTCCCTGCCCCAGACCGACAGGC
TGGTTTGCTACGTGACGGGCTTCTACCCCGCGGAGATCGAGGTGAAGTGGTTCAAGAACG
GGCAGGAGGAGACGGAGCGCGTGGTGTCCACGGACGTGATCCAGAACGGAGACTGGACCT
ACCAGGTGCTGGTGATGCTGGAAACC--GCCCCGCAGCGCGGGGACACCTACGCGTGCCA
GGTGGAGCACGTCAGCCTGCAGCACCCCGTCACCCAGCACTGGG
>AB154394.1_Spheniscus_humboldti_DRB1_gene_for_DRB-like_molecule_partial_cds_sub_clone:0011/1-282
TTCAGCCCAAGGTGAGGGTCTCCCCCATGCAGTCGAGCTCCCTGCCCCAGACCGACAGGC
TGGTTTGCTACGTGACGGGCTTCTACCCCGCGGAGATCGAGGTGAAGTGGTTCAAGAACG
GGCAGGAGGAGACGGAGCGCGTGGTGTCCACGGACGTGATCCAGAACGGAGACTGGACCT
ACCAGGTGCTGGTGATGCTGGAAACC--ACCCCGCAGCGCGGGGACACCTACGCGTGCCA
GGTGGAGCACGTCAGCCTGCAGCACCCCGTCACCCAGCACTGGG
>AB154395.1_Spheniscus_humboldti_DRB1_gene_for_DRB-like_molecule_partial_cds_sub_clone:002/1-282
TTCAGCCCAAGGTGAGGGTCTCCCCCATGCAGTCGAGCTCCCTGCCCCAGACCGACAGGC
TGGTTTGCTACGTGACGGGCTTCTACCCCGCGGAGATCGAGGTGAAGTGGTTCAAGAACG
GGCAGGAGGAGACGGAGCGCGTGGTGTCCACGGACGTGATCCAGAACGGAGACTGGACCT
ACCAGGTGCTGGTGATGCTGGAAACC--GCCCCGCAGCGCGGGGACACCTACGCGTGCCA
GGTGGAGCACGTCAGCCTGCAGCACCCCGTCACCCAGCACTGGG
>AB154396.1_Spheniscus_humboldti_DRB1_gene_for_DRB-like_molecule_partial_cds_sub_clone:003/1-282
TTCAGCCCAAGGTGAGGGTCTCCCCCATGCAGTCGAGCTCCCTGCCCCAGACCGACAGGC
TGGTTTGCTACGTGACGGGCTTCTACCCCGCGGAGATCGAGGTGAAGTGGTTCAAGAACG
GGCAGGAGGAGACGGAGCGCGTGGTGTCCACGGACGTGATCCAGAACGGAGACTGGACCT
ACCAGGTGCTGGTGATGCTGGAAACC--GCCCCGCAGCGCGGGGACACCTACGCGTGCCA
GGTGGAGCACGTCAGCCTGCAGCACCCCGTCACCCAGCAGTGGG
>AB154397.1_Spheniscus_humboldti_DRB1_gene_for_DRB-like_molecule_partial_cds_sub_clone:004/1-282
TTCAGCCCAAGGTGAGGGTCTCCCCCATGCAGTCGAGCTCCCTGCCCCAGACCGACAGGC
TGGTTTGCTACGTGACGGGCTTCTACCCCGCGGAGATCGAGGTGAAGTGGTTCAAGAACG
GGCAGGAGGAGACGGAGCGCGTGGTGTCCACGGACGTGATCCAGAACGGAGACTGGACCT
ACCAGGTGCTGGTGATGCTGGAAACC--GCCCCGCAGCGCGGGGACACCTACGCGTGCCA
GGTGGAGCACGTCAGCCTGCAGCACCCCGTCACCCAGCACTGGG
>AB154398.1_Spheniscus_humboldti_DRB1_gene_for_DRB-like_molecule_partial_cds_sub_clone:005/1-282
TTCAGCCCAAGGTGAGGGTCTCCCCCATGCAGTCGAGCTCCCTGCCCCAGACCGACAGGC
TGGTTTGCTACGTGACGGGCTTCTACCCCGCGGAGATCGAGGTGAAGTGGTTCAAGAACG
GGCAGGAGGAGACGGAGCGCGTGGTGTCCACGGATGTGATCCAGAACGGAGACTGGACCT
ACCAGGTGCTGGTGATGCTGGAAACC--GCCCCGCAGCGCGGGGACACCTACGCGTGCCA
GGTGGAGCACGTCAGCCTGCAGCACCCCGTCACCCAGCACTGGG
>AB154399.1_Spheniscus_humboldti_DRB1_gene_for_DRB-like_molecule_partial_cds_sub_clone:006/1-282
TTCAGCCCAAGGTGAGGGTCTCCCCCATGCAGTCGAGCTCCCTGCCCCAGACCGACAGGC
TGGTTTGCTACGTGACGGGCTTCTACCCCGCGGAGATCGAGGTGAAGTGGTTCAAGAACG
GGCAGGAGGAGACGGAGCGCGTGGTGTCCACGGACGTGATCCAGAACGGAGACTGGACCT
ACCAGGTGCTGGTGATGCTGGAAACC--GCCCCGCAGCGCGGGGACACCTACGCGTGCCA
GGTGGAGCACGTCAGCCTGCAGCACCCCGTCACCCAGCACTGGG
>AB162144.1_Spheniscus_humboldti_drb1_gene_for_DRB-like_molecule_partial_cds/1-282
TTCAGCCCAAGGTGAGGGTCTCCCCCATGCAGTCGAGCTCCCTGCCCCAGACCGACAGGC
TGGTTTGCTACGTGACGGGCTTCTACCCCGCGGAGATCGAGGTGAAGTGGTTCAAGAACG
GGCAGGAGGAGACGGAGCGCGTGGTGTCCACGGACGTGATCCAGAACGGAGACTGGACCT
ACCAGGTGCTGGTGATGCTGGAAACC--GCCCCGCAGCGCGGGGACACCTACGCGTGCCA
GGTGGAGCACGTCAGCCTGCAGCACCCCGTCACCCAGCAGTGGG
>AB265803.1_Coturnix_japonica_DNA_major_histocompatibility_complex_class_II_region_haplotype_7/1-254
----GCCCAAGGTGAGGGTCTCGGCGCTGCAGTCGGGCTCCCTGGGCGAAAGCGACCGGC
TGGCGTGCTACGTGACGGGCTTCTACCCGCCGGAGATCGAGGTGAAGTGGTTCCAGAACG
GGAGGGAGGAGACGGAGCGCGTGGTGTCCACGGACGTGATGCAGAACGGGGACTGGACGT
ACCAGGTGCTGGTGGTGCTGGAGACC--GTCCCGCGGCGCGGGGACAGCTACGAGTGCCG
GGTGGAGCACGCCAGCCTGC------------------------
>AB265804.1_Coturnix_japonica_DNA_major_histocompatibility_complex_class_II_region_haplotype_11(2)/1-254
----GCCCAAGGTGAGGGTCTCGGCGCTGCAGTCGGGCTCCCTGGGCGAAAGCGACCGGC
TGGCGTGCTACGTGACGGGCTTCTACCCGCCGGAGATCGAGGTGAAGTGGTTCCAGAACG
GGAGGGAGGAGACGGAGCGCGTGGTGTCCACGGACGTGATGCAGAACGGGGACTGGACGT
ACCAGGTGCTGGTGGTGCTGGAGACC--GTCCCGCGGCGCGGGGACAGCTACGAGTGCCG
GGTGGAGCACGCCAGCCTGC------------------------
>AB265804.1_Coturnix_japonica_DNA_major_histocompatibility_complex_class_II_region_haplotype_11(3)/1-108
----GCCCAAGGTGAGGGTCTCGGCGCTGCAGTCGGGCTCCCTGGGCGAAAGCGACCGGC
TGGCGTGCTACGTGACGGGCTTCTACCCGCCGGAGATCGAGGTGAAGTGGTT--------
------------------------------------------------------------
------------------------------------------------------------
--------------------------------------------
>AB265804.1_Coturnix_japonica_DNA_major_histocompatibility_complex_class_II_region_haplotype_11/1-254
----GCCCAAGGTGAGGGTCTCGGCGCTGCAGTCGGGCTCCCTGGGCGAAAGCGACCGGC
TGGCGTGCTACGTGACGGGCTTCTACCCGCCGGAGATCGAGGTGAAGTGGTTCCAGAACG
GGAGGGAGGAGACGGAGCGCGTGGTGTCCACGGACGTGATGCAGAACGGGGACTGGACGT
ACCAGGTGCTGGTGGTGCTGGAGACC--GTCCCGCGGCGCGGGGACAGCTACGAGTGCCG
GGTGGAGCACGCCAGCCTGC------------------------
>AB265805.1_Coturnix_japonica_DNA_major_histocompatibility_complex_class_II_region_haplotype_17/1-254
----GCCCAAGGTGAGGGTCTCGGCGCTGCAGTCGGGCTCCCTGGGCGAAAGCGACCGGC
TGGCGTGCTACGTGACGGGCTTCTACCCGCCGGAGATCGAGGTGAAGTGGTTCCAGAACG
GGAGGGAGGAGACGGAGCGCGTGGTGTCCACGGACGTGATGCAGAACGGGGACTGGACGT
ACCAGGTGCTGGTGGTGCTGGAGACC--GTCCCGCGGCGCGGGGACAGCTACGAGTGCCG
GGTGGAGCACGCCAGCCTGC------------------------
>AB268588.1_Gallus_gallus_genes_MHC_region_partial_and_complete_cds(2)/1-271
----GCCCAAGGTGAGGGTCTCGGCGCTGCAGTCGGGCTCCCTGCCCGAAACCGACCGTC
TGGCGTGCTACGTGACGGGCTTCTACCCGCCGGAGATCGAGGTGAAGTGGTTCCTGAACG
GGCGGGAGGAGACGGAGCGCGTGGTGTCCACGGACGTGATGCAGAACGGGGACTGGACGT
ACCAGGTGCTGGTGGTGCTGGAGACC--GTCCCGCGGCGCGGGGACAGCTACGTGTGCCG
GGTGGAGCACGCCAGCCTGCGGCAGCCCATCAGCCAG-------
>AB301478.1_Spheniscus_demersus_DRB-like_gene_for_DRB-like_molecule_partial_cds/1-282
TTCAGCCCAAGGTGAGGGTCTCCCCCATGCAGTCGAGCTCCCTGCCCCAGACCGACAGGC
TGGTTTGCTACGTGACGGGCTTCTACCCCGCGGAGATCGAGGTGAAGTGGTTCAAGAACG
GGCAGGAGGAGACGGAGCGCGTGGTGTCCACGGACGTGATCCAGAACGGAGACTGGACCT
ACCAGGTGCTGGTGATGCTGGAAACC--GCCCCGCAGCGCGGGGACACCTACGCGTGCCA
GGTGGAGCACGTCAGCCTGCAGCACCCCGTCACCCAGCACTGGG
>AB301944.1_Spheniscus_demersus_DRB-like_gene_for_DRB-like_molecule_partial_cds_allele:_cape002/1-282
TTCAGCCCAAGGTGAGGGTCTCCCCCATGCAGTCGAGCTCCCTGCCCCAGACCGACAGGC
TGGTTTGCTACGTGACGGGCTTCTACCCCGCGGAGATCGAGGTGAAGTGGTTCAAGAACG
GGCAGGAGGAGACGGAGCGCGTGGTGTCCACGGACGTGATCCAGAACGGAGACTGGACCT
ACCAGGTGCTGGTGATGCTGGAAACC--GCCCCGCAGCGCGGGGACACCTACGCGTGCCA
GGTGGAGCACGTCAGCCTGCAGCACCCCGTCACCCAGCACTGGG
>AB301945.1_Spheniscus_demersus_DRB-like_gene_for_DRB-like_molecule_partial_cds_allele:_cape003/1-282
TTCAGCCCAAGGTGAGGGTCTCCCCCATGCAGTCGAGCTCCCTGCCCCAGACCGACAGGC
TGGTTTGCTACGTGACGGGCTTCTACCCCGCGGAGATCGAGGTGAAGTGGTTCAAGAACG
GGCAGGAGGAGACGGAGCGCGTGGTGTCCACGGACGTGATCCAGAACGGAGACTGGACCT
ACCAGGTGCTGGTGATGCTGGAAACC--GCCCCGCAGCGCGGGGACACCTACGCGTGCCA
GGTGGAGCACGTCAGCCTGCAGCACCCCGTCACCCAGCACTGGG
>AB301946.1_Spheniscus_demersus_DRB-like_gene_for_DRB-like_molecule_partial_cds_allele:_cape004/1-282
TTCAGCCCAAGGTGAGGGTCTCCCCCATGCAGTCGAGCTCCCTGCCCCAGACCGACAGGC
TGGTTTGCTACGTGACGGGCTTCTACCCCGCGGAGATCGAGGTGAAGTGGTTCAAGAACG
GGCAGGAGGAGACGGAGCGCGTGGTGTCCACGGACGTGATCCAGAACGGAGACTGGACCT
ACCAGGTGCTGGTGATGCTGGAAACC--GCCCCGCAGCGCGGGGACACCTACGCGTGCCA
GGTGGAGCACGTCAGCCTGCAGCACCCCGTCACCCAGCACTGGG
>AB301947.1_Spheniscus_humboldti_DRB-like_gene_for_DRB-like_molecule_partial_cds_allele:_hum001/1-282
TTCAGCCCAAGGTGAGGGTCTCCCCCATGCAGTCGAGCTCCCTGCCCCAGACCGACAGGC
TGGTTTGCTACGTGACGGGCTTCTACCCCGCGGAGATCGAGGTGAAGTGGTTCAAGAACG
GGCAGGAGGAGACGGAGCGCGTGGTGTCCACGGACGTGATCCAGAACGGAGACTGGACCT
ACCAGGTGCTGGTGATGCTGGAAACC--GCCCCGCAGCGCGGGGACACCTACGCGTGCCA
GGTGGAGCACGTCAGCCTGCAGCACCCCGTCACCCAGCACTGGG
>AB301948.1_Spheniscus_humboldti_DRB-like_gene_for_DRB-like_molecule_partial_cds_allele:_hum002/1-282
TTCAGCCCAAGGTGAGGGTCTCCCCCATGCAGTCGAGCTCCCTGCCCCAGACCGACAGGC
TGGTTTGCTACGTGACGGGCTTCTACCCCGCGGAGATCGAGGTGAAGTGGTTCAAGAACG
GGCAGGAGGAGACGGAGCGCGTGGTGTCCACGGACGTGATCCAGAACGGAGACTGGACCT
ACCAGGTGCTGGTGATGCTGGAAACC--GCCCCGCAGCGCGGGGACACCTACGCGTGCCA
GGTGGAGCACGTCAGCCTGCAGCACCCCGTCACCCAGCACTGGG
>AB301949.1_Spheniscus_humboldti_DRB-like_gene_for_DRB-like_molecule_partial_cds_allele:_hum003/1-282
TTCAGCCCAAGGTGAGGGTCTCCCCCATGCAGTCGAGCTCCCTGCCCCAGACCGACAGGC
TGGTTTGCTACGTGACGGGCTTCTACCCCGCGGAGATCGAGGTGAAGTGGTTCAAGAACG
GGCAGGAGGAGACGGAGCGCGTGGTGTCCACGGACGTGATCCAGAACGGAGACTGGACCT
ACCAGGTGCTGGTGATGCTGGAAACC--GCCCCGCAGCGCGGGGACACCTACGCGTGCCA
GGTGGAGCACGTCAGCCTGCAGCACCCCGTCACCCAGCAGTGGG
>AB301950.1_Spheniscus_humboldti_DRB-like_gene_for_DRB-like_molecule_partial_cds_allele:_hum004/1-282
TTCAGCCCAAGGTGAGGGTCTCCCCCATGCAGTCGAGCTCCCTGCCCCAGACCGACAGGC
TGGTTTGCTACGTGACGGGCTTCTACCCCGCGGAGATCGAGGTGAAGTGGTTCAAGAACG
GGCAGGAGGAGACGGAGCGCGTGGTGTCCACGGACGTGATCCAGAACGGAGACTGGACCT
ACCAGGTGCTGGTGATGCTGGAAACC--GCCCCGCAGCGCGGGGACACCTACGCGTGCCA
GGTGGAGCACGTCAGCCTGCAGCACCCCGTCACCCAGCACTGGG
>AB302087.1_Spheniscus_humboldti_DRB-like_gene_for_DRB-like_molecule_partial_cds_allele:_hum005/1-282
TTCAGCCCAAGGTGAGGGTCTCCCCCATGCAGTCGAGCTCCCTGCCCCAGACCGACAGGC
TGGTTTGCTACGTGACGGGCTTCTACCCCGCGGAGATCGAGGTGAAGTGGTTCAAGAACG
GGCAGGAGGAGACGGAGCGCGTGGTGTCCACGGATGTGATCCAGAACGGAGACTGGACCT
ACCAGGTGCTGGTGATGCTGGAAACC--GCCCCGCAGCGCGGGGACACCTACGCGTGCCA
GGTGGAGCACGTCAGCCTGCAGCACCCCGTCACCCAGCACTGGG
>AB302088.1_Spheniscus_humboldti_DRB-like_gene_for_DRB-like_molecule_partial_cds_allele:_hum006/1-282
TTCAGCCCAAGGTGAGGGTCTCCCCCATGCAGTCGAGCTCCCTGCCCCAGACCGACAGGC
TGGTTTGCTACGTGACGGGCTTCTACCCCGCGGAGATCGAGGTGAAGTGGTTCAAGAACG
GGCAGGAGGAGACGGAGCGCGTGGTGTCCACGGACGTGATCCAGAACGGAGACTGGACCT
ACCAGGTGCTGGTGATGCTGGAAACC--GCCCCGCAGCGCGGGGACACCTACGCGTGCCA
GGTGGAGCACGTCAGCCTGCAGCACCCCGTCACCCAGCACTGGG
>AB302089.1_Spheniscus_humboldti_DRB-like_gene_for_DRB-like_molecule_partial_cds_allele:_hum007/1-282
TTCAGCCCAAGGTGAGGGTCTCCCCCATGCAGTCGAGCTCCCTGCCCCAGACCGACAGGC
TGGTTTGCTACGTGACGGGCTTCTACCCCGCGGAGATCGAGGTGAAGTGGTTCAAGAACG
GGCAGGAGGAGACGGAGCGCGTGGTGTCCACGGACGTGATCCAGAACGGAGACTGGACCT
ACCAGGTGCTGGTGATGCTGGAAACC--GCCCCGCAGCGCGGGGACACCTACGCGTGCCA
GGTGGAGCACGTCAGCCTGCAGCACCCCGTCACCCAGCAGTGGG
>AB302090.1_Spheniscus_humboldti_DRB-like_gene_for_DRB-like_molecule_partial_cds_allele:_hum0011/1-282
TTCAGCCCAAGGTGAGGGTCTCCCCCATGCAGTCGAGCTCCCTGCCCCAGACCGACAGGC
TGGTTTGCTACGTGACGGGCTTCTACCCCGCGGAGATCGAGGTGAAGTGGTTCAAGAACG
GGCAGGAGGAGACGGAGCGCGTGGTGTCCACGGACGTGATCCAGAACGGAGACTGGACCT
ACCAGGTGCTGGTGATGCTGGAAACC--ACCCCGCAGCGCGGGGACACCTACGCGTGCCA
GGTGGAGCACGTCAGCCTGCAGCACCCCGTCACCCAGCACTGGG
>AB302091.1_Eudyptula_minor_DRB-like_gene_for_DRB-like_molecule_partial_cds_allele:_little001(5UTR-in3)/1-282
TTCAGCCCAAGGTGAGGGTCTCCCCCATGCAGTCGAGCTCCCTGCCCCAGACCGACAGGC
TGGTTTGCTACGTGACGGGCTTCTACCCCGCGGAGATCGAGGTGAAGTGGTTCAAGAACG
GGCAGGAGGAGACGGAGCGCGTGGTGTCCACGGACGTGATCCAGAACGGAGACTGGACCT
ACCAGGTGCTGGTGATGCTGGAAACC--ACCCCGCAGCGCGGGGACACCTACGCGTGCCA
GGTGGAGCACGTCAGCCTGCAGCACCCCGTCACCCAGCACTGGG
>AB302092.1_Eudyptula_minor_DRB-like_gene_for_DRB-like_molecule_partial_cds_allele:_little002(5UTR-in3)/1-282
TTCAGCCCAAGGTGAGGGTCTCCCCCATGCAGTCGAGCTCCCTGCCCCAGACCGACAGGC
TGGTTTGCTACGTGACGGGCTTCTACCCCGCGGAGATCGAGGTGAAGTGGTTCAAGAACG
GGCAGGAGGAGACGGAGCGCGTGGTGTCCACGGACGTGATCCAGAACGGAGACTGGACCT
ACCAGGTGCTGGTGATGCTGGAAACC--ACCCCGCAGCGCGGGGACACCTACGCGTGCCA
GGTGGAGCACGTCAGCCTGCAGCACCCCGTCACCCAGCACTGGG
>AB302093.2_Eudyptula_minor_DRB-like_gene_for_DRB-like_molecule_partial_cds_allele:_little003(5UTR-in3)/1-282
TTCAGCCCAAGGTGAGGGTCTCCCCCATGCAGTCGAGCTCCCTGCCCCAGACCGACAGGC
TGGTTTGCTACGTGACGGGCTTCTACCCCGCGGAGATCGAGGTGAAGTGGTTCAAGAACG
GGCAGGAGGAGACGGAGCGCGTGGTGTCCACGGACGTGATCCAGAACGGAGACTGGACCT
ACCAGGTGCTGGTGATGCTGGAAACC--ACCCCGCAGCGCGGGGACACCTACGCGTGCCA
GGTGGAGCACGTCAGCCTGCAGCACCCCGTCACCCAGCACTGGG
>AB302187.2_Eudyptula_minor_gene_for_DRB-like_molecule_partial_cds_allele:_little004(5UTR-in3)/1-282
TTCAGCCCAAGGTGAGGGTCTCCCCCATGCAGTCGAGCTCCCTGCCCCAGACCGACAGGC
TGGTTTGCTACGTGACGGGCTTCTACCCCGCGGAGATCGAGGTGAAGTGGTTCAAGAACG
GGCAGGAGGAGACGGAGCGCGTGGTGTCCACGGACGTGATCCAGAACGGAGACTGGACCT
ACCAGGTGCTGGTGATGCTGGAAACC--ACCCCGCAGCGCGGGGACACCTACGCGTGCCA
GGTGGAGCACGTCAGCCTGCAGCACCCCGTCACCCAGCACTGGG
>AB302188.1_Eudyptula_minor_gene_for_DRB-like_molecule_partial_cds_allele:_little005(5UTR-in3)/1-282
TTCAGCCCAAGGTGAGGGTCTCCCCCATGCAGTCGAGCTCCCTGCCCCAGACCGACAGGC
TGGTTTGCTACGTGACGGGCTTCTACCCCGCGGAGATCGAGGTGAAGTGGTTCAAGAACG
GGCAGGAGGAGACGGAGCGCGTGGTGTCCACGGACGTGATCCAGAACGGAGACTGGACCT
ACCAGGTGCTGGTGATGCTGGAAACC--ACCCCGCAGCGCGGGGACACCTACGCGTGCCA
GGTGGAGCACGTCAGCCTGCAGCACCCCGTCACCCAGCACTGGG
>AB302189.1_Eudyptula_minor_gene_for_DRB-like_molecule_partial_cds_allele:_little007(5UTR-in3)/1-282
TTCAGCCCAAGGTGAGGGTCTCCCCCATGCAGTCGAGCTCCCTGCCCCAGACCGACAGGC
TGGTTTGCTACGTGACGGGCTTCTACCCCGCGGAGATCGAGGTGAAGTGGTTCAAGAACG
GGCAGGAGGAGACGGAGCGCGTGGTGTCCACGGACGTGATCCAGAACGGAGACTGGACCT
ACCAGGTGCTGGTGATGCTGGAAACC--ACCCCGCAGCGCGGGGACACCTACGCGTGCCA
GGTGGAGCACGTCAGCCTGCAGCACCCCGTCACCCAGCACTGGG
>AB302190.1_Spheniscus_mendiculus_gene_for_DRB-like_molecule_partial_cds_allele:_gala001(5UTR-in3)/1-282
TTCAGCCCAAGGTGAGGGTCTCCCCCATGCAGTCGAGCTCCCTGCCCCAGACCGACAGGC
TGGTTTGCTACGTGACGGGCTTCTACCCCGCGGAGATCGAGGTGAAGTGGTTCAAGAACG
GGCAGGAGGAGACGGAGCGCGTGGTGTCCACGGACGTGATCCAGAACGGAGACTGGACCT
ACCAGGTGCTGGTGATGCTGGAAACC--GCCCCGCAGCGCGGGGACACCTACGCGTGCCA
GGTGGAGCACGTCAGCCTGCAGCACCCCGTCACCCAGCACTGGG
>AB302191.1_Spheniscus_mendiculus_gene_for_DRB-like_molecule_partial_cds_allele:_gala002(5UTR-in3)/1-282
TTCAGCCCAAGGTGAGGGTCTCCCCCATGCAGTCGAGCTCCCTGCCCCAGACCGACAGGC
TGGTTTGCTACGTGACGGGCTTCTACCCCGCGGAGATCGAGGTGAAGTGGTTCAAGAACG
GGCAGGAGGAGACGGAGCGCGTGGTGTCCACGGACGTGATCCAGAACGGAGACTGGACCT
ACCAGGTGCTGGTGATGCTGGAAACC--GCCCCGCAGCGCGGGGACACCTACGCGTGCCA
GGTGGAGCACGTCAGCCTGCAGCACCCCGTCACCCAGCACTGGG
>AB302843.1_Spheniscus_magellanicus_gene_for_DRB-like_molecule_partial_cds_isolate:_specimen_No._68/1-282
TTCAGCCCAAGGTGAGGGTCTCCCCCATGCAGTCGAGCTCCCTGCCCCAGACCGACAGGC
TGGTTTGCTACGTGACGGGCTTCTACCCCGCGGAGATCGAGGTGAAGTGGTTCAAGAACG
GGCAGGAGGAGACGGAGCGCGTGGTGTCCACGGACGTGATCCAGAACGGAGACTGGACCT
ACCAGGTGCTGGTGATGCTGGAAACC--GCCCCGCAGCGCGGGGACACCTACGCGTGCCA
GGTGGAGCACGTCAGCCTGCAGCACCCCGTCACCCAGCACTGGG
>AB302844.1_Spheniscus_magellanicus_gene_for_DRB-like_molecule_partial_cds_isolate:_specimen_No._222/1-282
TTCAGCCCAAGGTGAGGGTCTCCCCCATGCAGTCGAGCTCCCTGCCCCAGACCGACAGGC
TGGTTTGCTACGTGACGGGCTTCTACCCCGCGGAGATCGAGGTGAAGTGGTTCAAGAACG
GGCAGGAGGAGACGGAGCGCGTGGTGTCCACGGACGTGATCCAGAACGGAGACTGGACCT
ACCAGGTGCTGGTGATGCTGGAAACC--ACCCCGCAGCGCGGGGACACCTACGCGTGCCA
GGTGGAGCACGTCAGCCTGCAGCACCCCGTCACCCAGCACTGGG
>AB303942.1_Spheniscus_magellanicus_gene_for_DRB-like_molecule_partial_cds_allele:_mage003(5UTR-in3)/1-282
TTCAGCCCAAGGTGAGGGTCTCCCCCATGCAGTCGAGCTCCCTGCCCCAGACCGACAGGC
TGGTTTGCTACGTGACGGGCTTCTACCCCGCGGAGATCGAGGTGAAGTGGTTCAAGAACG
GGCAGGAGGAGACGGAGCGCGTGGTGTCCACGGACGTGATCCAGAACGGAGACTGGACCT
ACCAGGTGCTGGTGATGCTGGAAACC--GCCCCGCAGCGCGGGGACACCTACGCGTGCCA
GGTGGAGCACGTCAGCCTGCAGCACCCCGTCACCCAGCACTGGG
>AB303943.1_Spheniscus_magellanicus_gene_for_DRB-like_molecule_partial_cds_allele:_mage004(5UTR-in3)/1-282
TTCAGCCCAAGGTGAGGGTCTCCCCCATGCAGTCGAGCTCCCTGCCCCAGACCGACAGGC
TGGTTTGCTACGTGACGGGCTTCTACCCCGCGGAGATCGAGGTGAAGTGGTTCAAGAACG
GGCAGGAGGAGACGGAGCGCGTGGTGTCCACGGACGTGATCCAGAACGGAGACTGGACCT
ACCAGGTGCTGGTGATGCTGGAAACC--ACCCCGCAGCGCGGGGACACCTACGCGTGCCA
GGTGGAGCACGTCAGCCTGCAGCACCCCGTCACCCAGCACTGGG
>AB303944.1_Spheniscus_magellanicus_gene_for_DRB-like_molecule_partial_cds_allele:_mage006(5UTR-in3)/1-282
TTCAGCCCAAGGTGAGGGTCTCCCCCATGCAGTCGAGCTCCCTGCCCCAGACCGACAGGC
TGGTTTGCTACGTGACGGGCTTCTACCCCGCGGAGATCGAGGTGAAGTGGTTCAAGAACG
GGCAGGAGGAGACGGAGCGCGTGGTGTCCACGGATGTGATCCAGAACGGAGACTGGACCT
ACCAGGTGCTGGTGATGCTGGAAACC--GCCCCGCAGCGCGGGGACACCTACGCGTGCCA
GGTGGAGCACGTCAGCCTGCAGCACCCCGTCACCCAGCACTGGG
>AB303945.1_Spheniscus_magellanicus_gene_for_DRB-like_molecule_partial_cds_allele:_mage007(5UTR-in3)/1-282
TTCAGCCCAAGGTGAGGGTCTCCCCCATGCAGTCGAGCTCCCTGCCCCAGACCGACAGGC
TGGTTTGCTACGTGACGGGCTTCTACCCCGCGGAGATCGAGGTGAAGTGGTTCAAGAACG
GGCAGGAGGAGACGGAGCGCGTGGTGTCCACGGACGTGATCCAGAACGGAGACTGGACCT
ACCAGGTGCTGGTGATGCTGGAAACC--GCCCCGCAGCGCGGGGACACCTACGCGTGCCA
GGTGGAGCACGTCAGCCTGCAGCACCCCGTCACCCAGCACTGGG
>AB325529.1_Spheniscus_magellanicus_gene_for_DRB-like_molecule_partial_cds_allele:_mega005(in1-in3)/1-282
TTCAGCCCAAGGTGAGGGTCTCCCCCATGCAGTCGAGCTCCCTGCCCCAGACCGACAGGC
TGGTTTGCTACGTGACGGGCTTCTACCCCGCGGAGATCGAGGTGAAGTGGTTCAAGAACG
GGCAGGAGGAGACGGAGCGCGTGGTGTCCACGGACGTGATCCAGAACGGAGACTGGACCT
ACCAGGTGCTGGTGATGCTGGAAACC--GCCCCGCAGCGCGGGGACACCTACGCGTGCCA
GGTGGAGCACGTCAGCCTGCAGCACCCTGTCACCCAGCACTGGG
>AB325530.1_Spheniscus_magellanicus_gene_for_DRB-like_molecule_partial_cds_allele:_mega008(in1-in3)/1-282
TTCAGCCCAAGGTGAGGGTCTCCCCCATGCAGTCGAGCTCCCTGCCCCAGACCGACAGGC
TGGTTTGCTACGTGACGGGCTTCTACCCCGCGGAGATCGAGGTGAAGTGGTTCAAGAACG
GGCAGGAGGAGACGGAGCGCGTGGTGTCCACGGACGTGATCCAGAACGGAGACTGGACCT
ACCAGGTGCTGGTGATGCTGGAAACC--ACCCCGCAGCGCGGGGACACCTACGCGTGCCA
GGTGGAGCACGTCAGCCTGCAGCACCCCGTCACCCAGCACTGGG
>AB426141.1_Gallus_gallus_genes_MHC_region_partial_and_complete_cds_haplotype:_B2(2)/1-271
----GCCCAAGGTGAGGGTCTCGGCGCTGCAGTCGGGCTCCCTGCCCGAAACCGACCGTC
TGGCGTGCTACGTGACGGGCTTCTACCCGCCGGAGATCGAGGTGAAGTGGTTCCTGAACG
GGCGGGAGGAGACGGAGCGCGTGGTGTCCACGGACGTGATGCAGAACGGGGACTGGACGT
ACCAGGTGCTGGTGGTGCTGGAGACC--GTCCCGCGGCGCGGGGACAGCTACGTGTGCCG
GGTGGAGCACGCCAGCCTGCGGCAGCCCATCAGCCAG-------
>AB426142.1_Gallus_gallus_genes_MHC_region_partial_and_complete_cds_haplotype:_B5/1-271
----GCCCAAGGTGAGGGTCTCGGCGCTGCAGTCGGGCTCCCTGCCCGAAACCGACCGTC
TGGCGTGCTACGTGACGGGCTTCTACCCGCCGGAGATCGAGGTGAAGTGGTTCCAGAACG
GGCGGGAGGAGACGGAGCGCGTGGTGTCCACGGACGTGATGCAGAACGGGGACTGGACGT
ACCAGGTGCTGGTGGTGCTGGAGACC--GTCCCGCGGCGCGGGGACAGCTACGTGTGCCG
GGTGGAGCACGCCAGCCTGCGGCAGCCCATCAGCCAG-------
>AB426143.1_Gallus_gallus_genes_MHC_region_partial_and_complete_cds_haplotype:_B6/1-271
----GCCCAAGGTGAGGGTCTCGGCGCTGCAGTCGGGCTCCCTGCCCGAAACCGACCGTC
TGGCGTGCTACGTGACGGGCTTCTACCCGCCGGAGATCGAGGTGAAGTGGTTCCAGAACG
GGCGGGAGGAGACGGAGCGCGTGGTGTCCACGGACGTGATGCAGAACGGGGACTGGACGT
ACCAGGTGCTGGTGGTGCTGGAGACC--GTCCCGCGGCGCGGGGACAGCTACGTGTGCCG
GGTGGAGCACGCCAGCCTGCGGCAGCCCATCAGCCAG-------
>AB426144.1_Gallus_gallus_genes_MHC_region_partial_and_complete_cds_haplotype:_B8(2)/1-271
----GCCCAAGGTGAGGGTCTCGGCGCTGCAGTCGGGCTCCCTGCCCGAAACCGACCGTC
TGGCGTGCTACGTGACGGGCTTCTACCCGCCGGAGATCGAGGTGAAGTGGTTCCTGAACG
GGCGGGAGGAGACGGAGCGCGTGGTGTCCACGGACGTGATGCAGAACGGGGACTGGACGT
ACCAGGTGCTGGTGGTGCTGGAGACC--GTCCCGCGGCGCGGGGACAGCTACGTGTGCCG
GGTGGAGCACGCCAGCCTGCGGCAGCCCATCAGCCAG-------
>AB426145.1_Gallus_gallus_genes_MHC_region_partial_and_complete_cds_haplotype:_B9(2)/1-271
----GCCCAAGGTGAGGGTCTCGGCGCTGCAGTCGGGCTCCCTGCCCGAAACCGACCGTC
TGGCGTGCTACGTGACGGGCTTCTACCCGCCGGAGATCGAGGTGAAGTGGTTCCTGAACG
GGCGGGAGGAGACGGAGCGCGTGGTGTCCACGGACGTGATGCAGAACGGGGACTGGACGT
ACCAGGTGCTGGTGGTGCTGGAGACC--GTCCCGCGGCGCGGGGACAGCTACGTGTGCCG
GGTGGAGCACGCCAGCCTGCGGCAGCCCATCAGCCAG-------
>AB426146.1_Gallus_gallus_genes_MHC_region_partial_and_complete_cds_haplotype:_B11(2)/1-271
----GCCCAAGGTGAGGGTCTCGGCGCTGCAGTCGGGCTCCCTGCCCGAAACCGACCGTC
TGGCGTGCTACGTGACGGGCTTCTACCCGCCGGAGATCGAGGTGAAGTGGTTCCAGAACG
GGCGGGAGGAGACGGAGCGCGTGGTGTCCACGGACGTGATGCAGAACGGGGACTGGACGT
ACCAGGTGCTGGTGGTGCTGGAGACC--GTCCCGCGGCGCGGGGACAGCTACGTGTGCCG
GGTGGAGCACGCCAGCCTGCGGCAGCCCATCAGCCAG-------
>AB426147.1_Gallus_gallus_genes_MHC_region_partial_and_complete_cds_haplotype:_B12(2)/1-271
----GCCCAAGGTGAGGGTCTCGGCGCTGCAGTCGGGCTCCCTGCCCGAAACCGACCGTC
TGGCGTGCTACGTGACGGGCTTCTACCCGCCGGAGATCGAGGTGAAGTGGTTCCTGAACG
GGCGGGAGGAGACGGAGCGCGTGGTGTCCACGGACGTGATGCAGAACGGGGACTGGACGT
ACCAGGTGCTGGTGGTGCTGGAGACC--GTCCCGCGGCGCGGGGACAGCTACGTGTGCCG
GGTGGAGCACGCCAGCCTGCGGCAGCCCATCAGCCAG-------
>AB426148.1_Gallus_gallus_genes_MHC_region_partial_and_complete_cds_haplotype:_B13/1-271
----GCCCAAGGTGAGGGTCTCGGCGCTGCAGTCGGGCTCCCTGCCCGAAACCGACCGTC
TGGCGTGCTACGTGACGGGCTTCTACCCGCCGGAGATCGAGGTGAAGTGGTTCCAGAACG
GGCGGGAGGAGACGGAGCGCGTGGTGTCCACGGACGTGATGCAGAACGGGGACTGGACGT
ACCAGGTGCTGGTGGTGCTGGAGACC--GTCCCGCGGCGCGGGGACAGCTACGTGTGCCG
GGTGGAGCACGCCAGCCTGCGGCAGCCCATCAGCCAG-------
>AB426149.1_Gallus_gallus_genes_MHC_region_partial_and_complete_cds_haplotype:_B15/1-271
----GCCCAAGGTGAGGGTCTCGGCGCTGCAGTCGGGCTCCCTGCCCGAAACCGACCGTC
TGGCGTGCTACGTGACGGGCTTCTACCCGCCGGAGATCGAGGTGAAGTGGTTCCAGAACG
GGCGGGAGGAGACGGAGCGCGTGGTGTCCACGGACGTGATGCAGAACGGGGACTGGACGT
ACCAGGTGCTGGTGGTGCTGGAGACC--GTCCCGCGGCGCGGGGACAGCTACGTGTGCCG
GGTGGAGCACGCCAGCCTGCGGCAGCCCATCAGCCAG-------
>AB426150.1_Gallus_gallus_genes_MHC_region_partial_and_complete_cds_haplotype:_B17(2)/1-271
----GCCCAAGGTGAGGGTCTCGGCGCTGCAGTCGGGCTCCCTGCCCGAAACCGACCGTC
TGGCGTGCTACGTGACGGGCTTCTACCCGCCGGAGATCGAGGTGAAGTGGTTCCTGAACG
GGCGGGAGGAGACGGAGCGCGTGGTGTCCACGGACGTGATGCAGAACGGGGACTGGACGT
ACCAGGTGCTGGTGGTGCTGGAGACC--GTCCCGCGGCGCGGGGACAGCTACGTGTGCCG
GGTGGAGCACGCCAGCCTGCGGCAGCCCATCAGCCAG-------
>AB426151.1_Gallus_gallus_genes_MHC_region_partial_and_complete_cds_haplotype:_B19(2)/1-271
----GCCCAAGGTGAGGGTCTCGGCGCTGCAGTCGGGCTCCCTGCCCGAAACCGACCGTC
TGGCGTGCTACGTGACGGGCTTCTACCCGCCGGAGATCGAGGTGAAGTGGTTCCTGAACG
GGCGGGAGGAGACGGAGCGCGTGGTGTCCACGGACGTGATGCAGAACGGGGACTGGACGT
ACCAGGTGCTGGTGGTGCTGGAGACC--GTCCCGCGGCGCGGGGACAGCTACGTGTGCCG
GGTGGAGCACGCCAGCCTGCGGCAGCCCATCAGCCAG-------
>AB426152.1_Gallus_gallus_genes_MHC_region_partial_and_complete_cds_haplotype:_B21(2)/1-271
----GCCCAAGGTGAGGGTCTCGGCGCTGCAGTCGGGCTCCCTGCCCGAAACCGACCGTC
TGGCGTGCTACGTGACGGGCTTCTACCCGCCGGAGATCGAGGTGAAGTGGTTCCTGAACG
GGCGGGAGGAGACGGAGCGCGTGGTGTCCACGGACGTGATGCAGAACGGGGACTGGACGT
ACCAGGTGCTGGTGGTGCTGGAGACC--GTCCCGCGGCGCGGGGACAGCTACGTGTGCCG
GGTGGAGCACGCCAGCCTGCGGCAGCCCATCAGCCAG-------
>AB426153.1_Gallus_gallus_genes_MHC_region_partial_and_complete_cds_haplotype:_B23(2)/1-271
----GCCCAAGGTGAGGGTCTCGGCGCTGCAGTCGGGCTCCCTGCCCGAAACCGACCGTC
TGGCGTGCTACGTGACGGGCTTCTACCCGCCGGAGATCGAGGTGAAGTGGTTCCTGAACG
GGCGGGAGGAGACGGAGCGCGTGGTGTCCACGGACGTGATGCAGAACGGGGACTGGACGT
ACCAGGTGCTGGTGGTGCTGGAGACC--GTCCCGCGGCGCGGGGACAGCTACGTGTGCCG
GGTGGAGCACGCCAGCCTGCGGCAGCCCATCAGCCAG-------
>AB426154.1_Gallus_gallus_genes_MHC_region_partial_and_complete_cds_haplotype:_B24(2)/1-271
----GCCCAAGGTGAGGGTCTCGGCGCTGCAGTCGGGCTCCCTGCCCGAAACCGACCGTC
TGGCGTGCTACGTGACGGGCTTCTACCCGCCGGAGATCGAGGTGAAGTGGTTCCTGAACG
GGCGGGAGGAGACGGAGCGCGTGGTGTCCACGGACGTGATGCAGAACGGGGACTGGACGT
ACCAGGTGCTGGTGGTGCTGGAGACC--GTCCCGCGGCGCGGGGACAGCTACGTGTGCCG
GGTGGAGCACGCCAGCCTGCGGCAGCCCATCAGCCAG-------
>AB872442.1_Nipponia_nippon_Nini-DAA_Nini-DAB_genes_for_major_histocompatibility_complex_class_II_complete_cds_haplotype:_1/1-282
TTCAGCCCAAGGTGAAGGTCTCCCCCATGCAGTCGAGCTCCCTGCCCCAGACGGACAGGC
TGGTTTGCGCCGTGACGGGATTTTACCCCGCGGAGATTGAGGTGAAGTGGTTCAAGAACG
GGCAGGAGGAGACGGAGCGCGTGGTGTCCACGGACGTGATCCAGAACGGAGACTGGACCT
ACCAGGTGCTGGTGATGCTGGAAACC--ACCCCGCAGCGCGGGGACACCTACACGTGCCA
GGTGGAGCACGTCAGCCTGCAGCACCCCGTCACCCAGGACTGGG
>AB872443.1_Nipponia_nippon_Nini-DAA_Nini-DAB_Nini-DCA_Nini-DCB_genes_for_major_histocompatibility_complex_class_II_complete_cds_haplotype:_2(2)/1-264
------------------TCTACCCCGTGCAGTCGAGCTCCCTGCCCCAGACGGACAGGC
TGGTTTGCGCCGTGATGGATTTCTACCCCGCGGAGATTGAGGTGAAGTGGTTCAAGAACG
GGCAGGAGGAGACGGAGCGCGTGGTGTCCACGGACGTGATCCAGAACGGAGACTGGACCT
ACCAGGTGCTGGTGATGCTGGAAACC--ACCCCGCAGCGCGGGGACACCTACACGTGCCA
GGTGGAGCACGTCAGCCTGCAGCACCCCGTCACCCAGGACTGGG
>AB872443.1_Nipponia_nippon_Nini-DAA_Nini-DAB_Nini-DCA_Nini-DCB_genes_for_major_histocompatibility_complex_class_II_complete_cds_haplotype:_2/1-282
TTCAGCCCAAGGTGAAGGTCTCCCCCATGCAGTCGAGCTCCCTGCCCCAGACGGACAGGC
TGGTTTGCGCCGTGACGGGATTTTACCCCGCGGAGATTGAGGTGAAGTGGTTCAAGAACG
GGCAGGAGGAGACGGAGCGCGTGGTGTCCACGGACGTGATCCAGAACGGAGACTGGACCT
ACCAGGTGCTGGTGATGCTGGAAACC--ACCCCGCAGCGCGGGGACACCTACACGTGCCA
GGTGGAGCACGTCAGCCTGCAGCACCCCGTCACCCAGGACTGGG
>AB872444.1_Nipponia_nippon_Nini-DAA_Nini-DAB_Nini-DBA_Nini-DBB_Nini-DCA_Nini-DCB_genes_for_major_histocompatibility_complex_class_II_complete_cds_haplotype:_3(2)/1-282
TTCAGCCCAAGGTGAAGGTCTCCCCCATGCAGTCGAGCTCCCTGCCCCAGACGGACAGGC
TGGTTTGCGCCGTGACGGGATTTTACCCCGCGGAGATTGAGGTGAAGTGGTTCAAGAACG
GGCAGGAGGAGACGGAGCGCGTGGTGTCCACGGACGTGATCCAGAACGGAGACTGGACCT
ACCAGGTGCTGGTGATGCTGGAAACC--ACCCCGCAGCGCGGGGACACCTACACGTGCCA
GGTGGAGCACGTCAGCCTGCAGCACCCCGTCACCCAGGACTGGG
>AB872444.1_Nipponia_nippon_Nini-DAA_Nini-DAB_Nini-DBA_Nini-DBB_Nini-DCA_Nini-DCB_genes_for_major_histocompatibility_complex_class_II_complete_cds_haplotype:_3(3)/1-264
------------------TCTACCCCGTGCAGTCGAGCTCCCTGCCCCAGACGGACAGGC
TGGTTTGCGCCGTGATGGATTTCTACCCCGCGGAGATTGAGGTGAAGTGGTTCAAGAACG
GGCAGGAGGAGACGGAGCGCGTGGTGTCCACGGACGTGATCCAGAACGGAGACTGGACCT
ACCAGGTGCTGGTGATGCTGGAAACC--ACCCCGCAGCGCGGGGACACCTACACGTGCCA
GGTGGAGCACGTCAGCCTGCAGCACCCCGTCACCCAGGACTGGG
>AB872444.1_Nipponia_nippon_Nini-DAA_Nini-DAB_Nini-DBA_Nini-DBB_Nini-DCA_Nini-DCB_genes_for_major_histocompatibility_complex_class_II_complete_cds_haplotype:_3/1-282
TTCAGCCCAAGGTGAAGGTCTCCCCCATGCAGTCGAGCTCCCTGCCCCAGACGGACAGGC
TGGTTTGCGCCGTGACGGGATTTTACCCCGCGGAGATTGAGGTGAAGTGGTTCAAGAACG
GGCAGGAGGAGACGGAGCGCGTGGTGTCCACGGACGTGATCCAGAACGGAGACTGGACCT
ACCAGGTGCTGGTGATGCTGGAAACC--ACCCCGCAGCGCGGGGACACCTACACGTGCCA
GGTGGAGCACGTCAGCCTGCAGCACCCCGTCACCCAGGACTGGG
>AC275299.1_Gallus_gallus_BAC_clone_J_AA173O01_from_chromosome_unknown_complete_sequence(2)/1-278
----GCCCAAGGTGAGGATCTCTGCGCTGCAGTCGGGCTCCCTGCCCCAAACCGACCGGC
TGGCTTGCTACGTGACGGGCTTCTACCCGCCGGAGATCGAGGTGAAGTGGTTCCAGAACG
GGCAGGAGGAGACAGAGCGCGTGGTGTCCACGGACGTGATCCAGAACGGGGATTGGACGT
ACCAGGTGCTGGTGGTGCTGGAGACC--AGCCCACGGCACGGGGACAGCTATGTGTGCCA
GGTGGAGCACACCAGCCTGCAGCAGCCCATCACCCAGCGCTGGG
>AF030997.1_Agelaius_phoeniceus_MHC_class_II_B_(Agph-DAB1)_gene_exons_1_2_3_4_and_5_and_partial_cds/1-183
------------------------------------------------------------
---------------------------------------AGGTGAGGTGGTTCCAGGGCC
AGCAGGAGCTCTCGGAGCACGTGGTGGCCACCGACGTGGTCCCCAACGGGGACTGGACCT
ACCAGCTGCTGGTGCTGCTGGAAACG--CCGCCCCGGCGCGGGCTCACCTACAGGTGCCA
GGTGGAGCACGTCAGCCTGGAGCAGCCCCTGAGCCGGCACTGGG
>AF170972.1_Agelaius_phoeniceus_cosmid_10_complete_sequence/1-250
--------------------------------TCGAGCTCCCAGCCCGGCCCCGGCCGCC
TGCTCTGCTCCGTGATGGATTTCTACCCTGCTGCCATCCAGGTGAGCTGGTTCCAGGGCC
AGCAGGAGCTCTCGGAGCACGTGGTGGCCACCGACGTGGTCCCCAACGGGGACTGGACCT
ACCAGCTGCTGGTGCTGCTGGAAACC--CCGCCCCGGCGCGAGCTCACCTACAGCTGCCA
GGTGGAGCACGTCAGCCTGGAGCAGCCCCTGAGCCGGCACTGGG
>AF328738.1_Agelaius_phoeniceus_cosmid_Rwcos3_partial_sequence(2)/1-217
------------------------------------------------------------
-----TGCTCCGTGATGGATTTCTACCCTGCTGCCATCCAGGTGAGGTGGTTCCAGGGCC
AGCAGGAGCTCTCGGAGCACGTGGTGGCCACCGACGTAGTCCCCAACGGGGACTGGACCT
ACCAGCTGCTGGTGCTGCTGGAAACC--CCGCCCCGGCGCGGGCTCACCTACAGCTGCCA
GGTAGAGCACGTCAGCCTGGAGCAGCCCCTGAGCCGGCACTGGG
>AF328738.1_Agelaius_phoeniceus_cosmid_Rwcos3_partial_sequence/1-250
--------------------------------TCGAGCTCCCAGCCCGGCCCCGGCCGCC
TGCTCTGCTCCGTGATGGATTTCTACCCTGCTGCCATCCAGGTGAGGTGGTTCCAGGGCC
AGCAGGAGCTCTCGGAGCACGTGGTGGCCACCGACGTGGTCCCCAACGGGGACTGGACCT
ACCAGCTGCTGGTGCTGCTGGAAACG--CCGCCCCGGCGCGGGCTCACCTACAGCTGCCA
GGTGGAGCACGTCAGCCTGGAGCAGCCCCTGAGCCGGCACTGGG
>AF452564.1_Gallus_gallus_clone_L921_MHC_class_II_beta_chain_(MHC_Y-L_beta)_pseudogene_partial_sequence/1-278
----GCCCAAGGTGAGGATCTCTGCGCTGCAGTCGGGCTCCCTGCCCCAAACCGACCGGC
TGGCTTGCTACGTGACGGGCTTCTACCCGCCGGAGATCGAGGTGAAGTGGTTCCAGAACG
GGCAGGAGGAGACAGAGCGCGTGGTGTCCACGGACGTGATCCAGAACGGGGATTGGACGT
ACCAGGTGCTGGTGGTGCTGGAGATC--AGCCCACGGCACGGGGACAGCTATGTGTGCCA
GGTGGAGCACACCAGCCTGCAGCAGCCCATCACCCAGCGCTGGG
>AF452565.1_Gallus_gallus_clone_L922A_MHC_class_II_beta_chain_(MHC_Y-L_beta)_pseudogene_partial_sequence/1-278
----GCCCAAGGTGAGGATCTCTGCGCTGCAGTCGGGCTCCCTGCCCCAAACCGACCGGC
TGGCTTGCTACGTGACGGGCTTCTACCCGCCGGAGATCGAGGTGAAGTGGTTCCAGAACG
GGCAGGAGGAGACAGAGCGCGTGGTGTCCACGGACGTGATCCAGAACGGGGACTGGACGT
ACCAGGTGCTGGTGGTGCTGGAGACC--AGCCCACGGCACGGGGACAGCTATGTGTGCCA
GGTGGAGCACACCAGCCTGCAGCAGCCCATCACCCAGCGCTGGG
>AF452566.1_Gallus_gallus_clone_L922B_MHC_class_II_beta_chain_(MHC_Y-L_beta)_pseudogene_partial_sequence/1-278
----GCCCAAGGTGAGGATCTCTGCGCTGCAGTCGGGCTCCCTGCCCCAAACCGACCGGC
TGGCTTGCTACGTGACGGGCTTGTACCCGCCGGAGATCGAGGTGAAGTGGTTCCAGAACG
GGCAGGAGGAGACAGAGCGCGTGGTGTCCACGGACGTGATCCAGAACGGGGATTGGACGT
ACCAGGTGCTGGTGGTGCTGGAGATC--AGCCCACGGCACGGGGACAGCTATGTGTGCCA
GGTGGAGCACACCAGCCTGCAGCAGCCCATCACCCAGCGCTGGG
>AF485404.1_Gallinago_media_isolate_23211_MHC_class_II_antigen_B_gene_exons_2_and_3_and_partial_cds/1-128
------------------------------------GCTCCCTGCCCCAGACCGACAGGC
TGGTTTGCGCCGTGATGGATTTCTACCCACCGGAGCTGGAGGTGAAATGGTTGAAGAACG
GGCAGGAGGAGACGGAGCACGTGGTGTCCACGGAGGTGATGCAG----------------
------------------------------------------------------------
--------------------------------------------
>AF485405.1_Gallinago_media_isolate_23250_MHC_class_II_antigen_B_gene_exons_2_and_3_and_partial_cds/1-164
TTCAGCCCAAGGTGAGGGTCTCCCCCATGCAGTCGGGGTCCCTGCCCCAGACCGACAGGC
TGGTTTGCGCCGTGACGGGGTTTTACCCGCCGGAGCTGGAGGTGAAATGGTTGAAGAACG
GGCAGGAGGAGACGGAGCACGTGGTGTCCACGGAGGTGATGCAG----------------
------------------------------------------------------------
--------------------------------------------
>AF485406.1_Gallinago_media_isolate_23259_MHC_class_II_antigen_B_gene_exon_3_and_partial_cds/1-128
------------------------------------GCTCCCTGCCCCAGACCGACAGGC
TGGTTTGCGCCGTGATGGATTTCTACCCGCCGGAGCTGGAGGTGAAGTGGTTGAAGAACG
GGCAGGAGGAGACGGAGCACGTGGTGTCCACGAAGGTGATGCAG----------------
------------------------------------------------------------
--------------------------------------------
>AH009492.2_Carpodacus_mexicanus/1-126
------------------------------------------------------------
------------------------------------------------------------
---------------------TGGTGGCCACMGACATGGTCCCCAACRGGGACTGGACT-
ACCAGCTCCTGGAGCTGCTGGAAACCCCCACCCCCAGGGCAGGCTCACCTACACCAGCCA
GGTGGAGMACGTCAGCCTGGAGCACCCC----------------
>AH009499.2_Carpodacus_mexicanus/1-126
------------------------------------------------------------
------------------------------------------------------------
---------------------TGGTGGCCACMGACATGSTCCCCAACRGGGRCTGGACT-
ACCAGCTCCTGGAGCTGCTGGAAACCCCCACCCCCAGGGCRGGCTCACCTACACCAGCCA
GGTGGAGCACGTCAGCCTGGAGCACCCC----------------
>AH009500.2_Carpodacus_mexicanus_individual_HF5/1-126
------------------------------------------------------------
------------------------------------------------------------
---------------------TGGTGGCCACMGACATGGTCCCCAACAGGGACTGGACT-
ACCASCTCCTGGAGCTGCTGGAAACCCCCACCCCCAGGGCAGGCTCACCTACACCAGCCA
GGTGGAGCACGTCAGCCTGGAGCACCCC----------------
>AH009501.2_Carpodacus_mexicanus_individual_HF4/1-126
------------------------------------------------------------
------------------------------------------------------------
---------------------TGGTGGCCACMGACATGGTCCCCAACAGGGACTGGACT-
ACCAGCTCCTGGAGCTGCTGGAAACCCCCACCCCCAGGGCAGGCKCACCTACACCAGCCA
GGTGGAGCACGTCAGCCTGGAGCACCCC----------------
>AH009502.2_Carpodacus_mexicanus_individual_HF3/1-126
------------------------------------------------------------
------------------------------------------------------------
---------------------TGGTGGCCACRGACATGGTCCCCAACAGGGACTGGACW-
ACCAGCTCCTGGAGCTGCTGGAAACCCCCACCCCCAGGGCAGGCTCACCTACACCAGCCA
GGTGGAGCACGTCAGCCTGGAGCACCCC----------------
>AH009503.2_Carpodacus_mexicanus_individual_HF2/1-126
------------------------------------------------------------
------------------------------------------------------------
---------------------TGGTGGCCACRGACATGGTCCCCAACAGGGACTGGACT-
ACCAGCTCCTGGAGCTGCTGGAAACCCCCACCCCCAGGGCAGGCTCACCTACACCAGCCA
GGTGGAGCACGTCAGCCTGGAGCACCCC----------------
>AH009504.2_Carpodacus_mexicanus_individual_HF1/1-126
------------------------------------------------------------
------------------------------------------------------------
---------------------TGGTGGCCACCGACATGGTCCCCAACAGGGACTGGACR-
ACCAGCTCCTGGAGCTGCTGGAAACCCCCACCCCCAGGGCAGGCTCACCTACACCAGCCA
GGTGGAGCACGTCAGCCTGGAGCACCCC----------------
>AH009505.2_Carpodacus_mexicanus_individual_HF16/1-126
------------------------------------------------------------
------------------------------------------------------------
---------------------TGGTGGCCACSGACATGGTCCCCAACAGGGACTGGACT-
ACCAGCTCCTGGAGCTGCTGGAAACCCCCACCCCCAGGGCAGGCTCACCTACACCAGCCA
GGTGGAGSACGTCAGCCTGGAGCACCCC----------------
>AH009506.2_Carpodacus_mexicanus_individual_HF13/1-126
------------------------------------------------------------
------------------------------------------------------------
---------------------TGGTGGCCACSGACATGGTCCCCAACRGGGACTGGACT-
ACCAGCTCCTGGAGCTGCTGGAAACCCCCACCCCCAGGGCAGGCTCACCTACACCAGCCA
GGTGGAGCACGTCAGCCTGGAGCACCCC----------------
>AH009507.2_Carpodacus_mexicanus_individual_HF11/1-126
------------------------------------------------------------
------------------------------------------------------------
---------------------TGGTGGCCACAGACATGGTCCCCAACAGGGACTGGACT-
ACCAGCTCCTGGAGCTGCTGGAAACCCCCACCCCCAGGGCAGGCTCACCTACACCAGCCA
GGTGGAGMACYTCAGCCTGGAGCACCCC----------------
>AJ224344.1_Phasianus_colchicus_mRNA_for_MHC_class_II_beta_chain_(DAB1*0101)/1-272
----GCCCAAGGTGAGGGTGTCGGCGCTGCAGTCGGGCTCCCTGCCCGAAACGGACCGCC
TGGCGTGCTACGTGACGGGCTTCTACCCGCCGGAGATCGAGGTGAAGTGGTTCCACAACG
GGCGCGAGGAGACGGAGCGCGTGGTGTCCACGGACGTGATGCAGAACGGGGACTGGACGT
ACCAGGTGCTGGTGGTGCTGGAGGCC--GTCCCGCGGCGCGGGGACAGCTACGTGTGCCG
GGTGGAGCACGCCAGCCTGCGGCAGCCCGTCAGCCAGC------
>AJ224345.1_Phasianus_colchicus_mRNA_for_MHC_class_II_beta_chain_(DAB2*0102)/1-272
----GCCCAAGGTGAGGGTGTCGGCGCTGCAGTCGGGCTCCCTGCCCGAAACGGACCGCC
TGGCGTGCTACGTGACGGGCTTCTACCCGCCGGAGATCGAGGTGAAGTGGTTCCACAACG
GGCGCGAGGAGACGGAGCGCGTGGTGTCCACGGACGTGATGCAGAACGGGGACTGGACGT
ACCAGGTGCTGGTGGTGCTGGAGGCC--GTCCCGCGGCGCGGGGACAGCTACGTGTGCCG
GGTGGAGCACGCCAGCCTGCGGCAGCCCGTCAGCCAGC------
>AJ224348.1_Phasianus_colchicus_mRNA_for_MHC_class_II_beta_chain_(DAB2*04)_partial/1-272
----GCCCAAGGTGAGGGTGTCGGCGCTGCAGTCGGGCTCCCTGCCCGAAACGGACCGCC
TGGCGTGCTACGTGACGGGCTTCTACCCGCCGGAGATCGAGGTGAAGTGGTTCCACAACG
GGCGCGAGGAGACGGAGCGCGTGGTGTCCACGGACGTGATGCAGAACGGGGACTGGACGT
ACCAGGTGCTGGTGGTGCTGGAGGCC--GTCCCGCGGCGCGGGGACAGCTACGTGTGCCG
GGTGGAGCACGCCAGCCTGCGGCAGCCCGTCAGCCAGC------
>AJ224349.1_Phasianus_colchicus_mRNA_for_MHC_class_II_beta_chain_(DAB1*06)_partial/1-272
----GCCCAAGGTGAGGGTGTCGGCGCTGCAGTCGGGCTCCCTGCCCGAAACGGACCGCC
TGGCGTGCTACGTGACGGGCTTCTACCCGCCGGAGATCGAGGTGAAGTGGTTCCACAACG
GGCGCGAGGAGACGGAGCGCGTGGTGTCCACGGACGTGATGCAGAACGGGGACTGGACGT
ACCAGGTGCTGGTGGTGCTGGAGGCC--GTCCCGCGGCGCGGGGACAGCTACGTGTGCCG
GGTGGAGCACGCCAGCCTGCGGCAGCCCGTCAGCCAGC------
>AJ248572.1_Gallus_gallus_partial_B-LB2_major_gene_for_MHC_class_II_beta_1_and_2_domains_exons_2_to_3/1-271
----GCCCAAGGTGAGGGTCTCGGCGCTGCAGTCGGGCTCCCTGCCCGAAACCGACCGTC
TGGCGTGCTACGTGACGGGCTTCTACCCGCCGGAGATCGAGGTGAAGTGGTTCCTGAACG
GGCGGGAGGAGACGGAGCGCGTGGTGTCCACGGACGTGATGCAGAACGGGGACTGGACGT
ACCAGGTGCTGGTGGTGCTGGAGACC--GTCCCGCGGCGCGGGGACAGCTACGTGTGCCG
GGTGGAGCACGCCAGCCTGCGGCAGCCCATCAGCCAG-------
>AJ248573.1_Gallus_gallus_partial_B-LB2_minor_gene_for_MHC_class_II_beta_1_and_2_domains_exons_2_to_3/1-271
----GCCCAAGGTGAGGGTCTCGGCGCTGCAGTCGGGCTCCCTGCCCGAAACCGACCGTC
TGGCGTGCTACGTGACGGGCTTCTACCCGCCGGAGATCGAGGTGAAGTGGTTCCTGAACG
GGCGGGAGGAGACGGAGCGCGTGGTGTCCACGGACGTGATGCAGAACGGGGACTGGACGT
ACCAGGTGCTGGTGGTGCTGGAGACC--GTCCCGCGGCGCGGGGACAGCTACGTGTGCCG
GGTGGAGCACGCCAGCCTGCGGCAGCCCATCAGCCAG-------
>AJ248574.1_Gallus_gallus_partial_B-LB4_major_gene_for_MHC_class_II_beta_1_and_2_domains_exons_2_to_3/1-271
----GCCCAAGGTGAGGGTCTCGGCGCTGCAGTCGGGCTCCCTGCCCGAAACCGACCGTC
TGGCGTGCTACGTGACGGGCTTCTACCCGCCGGAGATCGAGGTGAAGTGGTTCCTGAACG
GGCGGGAGGAGACGGAGCGCGTGGTGTCCACGGACGTGATGCAGAACGGGGACTGGACGT
ACCAGGTGCTGGTGGTGCTGGAGACC--GTCCCGCGGCGCGGGGACAGCTACGTGTGCCG
GGTGGAGCACGCCAGCCTGCGGCAGCCCATCAGCCAG-------
>AJ248575.1_Gallus_gallus_partial_B-LB4_minor_gene_for_MHC_class_II_beta_1_and_2_domains_exons_2_to_3/1-271
----GCCCAAGGTGAGGGTCTCGGCGCTGCAGTCGGGCTCCCTGCCCGAAACCGACCGTC
TGGCGTGCTACGTGACGGGCTTCTACCCGCCGGAGATCGAGGTGAAGTGGTTCCTGAACG
GGCGGGAGGAGACGGAGCGCGTGGTGTCCACGGACGTGATGCAGAACGGGGACTGGACGT
ACCAGGTGCTGGTGGTGCTGGAGACC--GTCCCGCGGCGCGGGGACAGCTACGTGTGCCG
GGTGGAGCACGCCAGCCTGCGGCAGCCCATCAGCCAG-------
>AJ248576.1_Gallus_gallus_partial_B-LB12_major_gene_for_MHC_class_II_beta_1_and_2_domains_exons_2_to_3/1-271
----GCCCAAGGTGAGGGTCTCGGCGCTGCAGTCGGGCTCCCTGCCCGAAACCGACCGTC
TGGCGTGCTACGTGACGGGCTTCTACCCGCCGGAGATCGAGGTGAAGTGGTTCCTGAACG
GGCGGGAGGAGACGGAGCGCGTGGTGTCCACGGACGTGATGCAGAACGGGGACTGGACGT
ACCAGGTGCTGGTGGTGCTGGAGACC--GTCCCGCGGCGCGGGGACAGCTACGTGTGCCG
GGTGGAGCACGCCAGCCTGCGGCAGCCCATCAGCCAG-------
>AJ248577.1_Gallus_gallus_partial_B-LB12_minor_gene_for_MHC_class_II_beta_1_and_2_domains_exons_2_to_3/1-271
----GCCCAAGGTGAGGGTCTCGGCGCTGCAGTCGGGCTCCCTGCCCGAAACCGACCGTC
TGGCGTGCTACGTGACGGGCTTCTACCCGCCGGAGATCGAGGTGAAGTGGTTCCTGAACG
GGCGGGAGGAGACGGAGCGCGTGGTGTCCACGGACGTGATGCAGAACGGGGACTGGACGT
ACCAGGTGCTGGTGGTGCTGGAGACC--GTCCCGCGGCGCGGGGACAGCTACGTGTGCCG
GGTGGAGCACGCCAGCCTGCGGCAGCCCATCAGCCAG-------
>AJ248578.1_Gallus_gallus_partial_B-LB12c_gene_for_MHC_class_II_beta_1_and_2_domains_exons_2_to_3/1-271
----GCCCAAGGTGAGGGTCTCGGCGCTGCAGTCGGGCTCCCTGCCCGAAACCGACCGTC
TGGCGTGCTACGTGACGGGCTTCTACCCGCCGGAGATCGAGGTGAAGTGGTTCCTGAACG
GGCGGGAGGAGACGGAGCGCGTGGTGTCCACGGACGTGATGCAGAACGGGGACTGGACGT
ACCAGGTGCTGGTGGTGCTGGAGACC--GTCCCGCGGCGCGGGGACAGCTACGTGTGCCG
GGTGGAGCACGCCAGCCTGCGGCAGCCCATCAGCCAG-------
>AJ248579.1_Gallus_gallus_partial_B-LB14_major_gene_for_MHC_class_II_beta_1_and_2_domains_exons_2_to_3/1-271
----GCCCAAGGTGAGGGTCTCGGCGCTGCAGTCGGGCTCCCTGCCCGAAACCGACCGTC
TGGCGTGCTACGTGACGGGCTTCTACCCGCCGGAGATCGAGGTGAAGTGGTTCCAGAACG
GGCGGGAGGAGACGGAGCGCGTGGTGTCCACGGACGTGATGCAGAACGGGGACTGGACGT
ACCAGGTGCTGGTGGTGCTGGAGACC--GTCCCGCGGCGCGGGGACAGCTACGTGTGCCG
GGTGGAGCACGCCAGCCTGCGGCAGCCCATCAGCCAG-------
>AJ248580.1_Gallus_gallus_partial_B-LB14_minor_gene_for_MHC_class_II_beta_1_and_2_domains_exons_2_to_3/1-271
----GCCCAAGGTGAGGGTCTCGGCGCTGCAGTCGGGCTCCCTGCCCGAAACCGACCGTC
TGGCGTGCTACGTGACGGGCTTCTACCCGCCGGAGATCGAGGTGAAGTGGTTCCTGAACG
GGCGGGAGGAGACGGAGCGCGTGGTGTCCACGGACGTGATGCAGAACGGGGACTGGACGT
ACCAGGTGCTGGTGGTGCTGGAGACC--GTCCCGCGGCGCGGGGACAGCTACGTGTGCCG
GGTGGAGCACGCCAGCCTGCGGCAGCCCATCAGCCAG-------
>AJ248581.1_Gallus_gallus_partial_B-LB15_major_gene_for_MHC_class_II_beta_1_and_2_domains_exons_2_to_3/1-271
----GCCCAAGGTGAGGGTCTCGGCGCTGCAGTCGGGCTCCCTGCCCGAAACCGACCGTC
TGGCGTGCTACGTGACGGGCTTCTACCCGCCGGAGATCGAGGTGAAGTGGTTCCAGAACG
GGCGGGAGGAGACGGAGCGCGTGGTGTCCACGGACGTGATGCAGAACGGGGACTGGACGT
ACCAGGTGCTGGTGGTGCTGGAGACC--GTCCCGCGGCGCGGGGACAGCTACGTGTGCCG
GGTGGAGCACGCCAGCCTGCGGCAGCCCATCAGCCAG-------
>AJ248582.1_Gallus_gallus_partial_B-LB15_minor_gene_for_MHC_class_II_beta_1_and_2_domains_exons_2_to_3/1-271
----GCCCAAGGTGAGGGTCTCGGCGCTGCAGTCGGGCTCCCTGCCCGAAACCGACCGTC
TGGCGTGCTACGTGACGGGCTTCTACCCGCCGGAGATCGAGGTGAAGTGGTTCCTGAACG
GGCGGGAGGAGACGGAGCGCGTGGTGTCCACGGACGTGATGCAGAACGGGGACTGGACGT
ACCAGGTGCTGGTGGTGCTGGAGACC--GTCCCGCGGCGCGGGGACAGCTACGCGTGCCG
GGTGGAGCACGCCAGCCTGCGGCAGCCCATCAGCCAG-------
>AJ248583.1_Gallus_gallus_partial_B-LB19_major_gene_for_MHC_class_II_beta_1_and_2_domains_exons_2_to_3/1-271
----GCCCAAGGTGAGGGTCTCGGCGCTGCAGTCGGGCTCCCTGCCCGAAACCGACCGTC
TGGCGTGCTACGTGACGGGCTTCTACCCGCCGGAGATCGAGGTGAAGTGGTTCCTGAACG
GGCGGGAGGAGACGGAGCGCGTGGTGTCCACGGACGTGATGCAGAACGGGGACTGGACGT
ACCAGGTGCTGGTGGTGCTGGAGACC--GTCCCGCGGCGCGGGGACAGCTACGTGTGCCG
GGTGGAGCACGCCAGCCTGCGGCAGCCCATCAGCCAG-------
>AJ248585.1_Gallus_gallus_partial_B-LB21_major_gene_for_MHC_class_II_beta_1_and_2_domains_exons_2_to_3/1-271
----GCCCAAGGTGAGGGTCTCGGCGCTGCAGTCGGGCTCCCTGCCCGAAACCGACCGTC
TGGCGTGCTACGTGACGGGCTTCTACCCGCCGGAGATCGAGGTGAAGTGGTTCCTGAACG
GGCGGGAGGAGACGGAGCGCGTGGTGTCCACGGACGTGATGCAGAACGGGGACTGGACGT
ACCAGGTGCTGGTGGTGCTGGAGACC--GTCCCGCGGCGCGGGGACAGCTACGTGTGCCG
GGTGGAGCACGCCAGCCTGCGGCAGCCCATCAGCCAG-------
>AJ248586.1_Gallus_gallus_partial_B-LB21_minor_gene_for_MHC_class_II_beta_1_and_2_domains_exons_2_to_3/1-271
----GCCCAAGGTGAGGGTCTCGGCGCTGCAGTCGGGCTCCCTGCCCGAAACCGACCGTC
TGGCGTGCTACGTGACGGGCTTCTACCCGCCGGAGATCGAGGTGAAGTGGTTCCTGAACG
GGCGGGAGGAGACGGAGCGCGTGGTGTCCACGGACGTGATGCAGAACGGGGACTGGACGT
ACCAGGTGCTGGTGGTGCTGGAGACC--GTCCCGCGGCGCGGGGACAGCTACGTGTGCCG
GGTGGAGCACGCCAGCCTGCGGCAGCCCATCAGCCAG-------
>AJ404371.1_Acrocephalus_arundinaceus_mRNA_for_MHC_class_II_beta_antigen_clone_cO2/1-162
------------------------------------------------------------
---------------------------------------AGGTGAGGTGGTTCCAGGGCC
AGCAGGAGCTGTCGGAGCACGTGGTGGCCACCGAGGTGGTCCCCAACGGGGACTGGACCT
ACCAGGTGCTGGTGCTGCTGGAAACG--CCGCCCCGGCGCGGGGTCACCTACACGTGCCA
GGTGGAGCACGTCAGCCTGGAGC---------------------
>AJ404372.1_Acrocephalus_arundinaceus_mRNA_for_MHC_class_II_beta_antigen_clone_cO1/1-162
------------------------------------------------------------
---------------------------------------AGGTGAGGTGGTTCCAGGGCC
AGCAGGAGCTGTCGGAGCACGTGGTGGCCACCGAGGTGGTCCCCAACGGGGACTGGACCT
ACCAGGTGCTGGTGCTGCTGGAAACG--CCGCCCCGGCGCGGGGTCACCTACACGTGCCA
GGTGGAGCACGTCAGCCTGGAGC---------------------
>AJ404373.1_Acrocephalus_arundinaceus_mRNA_for_MHC_class_II_beta_antigen_clone_cO22/1-162
------------------------------------------------------------
---------------------------------------AGGTGAGGTGGTTCCAGGGCC
AGCAGGAGCTGTCGGAGCACGTGGTGGCCACCGAGGTGGTCCCCAACGGGGACTGGACCT
ACCAGGTGCTGGTGCTGCTGGAAACG--CCGCCCCGGCGCGGGGTCACCTACACGTGCCA
GGTGGAGCACGTCAGCCTGGAGC---------------------
>AJ404374.1_Acrocephalus_arundinaceus_mRNA_for_MHC_class_II_beta_antigen_clone_cO23/1-162
------------------------------------------------------------
---------------------------------------AGGTGAGGTGGTTCCAGGGCC
AGCAGGAGCTGTCGGAGCACGTGGTGGCCACCGAGGTGGTCCCCAACGGGGACTGGACCT
ACCAGGTGCTGGTGCTGCTGGAAACG--CCGCCCCGGCGCGGGGTCACCTACACGTGCCA
GGTGGAGCACGTCAGCCTGGAGC---------------------
>AJ404375.1_Acrocephalus_arundinaceus_mRNA_for_MHC_class_II_beta_antigen_clone_cO16/1-162
------------------------------------------------------------
---------------------------------------AGGTGAGGTGGTTCCAGGGCC
AGCAGGAGCTGTCGGAGCACGTGGTGGCCACCGAGGTGGTCCCCAACGGGGACTGGACCT
ACCAGGTGCTGGTGCTGCTGGAAACG--CCGCCCCGGCGCGGGGTCACCTACACGTGCCA
GGTGGAGCACGTCAGCCTGGAGC---------------------
>AJ404376.1_Acrocephalus_arundinaceus_mRNA_for_MHC_class_II_beta_antigen_clone_cO14/1-162
------------------------------------------------------------
---------------------------------------AGGTGAGGTGGTTCCAGGGCC
AGCAGGAGCTGTCGGAGCACGTGGTGGCCACCGAGGTGGTCCCCAACGGGGACTGGACCT
ACCAGGTGCTGGTGCTGCTGGAAACG--CCGCCCCGGCGCGGGGTCACCTACACGTGCCA
GGTGGAGCACGTCAGCCTGGAGC---------------------
>AJ404377.1_Acrocephalus_arundinaceus_mRNA_for_MHC_class_II_beta_antigen_clone_cO3/1-229
--------------------------------TCGAGCTCCCAGGCCCGCCCCAGAGGCC
TGCTGTGCTCCGTGATGGATTTCTACCCTGCCCGCATCCAGGTGAGGTGGTTCCAGGGCC
AGCAGGAGCTGTCGGAGCACGTGGTGGCCACCGAGGTGGTCCCCAACGGGGACTGGACCT
ACCAGGTGCTGGTGCTGCTGGAAACG--CCGCCCCGGCGCGGGGTCACCTACACGTGCCA
GGTGGAGCACGTCAGCCTGGAGC---------------------
>AL023516.3_Gallus_gallus_(chicken)_DNA_sequence_from_a_contig_of_cosmids_cB12_c4.5_and_cBF23._Contains_two_Butyrophilin_like_genes_a_gene_coding_for_two_isoforms_of_a_B_locus_G_(Zipper_protein)_lik(21
----GCCCAAGGTGAGGGTCTCGGCGCTGCAGTCGGGCTCCCTGCCCGAAACCGACCGTC
TGGCGTGCTACGTGACGGGCTTCTACCCGCCGGAGATCGAGGTGAAGTGGTTCCTGAACG
GGCGGGAGGAGACGGAGCGCGTGGTGTCCACGGACGTGATGCAGAACGGGGACTGGACGT
ACCAGGTGCTGGTGGTGCTGGAGACC--GTCCCGCGGCGCGGGGACAGCTACGTGTGCCG
GGTGGAGCACGCCAGCCTGCGGCAGCCCATCAGCCAG-------
>AP011531.1_Gallus_gallus_DNA_BAC_clone:_77C10_and_108G03_MHC_region_from_WLA_homozygote_chicken(2)/1-271
----GCCCAAGGTGAGGGTCTCGGCGCTGCAGTCGGGCTCCCTGCCCGAAACCGACCGTC
TGGCGTGCTACGTGACGGGCTTCTACCCGCCGGAGATCGAGGTGAAGTGGTTCCTGAACG
GGCGGGAGGAGACGGAGCGCGTGGTGTCCACGGACGTGATGCAGAACGGGGACTGGACGT
ACCAGGTGCTGGTGGTGCTGGAGACC--GTCCCGCGGCGCGGGGACAGCTACGTGTGCCG
GGTGGAGCACGCCAGCCTGCGGCAGCCCATCAGCCAG-------
>AY210420.1_Gallus_gallus_haplotype_B50_MHC_class_II_antigen_gene_exons_2_3_and_partial_cds/1-195
----GCCCAAGGTGAGGGTCTCGGCGCTGCAGTCGGGCTCCCTGCCCGAAACCGACCGTC
TGGCGTGCTACGTGACGGGCTTCTACCCGCCGGAGATCGAGGTGAAGTGGTTCCAGAACG
GGCGGGAGGAGACGGAGCGCGTGGTGTCCACGGACGTTATGCAAAACGGGGACTGGACGT
ACCAGGTGCTGGTGGTGCT-----------------------------------------
--------------------------------------------
>AY210422.1_Gallus_gallus_haplotype_B43_MHC_class_II_antigen_gene_exons_2_3_and_partial_cds/1-195
----GCCCAAGGTGAGGGTCTCGGCGCTGCAGTCGGGCTCCCTGCCCGAAACCGACCGTC
TGGCGTGCTACGTGACGGGCTTCTACCCGCCGGAGATCGAGGTGAAGTGGTTCCTGAACG
GGCGGGAGGAGACGGAGCGCGTGGTGTCCACGGACGTGATGCAGAACGGGGACTGGACGT
ACCAGGTGCTGGTGGTGCT-----------------------------------------
--------------------------------------------
>AY258333.1_Petroica_traversi_Petr01_MHC_class_II_beta_chain_mRNA_partial_cds/1-122
------------------------------------------------------------
------------------------------------------------------------
-------------------CGTGGTGGCCACCGACATTGTCCCCAACGGGGACTGGACCT
ACCAGCTGCTGGTGCTGCTGGAAACG--CCGCCCCAGCGCGGGCTCAGCTACACCTGCCA
GGTGGAGCACGTGAGCCTGGAGC---------------------
>AY258334.1_Petroica_traversi_Petr02_MHC_class_II_beta_chain_mRNA_partial_cds/1-122
------------------------------------------------------------
------------------------------------------------------------
-------------------CGTGGTGGCCACCGACATTGTCCCCAACGGGGACTGGACCT
ACCAGCTGCTGGTGCTGCTGGAAACG--CCGCCCCAGCGCGGGCTCAGCTACACCTGCCA
GGTGGAGCACGTGAGCCTGGAGC---------------------
>AY258335.1_Petroica_traversi_Petr03_MHC_class_II_beta_chain_mRNA_partial_cds/1-122
------------------------------------------------------------
------------------------------------------------------------
-------------------CGTGGTGGCCACCGACATTGTCCCCAACGGGGACTGGACCT
ACCAGCTGCTGGTGCTGCTGGAAACG--CCGCCCCAGCGCGGGCTCAGCTACACCTGCCA
GGTGGAGCACGTGAGCCTGGAGC---------------------
>AY327423.1_Aethia_pusilla_haplotype_L50P_MHC_class_II_antigen_B_gene_exon_3_and_partial_cds/1-239
TTCAGCCCAAGGTGAARRTCTMCCCGCTGCAGTCGAGCTCCCTGCCCCAGACCAACAGGC
TGGTTTGCGCCGTGATGGATTTCTACCCCGCGGAGATTGAGGTGAAGTGGTTGAAGAACG
GGCAGGAGGAGACGGAGCACGTGGTGTCCACGGAGGTGATGCAGAACGGAGACTGGACCT
ACCAGGTGCTGGTGATGCTGGAANAN--CNCCCAACGCGCGGGGACACCTACGCGTGCCA
G-------------------------------------------
>AY327424.1_Aethia_pusilla_haplotype_L28R2_MHC_class_II_antigen_B_gene_exon_3_and_partial_cds/1-239
TTCAGCCCGAGGTGRAGRTCTMCCCGCTGCAGTCGAGCTCCCTGCCCCAGACCAACAGGC
TGGTTTGCGCCSTNATRSRNTTYTACCCCGCGGAGATTGAGGTGAAGTGGTTGAAGAACG
GGCAGGAGGAGACGGAGCACGTGGTGTCCACGGAGGTGATGCAGAACGGAGACTGGACCT
ACCAGGTGCTGGTGATGCTGGAANAN--CNCCCAACGCGCGGGGACACCTACGCGTGCCA
G-------------------------------------------
>AY327426.1_Aethia_pusilla_haplotype_L1B_nonfunctional_MHC_class_II_antigen_B_gene_partial_sequence/1-236
TTCAGCCCAAGGTGAAGGTCTCCCCGCTGCAGTCGAGCTCCCTGCCCCAGACCAACAGGC
TGGTTTGCGCTGTAGACGGGTTTTACCCCGCGGAGATTGAGGTGAAGTGGTTGAAGAACG
GGCAGGAGGAGACGGAGCACGTGGTGTCCACGGAGGTGATGCAGAACGGAGACTGGACCT
ACCAGGTGCTGGTGATGCTGGAAA-----CCCCAACGCGCGGGGACACCTACACGTGCCA
G-------------------------------------------
>AY428561.1_Petroica_australis_clone_Peau01_MHC_class_II_beta_chain_mRNA_partial_cds/1-162
------------------------------------------------------------
---------------------------------------AGGTGAGGTGGTTCCAGGGCC
AGCAGGAGCTCTCGGCCCACGTGGTGGCCACCGACATTGTCCCCAACGGGGACTGGACCT
ACCAGCTGCTGGTGCTGCTGGAAACG--CCGCCCCAGCGCGGGCTCAGCTACAGCTGCCA
GGTGGAGCACGTGAGCCTGGAGC---------------------
>AY428562.1_Petroica_australis_clone_Peau02_MHC_class_II_beta_chain_mRNA_partial_cds/1-229
--------------------------------TCGAGCTCCCAGCCCGGTCCCGGCCGCC
TGCTCTGCTCCGTGCTGGATTTCTACCCCTCCGCCATCCAGGTGAGGTGGTTCCAGGGCC
AGCAGGAGCTCTCGGCCCACGTGGTGGCCACCGACATTGTCCCCAACGGGGACTGGACCT
ACCAGCTGCTGGTGCTGCTGGAAACG--CCGCCCCAGCGCGGGCTCAGCTACAGCTGCCA
GGTGGAGCACGTGAGCCTGGAGC---------------------
>AY428563.1_Petroica_australis_clone_Peau03_MHC_class_II_beta_chain_mRNA_partial_cds/1-162
------------------------------------------------------------
---------------------------------------AGGTGAGGTGGTTCCAGGGCC
AGCAGGAGCTCTCGGCCCACGTGGTGGCCACCGACATTGTCCCCAACGGGGACTGGACCT
ACCAGCTGCTGGTGCTGCTGGAAACG--CCGCCCCAGCGCGGGCTCAGCTACAGCTGCCA
GGTGGAGCACGTGAGCCTGGAGC---------------------
>AY428564.1_Petroica_australis_clone_Peau04_MHC_class_II_beta_chain_mRNA_partial_cds/1-229
--------------------------------TCGAGCTCCCAGCCCGGTCCCGGCCGCC
TGCTCTGCTCCGTGCTGGATTTCTACCCCTCCGCCATCCAGGTGAGGTGGTTCCAGGGCC
AGCAGGAGCTCTCGGCCCACGTGGTGGCCACCGACATTGTCCCCAACGGGGACTGGACCT
ACCAGCTGCTGGTGCTGCTGGAAACG--CCGCCCCAGCGCGGGCTCAGCTACAGCTGCCA
GGTGGAGCACGTGAGCCTGGAGC---------------------
>AY428565.1_Petroica_australis_clone_Peau05_MHC_class_II_beta_chain_mRNA_partial_cds/1-162
------------------------------------------------------------
---------------------------------------AGGTGAGGTGGTTCCAGGGCC
AGCAGGAGCTCTCGGCCCACGTGGTGGCCACCGACATTGTCCCCAACGGGGACTGGACCT
ACCAGCTGCTGGTGCTGCTGGAAACG--CCGCCCCAGCGCGGGCTCAGCTACAGCTGCCA
GGTGGAGCACGTGAGCCTGGAGC---------------------
>AY428566.1_Petroica_australis_clone_Peau06_MHC_class_II_beta_chain_mRNA_partial_cds/1-229
--------------------------------TCGAGCTCCCAGCCCGGTCCCGGCCGCC
TGCTCTGCTCCGTGCTGGATTTCTACCCCTCCGCCATCCAGGTGAGGTGGTTCCAGGGCC
AGCAGGAGCTCTCGGCCCACGTGGTGGCCACCGACATTGTCCCCAACGGGGACTGGACCT
ACCAGCTGCTGGTGCTGCTGGAAACG--CCGCCCCAGCGCGGGCTCAGCTACAGCTGCCA
GGTGGAGCACGTGAGCCTGGAGC---------------------
>AY428567.1_Petroica_australis_clone_Peau07_MHC_class_II_beta_chain_mRNA_partial_cds/1-229
--------------------------------TCGAGCTCCCAGCCCGGTCCCGGCCGCC
TGCTCTGCTCCGTGCTGGATTTCTACCCCTCCGCCATCCAGGTGAGGTGGTTCCAGGGCC
AGCAGGAGCTCTCGGCCCACGTGGTGGCCACCGACATTGTCCCCAACGGGGACTGGACCT
ACCAGCTGCTGGTGCTGCTGGAAACG--CCGCCCCAGCGCGGGCTCAGCTACAGCTGCCA
GGTGGAGCACGTGAGCCTGGAGC---------------------
>AY428568.1_Petroica_australis_clone_Peau08_MHC_class_II_beta_chain_mRNA_partial_cds/1-162
------------------------------------------------------------
---------------------------------------AGGTGAGGTGGTTCCAGGGCC
AGCAGGAGCTCTCGGCCCACGTGGTGGCCACCGACATTGTCCCCAACGGGGACTGGACCT
ACCAGCTGCTGGTGCTGCTGGAAACG--CCGCCCCAGCGCGGGCTCAGCTACAGCTGCCA
GGTGGAGCACGTGAGCCTGGAGC---------------------
>AY428569.1_Petroica_traversi_clone_Petr04_MHC_class_II_beta_chain_mRNA_partial_cds/1-122
------------------------------------------------------------
------------------------------------------------------------
-------------------CGTGGTGGCCAGCGACATTGTCCCCAACGGGGACTGGACCT
ACCAGCTGCTGGTGCTGCTGGAAACG--CCGCCCCAGCGCGGGCTCAGCTACACCTGCCA
GGTGGAGCACGTGAGCCTGGAGC---------------------
>AY428570.1_Petroica_traversi_clone_Petr04D_nonfunctional_MHC_class_II_beta_chain_mRNA_partial_sequence/1-122
------------------------------------------------------------
------------------------------------------------------------
-------------------CGTGGTGGCCAGCGACATTGTCCCCAACGGGGACTGGACCT
ACCAGCTGCTGGTGCTGCTGGAAACG--CCGCCCCAGCGCGGGCTCAGCTACACCTGCCA
GGTGGAGCACGTGAGCCTGGAGC---------------------
>AY437914.1_Andropadus_virens_MHC_class_II_antigen-like_gene_partial_sequence/1-106
------------------------------------------------------------
---------------------------------------AGGTGAGGTGGTTCCAGGGCC
AGCAGGAGCTCTCGGACCACGTGGTGGCCACCGACGTGGTCCCCAACGGGGACTGGAGCT
ACCAGCTGCTGGTGCTGCTGGAAAC-----------------------------------
--------------------------------------------
>AY510090.1_Gallus_gallus_MHC_class_II_beta_chain_mRNA_complete_cds/1-271
----GCCCAAGGTGAGGGTCTCGGCGCTGCAGTCGGGCTCCCTGCCCGAAACCGACCGTC
TGGCGTGCTACGTGACGGGCTTCTACCCGCCGGAGATCGAGGTGAAGTGGTTCCTGAACG
GGCGGGAGGAGACGGAGCGCGTGGTATCCACGGACGTGATGCAGAACGGGGACTGGACGT
ACCAGGTGCTGGTGGTGCTGGAGACC--GTNCCGCNGCGCGGGGACAGCTACGTTTGCCG
GGTGGAGCACGCCAGCCTGCGGCAGCCCATCAGCCAG-------
>AY530535.1_Petroica_traversi_clone_BRex3C_MHC_class_II_antigen_mRNA_partial_cds/1-122
------------------------------------------------------------
------------------------------------------------------------
-------------------CGTGGTGGCCACCGACATTGTCCCCAACGGGGACTGGACCT
ACCAGCTGCTGGTGCTGCTGGAAACG--CCGCCCCAGCGCGGGCTCAGCTACACCTGCCA
GGTGGAGCACGTGAGCCTGGAGC---------------------
>BX933830.1_Gallus_gallus_finished_cDNA_clone_ChEST1009i18/1-254
----GCCCAAGGTGAGGGTCTCGGCGCTGCAGTCGGGCTCCCTGCCCGAAACCGACCGTC
TGGCGTGCTACGTGACGGGCTTCTACCCGCCGGAGATCGAGGTGAAGTGGTTCCAGAACG
GGCGGGAGGAGACGGAGCGCGTGGTGTCCACGGACGTGATGCAGAACGGGGACTGGACGT
ACCAGGTGCTGGTGGTGCTGGAGACC--GTCCCGCGGCGCGGGGACAGCTACGTGTGCCG
GGTGGAGCACGCCAGCCTGC------------------------
>DQ007238.1_Gallus_gallus_MHC_class_II_antigen_beta_chain_(YL)_gene_partial_cds/1-278
----GCCCAAGGTGAGGATCTCTGCGCTGCAGTCGGGCTCCCTGCCCCAAACCGACCGGC
TGGCTTGCTACGTGACGGGCTTCTACCCGCCGGAGATCGAGGTGAAGTGGTTCCAGAACG
GGCAGGAGGAGACAGAGCGCGTGGTGCCCACGGACGTGATCCAGAACGGGGACTGGACGT
ACCAGGTGCTGGTGGTGCTGGAGACC--AGCCCACGGCACGGGGACAGCTGTGTGTGCCA
GGTGGAGCACACCAGCCTGCAGCAGCCCATCACCCAGCACTGGG
>DQ008584.2_Gallus_gallus_MHC_class_II_beta_chain_(B-LB)_mRNA_B-LB-B19_allele_complete_cds/1-271
----GCCCAAGGTGAGGGTCTCGGCGCTGCAGTCGGGCTCCCTGCCCGAAACCGACCGTC
TGGCGTGCTACGTGACGGGCTTCTACCCGCCGGAGATCGAGGTGAAGTGGTTCCTGAACG
GGCGGGAGGAGACGGAGCGCGTGGTGTCCACGGACGTGATGCAGAACGGGGACTGGACGT
ACCAGGTGCTGGTGGTGCTGGAGACC--GTCCCGCGGCGCGGGGACAGCTACGTGTGCCG
GGTGGAGCACGCCAGCCTGCGGCAGCCCATCAGCCAG-------
>DQ008585.2_Gallus_gallus_MHC_class_II_beta_chain_(B-LB)_mRNA_B-LB-B21_allele_complete_cds/1-271
----GCCCAAGGTGAGGGTCTCGGCGCTGCAGTCGGGCTCCCTGCCCGAAACCGACCGTC
TGGCGTGCTACGTGACGGGCTTCTACCCGCCGGAGATCGAGGTGAAGTGGTTCCTGAACG
GGCGGGAGGAGACGGAGCGCGTGGTGTCCACGGACGTGATGCAGAACGGGGACTGGACGT
ACCAGGTGCTGGTGGTGCTGGAGACC--GTCCCGCGGCGCGGGGACAGCTACGTGTGCCG
GGTGGAGCACGCCAGCCTGCGGCAGCCCATCAGCCAG-------
>DQ008586.2_Gallus_gallus_MHC_class_II_beta_chain_(B-LB)_mRNA_B-LB-15I5_allele_complete_cds/1-271
----GCCCAAGGTGAGGGTCTCGGCGCTGCAGTCGGGCTCCCTGCCCGAAACCGACCGTC
TGGCGTGCTACGTGACGGGCTTCTACCCGCCGGAGATCGAGGTGAAGTGGTTCCAGAACG
GGCGGGAGGAGACGGAGCGCGTGGTGTCCACGGACGTGATGCAGAACGGGGACTGGACGT
ACCAGGTGCTGGTGGTGCTGGAGACC--GTCCCGCGGCGCGGGGACAGCTACGTGTGCCG
GGTGGAGCACGCCAGCCTGCGGCAGCCCATCAGCCAG-------
>DQ124232.1_Sphenodon_punctatus
---GGCCCAGAGTGAAAATCTCCCCCACGCAGTCGGACTCCCTGCACCACCCCACCCTGC
TGGTTTGCTCCGTGACGGGCTTTTACCCCTCCGAGATCGAGATCAAGTGGTTCAGAAACG
GGCAGGAGGAGACGGCCGGAGCGGTGTCCACGGAGCTGCTCCAGAACGGAGACTGGACCT
TCCAGATCCTGGTGATGCTGGAAACG--GCCCCCCGGCGCGGAGACGTCTACACCTGCCA
GGTGGAGCACGCCAGCCTGGGCAGCCCCGTCACCGTGCAGTGGG
>DQ490138.1_Cairina_moschata_MHC_class_II_antigen_beta_chain_mRNA_complete_cds/1-268
----GCCCAAGGTGAGGGTCTCTCCCATGCAGTCGAGCTCGCTGCCCCAGACCGACAGGC
TGGCGTGCTACGTGACGGGCTTCTACCCCGCCGAGATCGAGGTGAAGTGGTTCAAGAACG
GCCAGGAGGAGACGAAGCACGTGGTGTCCACGGACGTGATCCAGAACGGGGACTGGACCT
ACCAGGTGCTGGTGATGCTGGAAAGC--ACCCCGCAGCACGGGGACACCTACAAGTGCCA
CGTGCAGCACGCCAGCCTGAAAAGCCCCATCACC----------
>DQ993255.2_Meleagris_gallopavo_major_histocompatibility_complex_(MHC)_B_locus_partial_sequence(2)/1-272
----GCCCAAGGTGCGGGTCTCGGCGCTGCAGTCGGGCTCCCTGCCCGAAACGGACCGCC
TGGCGTGCTACGTGACGGGCTTCTACCCGCCGGAGATCGAGGTGAAGTGGTTCCTGAACG
GGCGCGAGGAGACGGAGCGCGTGGTGTCCACGGACGTGATGCAGAACGGGGACTGGACGT
ACCAGGTGCTGGTGGTGCTGGAGACC--GTCCCGCGGCGCGGGGACAGCTACGTGTGCCG
GGTGGAGCACGCCAGCCTGCGGCAGCCCGTCAGCCAGC------
>DQ993255.2_Meleagris_gallopavo_major_histocompatibility_complex_(MHC)_B_locus_partial_sequence(3)/1-272
----GCCCAAGGTGCGGGTCTCGGCGCTGCAGTCGGGCTCCCTGCCCGAAACGGACCGCC
TGGCGTGCTACGTGACGGGCTTCTACCCGCCGGAGATCGAGGTGAAGTGGTTCCTGAACG
GGCGCGAGGAGACGGAGCGCGTGGTGTCCACGGACGTGATGCAGAACGGCGACTGGACGT
ACCAGGTGCTGGTGGTGCTGGAGACC--GTCCCGCGGCGCGGGGACAGCTACGTGTGCCG
GGTGGAGCACGCCAGCCTGCGGCAGCCCGTCAGCCAGC------
>EF370953.1_Accipiter_gentilis_MHC_class_II_antigen_beta_(Acge-DRB)_gene_exons_1_through_3_and_partial_cds/1-235
----GCCCAAGGTGAGGGTCTCCCCCATGCAGTCGAGTTCCCTGCCCCAGACCAACAGGC
TGGTTTGCTACGTGACGGGGTTTTACCCCGCGGAGATTGAGGTGAAGTGGTTCAAGAACG
GGCAGGAGGAGACGGAGCACGTGGTGTCCACGGACATGATCCAGAACGGCGACTGGACCT
ACCAGGTGATGGTGATGCTGGAAACC--ACCCCGCAGCGCGGGGACACCTACGTGTGCCA
G-------------------------------------------
>EF370954.1_Aegypius_monachus_MHC_class_II_antigen_beta_(Aemo-DRB)_gene_exons_1_through_3_and_partial_cds/1-235
----GCCCAAGGTGAGGGTCTCCCCCATGCAGTCGAGCTCCCTGCCCCAGACCAACAGGC
TGGTTTGCTACGTGACGGGGTTTTACCCTGCGGAGATTGAGGTGAAGTGGTTCAAGAACG
GGCAGGAGGAGACGGAGCACGTGGTGTCCACGGACATGATCCAGAACGGAGACTGGACCT
ACCAGGTGCTGGTGATGCTGGAAACC--ACCCCGCAGCACGGGGACACCTACATGTGCCA
G-------------------------------------------
>EF370955.1_Aquila_chrysaetos_MHC_class_II_antigen_beta_(Aqch-DRB)_gene_exons_1_through_3_and_partial_cds/1-235
----GCCCAAGGTGAGGGTCTCCCCCATGCAGTCGAGCTCCCTGCCCCAGACCAACAGGC
TGGTTTGCTACGTGACGGGGTTTTACCCCGCGGAGATTGAGGTGAAGTGGTTCAAGAACG
GGCAGGAGGAGACGGAGCACGTGGTGTCCACGGACATGATCCAGAACGGAGACTGGACCT
ACCAGGTGATGGTGATGCTGGAAACC--ACCCCGCAGCGCGGGGACACCTACGTGTGCCA
G-------------------------------------------
>EF370956.1_Buteo_buteo_MHC_class_II_antigen_beta_(Buteo-DRB)_gene_exons_1_through_3_and_partial_cds/1-235
----GCCCAAGGTGAGGGTCTCCCCCATGCAGTCGAGCTCCCTGCCCCAGACCAACAGGC
TGGTTTGCTACGTGACGGGGTTTTACCCCGCGGAGATCGAGGTGAAGTGGTTCAAGAACG
GGCAGGAGGAGACGGAGCACGTGGTGTCCACGGACGTGATCCAGAACGGAGACTGGACCT
ACCAGGTGCTGGTGATGCTGGAAACC--ACCCCGCAGCGCGGGGACACCTACGCGTGCCA
G-------------------------------------------
>EF370957.1_Circaetus_gallicus_MHC_class_II_antigen_beta_(Ciga-DRB)_gene_exons_1_through_3_and_partial_cds/1-235
----GCCCAAGGTGAGGGTCTCCCCCATGCAGTCGAGCTCCCTGCCCCAGACCAACAGGC
TGGTTTGCTACGTGACGGGGTTTTACCCCGCGGAGATTGAGGTGAAGTGGTTCAAGAACG
GGCAGGAGGAGACGGAGCACGTGGTGTCCACGGACATGATCCAGAACGGAGACTGGACCT
ACCAGGTGCTGGTGATGCTGGAAACC--ACCCCGCAGCGTGGGGACACCTACGTGTGCCA
G-------------------------------------------
>EF370958.1_Circus_aeruginosus_MHC_class_II_antigen_beta_(Ciae-DRB)_gene_exons_1_through_3_and_partial_cds/1-234
----GCCCAAGGTGAGGGTCTCCCCCATGCAGTCGAGCTCCCTGCCCCAGACCAACAGGC
TGGTTTGCTATGTGACGGGGTTTTACCCCGCGGAGATTGAGGTGAAGTGGTTCAAGAACG
GGCAGGAGGAGACGGAGCACGTGGTGTCCACGGACGTGATCCAGAACGGAGACTGGACCT
ACCAGGTGCTGGTGATGCTGGAAACC--ACCCCGCAGCGCGGGGACACCTACGTGTGCCA
--------------------------------------------
>EF370959.1_Elanus_caeruleus_MHC_class_II_antigen_beta_(Elca-DRB)_gene_exons_1_through_3_and_partial_cds/1-235
----GCCCAAGGTAAGGGTCTCCCCTATGCAGTCAAGCTCCCTGCCCCAAACCAACAGGC
TGGTTTGCTACGTGACGGGATTCTACCCAGCGGAGATCGAGGTGAAGTGGTTCAAGAACG
GGCAGGAGGAGATGGAGCACGTGGTATCCACAGACATGATCCAGAACGGAGACTGGACCT
ACCAGCTGTTGGTGATGCTGGAAACC--ACCCCGCAGCGTGGGGATACTTACACCTGCCA
G-------------------------------------------
>EF370960.1_Gypaetus_barbatus_MHC_class_II_antigen_beta_(Gypa-DRB)_gene_exons_1_through_3_and_partial_cds/1-235
----GCCCAAGGTGAGGGTCTCCCCCATGCAGTCGAGCTCCCTGCCCCAGACCAACAGGC
TGGTTTGCTACGTGACGGGGTTTTACCCCGCGGAGATTGAGGTGAAGTGGTTCAAGAACG
GGCAGGAGGAGACGGAGCACGTGGTGTCCACGGACATGATCCAGAACGGAGACTGGACCT
ACCAGGTGCTGGTGATGCTGGAAACC--ACCCCGCAGCGCGGGGACACCTACGTGTGCCA
G-------------------------------------------
>EF370961.1_Harpyhaliaetus_coronatus_MHC_class_II_antigen_beta_(Haco-DRB)_gene_exons_1_through_3_and_partial_cds/1-235
----GCCCAAGGTGAGGGTCTCCCCCATGCAGTCGAGCTCCCTGCCCCAGACCAACAGGC
TGGTTTGCTACGTGACGGGGTTTTACCCCGCGGAGATTGAGGTGAAGTGGTTCAAGAACG
GGCAGGAGGAGACGGAGCACGTGGTGTCCACGGACATGATCCAGAACGGAGACTGGACCT
ACCAGGTGCTGGTGATGCTGGAAACC--ACCCCGCAGCGCGGGGACACCTACGCGTGCCA
G-------------------------------------------
>EF370962.1_Hieraaetus_pennatus_MHC_class_II_antigen_beta_(Hipe-DRB)_gene_exons_1_through_3_and_partial_cds/1-235
----GCCCAAGGTGAGGGTCTCCCCCATGCAGTCGAGCTCCCTGCCCCAGACCAACAGGC
TGGTTTGCTACGTGACGGGGTTTTACCCTGCGGAGATTGAGGTGAAGTGGTTCAAGAACG
GGCAGGAGGAGACGGAGCACGTGGTGTCCACGGACATGATCCAGAACGGAGACTGGACCT
ACCAGGTGCTGGTGATGCTGGAAACC--ACCCCGCAGCACGGGGACACCTACATGTGCCA
G-------------------------------------------
>EF370963.1_Milvus_milvus_MHC_class_II_antigen_beta_(Mimil-DRB)_gene_exons_1_through_3_and_partial_cds/1-235
----GCCCAAGGTGAGGGTCTCCCCCATGCAGTCGAGCTCCCTGCCCCAGACCAACAGGC
TGGTTTGCTACGTGACGGGGTTTTACCCCGCGGAGATTGAGGTGAAGTGGTTCAAGAACG
GGCAGGAGGAGACGGAGCACGTGGTGTCCACGGACATGATCCAGAACGGAGACTGGACCT
ACCAGGTGCTGGTGATGCTGGAAACC--ACCCCGCAGCGCGGGGACACCTACGTGTGCCA
G-------------------------------------------
>EF370964.1_Neophron_percnopterus_MHC_class_II_antigen_beta_(Nepe-DRB)_gene_exons_1_through_3_and_partial_cds/1-239
TTCAGCCCAAGGTGAGGGTCTCCCCCATGCAGTCGAGCTCCCTGCCCCAGACCAACAGGC
TGGTTTGCTACGTGACGGGGTTTTACCCCGCGGAGATTGAGGTGAAGTGGTTCAAGAACG
GGCAGGAGGAGACGGAGCACGTGGTGTCCACGGACATGATCCAGAACGGAGACTGGACCT
ACCAGGTGCTGGTGATGCTGGAAACC--ACCCCGCAGCGCGGGGACACCTACGTGTGCCA
G-------------------------------------------
>EF370965.1_Pandion_haliaetus_MHC_class_II_antigen_beta_(Paha-DRB)_gene_exons_1_through_3_and_partial_cds/1-238
TTCAGCCCAAGGTGAGGGTCTCCCCAATGCAGTCGAGCTCCCTGCCCCAGACCAACAGGC
TGGTTTGCTACGTGACGGGGTTCTACCCCGCGGAGATTGAGGTGAAGTGGTTCACGAACG
GGCAGGAGGAGACGGAGCGCGTGGTGTCCACGGACATGATCCAGAACAGAGACTGGACCT
ACCAGGTGCTGGTGATGCTGGAAACC--ACGCCGCAGCATGGGGACACCTACGTGTGCCA
--------------------------------------------
>EF370966.1_Gyps_africanus_clone_1.1_MHC_class_II_antigen_beta_(Gyaf-DRB)_gene_exons_1_through_3_and_partial_cds/1-235
----GCCCAAGGTGAGGGTCTCCCCCATGCAGTCGAGCTCCCTGCCCCAGACCAACAGGC
TGGTTTGCTACGTGACGGGGTTTTACCCCGCGGAGATTGAGGTGAAGTGGTTCAAGAACG
GGCAGGAGGAGACGGAGCACGTGGTGTCCACGGACATGATCCAGAACGGAGACTGGACCT
ACCAGGTGCTGGTGATGCTGGAAACC--ACCCCGCAGCACGGGGACACCTACGTGTGCCA
G-------------------------------------------
>EF370967.1_Gyps_africanus_clone_1.2_MHC_class_II_antigen_beta_(Gyaf-DRB)_gene_exons_1_through_3_and_partial_cds/1-235
----GCCCAAGGTGAGGGTCTCCCCCATGCAGTCGAGCTCCCTGCCCCAGACCAACAGGC
TGGTTTGCTACGTGACGGGGTTTTACCCCGCGGAGATTGAGGTGAAGTGGTTCAAGAACG
GGCAGGAGGAGACGGAGCACGTGGTGTCCACGGACATGATCCAGAACGGAGACTGGACCT
ACCAGGTGCTGGTGATGCTGGAAACC--ACTCCGCAGCACGGGGACACCTACGTGTGCCA
G-------------------------------------------
>EF370968.1_Gyps_africanus_clone_1.3_MHC_class_II_antigen_beta_(Gyaf-DRB)_gene_exons_1_through_3_and_partial_cds/1-235
----GCCCAAGGTGAGGGTCTCCCCCATGCAGTCGAGCTCCCTGCCCCAGACCAACAGGC
TGGTTTGCTACGTGACGGGGTTTTACCCCGCGGAGATTGAGGTGAAGTGGTTCAAGAACG
GGCAGGAGGAGACGGAGCACGTGGTGTCCACGGACATGATCCAGAACGGAGACTGGACCT
ACCAGGTGCTGGTGATGCTGGAAACC--ACCCCGCAGCACGGGGACACCTACGTGTGCCA
G-------------------------------------------
>EF370969.1_Gyps_africanus_clone_2.1_MHC_class_II_antigen_beta_(Gyaf-DRB)_gene_exons_1_through_3_and_partial_cds/1-235
----GCCCAAAGTGAGGGTCTCCCCCATGCAGTCGAGCTCCCTGCCCCAGACCAACAGGC
TGGTTTGCTACGTGACGGGGTTTTACCCCGCGGAGATTGAGGTGAAGTGGTTCAAGAACG
GGCAGGAGGAGACGGAGCACGTGGTGTCCACGGACATGATCCAGAACGGAGACTGGACCT
ACCAGGTGCTGGTGATGCTGGAAACC--ACCCCGCAGCACGGGGACACCTACGTGTGCCA
G-------------------------------------------
>EF370970.1_Gyps_africanus_clone_2.2_MHC_class_II_antigen_beta_(Gyaf-DRB)_gene_exons_1_through_3_and_partial_cds/1-235
----GCCCAAGGTGAGGGTCTCCCCCATGCAGTCGAGCTCCCTGCCCCAGACCAACAGGC
TGGTTTGCTACGTGACGGGGTTTTACCCCGCGGAGATTGAGGTGAAGTGGTTCAAGAACG
GGCAGGAGGAGACGGAGCACGTGGTGTCCACGGACATGATCCAGAACGGAGACTGGACCT
ACCAGGTGCTGGTGATGCTGGAAACC--ACCCCGCAGCACGGGGACACCTACGTGTGCCA
G-------------------------------------------
>EF370971.1_Gyps_africanus_clone_2.3_MHC_class_II_antigen_beta_(Gyaf-DRB)_gene_exons_1_through_3_and_partial_cds/1-235
----GCCCAAGGTGAGGGTCTCCCCCATGCAGTCGAGCTCCCTGCCCCAGACCAACAGGC
TGGTTTGCTACGTGACGGGGTTTTACCCCGCGGAGATTGAGGTGAAGTGGTTCAAGAACG
GGCAGGAGGAGACGGAGCACGTGGTGTCCACGGACATGATCCAGAACGGAGACTGGACCT
ACCAGGTGCTGGTGATGCTGGAAACC--ACCCCGCAGCACGGGGACACCTACGTGTGCCA
G-------------------------------------------
>EF370972.1_Gyps_africanus_clone_3.1_MHC_class_II_antigen_beta_(Gyaf-DRB)_gene_exons_1_through_3_and_partial_cds/1-235
----GCCCAAGGTGAGGGTCTCCCCCATACAGTCGAGCTCCCTGCCCCAGACCAACAGGC
TGGTTTGCTACGTGACGGGGTTTTACCCCGCGGAGATTGAGGTGAAGTGGTTCAAGAACG
GGCAGGAGGAGACGGAGCACGTGGTGTCCACGGACATGATCCAGAACGGAGACTGGACCT
ACCAGGTGCTGGTGATGCTGGAAACC--ACCCCGCAGCACGGGGACACCTACGTGTGCCA
G-------------------------------------------
>EF370973.1_Gyps_africanus_clone_3.3_MHC_class_II_antigen_beta_(Gyaf-DRB)_gene_exons_1_through_3_and_partial_cds/1-235
----GCCCAAGGTGAGGGTCTCCCCCATGCAGTCGAGCTCCCTGCCCCAGACCAACAGGC
TGGTTTGCTACGTGACGGGGTTTTACCCCGCGGAGATTGAGGTGAAGTGGTTCAAGAACG
GGCAGGAGGAGACGGAGCACGTGGTGTCCACGGACATGATCCAGAACGGAGACTGGACCT
ACCAGGTGCTGGTGATGCTGGAAACC--ACCCCGCAGCACGGGGACACCTACGTGTGCCA
G-------------------------------------------
>EF370974.1_Gyps_africanus_clone_3.4_MHC_class_II_antigen_beta_(Gyaf-DRB)_gene_exons_1_through_3_and_partial_cds/1-235
----GCCCAAGGTGAGGGTCTCCCCCATGCAGTCGAGCTCCCTGCCCCAGACCAACAGGC
TGGTTTGCTACGTGACGGGGTTTTACCCCGCGGAGATTGAGGTGAAGTGGTTCAAGAACG
GGCAGGAGGAGACGGAGCACATGGTGCCCACGGACATGATCCAGAACGGAGACTGGACCT
ACCAGGTGCTGGTGATGCTGGAAACC--ACCCCGCAGCACGGGGACACCTACGTGTGCCA
G-------------------------------------------
>EF370975.1_Gyps_coprotheres_clone_1.1_MHC_class_II_antigen_beta_(Gyco-DRB)_gene_exons_1_through_3_and_partial_cds/1-235
----GCCCAAGGTGAGGGTCTCCCCCATGCAGTCGAGCTCCCTGCCCCAGACCAACAGGC
TGGTTTGCTACGTGACGGGGTTTTACCCTGCGGAGATTGAGGTGAAGTGGTTCAAGAACG
GGCAGGAGGAGACGGAGCACGTGGTGTCCACGGACATGATCCAGAACGGAGACTGGACCT
ACCAGGTGCTGGTGATGCTGGAAACC--ACCCCGCAGCACGGGGACACCTACATGTGCCA
G-------------------------------------------
>EF370977.1_Gyps_coprotheres_clone_1.3_MHC_class_II_antigen_beta_(Gyco-DRB)_gene_exons_1_through_3_and_partial_cds/1-235
----GCCCAAGGTGAGGGTCTCCCCCATGCAGTCGAGCTCCCTGCCCCAGACCAACAGGC
TGGTTTGCTACGTGACGGGGTTTTACCCTGCGGAGATTGAGGTGAAGTGGTTCAGGAACG
GGCAGGAGGAGACGGAGCACGTGGTGTCCACGGACATGATCCAGAACGGAGACTGGACCT
ACCAGGTGCTGGTGATGCTGGAAACC--ACCCCGCAGCACGGGGACACCTACATGTGCCA
G-------------------------------------------
>EF370978.1_Gyps_coprotheres_clone_1.4_MHC_class_II_antigen_beta_(Gyco-DRB)_gene_exons_1_through_3_and_partial_cds/1-235
----GCCCAAGGTGAGGGTCTCCCCCATGCAGTCGAGCTCCCTGCCCCAGACCAACAGGC
TGGTTTGCTACGTGACGGGGTTTTACCCTGCGGAGATTGAGGTGAAGTGGTTCAAGAACG
GGCAGGAGGAGACGGAGCACGTGGTGTCCACGGACATGATCCAGAACGGAGACTGGACCT
ACCAGGTGCTGGTGATGCTGGAAACC--ACCCCGCAGCACGGGGACACCTACATGTGCCA
G-------------------------------------------
>EF370979.1_Tyto_alba_MHC_class_II_antigen_beta_(Tyal-DRB)_gene_exons_1_through_3_and_partial_cds/1-239
TTCCGCCCGAGGTGAGGGTCTTCCCCATGGAGTCGAGCTCCCAGCCCCAGACCAACAGGC
TGGTTTGCGCCGTGATGGATTTCTACCCCGCGGAGGTGGAGGTGAAGTGGTTCAAGAACG
GGCAGGAGGAGACGGAGCGCGTGGTGTCCACGGACGTGATCCAGAACGGGGACTGGACCT
ACCAGGTGCTGGTGATGCTGGAAACC--ACCCCGCAGCGCGGGGACACCTACGCGTGCCA
G-------------------------------------------
>EF370980.1_Bubo_bubo_MHC_class_II_antigen_beta_(Bubbu-DRB)_gene_exons_1_through_3_and_partial_cds/1-239
TTCAGCCCAAGGTGAGGGTCACCCCCATGCAGTCAAGCTCCCTGCCCCAGACCAAGAGGC
TGGCTTGCTACGTGACGGGGTTTTACCCGGCGGAGATCGAGGTGAAGTGGTTCCAGAATG
GGCAGGAGGAGACGGAGAGCGTGGCATCCACGGACATGATCCAGAATGGAGACTGGACCT
ACCAGGTGCTGGTGATGCTGGAAGCC--ACCCCGCAGCGCGGGGACACCTACACGTGCCA
G-------------------------------------------
>EF370981.1_Otus_scops_MHC_class_II_antigen_beta_(Otsc-DRB)_gene_exons_1_through_3_and_partial_cds/1-237
--CCGCCCAAGGTGAGGGTCGCCCCCGTGCAGTCGAGCTCCCTGCCCCAGACCGACAGGC
TGGCTTGCTACGTGACGGGCTTCTACCCGGCGGAGATCGAGGTGAAGTGGTTCCAGAACG
GGCGGGAGGAGACGGAGCGCGTGGTGTCCACGGACGTGATCCAGAACGGAGACTGGACCT
ACCAGGTGCTGGTGATGCTGGAAACC--ACCCCGCAGCGCGGGGACACCTACACGTGCCA
G-------------------------------------------
>EF370982.1_Strix_aluco_MHC_class_II_antigen_beta_(Stal-DRB)_gene_exons_1_through_3_and_partial_cds/1-239
TTCAGCCCAAGGTGAGGGTCTACCCCGTGCAGTCGAGCTCCCTGCCCCAGATCGACAGGC
TGGCTTGCTACGTGACGGGCTTTTACCCGGCGCAGATCGAGGTGAAGTGGTTCCAGAACG
GGCGGGAGGAGACGGAGCGCGTGGTGTCCACGGACGTGATCCCCAACGGAGACTGGACCT
ACCAGGTGCTGGTGATGCTGGAAACC--ACCCCGCAGCGCGGGGACACCTACACGTGCCA
G-------------------------------------------
>EF370983.1_Asio_otus_MHC_class_II_antigen_beta_(Asot-DRB)_gene_exons_1_through_3_and_partial_cds/1-239
TTCAGCCCAAGGTGAGGGTCGCCCCCGTGCAGTCGAGCTCCCTGCCCCAGACCGACAGGC
TGGCTTGCTACGTGACGGGCTTTTACCCGGCGGAGATCGAGGTGAAGTGGTTCCAGAACG
GGCGGGAGGAGACGGAGCGCGTGGTGTCCACGGACGTGATCCAGAACGGAGACTGGACCT
ACCAGGTGCTGGTGATGCTGGAAACC--ACCCCGCAGCGCGGGGACACCTACACGTGCCA
G-------------------------------------------
>EF370984.1_Athene_noctua_MHC_class_II_antigen_beta_(Atno-DRB)_gene_exons_1_through_3_and_partial_cds/1-237
--CCGCCCAAGGTGAGGGTCGCCCCCGTGCAGTCGAGCTCCCTGCCCCAGACCGACAGGC
TGGCTTGCTACGTGACGGGCTTCTACCCGGCGGAGATCGAGGTGAAGTGGTTCCAGAACG
GGCGGGAGGAGACGGAGCGCGTGGTGTCCACGGACGTGATCCAGAACGGGGACTGGACCT
ACCAGGTGCTGGTGATGCTGGAAACC--ACCCCGCAGCGCGGGGACACCTACACGTGCCA
G-------------------------------------------
>EF370985.1_Falco_peregrinus_MHC_class_II_antigen_beta_(Fape-DRB)_gene_exons_2_3_and_partial_cds/1-209
------------------------------AGTCGAGCTCCCTGCCGCAGATCGACAGGT
TGGTGTGTGCCGTGATGGATTATTACCCGGCGGAGATCGAGGTGAAATGGTTTAAAAACG
GGCAGGAGGAAACGGAGCGGGTGGTCTCCACCGACGTGATCCAAAACGGAGACTGGACCT
ACCAGGTCCTGGTGATGCTGGAAACC--ACCCCGCAACGCGGCGACGTCTACACGTGCCA
G-------------------------------------------
>EF370986.1_Falco_naumanni_MHC_class_II_antigen_beta_(Fana-DRB)_gene_exons_2_3_and_partial_cds/1-209
------------------------------AGTCGAGCTCCCTGCCGCAGATCGACAGGT
TGGTGTGCGCCGTGATGGATTTCTACCCGGCGGAGATCGAGGTGAAATGGTTTAAAAACG
GGCAGGAGGAAACGGAGCGGGTGGTCTCCACCGACGTGATCCAAAACGGCGACTGGACCT
ACCAGGTCCTGGTGATGCTGGAAACC--ACCCCCCAACGCGGCGACGTCTACACGTGCCA
G-------------------------------------------
>EF370987.1_Falco_tinnunculus_MHC_class_II_antigen_beta_(Fati-DRB)_gene_exons_2_3_and_partial_cds/1-209
------------------------------AGTCGAGCTCCCTGCCGCAGATCGACAGGT
TGGTGTGCGCCGTGATGGATTTCTACCCGGCGGAGATCGAGGTGAAATGGTTTAAAAACG
GGCAGGAGGAAACGGAGCGGGTGGTCTCCACCGACGTGATCCAAAACGGCGACTGGACCT
ACCAGGTCCTGGTGATGCTGGAAACC--ACCCCCCAACGCGGCGACGTCTACACGTGCCA
G-------------------------------------------
>EF370988.1_Falco_femoralis_MHC_class_II_antigen_beta_(Fafe-DRB)_gene_exons_2_3_and_partial_cds/1-209
------------------------------AGTCGAGCTCCCTGCCGCAGATCGACAGGT
TGGTGTGTGCCGTGATGGATTTCTACCCGGCGGAGATCGAGGTGAAATGGTTTAAAAACG
GGCAGGAGGAAACGGAGCGGGTGGTCTCCACCGACATGATCCAAAACGGAGACTGGACCT
ACCAGGTCCTGGTGATGCTGGAAACC--ACCCCGCAACGCGGCGACGTCTACACGTGCCA
G-------------------------------------------
>EF370989.1_Falco_biarmicus_MHC_class_II_antigen_beta_(Fabi-DRB)_gene_exons_2_3_and_partial_cds/1-209
------------------------------AGTCGAGCTCCCTGCCGCAGATCGACAGGT
TGGTGTGTGCCGTGATGGATTACTACCCGGCGGAGATCGAGGTGAAATGGTTTAAAAACG
GGCAGGAGGAAACGGAGCGGGTGGTCTCCACCGACGTGATCCAAAACGGAGACTGGACCT
ACCAGGTCCTGGTGATGCTGGAAACC--ACCCCGCAACGCGGCGACGTCTACACGTGCCA
G-------------------------------------------
>EF370990.1_Gyps_africanus_clone_3.2_MHC_class_II_antigen_beta_(Gyaf-DRB)_gene_exons_1_through_3_and_partial_cds/1-235
----GCCCAAGGTGAGGGTCTCCCCCATGCAGTCGAGCTCCCTGCCCCAGACCAACAGGC
TGGCTTGCTACGTGACGGGGTTTTACCCCGCGGAGATTGAGGTGAAGTGGTTCAAGAACG
GGCAGGAGGAGACGGAGCACATGGTGTCCACGGACATGATCCAGAACGGAGACTGGACCT
ACCAGGTGCTGGTGATGCTGGAAACC--ACCCCGCAGCACGGGGACACCTACGTGTGCCA
G-------------------------------------------
>EF554708.1_Gallus_gallus_clone_AA1_MHC_class_II_beta_mRNA_complete_cds/1-254
----GCCCAAGGTGAGGGTCTCGGCGCTGCAGTCGGGCTCCCTGCCCGAAACCGACCGTC
TGGCGTGCTACGTGACGGGCTTCTACCCGCCGGAGATTGAGGTGAAGTGGTTCCTGAACG
GGCGGGAGGAGACGGAGCGCGTGGTGTCCACGGACGTGATGCAGAACGGGGACTGGACGT
ACCAGGTGCTGGTGGTGCTGGAGACC--GTCCCGCGGCGCGGGGACAGCTACGTGTACCG
GGTGGAGCACGCCAGCCTGC------------------------
>EF554709.1_Gallus_gallus_clone_AA2_MHC_class_II_beta_mRNA_complete_cds/1-271
----GCCCAAGGTGAGGGTCTCGGCGCTGCAGTCGGGCTCCCTGCCCGAAACCGACCGTC
TGGCGTGCTACGTGACGGGCTTCTACCCGCCGGAGATCGAGGTGAAGTGGTTCCTGAACG
GGCGGGAGGAGACGGAGCGCGTGGTGTCCACGGACGTGATGCAGAACGGGGACTGGACGT
ACCAGGTGCTGGTGGTGCTGGAGACC--GTCCCGCGGCGCGGGGACAGCTACGTGTGCCG
GGTGGAGCACGCCAGCCTGCGGCAGCCCATCAGCCAG-------
>EF554710.1_Gallus_gallus_clone_AA3_MHC_class_II_beta_mRNA_complete_cds/1-271
----GCCCAAGGTGAGGGTCTCGGCGCTGCAGTCGGGCTCCCTGCCCGAAACCGACCGTC
TGGCGTGCTACGTGACGGGCTTCTACCCGCCGGAGATCGAGGTGAAGTGGTTCCTGAACG
GGCGGGAGGAGACGGAGCGCGTGGTGTCCACGGACGTGATGCAGAACGGGGACTGGACGT
ACCAGGTGCTGGTGGTGCTGGAGACC--GTCCCGCGGCGCGGGGACAGCTACGTGTGCCG
GGTGGAGCACGCCAGCCTGCGGCAGCCCATCAGCCAG-------
>EF554711.1_Gallus_gallus_clone_AA5_MHC_class_II_beta_mRNA_complete_cds/1-271
----GCCCAAGGTGAGGGTCTCGGCGCTGCAGTCGGGCTCCCTGCCCGAAACCGACCGTC
TGGCGTGCTACGTGACGGGCTTCTACCCGCCGGAGATCGAGGTGAAGTGGTTCCTGAACG
GGCGGGAGGAGACGGAGCGCGTGGTGTCCACGGACGTGATGCAGAACGGGGACTGGACGT
ACCAGGTGCTGGTGGTGCTGGAGACC--GTCCCGCGGCGCGGGGACAGCTACGTGTGCCG
GGTGGAGCACGCCAGCCTGCGGCAGCCCATCAGCCAG-------
>EF554712.1_Gallus_gallus_clone_K1_MHC_class_II_beta_mRNA_complete_cds/1-271
----GCCCAAGGTGAGGGTCTCGGCGCTGCAGTCGGGCTCCCTGCCCGAAACCGACCGTC
TGGCGTGCTACGTGACGGGCTTCTACCCGCCGGAGATCGAGGTGAAGTGGTTCCAGAACG
GGCGGGAGGAGACGGAGCGCGTGGTGTCCACGGACGTGATGCAGAACGGGGACTGGACGT
ACCAGGTGCTGGTGGTGCTGGAGACC--GTCCCGCGGCGCGGGGACAGCTACGTGTGCCG
GGTGGAGCACGCCAGCCTGCGGCAGCCCATCAGCCAG-------
>EF554713.1_Gallus_gallus_clone_K2_MHC_class_II_beta_mRNA_complete_cds/1-271
----GCCCAAGGTGAGGGTCTCGGCGCTGCAGTCGGGCTCCCTGCCCGAAACCGACCGTC
TGGCGTGCTACGTGACGGGCTTCTACCCGCCGGAGATCGAGGTGAAGTGGTTCCTGAACG
GGCGGGAGGAGACGGAGCGCGTGGTGTCCACGGACGTGATGCAGAACGGGGACTGGACGT
ACCAGGTGCTGGTGGTGCTGGAGACC--GTCCCGCGGCGCGGGGACAGCTACGTGTGCCG
GGTGGAGCACGCCAGCCTGCGGCAGCCCATCAGCCAG-------
>EF554714.1_Gallus_gallus_clone_K3_MHC_class_II_beta_mRNA_complete_cds/1-271
----GCCCAAGGTGAGGGTCTCGGCGCTGCAGTCAGGCTCCCTGCCCGAAACCGACCGAC
TGGCGTGCTACGTGACGGGCTTCTACCCGCCGGAGATCGAGGTGAAGTGGTTCCTGAACG
GGCGGGAGGAGACGGAGCGCGTGGTGTCCACGGACGTGATGCAGAACGGGGACTGGACGT
ACCAGGTGCTGGTGGTGCTGGAGACC--GTCCCGCGGCGCGGGGACAGCTACGTGTGCCG
GGTGGAGCACGCCAGTCTGCGGCAGCCCATCAGCCAG-------
>EF554715.1_Gallus_gallus_clone_Y1_MHC_class_II_beta_mRNA_complete_cds/1-271
----GCCCAAGGTGAGGGTCTCGGCGCTGCAGTCGGGCTCCCTGCCCGAAACCGACCGTC
TGGCGTGCTACGTGACGGGCTTCTACCCGCCGGAGATCGAGGTGAAGTGGTTCCAGAACG
GGCGGGAGGAGACGGAGCGCGTGGTGTCCACGGACGTGATGCAGAACGGGGACTGGACGT
ACCAGGTGCTGGTGGTGCTGGAGACC--GTCCCGCGGCGCGGGGACAGCTACGTGTGCCG
GGTGGAGCACGCCAGCCTGCGGCAGCCCATCAGCCAG-------
>EF554716.1_Gallus_gallus_clone_Y2_MHC_class_II_beta_mRNA_complete_cds/1-271
----GCCCAAGGTGAGGGTCTCGGCGCTGCAGTCGGGCTCCCTGCCCGAAACCGACCGTC
TGGCGTGCTACGTGACGGGCTTCTACCCGCCGGAGATCGAGGTGAAGTGGTTCCAGAACG
GGCGGGAGGAGACGGAGCGCGTGGTGTCCACGGACGTGATGCAGAACGGGGACTGGACGT
ACCAGGTGCTGGTGGTGCTGGAGACC--GTCCCGCGGCGCGGGGACAGCTACGTGTGCCG
GGTGGAGCACGCCAGCCTGCGGCAGCCCATCAGCCAG-------
>EF554717.1_Gallus_gallus_clone_Y3_MHC_class_II_beta_mRNA_complete_cds/1-271
----GCCCAAGGTGAGGGTCTCGGCGCTGCAGTCGGGCTCCCTGCCCGAAACCGACCGTC
TGGCGTGCTACGTGACGGGCTTCTACCCGCCGGAGATCGAGGTGAAGTGGTTCCTGAACG
GGCGGGAGGAGACGGAGCGCGTGGTGTCCACGGACGTGATGCAGAACGGGGACTGGCCGT
ACCAGGCGCTGGTGGTGCTGGAGACC--GTCCCGCGGCGCGGGGACAGCTACGTGTGCCG
GGTGGAGCACGCCAGCCTGCGGCAGCCCATCAGCCAG-------
>EF554718.1_Gallus_gallus_clone_Y4_MHC_class_II_beta_mRNA_complete_cds/1-271
----GCCCAAGGTGAGGGTCTCGGCGCTGCAGTCGGGCTCCCTGCCCGAAACCGACCGTC
TGGCGTGCTACGTGACGGGCTTCTACCCGCCGGAGATCGAGGTGAAGTGGTTCCAGAACG
GGCGGGAGGAGACGGAGCGCGTGGTGTCCACGGACGTGATGCAGAACGGGGACTGGACGT
ACCAGGTGCTGGTGGTGCTGGAGACC--GTCCCGCGGCGCGGGGACAGCTACGTGTGCCG
GGTGGAGCACGCCAGCCTGCGGCAGCCCATCAGCCAG-------
>EF554719.1_Gallus_gallus_clone_SH1_MHC_class_II_beta_mRNA_complete_cds/1-271
----GCCCAAGGTGAGGGTCTCGGCGCTGCAGTCGGGCTCCCTGCCCGAAACCGACCGTC
TGGCGTGCTACATGACGGGCTTCTACCCGCCGGAGATCGAGGTGAAGTGGTTCCTGAACG
GGCGGGAGGAGACGGAGCGCGTGGTGTCCACGGACGTGATGCAGAACGGGGACTGGACGT
ACCAGGTGCTGGTGGTGCTGAAGAGC--ATCCCGCGGCGCGGGGACAGCTACGTGTGCCG
GGTGGAGCACGCCAGCCTGCGGCAGCCCATCAGCCAG-------
>EF641223.1_Asio_otus_MHC_class_II_antigen_beta_(Asot-DAB2)_mRNA_Asot-DAB2*01_allele_partial_cds/1-215
TTCAGCCCAAGGTGAGGGTCGCCCCCGTGCAGTCGAGCTCCCTGCCCCAGACCGACAGGC
TGGCTTGCTACGTGACGGGCTTTTACCCGGCGGAGATCGAGGTGAAGTGGTTCCAGAACG
GGCGGGAGGAGACGGAGCGCGTGGTGTCCACGGACGTGATCCAGAACGGAGACTGGACCT
ACCAGGTGCTGGTGATGCTGGAAACC--ACCCCGCAG-----------------------
--------------------------------------------
>EF641224.1_Asio_otus_MHC_class_II_antigen_beta_(Asot-DAB1)_mRNA_Asot-DAB1*01_allele_partial_cds/1-197
------------------TCTACCCCGTGCAGTCGAGCTCCCTGCCCCAGATCGACAGGC
TGGTTTGTGCCGTGATGGATTTCTACCCGGCGCAGATCGAGGTGAAGTGGTTCCAGAACG
GGCGGGAGGAGACGGAGCGCGTGGTGTCCACGGACGTGATCCAGAACGGAGACTGGACCT
ACCAGGTGCTGGTGATGCTGGAAACC--ACCCCGCAG-----------------------
--------------------------------------------
>EF641225.1_Asio_otus_MHC_class_II_antigen_beta_(Asot-DAB1)_mRNA_Asot-DAB1*02_allele_partial_cds/1-197
------------------TCTACCCCGTGCAGTCGAGCTCCCTGCCCCAGATCGACAGGC
TGGTTTGTGCCGTGATGGATTTCTACCCGGCGCAGATCGAGGTGAAGTGGTTCCAGAACG
GGCGGGAGGAGACGGAGCGCGTGGTGTCCACGGACGTGATCCAGAACGGAGACTGGACCT
ACCAGGTGCTGGTGATGCTGGAAACC--ACCCCGCAG-----------------------
--------------------------------------------
>EF641226.1_Surnia_ulula_MHC_class_II_antigen_beta_(Suul-DAB2)_mRNA_Suul-DAB2*01_allele_partial_cds/1-213
--CCGCCCAAGGTGAGGGTCGCCCCCGTGCAGTCGAGCTCCCTGCCCCAGACCGACAGGC
TGGCTTGCTACGTGACGGGCTTTTACCCGGCGGAGATCGAGGTGAAGTGGTTCCAGAACG
GGCGGGAGGAGACAGAGCGCGTGGTGTCCACGGACGTGATCCCCAACGGAGACTGGACCT
ACCAGGTGCTGGTGATGCTGGAAACC--AGCCCGCAG-----------------------
--------------------------------------------
>EF641227.1_Surnia_ulula_MHC_class_II_antigen_beta_(Suul-DAB2)_mRNA_Suul-DAB2*02_allele_partial_cds/1-213
--CCGCCCAAGGTGAGGGTCGCCCCCGTGCAGTCGAGCTCCCTGCCCCAGACCGACAGGC
TGGCTTGCTACGTGACGGGCTTTTACCCGGCGGAGATCGAGGTGAAGTGGTTCCAGAACG
GGCGGGAGGAGACAGAGCGCGTGGTGTCCACGGACGTGATCCCCAACGGAGACTGGACCT
ACCAGGTGCTGGTGATGCTGGAAACC--AGCCCGCAG-----------------------
--------------------------------------------
>EF641228.1_Surnia_ulula_MHC_class_II_antigen_beta_(Suul-DAB2)_mRNA_Suul-DAB2*03_allele_partial_cds/1-213
--CCGCCCRAGGTGAGGGTCGCCCCCGTGCAGTCGAGCTCCCTGCCCCAGACCGACAGGC
TGGCTTGCTACGTGACGGGCTTTTACCCGGCGGAGATCGAGGTGAAGTGGTTCCAGAACG
GGCGGGAGGAGACGGAGCGCGTGGTGTCCACGGACGTGATCCCCAACGGAGACTGGACCT
ACCAGGTGCTGGTGATGCTGGAAACC--AGCCCGCAG-----------------------
--------------------------------------------
>EF641229.1_Surnia_ulula_MHC_class_II_antigen_beta_(Suul-DAB1)_mRNA_Suul-DAB1*01_allele_partial_cds/1-197
------------------TCTACCCCATGCAGTCGAGCTCCCTGCCCCAGATCGACAGGC
TGGTTTGTGCCGTGATGGATTTCTACCCGGCGCAGATCGAGGTGACGTGGTTCCAGAACG
GGCGGGAGGAGACGGAGCGTGTGGTGTCCACGGACGTGATCCCCAACGGAGACTGGACCT
ACCAGGTGCTGGTGATGCTGGAAACC--AGCCCGCAG-----------------------
--------------------------------------------
>EF641230.1_Surnia_ulula_MHC_class_II_antigen_beta_(Suul-DAB1)_mRNA_Suul-DAB1*02_allele_partial_cds/1-197
------------------TCTACCCCATGCAGTCGAGCTCCCTGCCCCAGATCGACAGGC
TGGTTTGTGCCGTGATGGATTTCTACCCGGCGGAGATCGAGGTGACGTGGTTCCAGAACG
GGCGGGAGGAGACGGAGCGCGTGGTGTCCACGGACGTGATCCCCAACGGAGACTGGACCT
ACCAGGTGCTGGTGATGCTGGAAACC--AGCCCGCAG-----------------------
--------------------------------------------
>EF641231.1_Glaucidium_passerinum_MHC_class_II_antigen_beta_(Glpa-DAB1)_mRNA_Glpa-DAB1*01_allele_partial_cds/1-213
--CCGCCCGAGGTGGAAATCTACCCCATGCAGTCGAGCTCCCTGCCCCGGATCGACAGGC
TGGTTTGTGCCGTGATGGATTTCTACCCGGCGCAGATCGAGGTGAAGTGGTTCCAGAACG
GGCGGGAGGAGACGGAGCGCGTGGTGTCCACGGACGTGATCCCCAACGGAGACTGGACCT
ACCAGGTGCTGGTGATGCTGGAAACC--AGCCCGCAG-----------------------
--------------------------------------------
>EF641232.1_Glaucidium_passerinum_MHC_class_II_antigen_beta_(Glpa-DAB1)_mRNA_Glpa-DAB1*02_allele_partial_cds/1-213
--CCGCCCGAGGTGGAAATCTACCCCATGCAGTCGAGCTCCCTGCCCCGGATCGACAGGC
TGGTTTGTGCCGTGATGGATTTCTACCCGGCGCAGATCGAGGTGAAGTGGTTCCAGAACG
GGCGGGAGGAGACGGAGCGCGTGGTGTCCACGGACGTGATCCCCAACGGAGACTGGACCT
ACCAGGTGCTGGTGATGCTGGAAACC--AGCCCGCAG-----------------------
--------------------------------------------
>EF641233.1_Bubo_scandiacus_MHC_class_II_antigen_beta_(Busc-DAB2)_mRNA_Busc-DAB2*01_allele_partial_cds/1-215
TTCAGCCCAAGGTGAGGGTCGCCCCCGTGCAGTCGAGCTCCCTGCCCCAGACCGACAGGC
TGGCTTGCTACGTGACGGGCTTTTACCCGGCGGAGATCGAGGTGAAGTGGTTCCAGAACG
GGCGGGAGGAGACGGAGCGCGTGGTGTCCACGGACGTGATCCCCAACGGAGACTGGACCT
ACCAGGTGCTGGTGATGCTGGAAACC--ACCCCGCAG-----------------------
--------------------------------------------
>EF641234.1_Bubo_scandiacus_nonfunctional_MHC_class_II_antigen_beta_(Busc-DAB1)_mRNA_Busc-DAB1*01_allele_partial_sequence/1-213
--CCGCCCGAGGTGGAAATCTACCCTGTGCAGTCGAGCTCCCTGCCCCAGATCGACAGGC
TGGTTTGTGCCGTGATGGATTTCTACCCGGCGCAGATCGAGGTGAAGTGGTTCCAGAACG
GGCGGGAGGAGACGGAGCACGTGGTGTCCACGGACGTGATCCCCAACGGAGACTGGACCT
ACCAGGTGCTGGTGATGCTGGAAACC--ACCCCGCAG-----------------------
--------------------------------------------
>EF641235.1_Bubo_scandiacus_MHC_class_II_antigen_beta_(Busc-DAB1)_mRNA_Busc-DAB1*02_allele_partial_cds/1-213
--CCGCCCGAGGTGGAAATCTACCCTGTGCAGTCGAGCTCCCTGCCCCAGATCGACAGGC
TGGTTTGTGCCGTGATGGATTTCTACCCGGCGCAGATCGAGGTGAAGTGGTTCCAGAACG
GGCGGGAGGAGACGGAGCGCGTGGTGTCCACGGACGTGATCCCCAACGGAGACTGGACCT
ACCAGGTGCTGGTGATGCTGGAAACC--ACCCCGCAG-----------------------
--------------------------------------------
>EF641236.1_Bubo_bubo_MHC_class_II_antigen_beta_(Bubu-DAB2)_mRNA_Bubu-DAB2*01_allele_partial_cds/1-215
TTCAGCCCAAGGTGAGGGTCGCCCCCGTGCAGTCGAGCTCCCTGCCCCAGACCGACAGGC
TGGCTTGCTACGTGACGGGCTTTTACCCGGCGCAGATCGAGGTGAAGTGGTTCCAGAACG
GGCGGGAGGAGACGGAGCGCGTGGTGTCCACGGACGTGATCCCCAACGGAGACTGGACCT
ACCAGGTGCTGGTGATGCTGGAAACC--AGCCCGCAG-----------------------
--------------------------------------------
>EF641237.1_Bubo_bubo_MHC_class_II_antigen_beta_(Bubu-DAB2)_mRNA_Bubu-DAB2*02_allele_partial_cds/1-215
TTCAGCCCAAGGTGAGGGTCGCCCCCGTGCAGTCGAGCTCCCTGCCCCAGACCGACAGGC
TGGCTTGCTACGTGACGGGCTTTTACCCGGCGCAGATCGAGGTGAAGTGGTTCCAGAACG
GGCGGGAGGAGACGGAGCGCGTGGTGTCCACGGACGTGATCCCCAACGGAGACTGGACCT
ACCAGGTGCTGGTGATGCTGGAAACC--AGCCCGCAG-----------------------
--------------------------------------------
>EF641238.1_Bubo_bubo_MHC_class_II_antigen_beta_(Bubu-DAB1)_mRNA_Bubu-DAB1*01_allele_partial_cds/1-197
------------------TCTACCCCGTGCAGTCGAGCTCCCTGCCCCAGATCAACAGGC
TGGTTTGTGCCGTGATGGATTTCTACCCGGCGCAGATCGAGGTGAAGTGGTTCCAGAACG
GGCGGGAGGAGACGGAGCGCGTGGTGTCCACGGACGTGATCCCCAACGGAGACTGGACCT
ACCAGGTGCTGGTGATGCTGGAAACC--AGCCCGCAG-----------------------
--------------------------------------------
>EF641239.1_Bubo_bubo_MHC_class_II_antigen_beta_(Bubu-DAB1)_mRNA_Bubu-DAB1*02_allele_partial_cds/1-213
--CCGCCCGAGGTGGAAATCTACCCCGTGCAGTCGAGCTCCCTGCCCCAGATCGACAGGC
TGGTTTGTGCCGTGATGGATTTCTACCCGGCGCAGATCGAGGTGAAGTGGTTCCAGAACG
GGCGGGAGGAGACGGAGCGCGTGGTGTCCACGGACGTGATCCCCAACGGAGACTGGACCT
ACCAGGTGCTGGTGATGCTGGAAACC--AGCCCGCAG-----------------------
--------------------------------------------
>EF641240.1_Strix_nebulosa_MHC_class_II_antigen_beta_(Stne-DAB2)_mRNA_Stne-DAB2*01_allele_partial_cds/1-211
----GCCCAAGGTGAGGGTCGCCCCCGTGCAGTCGAGCTCCCTGCCCCAGACCGACAGGC
TGGCTTGCTACGTGACGGGCTTTTACCCGGCGCAGATCGAGGTGAAGTGGTTCCAGAACG
GGCGGGAGGAGACGGAGCGCGTGGTGTCCACGGACGTGATCCCCAACGGAGACTGGACCT
ACCAGGTGCTGGTGATGCTGGAAACC--ACCCCGCAG-----------------------
--------------------------------------------
>EF641241.1_Strix_nebulosa_MHC_class_II_antigen_beta_(Stne-DAB1)_mRNA_Stne-DAB1*01_allele_partial_cds/1-213
--CCGCCCGAGGTGGAAATCTACCCCGTGCAGTCGAGCTCCCTGCCCCAGATCGACAGGC
TGGTTTGTGCCGTGATGGATTTCTACCCGGCGCAGATCGAGGTGAAGTGGTTCCAGAACG
GGCGGGAGGAGACGGAGCGCGTGGTGTCCACGGACGTGATCCCCAACGGAGACTGGACCT
ACCAGGTGCTGGTGATGCTGGAAACC--ACCCCGCAG-----------------------
--------------------------------------------
>EF641242.1_Strix_uralensis_MHC_class_II_antigen_beta_(Stur-DAB2)_mRNA_Stur-DAB2*01_allele_partial_cds/1-215
TTCAGCCCAAGGTGAGGGTTGCACCCGTGCAGTCGAGCTCCCTGCCCCAGACCGACAGGC
TGGCTTGCTACGTGACGGGCTTTTACCCGGCGCAGATCGAGGTGAAGTGGTTCCAGAACG
GGCGGGAGGAGACGGAGCGCGTGGTGTCCACGGACGTGATCCCCAACGGAGACTGGACCT
ACCAGGTGCTGGTGATGCTGGAAACC--ACCCCGCAG-----------------------
--------------------------------------------
>EF641243.1_Strix_uralensis_MHC_class_II_antigen_beta_(Stur-DAB1)_mRNA_Stur-DAB1*01_allele_partial_cds/1-197
------------------TCTACCCCGTGCAGTCGAGCTCCCTGCCCCAGACCGACAGGC
TGGTTTGTGCCGTGATGGATTTCTACCCGGCGCAGATCGAGGTGAAGTGGTTCCAGAACG
GGCGGGAGGAGACGGAGCGCGTGGTGTCCACGGACGTGATCCCCAACGGAGACTGGACCT
ACCAGGTGCTGGTGATGCTGGAAACC--ACCCCGCAG-----------------------
--------------------------------------------
>EF641244.1_Bubo_africanus_MHC_class_II_antigen_beta_(Buaf-DAB2)_mRNA_Buaf-DAB2*01_allele_partial_cds/1-215
TTCAGCCCAAGGTGAGGGTCGCCCCCGTGCAGTCGAGCTCCCTGCCCCAGACCGACAGGC
TGGCTTGCTACGTGACGGGCTTTTACCCGGCGCAGATCGAGGTGAAGTGGTTCCAGAACG
GGCGGGAGGAGACGGAGCGCGTGGTGTCCACGGACGTGATCCCCAACGGAGACTGGACCT
ACCAGGTGCTGGTGATGCTGGAAACC--AGCCCGCAG-----------------------
--------------------------------------------
>EF641245.1_Bubo_africanus_MHC_class_II_antigen_beta_(Buaf-DAB1)_mRNA_Buaf-DAB1*01_allele_partial_cds/1-185
------------------------------AGTCGAGCTCCCTGCCCCAGAYCGACAGGC
TGGTTTGTGCCGTGATGGATTTCTACCCGGCGCAGATCGAGGTGAAGTGGTTCCAGAACG
GGCGGGAGGAGACGGAGCGCGTGGTGTCCACGGACGTGATCCCCAACGGAGACTGGACCT
ACCAGGTGCTGGTGATGCTGGAAACC--AGCCCGCAG-----------------------
--------------------------------------------
>EF641246.1_Bubo_africanus_MHC_class_II_antigen_beta_(Buaf-DAB1)_mRNA_Buaf-DAB1*02_allele_partial_cds/1-215
TTCAGCCCAAGGTGGAAATCTACCCCGTGCAGTCGAGCTCCCTGCCCCAGATCGACAGGC
TGGTTTGTGCCGTGATGGATTTCTACCCGGCGCAGATCGAGGTGAAGTGGTTCCAGAACG
GGCGGGAGGAGACGGAGCGCGTGGTGTCCACGGACGTGATCCCCAACGGAGACTGGACCT
ACCAGGTGCTGGTGATGCTGGAAACC--AGCCCGCAG-----------------------
--------------------------------------------
>EF641247.1_Athene_noctua_MHC_class_II_antigen_beta_(Atno-DAB2)_mRNA_Atno-DAB2*01_allele_partial_cds/1-211
--CCGCCCAAGGTGAGGGTCGCCCCCGTGCAGTCGAGCTCCCTGCCCCAGACCGACAGGC
TGGCTTGCTACGTGACGGGCTTTTACCCGGCGGAGATCGAGGTGAAGTGGTTCCAGAACG
GGCGGGAGGAGACGGAGCGCGTGGTGTCCACGGACGTGATCCCCAACGGAGACTGGACCT
ACCAGGTGCTGGTGATGCTGGAAACC--AGCCCGC-------------------------
--------------------------------------------
>EF641248.1_Athene_noctua_MHC_class_II_antigen_beta_(Atno-DAB1)_mRNA_Atno-DAB1*01_allele_partial_cds/1-211
--CCGCCCCAGGTGGAAATCTACCCCGTGCAGTCGAGCTCCCTGCCCCAGATCGACAGGC
TGGTTTGTGCCGTGATGGATTTCTACCCGGCGGAGATCGAGGTGAAGTGGTTCCAGAACG
GGCGGGAGGAGACGGAGCGCGTGGTGTCCACGGACGTGATCCCCAACGGAGACTGGACCT
ACCAGGTGCTGGTGATGCTGGAAACC--AGCCCGC-------------------------
--------------------------------------------
>EF641249.1_Athene_noctua_MHC_class_II_antigen_beta_(Atno-DAB1)_mRNA_Atno-DAB1*02_allele_partial_cds/1-211
--CCGCCCCAGGTGGAAATCTACCCCGTGCAGTCGAGCTCCCTGCCCCAGACCGACAGGC
TGGTTTGTGCCGTGATGGATTTCTACCCGGCGGAGATCGAGGTGAAGTGGTTCCAGAACG
GGCGGGAGGAGACGGAGCGCGTGGTGTCCACGGACGTGATCCCCAACGGAGACTGGACCT
ACCAGGTGCTGGTGATGCTGGAAACC--AGCCCGC-------------------------
--------------------------------------------
>EF641250.1_Asio_flammeus_MHC_class_II_antigen_beta_(Asfl-DAB2)_mRNA_Asfl-DAB2*01_allele_partial_cds/1-215
TTCAGCCCAAGGTGAGGGTCGCCCCCGTGCAGTCGAGCTCCCTGCCCCAGACCGACAGGC
TGGCTTGCTACGTGACGGGCTTTTACCCGGCGGAGATCGAGGTGAAGTGGTTCCAGAACG
GGCGGGAGGAGACGGAGCGCGTGGTGTCCACGGACGTGATCCAGAACGGAGACTGGACCT
ACCAGGTGCTGGTGATGCTGGAAACC--ACCCCGCAG-----------------------
--------------------------------------------
>EF641251.1_Asio_flammeus_MHC_class_II_antigen_beta_(Asfl-DAB1)_mRNA_Asfl-DAB1*01_allele_partial_cds/1-197
------------------TCTACCCCGTGCAGTCGAGCTCCCTGCCCCAGATCGACCGGC
TGGTTTGTGCCGTGATGGATTTCTACCCGGCGGAGATCGAGGTGAAGTGGTTCCAGAACG
GGCGGGAGGAGACGGAGCGCGTGGTGTCCACGGACGTGATCCAGAACGGAGACTGGACCT
ACCAGGTGCTGGTGATGCTGGAAACC--ACCCCGCAG-----------------------
--------------------------------------------
>EF641252.1_Aegolius_funereus_MHC_class_II_antigen_beta_(Aefu-DAB2)_mRNA_Aefu-DAB2*01_allele_partial_cds/1-210
-----CCCAAGGTGAGGGTCGCCCCCGTGCAGTCGAGCTCCCTGCCCCAGACCGACAGGC
TGGCTTGCTACGTGACGGGCTTTTACCCGGCGGAGATCGAGGTGAAGTGGTTCCAGAACG
GGCGGGAGGAGACGGAGCGCGTGGTGTCCACGGAGGTGATCCCCAACGGAGACTGGACCT
ACCAGGTGCTGGTGATGCTGGAAACC--AGCCCGCAG-----------------------
--------------------------------------------
>EF641253.1_Aegolius_funereus_MHC_class_II_antigen_beta_(Aefu-DAB1)_mRNA_Aefu-DAB1*01_allele_partial_cds/1-213
--CCGCCCGAGGTGGAAATCTACCCCATGCAGTCGAGCTCCCTGCCCCAGATTGACAGGC
TGGTTTGTGCCGTGATGGATTTTTACCCGGCGGAGATCGAGGTGAAGTGGTTCCAGAACG
GGCGGGAGGAGACGGAGCGCGTGGTGTCCACGGAGGTGATCCCCAACGGAGACTGGACCT
ACCAGGTGCTGGTGATGCTGGAAACC--AGCCCGCAG-----------------------
--------------------------------------------
>EF641254.1_Strix_aluco_MHC_class_II_antigen_beta_(Stal-DAB2)_mRNA_Stal-DAB2*01_allele_partial_cds/1-215
TTCAGCCCAAGGTGAGGGTCGCCCCCGTGCAGTCGAGCTCCCTGCCCCAGACCGACAGGC
TGGCTTGCTACGTGACGGGCTTTTACCCGGCGCAGATCGAGGTGAAGTGGTTCCAGAACG
GGCGGGAGGAGACGGAGCGCGTGGTGTCCACGGACGTGATCCCCAACGGAGACTGGACCT
ACCAGGTGCTGGTGATGCTGGAAACC--ACCCCGCAG-----------------------
--------------------------------------------
>EF641255.1_Strix_aluco_MHC_class_II_antigen_beta_(Stal-DAB1)_mRNA_Stal-DAB1*01_allele_partial_cds/1-213
--CCGCCCGAGGTGGAAATCTACCCCGTGCAGTCGAGCTCCCTGCCCCAGATCGACAGGC
TGGTTTGTGCCGTGATGGATTTCTACCCGGCGCAGATCGAGGTGAAGTGGTTCCAGAACG
GGCGGGAGGAGACGGAGCGCGTGGTGTCCACGGACGTGATCCCCAACGGAGACTGGACCT
ACCAGGTGCTGGTGATGCTGGAAACC--ACCCCGCAG-----------------------
--------------------------------------------
>EF641256.1_Strix_aluco_MHC_class_II_antigen_beta_(Stal-DAB1)_mRNA_Stal-DAB1*02_allele_partial_cds/1-213
--CCGCCCGAGGTGGAAATCTACCCCGTGCAGTCGAGCTCCCTGCCCCAGATCGACAGGC
TGGTTTGTGCCGTGATGGATTTCTACCCGGCGCAGATCGAGGTGAAGTGGTTCCAGAACG
GGCGGGAGGAGACGGAGCGCGTGGTGTCCACGGACGTGATCCCCAACGGAGACTGGACCT
ACCAGGTGCTGGTGATGCTGGAAACC--ACCCCGCAG-----------------------
--------------------------------------------
>EF641257.1_Otus_scops_MHC_class_II_antigen_beta_(Otsc-DAB2)_mRNA_Otsc-DAB2*01_allele_partial_cds/1-213
--CCGCCCAAGGTGAGGGTCGCCCCCGTGCAGTCGAGCTCCCTGCCCCAGACCGACAGGC
TGGCTTGCTACGTGACGGGCTTCTACCCGGCGCAGATCGAGGTGAAGTGGTTCCAGAACG
GGCGGGAGGAGACGGAGCGCGTGGTGTCCACGGACGTGATCCAGAACGGAGACTGGACCT
ACCAGGTGCTGGTGATGCTGGAAACC--ACCCCGCAG-----------------------
--------------------------------------------
>EF641258.1_Otus_scops_MHC_class_II_antigen_beta_(Otsc-DAB2)_mRNA_Otsc-DAB2*02_allele_partial_cds/1-213
--CCGCCCAAGGTGAGGGTCGCCCCCGTGCAGTCGAGCTCCCTGCCCCAGACCGACAGGC
TGGCTTGCTACGTGACGGGCTTCTACCCGGCGGAGATCGAGGTGAAGTGGTTCCAGAACG
GGCGGGAGGAGACGGAGCGCGTGGTGTCCACGGACGTGATCCAGAACGGAGACTGGACCT
ACCAGGTGCTGGTGATGCTGGAAACC--ACCCCGCAG-----------------------
--------------------------------------------
>EF641259.1_Otus_scops_MHC_class_II_antigen_beta_(Otsc-DAB1)_mRNA_Otsc-DAB1*01_allele_partial_cds/1-213
--CCGCCCGAGGTGGAAATCTACCCCGTGCAGTCGAGCTCCCTGCCCCAGATCGACAGGC
TGGTTTGTGCCGTGATGGATTTCTACCCGGCGCAGATCGAGGTGAAGTGGTTCCAGAACG
GGCGGGAGGAGACGGAGCGCGTGGTGTCCACGGACGTGATCCAGAACGGAGACTGGACCT
ACCAGGTGCTGGTGATGCTGGAAACC--ACCCCGCAG-----------------------
--------------------------------------------
>EF641260.1_Tyto_alba_MHC_class_II_antigen_beta_(Tyal-DAB1)_mRNA_Tyal-DAB1*01_allele_partial_cds/1-215
TTCCGCCCAAGGTGAGGGTCTTCCCCATGGAGTCGAGCTCCCAGCCCCAGACCAACAGGC
TGGTTTGCGCCGTGACGGGGTTTTACCCCGCGGAGATGGAGGTGAAGTGGTTCAAGAACG
GGCAGGAGGAGACGGAGCGCGTGGTGTCCACGGACGTGATCCAGAACGGGGACTGGACCT
ACCAGGTGCTGGTGATGCTGGAAACC--ACCCCGCAG-----------------------
--------------------------------------------
>EF641261.1_Tyto_alba_MHC_class_II_antigen_beta_(Tyal-DAB1)_mRNA_Tyal-DAB1*02_allele_partial_cds/1-215
TTCCGCCCGAGGTGAGGGTCTTCCCCATGGAGTCGAGCTCCCAGCCCCAGACCAACAGGC
TGGTTTGCGCCGTGATGGATTTCTACCCCGCGGAGGTGGAGGTGAAGTGGTTCAAGAACG
GGCAGGAGGAGACGGAGCGCGTGGTGTCCACGGACGTGATCCAGAACGGGGACTGGACCT
ACCAGGTGCTGGTGATGCTGGAAACC--ACCCCGCAG-----------------------
--------------------------------------------
>EF641262.1_Tyto_alba_MHC_class_II_antigen_beta_(Tyal-DAB2)_mRNA_Tyal-DAB2*01_allele_partial_cds/1-215
TTCCGCCCAAGGTGAGGGTCTTCCCCATGGAGTCGAGCTCCCAGCCCCAGACCAACAGGC
TGGTTTGCGCCGTGACGGGGTTTTACCCCGCGGAGATGGAGGTGAAGTGGTTCAAGAACG
GGCAGGAGGAGACGGAGCGCGTGGTGTCCACGGACGTGATCCAGAACGGGGACTGGACCT
ACCAGGTGCTGGTGATGCTGGAAACC--ACCCCGCAG-----------------------
--------------------------------------------
>EF643464.1_Numida_meleagris_MHC_class_II_antigen_(BLB2)_mRNA_partial_cds/1-228
------------------------------AGTCGGGGTCACTGCCCGAAACCGACCGTC
TGGCGTGCTACGTGACGGGCTTCTACCCGCCGGAGATCGAGGTGAAGTGGTTCCTGAACG
GGCGGGAGGAGACGGAGCGCGTGGTGTCCACGGACGTGATCCAGAACGGGGACTGGACGT
ACCAGGTGCTGGTGGTGCTGGAGGGC--GGCCCTCGGCGCGGGGACAGCTACGCGTGCCA
GGTGGAGCACGCCAGCCTGC------------------------
>EF661573.1_Gallus_gallus_clone_BLB_AA4_MHC_class_II_antigen_beta_chain_mRNA_complete_cds/1-271
----GCCCAAGGTGAGGGTCTCGGCGCTGCAGTCGGGCTCCCTGCCCGAAACCGACCGTC
TGGCGCGCTACGTGACGGGCTTCTACCCGCCGGAGATCGAGGTGAAGTGGTTCCTGAACG
GGCGGGAGGAGACGGAGCGCGTGGTGTCCACGGACGTGATGCAGAACGGGGACTGGACGT
ACCAGGTGCTGGTGGTGCTGGAGACC--GTCCCGCGGCGCGGGGACAGCTACGTGTGCCG
GGTGGAGCACGCCAGCCTGCGGCAGCCCATCAGCCAG-------
>EF661574.1_Gallus_gallus_clone_BLB_SH2_MHC_class_II_antigen_beta_chain_mRNA_complete_cds/1-271
----GCCCAAGGTGAGGGTCTCGGCGCTGCAGTCGGGCTCCCTGCCCGAAACCGACCGTC
TGGCGTGCTACGTGACGGGCTTCTACCCGCCGGAGATCGAGGTGAAGTGGTTCCTGAACG
GGCGGGAGGAGACGGAGCGCGTGGTGTCCACGGACGTGATGCAGAACGGGGACTGGACGT
ACCAGGTGCTGGTGGTGCTGAAGAGC--ATCCCGCGGCGCGGGGACAGCTACGTGTGCCG
GGTGGAGCACGCCAGCCTGCGGCAGCCCATCAGCCAG-------
>EU030445.1_Numida_meleagris_MHC_class_II_antigen_(BLB2)_mRNA_partial_cds/1-227
----GCCCAAGGTGAGGGTGTCGGCGCTGCAGTCGGGCTCCGCGCCGCAAGCCGACCGGC
TGGCGTGCTACGTGACGGGCTTCTACCCGGCCGAGATCGAGGTGAAGTGGTTCCAGAACG
GGCGCGAGGAGACGGAGCGCGTGGTGTCCACGGACGTGATCCAGAACGGGGACTGGACGT
ACCAGGTGCTGGTGGTGCTGGAGGGC--GGCCCTCGGCGCGGGGACAGCTACG-------
--------------------------------------------
>EU326244.1_Rissa_tridactyla_voucher_KT605_clone_A_MHC_class_II_antigen_gene_exons_2_3_and_partial_cds/1-252
------------------------------AGTCGAGCTCCCTGCCCCAGACCGACAGGC
TGGTTTGCGCCGTGATGGATTTCTACCCCCCGGAGATTGAGGTGAAGTGGTTGAAGAACG
GGCAGGAGGAGACGGAGCACGTGGTGTCCACGGAGGTGATGCAGAACGGAGACTGGACCT
ACCAGGTGCTGGTGATGCTGGAAACC--ACCCCGCAGCGCGGGGACACCTACATGTGCCA
GGTGGAGCACGTCAGCCTGCAGCACCCCATCACCCAGCACTGGG
>EU326246.1_Rissa_tridactyla_voucher_KT267_clone_A_MHC_class_II_antigen_gene_exons_2_3_and_partial_cds/1-252
------------------------------AGTCGAGCTCCCTGCCCCAGACCGACAGGC
TGGTTTGCGCCGTGATGGATTTCTACCCCCCGGAGATTGAGGTGAAGTGGTTGAAGAACG
GGCAGGAGGAGACGGAGCACGTGGTGTCCACGGAGGTGATGCAGAACGGAGACTGGACCT
ACCAGGTGCTGGTGATGCTGGAAACC--ACCCCGCAGCGCGGGGACACCTACATGTGCCA
GGTGGAGCACGTCAGCCTGCAGCACCCCATCACCCAGCACTGGG
>EU326249.1_Rissa_tridactyla_voucher_KT293_clone_A_MHC_class_II_antigen_gene_exons_2_3_and_partial_cds/1-252
------------------------------AGTCGAGCTCCCTGCCCCAGACCGACAGGC
TGGTTTGCGCCGTGATGGATTTCTACCCCGCGGAGATTGAGGTGAAGTGGTTGAAGAACG
GGCAGGAGGAGACGGAGCACGTGGTGTCCACGGAGGTGATGCAGAACGGAGACTGGACCT
ACCAGGTGCTGGTGATGCTGGAAACC--ACCCCGCAGCGCGGGGACACCTACATGTGCCA
GGTGGAGCACGTCAGCCTGCAGCGCCCCGTCACCCAGCACTGGG
>EU326251.1_Rissa_tridactyla_voucher_KT212_clone_A_MHC_class_II_antigen_gene_exons_2_3_and_partial_cds/1-252
------------------------------AGTCGAGCTCCCTGCCCCAGACCGACAGGC
TGGTTTGCGCCGTGATGGATTTCTACCCCGCGGAGATTGAGGTGAAGTGGTTGAAGAACG
GGCAGGAGGAGACGGAGCACGTGGTGTCCACGGAGGTGATGCAGAACGGAGACTGGACCT
ACCAGGTGCTGGTGATGCTGGAAACC--ACCCCGCAGCGCGGGGACACCTACATGTGCCA
GGTGGAGCACGTCAGCCTGCAGCGCCCCGTCACCCAGCACTGGG
>EU326254.1_Rissa_tridactyla_voucher_KT28589_clone_A_MHC_class_II_antigen_gene_exons_2_3_and_partial_cds/1-252
------------------------------AGTCGAGCTCCCTGCCCCAGACCGACAGGC
TGGTTTGCGCCGTGATGGATTTCTACCCCGCGGAGATTGAGGTGAAGTGGTTGAAGAACG
GGCAGGAGGAGACGGAGCACGTGGTGTCCACGGAGGTGATGCAGAACGGAGACTGGACCT
ACCAGGTGCTGGTGATGCTGGAAACC--ACCCCGCAGCGCGGGGACACCTACATGTGCCA
GGTGGAGCACGTCAGCCTGCAGCGCCCCGTCACCCAGCACTGGG
>EU326255.1_Rissa_tridactyla_voucher_KT207_clone_B_MHC_class_II_antigen_gene_exons_2_3_and_partial_cds/1-252
------------------------------AGTCGAGCTCCCTGCCCCAGACCGACAGGC
TGGTTTGCGCCGTGATGGATTTCTACCCCGCGGAGATTGAGGTGAAGTGGTTGAAGAACG
GGCAGGAGGAGACGGAGCACGTGGTGTCCACGGAGGTGATGCAGAACGGAGACTGGACCT
ACCAGGTGCTGGTGATGCTGGAAACC--ACCCCGCAGCGCGGGGACACCTACATGTGCCA
GGTGGAGCACGTCAGCCTGCAGCGCCCCGTCACCCAGCACTGGG
>EU326256.1_Rissa_tridactyla_voucher_KT34299_clone_B_MHC_class_II_antigen_gene_exons_2_3_and_partial_cds/1-282
TTCAGCCCAAAGTGAGGGTCTCTCCCATGCAGTCGAGCTCCCTGCCCCAGACCGACAGGC
TGGTTTGCGCCGTGACGGGGTTTTACCCTGCGGAGATTGAGGTGAAGTGGTTGAAGAACG
GGCAGGAGGAGACGGAGCACGTGGTGTCCACGGAGGTGATGCAGAACGGAGACTGGACCT
ACCAGGTGCTGGTGATGCTGGAAACC--ACCCCGCAGCGCGGGGACACCTACACGTGCCA
GGTGGAGCACGTCAGCCTGCAGCACCCCATCACCCAGCACTGGG
>EU326257.1_Rissa_tridactyla_voucher_KT283_clone_A_MHC_class_II_antigen_gene_exons_2_3_and_partial_cds/1-282
TTCAGCCCAAAGTGAGGGTCTCCCCCATGCAGTCGAGCTCCCTGCCCCAGACCGACAGGC
TGGTTTGCGCCGTGACGGGGTTTTACCCTGCGGAGATTGAGGTGAAGTGGTTGAAGAACG
GGCAGGAGGAGACGGAGCACGTGGTGTCCACGGAGGTGATGCAGAACGGAGACTGGACCT
ACCAGGTGCTGGTGATGCTGGAAGCC--ACCCCGCAGCGCGGGGACACCTACACGTGCCA
GGTGGAGCACGTCGGCCTGCAGCACCCCGTCACCCAGCACTGGG
>EU326258.1_Rissa_tridactyla_voucher_KT231_clone_B_MHC_class_II_antigen_gene_exons_2_3_and_partial_cds/1-282
TTCAGCCCAAAGTGAGGGTCTCCCCCATGCAGTCGAGCTCCCTGCCCCAGACCGACAGGC
TGGTTTGCGCCGTGACGGGGCTTTACCCTGCGGAGATTGAGGTGAAGTGGTTGAAGAACG
GGCAGGAGGAGACGGAGCACGTGGTGTCCACGGAGGTGATGCAGAACGGAGACTGGACCT
ACCAGGTGCTGGTGATGCTGGAAACC--ACCCCGCAGCGCGGGGACACCTACACGTGCCA
GGTGGAGCACGTCAGCCTGCAGCACCCCATCACCCAGCACTGGG
>EU326259.1_Rissa_tridactyla_voucher_KT26612_clone_B_MHC_class_II_antigen_gene_exons_2_3_and_partial_cds/1-282
TTCAGCCCAAAGTGAGGGTCTCCCCCATGCAGTCGAGCTCCCTGCCCCAGACCGACAGGC
TGGTTTGCGCCGTGACGGGGTTTTACCCTGCGGAGATTGAGGTGAAGTGGTTGAAGAACG
GGCAGGAGGAGACGGAGCACGTGGTGTCCACGGAGGTGATGCAGAACGGAGACTGGACCT
ACCAGGTGCTGGTGATGCTGGAAACC--ACCCCGCAGCGCGGGGACACCTACATGTGCCA
GGTGGAGCACGTCAGCCTGCAGCACCCCGTCACCCAGCACTGGG
>EU326260.1_Rissa_tridactyla_voucher_KT207_clone_A_MHC_class_II_antigen_gene_exons_2_3_and_partial_cds/1-282
TTCAGCCCAAAGTGAGGGTCTCTCCCATGCAGTCGAGCTCCCTGCCCCAGACCGACAGGC
TGGTTTGCGCCGTGACGGGGTTTTACCCTGCGGAGATTGAGGTGAAGTGGTTGAAGAACG
GGCAGGAGGAGACGGAGCACGTGGTGTCCACGGAGGTGATGCAGAACGGAGACTGGACCT
ACCAGGTGCTGGTGATGCTGGAAACC--ACCCCGCAGCGCGGGGACACCTACACGTGCCA
GGTGGAGCACGTCAGCCTGCAGCACCCCATCACCCAGCACTGGG
>EU326261.1_Rissa_tridactyla_voucher_KT608_clone_A_MHC_class_II_antigen_gene_exons_2_3_and_partial_cds/1-252
------------------------------AGTCGAGCTCCCTGCCCCAGACCGACAGGC
TGGTTTGCGCCGTGATGGATTTCTACCCCGCGGAGATTGAGGTGAAGTGGTTGAAGAACG
GGCAGGAGGAGACGGAGCACGTGGTGTCCACAGAGGTGATGCAGAACGGAGACTGGACCT
ACCAGGTGCTGGTGATGCTGGAAACC--ACCCCGCAGCGCGGGGACACCTACATGTGCCA
GGTGGAGCACGTCAGCCTGCAGCACCCCATCACCCAGCACTGGG
>EU326262.1_Fratercula_arctica_voucher_PF29_clone_A_MHC_class_II_antigen_gene_exons_2_3_and_partial_cds/1-252
------------------------------AGTCGAGCTCCCTGCCCCAGACCAACAGGC
TGGTTTGCGCCGTGATGGATTTCTACCCTGCGGAGATTGAGGTGAAGTGGCTGAAGAACG
GGCAGGAGGAGACGGAGCACGTGGTGTCCACGGAGGTGATGCAGAACGGAGACTGGACCT
ACCAGGTGCTGGTGATGCTGGAAACC--ACCCCGCAGCGCGGGGACACCTACACGTGCCA
GGTGGAGCACGTCAGCCTGCAGCACCCCATCACCCAGCACTGGG
>EU326263.1_Fratercula_arctica_voucher_PF30_clone_A_MHC_class_II_antigen_gene_exons_2_3_and_partial_cds/1-252
------------------------------AGTCGAGCTCCCTGCCCCAGACCAACAGGC
TGGTTTGCGCCGTGATGGATTTCTACCCTGCGGAGATTGAGGTGAAGTGGCTGAAGAACG
GGCAGGAGGAGACGGAGCACGTGGTGTCCACGGAGGTGATGCAGAACGGAGACTGGACCT
ACCAGGTGCTGGTGATGCTGGAAACC--ACCCCGCAGCGCGGGGACACCTACACGTGCCA
GGTGGAGCACGTCAGCCTGCAGCACCCCATCACCCAGCACTGGG
>EU326264.1_Fratercula_arctica_voucher_PF22_clone_A_MHC_class_II_antigen_gene_exons_2_3_and_partial_cds/1-252
------------------------------AGTCGAGCTCCCTGCCCCAGACCAACAGGC
TGGTTTGCGCCGTGATGGATTTCTACCCTGCGGAGATTGAGGTGAAGTGGCTGAAGAACG
GGCAGGAGGAGACGGAGCACGTGGTGTCCACGGAGGTGATGCAGAACGGAGACTGGACCT
ACCAGGTGCTGGTGATGCTGGAAACC--ACCCCGCAGCGCGGGGACACCTACACGTGCCA
GGTGGAGCACGTCAGCCTGCGGCACCCCATCACCCAGCACTGGG
>EU326265.1_Fratercula_arctica_voucher_PF27_clone_A_MHC_class_II_antigen_gene_exons_2_3_and_partial_cds/1-252
------------------------------AGTCGAGCTCCCTGCCCCAGACCAACAGGC
TGGTTTGCGCCGTGATGGATTTCTACCCTGCGGAGATTGAGGTGAAGTGGCTGAAGAACG
GGCAGGAGGAGACGGAGCACGTGGTGTCCACGGAGGTGATGCAGAACGGAGACTGGACCT
ACCAGGTGCTGGTGATGCTGGAAACC--ACCCCGCAGCGCGGGGACACCTACACGTGCCA
GGTGGAGCACGTCAGCCTGCAGCACCCCATCACCCAGCACTGGG
>EU326266.1_Fratercula_arctica_voucher_PF37_clone_A_MHC_class_II_antigen_gene_exons_2_3_and_partial_cds/1-252
------------------------------AGTCGAGCTCCCTGCCCCAGACCAACAGGC
TGGTTTGCGCCGTGATGGATTTCTACCCTGCGGAGATTGAGGTGAAGTGGCTGAAGAACG
GGCAGGAGGAGATGGAGCACGTGGTGTCCACGGAGGTGATGCAGAACGGAGACTGGACCT
ACCAGGTGCTGGTGATGCTGGAAACC--ACCCCGCAGCGCAGGGACACCTACACGTGCCA
GGTGGAGCACGTCAGCCTGCAGCACCCCATCACCCAGCACTGGG
>EU326267.1_Fratercula_arctica_voucher_PF37_clone_B_MHC_class_II_antigen_gene_exons_2_3_and_partial_cds/1-282
TTCAGCCCAAGGTGAAGGTCTCCCCAGTGCAGTCGAGCTCCCTGCCCCAGACCAACAGGC
TGGTTTGCGCTGTGACGGGGTTTTACCCCGCGGAGATTGAGGTGAAGTGGCTGAAGAACG
GGCAGGAGGAGACGGAGCACGTGGTGTCCACGGAGGTGATGCAGAACGGAGACTGGACCT
ACCAGGTGCTGGTGATGCTGGAAACC--ACCCCGCAGCGCGGGGACACCTACACGTGCCA
GGTGGAGCACGTCAGCCTGCAGCACCCCATCACCCAGCACTGGG
>EU326268.1_Alca_torda_voucher_RZ9_clone_A_MHC_class_II_antigen_gene_exons_2_3_and_partial_cds/1-282
TTCAGCCCAAGGTGAAGGTCTCCCCAGTGCAGTCGAGCTCCCTGCCCCAGACCGACAGGC
TGGTTTGCGCCGTGACGGGGTTTTACCCCGCGGAGATTGAGGTGAAGTGGCTGAAGAACG
GGCAGGAGGAGACGGAGCACGTGGTGTCCACGGAGGTGATGCAGAACGGAGACTGGACCT
ACCAGGTGCTGGTGATGCTGGAAACC--GCCCCGCAGCGCGGGGACACCTACACGTGCCA
GGTGGAGCACGTCAGCCTGCAGCACCCCGTCACCCAGCACTGGG
>EU326269.1_Alca_torda_voucher_RZ13_clone_A_MHC_class_II_antigen_gene_exons_2_3_and_partial_cds/1-252
------------------------------AGTCGAGCTCCCTGCCCCAGACCGACAGGC
TGGTTTGCGCCGTGATGGATTTCTACCCCGCGGAGATTGAGGTGAAGTGGCTGAAGAACG
GGCAGGAGGAGACGAAGCACGTGGTGTCCACGGAGGTGATGCAGAACGGAGACTGGACCT
ACCAGGTGCTGGTGATGCTGGAAACC--GCCCCGCAGCGCGGGGACACCTACACGTGCCA
GGTGGAGCACGTCAGCCTGCAGCACCCCGTCACCCAGCACTGGG
>EU326270.1_Alca_torda_voucher_RZ24_clone_A_MHC_class_II_antigen_gene_exons_2_3_and_partial_cds/1-252
------------------------------AGTCGAGCTCCCTGCCCCAGACCGACAGGC
TGGTTTGCGCCGTGATGGATTTCTACCCCGCGGAGATTGAGGTGAAGTGGCTGAAGAACG
GGCAGGAGGAGACGGAGCACGTGGTGTCCACGGAGGTGATGCAGAACGGAGACTGGACCT
ACCAGGTGCTGGTGATGCTGGAAACC--GCCCCGCAGCGCGGGGACACCTACACGTGCCA
GGTGGAGCACGTCAGCCTGCAGCACCCCGTCACCCAGCACTGGG
>EU326271.1_Alca_torda_voucher_RZ27_clone_A_MHC_class_II_antigen_gene_exons_2_3_and_partial_cds/1-252
------------------------------AGTCGAGCTCCCTGCCCCAGACCGACAGGC
TGGTTTGCGCCGTGATGGATTTCTACCCCGCGGAGATTGAGGTGAAGTGGCTGAAGAACG
GGCAGGAGGAGACGGAGCACGTGGTGTCCACGGAGGTGATGCAGAACGGAGACTGGACCT
ACCAGGTGCTGGTGATGCTGGAAACC--GCCCCGCAGCGCGGGGACACCTACACGTGCCA
GGTGGAGCACGTCAGCCTGCAGCACCCCGTCACCCAGCACTGGG
>EU326272.1_Alca_torda_voucher_RZ30_clone_A_MHC_class_II_antigen_gene_exons_2_3_and_partial_cds/1-282
TTCAGCCCAAGGTGAAGGTCTCCCCAGTGCAGTCGAGCTCCCTGCCCCAGACCGACAGGC
TGGTTTGCGCCGTGACGGGGTTTTACCCCGCGGAGATTGAGGTGAAGTGGCTGAAGAACG
GGCAGGAGGAGACGGAGCACGTGGTGTCCACGGAGGTGATGCAGAACGGAGACTGGACCT
ACCAGGTGCTGGTGATGCTGGAAACC--GCCCCGCAGCGCGGGGACACCTACACGTGCCA
GGTGGAGCATGTCAGCCTGCAGCACCCCGTCACCCAGCACTGGG
>EU326273.1_Uria_aalge_voucher_CG601_clone_A_MHC_class_II_antigen_gene_exons_2_3_and_partial_cds/1-282
TTCAGCCCAAGGTGAAGGTCTCCCCAGTGCAGTCGAGCTCCCTGCCCCAGACCGACAGGC
TGGTTTGCGCCGTGACGGGGTTTTACCCCGCGGAGATTGAGGTGAAGTGGTTGAAGAACG
GGCAGGAGGAGACGGAGCACGTGGTGTCCACGGAGGTGATGCAGAACGGAGACTGGACCT
ACCAGGTGCTGGTGATGCTGGAAACC--ACCCCGCAGCGCGGGGACACCTACACGTGCCA
GGTGGAGCACGTCAGCCTGCGGCACCCCGTCACCCAGCACTGGG
>EU326274.1_Uria_aalge_voucher_CG601_clone_B_MHC_class_II_antigen_gene_exons_2_3_and_partial_cds/1-282
TTCAGCCCAAGGTGGAAATCTACCCGGTGCAGTCGAGCTCCCTGCCCCAGACCGACAGGC
TGGTTTGCGCCGTGATGGATTTCTACCCTGCGGAGATTGAGGTGAAGTGGTTGAAGAACG
GGCAGGAGGAGACGGAGCACGTGGTGTCGACGGAGGTGATGCAGAACGGAGACTGGACCT
ACCAGGTGCTGGTGATGCTGGAAACC--ACCCCGCAGCGCGGGGACACCTACACGTGCCA
GGTGGAGCACGTCAGCCTGCGGCACCCCGTCACCCAGCACTGGG
>EU326275.1_Uria_aalge_voucher_CG602_clone_A_MHC_class_II_antigen_gene_exons_2_3_and_partial_cds/1-282
TTCAGCCCAAGGTGAAGGTCTCCCCGGTGCAGTCGAGCTCCCTGCCCCAGACCGACAGGC
TGGTTTGCGCCGTGACGGGGTTTTACCCCGCGGAGATTGAGGTGAAGTGGTTGAAGAACG
GGCAGGAGGAGACGGAGCACGTGGTGTCCACGGAGGTGATGCAGAACGGAGACTGGACCT
ACCAGGTGCTGGTGATGCTGGAAACC--ACCCCGCAGCGCGGGGACACCTACACGTGCCA
GGTGGAGCACGTCAGCCTGCGGCACCCCGTCACCCAGCACTGGG
>EU326276.1_Uria_aalge_voucher_CG603_clone_A_MHC_class_II_antigen_gene_exons_2_3_and_partial_cds/1-252
------------------------------AGTCGAGCTCCCTGCCCCAGACCGACAGGC
TGGTTTGCGCCGTGATGGATTTCTACCCCGCGGAGATTGAGGTGAAGTGGTTGAAGAACG
GGCAGGAGGAGACGGAGCACGTGGTGTCCACGGAGGTGATGCAGAACGGAGACTGGACCT
ACCAGGTGCTGGTGATGCTGGAAACC--ACCCCGCAGCGCGGGGACACCTACACGTGCCA
GGTGGAGCACGTCAGCTTGCGGCACCCCGTCACCCAGCTCTGGG
>EU326278.1_Uria_aalge_voucher_CG602_clone_B_MHC_class_II_antigen_gene_exons_2_3_and_partial_cds/1-282
TTCAGCCCAAGGTGGAAATCTACCCGGTGCAGTCGAGCTCCCTGCCCCAGACCGACAGGC
TGGTTTGCGCCGTGATGGATTTCTACCCTGCGGAGATTGAGGTGAAGTGGTTGAAGAACG
GGCAGGAGGAGACGGAGCACGTGGTGTCCACGGAGGTGATGCAGAACGGAGACTGGACCT
ACCAGGTGCTGGTGATGCTGGAAACC--ACCCCGCAGCGCGGGGACACCTACACGTGCCA
GGTGGAGCACGTCAGCCTGCGGCACCCCGTCACCCAGCACTGGG
>EU326279.1_Alca_torda_voucher_RZ9_clone_B_MHC_class_II_antigen_gene_exons_2_3_and_partial_cds/1-282
TTCAGCCCAAGGTGAAGGTCTCCCCAGTGCAGTCGAGCTCCCTGCCCCAGACCGACAGGC
TGGTTTGCGCCGTGACGGGGTTTTACCCTGCGGAGATTGAGGTGAAGTGGCTGAAGAACG
GGCAGGAGGAGACGGAGCACGTGGTGTCCACGGAGGTGATGCAGAACGGAGACTGGACCT
ACCAGGTGCTGGTGATGCCGGAAACC--GCCCCGCAGCGCGGGGACACCTACACGTGCCA
GGTGGAGCACGTCAGCCTGCAGCACCCCGTCACCCAGCACTGGG
>EU430727.1_Numida_meleagris_MHC_class_II_antigen_(BLB2)_mRNA_partial_cds/1-139
------------------------------------------------------------
-----------------------------------------------------------G
GGCGGGAGGAGACGGAGCGCGTGGTGTCCACGGACGTGATCCAGAACGGGGACTGGACGT
ACCAGGTGCTGGTGGTGCTGGAGGGC--GGCCCTCGGCGCGGGGACAGCTACGCGTGCCA
GGTGGAGCACGCCAGCCTGC------------------------
>EU442602.1_Tyto_alba_MHC_class_II_antigen_beta_(MhcTyal-DAB1)_mRNA_MhcTyal-DAB1*02_allele_partial_cds/1-236
TTCCGCCCGAGGTGAGGGTCTTCCCCATGGAGTCGAGCTCCCAGCCCCAGACCAACAGGC
TGGTTTGCGCCGTGATGGATTTCTACCCCGCGGAGGTGGAGGTGAAGTGGTTCAAGAACG
GGCAGGAGGAGACGGAGCGCGTGGTGTCCACGGACGTGATCCAGAACGGGGACTGGACCT
ACCAGGTGCTGGTGATGCTGGAAACC--ACCCCGCAGCGCGGGGACACCTACGCGTGC--
--------------------------------------------
>EU442603.1_Tyto_alba_MHC_class_II_antigen_beta_(MhcTyal-DAB1)_mRNA_MhcTyal-DAB1*03_allele_partial_cds/1-236
TTCCGCCCAAGGTGAGGGTCTTCCCCATGGAGTCGAGCTCCCAGCCCCAGACCAACAGGC
TGGTTTGCGCCGTGACGGGGTTTTACCCCGCGGAGATGGAGGTGAAGTGGTTCAAGAACG
GGCAGGAGGAGACGGAGCGCGTGGTGTCCACGGACGTGATCCAGAACGGGGACTGGACCT
ACCAGGTGCTGGTGATGCTGGAAACC--ACCCCGCAGCGCGGGGACACCTACGCGTGC--
--------------------------------------------
>EU442604.1_Tyto_alba_MHC_class_II_antigen_beta_(MhcTyal-DAB1)_mRNA_MhcTyal-DAB1*04_allele_partial_cds/1-236
TTCCGCCCAAGGTGAGGGTCTTCCCCATGGAGTCGAGCTCCCAGCCCCAGACCAACAGGC
TGGTTTGCGCCGTGACGGGGTTTTACCCCGCGGAGATGGAGGTGAAGTGGTTCAAGAACG
GGCAGGAGGAGACGGAGCGCGTGGTGTCCACGGACGTGATCCAGAACGGGGACTGGACCT
ACCAGGTGCTGGTGATGCTGGAAACC--ACCCCGCAGCGCGGGGACACCTACGCGTGC--
--------------------------------------------
>EU442605.1_Tyto_alba_MHC_class_II_antigen_beta_(MhcTyal-DAB2)_mRNA_MhcTyal-DAB2*02_allele_partial_cds/1-236
TTCCGCCCAAGGTGAGGGTCTTCCCCATGGAGTCGAGCTCCCAGCCCCAGACCAACAGGC
TGGTTTGCGCCGTGACGGGGTTTTACCCCGCGGAGATGGAGGTGAAGTGGTTCAAGAACG
GGCAGGAGGAGACGGAGCGCGTGGTGTCCACGGACGTGATCCAGAACGGGGACTGGACCT
ACCAGGTGCTGGTGATGCTGGAAACC--ACCCCGCAGCGCGGGGACACCTACGCGTGC--
--------------------------------------------
>EU442606.2_Tyto_alba_MHC_class_II_antigen_beta_(MhcTyal-DAB1)_gene_MhcTyal-DAB1*01_allele_complete_cds/1-282
TTCCGCCCAAGGTGAGGGTCTTCCCCATGGAGTCGAGCTCCCAGCCCCAGACCAACAGGC
TGGTTTGCGCCGTGACGGGGTTTTACCCCGCGGAGATGGAGGTGAAGTGGTTCAAGAACG
GGCAGGAGGAGACGGAGCGCGTGGTGTCCACGGACGTGATCCAGAACGGGGACTGGACCT
ACCAGGTGCTGGTGATGCTGGAAACC--ACCCCGCAGCGCGGGGACACCTACGCGTGCCA
GGTGGAGCACGTCAGCCTGCAGCGCCCCGTCACCCAGCACTGGG
>EU442607.1_Tyto_alba_MHC_class_II_antigen_beta_(MhcTyal-DAB2)_gene_MhcTyal-DAB2*01_allele_exons_1_through_4_and_partial_cds/1-282
TTCCGCCCAAGGTGAGGGTCTTCCCCATGGAGTCGAGCTCCCAGCCCCAGACCAACAGGC
TGGTTTGCGCCGTGACGGGGTTTTACCCCGCGGAGATGGAGGTGAAGTGGTTCAAGAACG
GGCAGGAGGAGACGGAGCGCGTGGTGTCCACGGACGTGATCCAGAACGGGGACTGGACCT
ACCAGGTGCTGGTGATGCTGGAAACC--ACCCCGCAGCGCGGGGACACCTACGCGTGCCA
GGTGGAGCACGTCAGCCTGCAGCGCCCCGTCACCCAGCACTGGG
>EU734805.1_Anser_cygnoides_isolate_Ancy_11_MHC_class_II_antigen_B_gene_exons_1_through_3_and_partial_cds/1-98
----GCCCAAGGTGAGGGTCTCTCCCATGCAGTCGAGCTCGCTGCCCCAGACCGACAGGT
TGGCGTGCTACGTGACGGGCTTCTACCCCGCCGAGATCGAGG------------------
------------------------------------------------------------
------------------------------------------------------------
--------------------------------------------
>EU734806.1_Anser_cygnoides_isolate_Ancy_12_MHC_class_II_antigen_B_gene_exons_1_through_3_and_partial_cds/1-98
----GCCCAAGGTGAGGGTCTCTCCCATGCAGTCGAGCTCGCTGCCCCAGACCGACAGGC
TGGCGTGCTACGTGACGGGCTTCTACCCCGCCGAGATCGAGG------------------
------------------------------------------------------------
------------------------------------------------------------
--------------------------------------------
>EU734807.1_Anser_cygnoides_isolate_Ancy_13_MHC_class_II_antigen_B_gene_exons_1_through_3_and_partial_cds/1-98
----GCCCAAGGTGAGGGTCTCTCCCATGCAGTCGAGCTCGCTGCCCCAGACCGACAGGC
TGGCGTGCTACGTGACGGGCTTCTACCCCGCCGAGATCGAGG------------------
------------------------------------------------------------
------------------------------------------------------------
--------------------------------------------
>EU734808.1_Anser_cygnoides_isolate_Ancy_14_MHC_class_II_antigen_B_gene_exons_1_through_3_and_partial_cds/1-98
----GCCCAAGGTGAGGGTCTCTCCCATGCAGTCGAGCTCGCTGCCCCAGACCGACAGGC
TGGCGTGCTACGTGACGGGCTTCTACCCCGCCGAGATCGAGG------------------
------------------------------------------------------------
------------------------------------------------------------
--------------------------------------------
>EU734809.1_Anser_cygnoides_isolate_Ancy_15_MHC_class_II_antigen_B_gene_exons_1_through_3_and_partial_cds/1-98
----GCCCAAGGTGAGGGTCTCTCCCATGCAGTCGAGCTCGCTGCCCCAGACCGACAGGC
TGGCGTGCTACGTGACGGGCTTCTACCCCGCCGAGATCGAGG------------------
------------------------------------------------------------
------------------------------------------------------------
--------------------------------------------
>EU826064.1_Numida_meleagris_isolate_2_MHC_class_II_antigen_(BLB2)_mRNA_partial_cds/1-254
----GCCCAAGGTGAGGGTGTCGGCGCTGCAGTCGGGCTCCGCGCCGCAAGCCGACCGGC
TGGCGTGCTACGTGACGGGCTTCTACCCGGCCGAGATCGAGGTGAAGTGGTTCCAGAACG
GGCGCGAGGAGACGGAGCGCGTGGTGTCCACGGACGTGATCCAGAACGGGGACTGGACGT
ACCAGGTGCTGGTGGTGCTGGAGGGC--AGCCCTCGGCGCGGGGACAGCTACGCGTGCCA
GGTGGAGCACGCCAGCCTGC------------------------
>EU826065.1_Numida_meleagris_isolate_1_MHC_class_II_antigen_(BLB2)_mRNA_partial_cds/1-254
----GCCCAAGGTGAGGGTGTCGGCGCTGCAGTCGGGCTCCGCGCCGCAAGCCGACCGGC
TGGCGTGCTACGTGACGGGCTTCTACCCGGCCGAGATCGAGGTGAAGTGGTTCCAGAACG
GGCGCGAGGAGACGGAGCGCGTGGTGTCCACGGACGTGATCCAGAACGGGGACTGGACGT
ACCAGGTGCTGGTGGTGCTGGAGGGC--AGCCCTCGGCGCGGGGACAGCTACGCGTGCCA
GGTGGAGCACGCCAGCCTGC------------------------
>EU999163.1_Anser_cygnoides_isolate_Ancy-3_MHC_class_II_antigen_mRNA_partial_cds/1-270
----GCCCAAGGTGAGGGTCTCTCCCATGCAGTCGAGCTCGCTGCCCCAGACCGACAGGC
TGGCGTGCTACGTGACGGGCTTCTACCCCGCCGAGATCGAGGTGAAGTGGTTCAAGAACG
GCCAGGAGGAGACGAAGCACGTGGTGTCCACGGACGTGATCCCCAACGGGGACTGGACCT
ACCAGGTGCTGGTGATGCTGGAAAGC--ACCCCGCAGCACGGGGACACCTACAAGTGCCA
GGTGGAGCACGCCAGCCTGCAGAGCCCCATCACCCA--------
>EU999167.1_Anser_cygnoides_isolate_Ancy-CD01_MHC_class_II_antigen_mRNA_complete_cds/1-270
----GCCCAAGGTGAGGGTCTCTCCCATGCAGTCGAGCTCGCTGCCCCAGACCGACAGGC
TGGCGTGCTACGTGACGGGCTTCTACCCCGCCGAGATCGAGGTGAAGTGGTTCAAGAACG
GCCAGGAGGAGACGAAGCACGTGGTGTCCACGGACGTGATCCCCAACGGGGACTGGACCT
ACCAGGTGCTGGTGATGCTGGAAAGC--ACCCCGCAGCACGGGGACACCTACAAGTGCCA
GGTGGAGCACGCCAGCCTGCAGAGCCCCATCACCCA--------
>EU999168.1_Anser_cygnoides_isolate_Ancy-CD02_MHC_class_II_antigen_mRNA_complete_cds/1-270
----GCCCAAGGTGAGGGTCTCTCCCATGCAGTCGAGCTCGCTGCCCCAGACCGACAGGC
TGGCGTGCTACGTGACGGGCTTCTACCCCGCCGAGATCGAGGTGAAGTGGTTCAAGAACG
GCCAGGAGGAGACGAAGCACGTGGTGTCCACGGACGTGATCCCCAACGGGGACTGGACCT
ACCAGGTGCTGGTGATGCTGGAAAGC--ACCCCGCAGCACGGGGACACCTACAAGTGCCA
GGTGGAGCACGCCAGCCTGCAGAGCCCCATCACCCA--------
>EU999169.1_Anser_cygnoides_MHC_class_II_antigen_gene_complete_cds/1-270
----GCCCAAGGTGAGGGTCTCTCCCATGCAGTCGAGCTCGCTGCCCCAGACCGACAGGC
TGGCGTGCTACGTGACGGGCTTCTACCCCGCCGAGATCGAGGTGAAGTGGTTCAAGAACG
GCCAGGAGGAGACGAAGCACGTGGTGTCCACGGACGTGATCCCCAACGGGGACTGGACCT
ACCAGGTGCTGGTGATGCTGGAAAGC--ACCCCGCAGCACGGGGACACCTACAAGTGCCA
GGTGGAGCACGCCAGCCTGCAGAGCCCCATCACCCA--------
>FJ588549.1_Pachyptila_belcheri_MHC_class_II_antigen_(Pabe-DAB1)_gene_complete_cds/1-282
TTCAGCCCAAGGTGAGGGTCTCCCCCATGCAGTCGAGCTCCCTGCCCCAGACCGACAGGC
TGGTTTGCGCCGTGATGGATTTCTACCCCGCGGAGATTGAGGTGAAGTGGTTCAAGAACG
GGCAGGAGGAGACGGAGCGCGTGGTGTCCACGGACGTGATCCAGAACGGAGACTGGACCT
ACCAGGTGCTGGTGATGCTGGAAACC--ACCCCGCAGCGTGGGGACAGCTACATGTGCCA
GGTGGAGCACGTCAGCCTGCAGCACCCCCTCACCCAGCTCTGGG
>FJ770458.1_Gallus_gallus_haplotype_BR4_hypothetical_protein_(B-BTN2)_gene_partial_cds_tRNA-Leu_(trnL)_gene_complete_sequence_BG1_protein_(BG1)_gene_complete_cds_Blec4_pseudogene_complete_sequence_a(21
----GCCCAAGGTGAGGGTCTCGGCGCTGCAGTCGGGCTCCCTGCCCGAAACCGACCGTC
TGGCGTGCTACGTGACGGGCTTCTACCCGCCGGAGATCGAGGTGAAGTGGTTCCTGAACG
GGCGGGAGGAGACGGAGCGCGTGGTGTCCACGGACGTGATGCAGAACGGGGACTGGACGT
ACCAGGTGCTGGTGGTGCTGGAGACC--GTCCCGCGGCGCGGGGACAGCTACGTGTGCCG
GGTGGAGCACGCCAGCCTGCGGCAGCCCATCAGCCAG-------
>FJ770459.1_Gallus_gallus_haplotype_BR2_hypothetical_protein_(B-BTN2)_gene_partial_cds_tRNA-Leu_(trnL)_gene_complete_sequence_BG1_protein_(BG1)_gene_complete_cds_Blec4_pseudogene_complete_sequence_a(21
----GCCCAAGGTGAGGGTCTCGGCGCTGCAGTCGGGCTCCCTGCCCGAAACCGACCGTC
TGGCGTGCTACGTGACGGGCTTCTACCCGCCGGAGATCGAGGTGAAGTGGTTCCTGAACG
GGCGGGAGGAGACGGAGCGCGTGGTGTCCACGGACGTGATGCAGAACGGGGACTGGACGT
ACCAGGTGCTGGTGGTGCTGGAGACC--GTCCCGCGGCGCGGGGACAGCTACGTGTGCCG
GGTGGAGCACGCCAGCCTGCGGCAGCCCATCAGCCAG-------
>FJ946995.1_Meleagris_gallopavo_MHC_class_IIb_antigen_(IIb1)_gene_IIb1-A_allele_complete_cds/1-272
----GCCCAAGGTGCGGGTCTCGGCGCTGCAGTCGGGCTCCCTGCCCGAAACGGACCGCC
TGGCGTGCTACGTGACGGGCTTCTACCCGCCGGAGATCGAGGTGAAGTGGTTCCTGAACG
GGCGCGAGGAGACGGAGCGCGTGGTGTCCACGGACGTGATGCAGAACGGGGACTGGACGT
ACCAGGTGCTGGTGGTGCTGGAGACC--GTCCCGCGACGCGGGGACAGCTACGTGTGCCG
GGTGGAGCACGCCAGCCTGCGGCAGCCCGTCAGCCAGC------
>FJ946996.1_Meleagris_gallopavo_MHC_class_IIb_antigen_(IIb2)_gene_IIb2-A_allele_complete_cds/1-272
----GCCCAAGGTGCAGGTCTCGGCGCTGCAGTCGGGCTCCCTGCCCGAAACGGACCGCC
TGGCGTGCTACGTGACGGGCTTCTACCCGCCGGAGATCGAGGTGAAGTGGTTCCTGAACG
GGCGCGAGGAGACGGAGCGCGTGGTGTCCACGGACGTGATGCAGAACGGGGACTGGACGT
ACCAGGTGCTGGTGGTGCTGGAGACC--GTCCCGCGGCGCGGGGACAGCTACGTGTGCCG
GGTGGAGCACGCCAGCCTGCGGCAGCCCGTCAGCCAGC------
>FJ946997.1_Meleagris_gallopavo_MHC_class_IIb_antigen_(IIb2)_gene_IIb2-B_allele_complete_cds/1-272
----GCCCAAGGTGCGGGTCTCGGCGCTGCAGTCGGGCTCCCTGCCCGAAACGGACCGCC
TGGCGTGCTACGTGACGGGCTTCTACCCGCCGGAGATCGAGGTGAAGTGGTTCCTGAACG
GGCGCGAGGAGGCGGAGCGCGTGGTGTCCACGGACGTGATGCAGAACGGGGACTGGACGT
ACCAGGTGCTGGTGGTGCTGGAGACC--GTCCCGCGGCGCGGGGACAGCTACGTGTGCCG
GGTGGAGCACGCCAGCCTGCGGCAGCCCGTCAGCCAGC------
>FJ946998.1_Meleagris_gallopavo_MHC_class_IIb_antigen_(IIb3)_gene_IIb3-A_allele_complete_cds/1-272
----GCCCAAGGTGCGGGTCTCGGCGCTGCAGTCGGGCTCCCTGCCCGAAACGGACCGCC
TGGCGTGCTACGTGACGGGCTTCTACCCGCCGGAGATCGAGGTGAAGTGGTTCCTGAACG
GGCGCGAGGAGACGGAGCGCGTGGTGTCCACGGACGTGATGCAGAACGGGGACTGGACGT
ACCAGGTGCTGGTGGTGCTGGAGACC--GTCCCGCGGCGCGGGGACAGCTACGTGTGCCG
GGTGGAGCACGCCAGCCTGCGGCAGCCCGTCAGCCAGC------
>FJ951623.1_Meleagris_gallopavo_MHC_class_IIb_antigen_(IIb1)_mRNA_IIb1-B_allele_partial_cds/1-272
----GCCCAAGGTGCGGGTCTCGGCGCTGCAGTCGGGCTCCCTGCCCGAAACGGACCGCC
TGGCGTGCTACGTGACGGGCTTCTACCCGCCGGAGATCGAGGTGAAGTGGTTCCTGAACG
GGCGCGAGGAGACGGAGCGCGTGGTGTCCACGGACGTGATGCAGAACGGGGACTGGACGT
ACCAGGTGCTGGTGGTGCTGGAGACC--GTCCCGCGGCGCGGGGACAGCTACGTGTGCCG
GGTGGAGCACGCCAGCCTGCGGCAGCCCGTCAGCCAGC------
>FJ951624.1_Meleagris_gallopavo_MHC_class_IIb_antigen_(IIb3)_mRNA_IIb3-B_allele_partial_cds/1-272
----GCCCAAGGTGCGGGTCTCGGCGCTGCAGTCGGGCTCCCTGCCCGAAACGGACCGCC
TGGCGTGCTACGTGACGGGCTTCTACCCGCCGGAGATCGAGGTGAAGTGGTTCCTGAACG
GGCGCGAGGAGACGGAGCGCGTGGTGTCCACGGACGTGATGCAGAACGGGGACTGGACGT
ACCAGGTGCTGGTGGTGCTGGAGACC--GTCCCGCGGCGCGGGGACAGCTACGTGTGCCG
GGTGGAGCACGCCAGCCTGCGGCAGCCCGTCAGCCAGC------
>GU085500.1_Haliaeetus_leucocephalus_clone_27_MHC_class_II_antigen_B_gene_exons_1_through_4_and_partial_cds/1-278
----GCCCAAGGTGAGGGTTTCCCCCATGCAGTCGAGCTCCCTGCCCCAGACCAACAGGC
TGGTTTGCTACGTGACGGGGTTTTACCCCGCGGAGATTGAGGTGAAGTGGTTCAAGAACG
GGCAGGAGGAGACGGAGCACGTGGTGTCCACGGACATGATCCAGAACGGAGACTGGACCT
ACCAGGTGCTGGTGATGCTGGAAACC--ACCCCGCAGCGCGGGGACACCTACGTGTGCCA
GGTGGAGCACGTCAGCCTGCAGCACCCCATCACCCAGCAGTGGG
>GU085501.1_Haliaeetus_leucocephalus_clone_29_MHC_class_II_antigen_B_gene_exons_1_through_4_and_partial_cds/1-278
----GCCCAAGGTGAGGGTCTCCCCCATGCAGTCGAGCTCCCTGCCCCAGACCAACAGGC
TGGTTTGCTACGTGACGGGGTTTTACCCCGCGGAGATTGAGGTGAAGTGGTTCAAGAACG
GGCAGGAGGAGACGGAGCACGTGGTGTCCACGGACATGATCCAGAACGGAGACTGGACCT
ACCAGGTGCTGGTGATGCTGGAAACC--ACCCCGCAGCGCGGGGACACCTACGTGTGCCA
GGTGGAGCACGTCAGCCTGCAGCACCCCATCACCCAGCAGTGGG
>GU085502.1_Haliaeetus_leucocephalus_clone_30_MHC_class_II_antigen_B_gene_exons_1_through_4_and_partial_cds/1-278
----GCCCAAGGTGAGGGTCTCCCCCATGCAGTCGAGCTCCCTGCCCCAGACCAACAGGC
TGGTTTGCTACGTGACGGGGTTTTACCCCGCGGAGATTGAGGTGGAGTGGTTCAAGGACG
GGCAGGAGGAGACGGAGCACGTGGTGTCCACGGACATGATCCAGAACGGAGACTGGACCT
ACCAGGTGCTGGTGATGCTGGAAACC--ACCCCGCAGCGCGGGGACACCTACGTGTGCCA
GGTGGAGCACGTCAGCCTGCAGCACCCCATCACCCAGCAGTGGG
>GU085503.1_Haliaeetus_leucocephalus_clone_31_MHC_class_II_antigen_B_gene_exons_1_through_4_and_partial_cds/1-278
----GCCCAAGGTGAGGGTCTCCCCCATGCAGTCGAGCTCCCTGCCCCAGACCAACAGGC
TGGTTTGCTACGTGACGGGGTTTTACCCCGCGGAGATTGAGGTGAAGTGGTTCAAGAACG
GGCAGGAGGAGACGGAGCACGTGGTGTCCACGGACATGATCCAGAACGGAGACTGGACCT
ACCAGGTGCTGGTGATGCTGGAAACC--ACCCCGCAGCGCGGGGACACCTACGTGTGCCA
GGTGGAGCACGTCAGCCTGCAGCACCCCATCACCCAGCAGTGGG
>GU189283.1_Meleagris_gallopavo_MHC_class_II_antigen_beta_chain_1_(MHC-B)_gene_MHC-B-1*3_allele_partial_cds/1-272
----GCCCAAGGTGCGGGTCTCGGCGCTGCAGTCGGGCTCCCTGCCCGAAACGGACCGCC
TGGCGTGCTACGTGACGGGCTTCTACCCGCCGGAGATCGAGGTGAAGTGGTTCCTGAACG
GGCGCGAGGAGACGGAGCGCGTGGTGTCCACGGACGTGATGCAGAACGGGGACTGGACGT
ACCAGGTGCTGGTGGTGCTGGAGACC--GTCCCGCGACGCGGGGACAGCTACGTGTGCCG
GGTGGAGCACGCCAGCCTGCGGCAGCCCGTCAGCCAGC------
>GU189284.1_Meleagris_gallopavo_MHC_class_II_antigen_beta_chain_1_(MHC-B)_gene_MHC-B-1*4_allele_partial_cds/1-272
----GCCCAAGGTGCGGGTCTCGGCGCTGCAGTCGGGCTCCCTGCCCGAAACGGACCGCC
TGGCGTGCTACGTGACGGGCTTCTACCCGCCGGAGATCGAGGTGAAGTGGTTCCTGAACG
GGCGCGAGGAGACGGAGCGCGTGGTGTCCACGGACGTGATGCAGAACGGGGACTGGACGT
ACCAGGTGCTGGTGGTGCTGGAGACC--GTCCCGCGGCGCGGGGACAGCTACGTGTGCCG
GGTGGAGCACGCCAGCATGCGGCAGCCCGTCAGCCAGC------
>GU189285.1_Meleagris_gallopavo_MHC_class_II_antigen_beta_chain_1_(MHC-B)_gene_MHC-B-1*5_allele_partial_cds/1-272
----GCCCAAGGTGCGGGTCTCGGCGCTGCAGTCGGGCTCCCTGCCCGAAACGGACCGCC
TGGCGTGCTACGTGACGGGCTTCTACCCGCCGGAGATCGAGGTGAAGTGGTTCCTGAACG
GGCGCGAGGAGACGGAGCGCGTGGTGTCCACGGACGTGATGCAGAACGGGGACTGGACGT
ACCAGGTGCTGGTGGTGCTGGAGACC--GTCCCGCGGCGCGGGGACAGCTACGTGTGCCG
GGTGGAGCACGCCAGCCTGCGGCAGCCCGTCAGCCAGC------
>GU390276.1_Bucanetes_githagineus_MHC_class_II_antigen_beta_gene_exon_3_and_partial_cds/1-107
------------------------------------------------------------
------------------------------------------------------------
------------CGGAGCACGTGGTGGCCACCGACGTGGTCCCCAACGGGGACTGGACCT
ACCAGCTGCTGGTGCTGCTGGAGAGC--CCGGCCCGGCGCGGGCTCACCTACACCTGCCA
G-------------------------------------------
>GU390280.1_Chersophilus_duponti_MHC_class_II_antigen_beta_gene_exon_3_and_partial_cds/1-174
------------------------------------------------------------
-----TGCTCCGTGATGGATTTCTACCCTGCGCACATCCAGGTGAGGTGGTTCGAGGGCC
AGCAGGAGCTGTCGGAGCACGTGGTGAGCACGGACGTGGTGGCCAACGGCGACTGGAGCT
GGCAGCTGCTGGTGCTGCTGGAAAGG--CCGCCCCGGCGCGGGCTCAGCTACACGTGCCA
G-------------------------------------------
>GU390292.1_Motacilla_alba_MHC_class_II_antigen_beta_gene_exon_3_and_partial_cds/1-90
------------------------------------------------------------
------------------------------------------------------------
--------------------GTGTTGGCCACCGATGTGGTCCCCAACGGGGACTGGACCT
ACCAGCTCCTGGTGCTGCTGGAAACC--CCGCCCCAGCGCGGGCTCACCTAC--------
--------------------------------------------
>HM851444.1_Meleagris_gallopavo_major_histocompatibility_complex_partial_sequence/1-279
---CGCCCGAGGTGAGGATCTGCGCGCTGCAGTCGGGCTCCCTGCCCCGAACCGACCGGC
TGGCTTGCTTCGTGACGGGCTTCTACCCACCCGAGATCGAAGTGAAGTGGTTCCAGAACG
GACAGGAGGAGACGGAGCGCGTCGTGTCCACGGACGTGATCCAGAACGGGGACTGGACCT
ACCAGGTGCTGGTGGTGCTGGAGACC--GGCCCGCGGCGCGGGGACAGCTACGTGTGCCG
GGTGGAGCACGTCAGCCTGCGGCAGCCCATCAGCCGGCTCTGGG
>HM991016.1_Ardea_cinerea_MHC_class_II_antigen_beta_(Arci-DAB1)_mRNA_Arci-DAB1*01_allele_partial_cds/1-98
------------------------------AGTCGGGCTCCCTGCCCCAGACCAACAGGC
TGGCTTGCTACGTGATGGATTTCTACCCAGCGGAGATTGAGGTGAAGTGGTTCAAGAACG
GGCAGGAG----------------------------------------------------
------------------------------------------------------------
--------------------------------------------
>HM991017.1_Ardea_cinerea_MHC_class_II_antigen_beta_(Arci-DAB2)_mRNA_Arci-DAB2*01_allele_partial_cds/1-128
TTCAGCCCGAGGTGGAAGTCTACCCGGTGCAGTCGGGCTCCCTGCCCCAGACCGACAGGC
TGGTTTGCTACGTGATGGGTTTCTACCCGGCGGAGATTGAGGTGAAGTGGTTCAAGAACG
GGCAGGAG----------------------------------------------------
------------------------------------------------------------
--------------------------------------------
>HM991018.1_Ardea_cinerea_MHC_class_II_antigen_beta_(Arci-DAB1)_gene_Arci-DAB1*01_allele_exons_1_through_3_and_partial_cds/1-98
------------------------------AGTCGGGCTCCCTGCCCCAGACCAACAGGC
TGGCTTGCTACGTGATGGATTTCTACCCAGCGGAGATTGAGGTGAAGTGGTTCAAGAACG
GGCAGGAG----------------------------------------------------
------------------------------------------------------------
--------------------------------------------
>HM991020.1_Ardeola_bacchus_MHC_class_II_antigen_beta_(Arba-DAB1)_gene_Arba-DAB1*01_allele_exons_2_3_and_partial_cds/1-128
TTCAGCCCGAGGTGAGGGTCTCGCCGATGCAGTCGGGCTCCCTGCCCCAGACCGACAGGC
TGGTTTGCTACGTGACGGGGTTTTACCCGGCGGAGATTGAGGTGAAGTGGTTCAAGAACG
GCCAGGAG----------------------------------------------------
------------------------------------------------------------
--------------------------------------------
>HM991022.1_Ardea_alba_MHC_class_II_antigen_beta_(Aral-DAB1)_gene_Aral-DAB1*01_allele_exons_2_3_and_partial_cds/1-128
TTCAGCCCGAGGTGAGGGTCTCGCCCATGCAGGCGGGCTCCCTGCCCCAGACCAACAGGC
TGGTTTGCTACGTGACGGTGTTTTACCCGGCGGAGATTGAGGTGAAGTGGTTCAAGAACG
GCCAGGAG----------------------------------------------------
------------------------------------------------------------
--------------------------------------------
>HM991023.1_Ardea_alba_MHC_class_II_antigen_beta_(Aral-DAB1)_gene_Aral-DAB1*02_allele_exons_2_3_and_partial_cds/1-98
------------------------------AGTCGGGCTCCCTGCCCCAGACCGACAGGC
TGGTTTGCTACGTGATGGACTTCTACCCGGCGGAGATTGAGGTGAAGTGGTTCAAGAACG
GCCAGGAG----------------------------------------------------
------------------------------------------------------------
--------------------------------------------
>HM991024.1_Gorsachius_magnificus_MHC_class_II_antigen_beta_(Goma-DAB1)_gene_Goma-DAB1*01_allele_exons_2_3_and_partial_cds/1-110
------------------TCTACCCGATGCAGTCGGGCTCCCTGCCCCAGACTGACAGGC
TGGTTTGTGCCGTGATGGATTTCTACCCGGCGGAGATTGAGGTGAAGTGGTTCAAGAACG
GGCAGGAG----------------------------------------------------
------------------------------------------------------------
--------------------------------------------
>HM991025.1_Gorsachius_magnificus_MHC_class_II_antigen_beta_(Goma-DAB1)_gene_Goma-DAB1*02_allele_exons_2_3_and_partial_cds/1-102
--------------------------ATGCAGTCGGGCTCCCTGCCCCAGACCGACAGGC
TGGTTTGTGCCGTGATGGATTTCTACCCGGCGGAGATTGAGGTGAAGTGGTTCAAGAACG
GCCAGGAG----------------------------------------------------
------------------------------------------------------------
--------------------------------------------
>HM991026.1_Ixobrychus_flavicollis_MHC_class_II_antigen_beta_(Ixfl-DAB1)_gene_Ixfl-DAB1*01_allele_exons_2_3_and_partial_cds/1-128
TTCAGCCCGAGGTGAGGGTCTCGCCGATGCAGTCGGGCTCCCTGCCCCAGACCGACAGGC
TGGTTTGTGCCGTGATGGATTTCTACCCGGCGGAGATTGAGGTGAAGTGGTTCAAGAACG
GCCAGGAG----------------------------------------------------
------------------------------------------------------------
--------------------------------------------
>HM991028.1_Egretta_eulophotes_MHC_class_II_antigen_beta_(Egeu-DAB1)_gene_Egeu-DAB1*01_allele_exons_2_3_and_partial_cds/1-128
TTCAGCCCAAGGTGAGGGTCTCGCCCATGCAGTCGGGCTCCCTGCCCCAGACCAACAGGC
TGGTTTGCTACGTGACGGGGTTTTACCCGGCGGAGATTGAGGTGAAGTGGTTCAAGAACG
GCCAGGAG----------------------------------------------------
------------------------------------------------------------
--------------------------------------------
>HM991029.1_Egretta_eulophotes_MHC_class_II_antigen_beta_(Egeu-DAB1)_gene_Egeu-DAB1*02_allele_exons_2_3_and_partial_cds/1-128
TTCAGCCCAAGGTGAGGGTCTCGCCCATGCAGTCGGGCTCCCTGCCCCAGACCAACAGGC
TGGTTTGCTACGTGACGGGGTTTTACCCGGCGGAGATTGAGGTGAAGTGGTTCAAGAACG
GCCAGGAG----------------------------------------------------
------------------------------------------------------------
--------------------------------------------
>HM991030.1_Egretta_eulophotes_MHC_class_II_antigen_beta_(Egeu-DAB1)_gene_Egeu-DAB1*03_allele_exons_2_3_and_partial_cds/1-128
TTCAGCCCAAGGTGAGGGTCTCGCCCATGCAGTCGGGCTCCCTGCCCCAGACCAACAGGC
TGGTTTGCTACGTGACGGGGTTTTACCCGGCGGAGATTGAGGTGAAGTGGTTCAAGAACG
GCCAGGAG----------------------------------------------------
------------------------------------------------------------
--------------------------------------------
>HM991033.1_Bubulcus_ibis_MHC_class_II_antigen_beta_(Buib-DAB1)_gene_Buib-DAB1*01_allele_exons_2_3_and_partial_cds/1-128
TTCAGCCCGAGGTGAGGGTCTCCCCGGTGCAGTCGGGCTCCCTGCCCCAGACCGACAGGC
TGGTTTGCTACGTGATGGATTTCTACCCGGCGGAGATTGAGGTGAAGTGGTTCAAGAACG
GGCAGGAG----------------------------------------------------
------------------------------------------------------------
--------------------------------------------
>HM991035.1_Egretta_garzetta_MHC_class_II_antigen_beta_(Egga-DAB1)_gene_Egga-DAB1*01_allele_exons_2_3_and_partial_cds/1-98
------------------------------AGTCGGGCTCCCTGCCCCAGACCAACAGGC
TGGTTTGCTACGTGACGGGGTTTTACCCGGCGGAGATTGAGGTGAAGTGGTTCAAGAACG
GGCAGGAG----------------------------------------------------
------------------------------------------------------------
--------------------------------------------
>HM991036.1_Egretta_garzetta_MHC_class_II_antigen_beta_(Egga-DAB1)_gene_Egga-DAB1*02_allele_exons_2_3_and_partial_cds/1-98
------------------------------AGTCGGGCTCCCTGCCCCAGACCAACAGGC
TGGTTTGCTACGTGACGGGGTTTTACCCGGCGGAGATTGAGGTGAAGTGGTTCAAGAACG
GGCAGGAG----------------------------------------------------
------------------------------------------------------------
--------------------------------------------
>HM991037.1_Egretta_sacra_MHC_class_II_antigen_beta_(Egsa-DAB1)_gene_Egsa-DAB1*01_allele_exons_2_3_and_partial_cds/1-128
TTCAGCCCAAGGTGAGGGTCTCGCAAATGCAGTCGGGCTCCCTGCCCCAGACCAACAGGC
TGGTTTGCTACGTGGCGGGGTTTTACCCGGCGGAGATTGGGGTGAAGTGGTTCAAGAACG
GGCAGGAG----------------------------------------------------
------------------------------------------------------------
--------------------------------------------
>HM991038.1_Egretta_sacra_MHC_class_II_antigen_beta_(Egsa-DAB1)_gene_Egsa-DAB1*02_allele_exons_2_3_and_partial_cds/1-128
TTCAGCCCAAGGTGAGGGTCTCGCAAATGCAGTCGGGCTCCCTGCCCCAGACCAACAGGC
TGGTTTGCTACGTGGCGGGGTTTTACCCGGCGGAGATTGAGGTGAAGTGGTTCAAGAACG
GGCAGGAG----------------------------------------------------
------------------------------------------------------------
--------------------------------------------
>HM991039.1_Nycticorax_nycticorax_MHC_class_II_antigen_beta_(Nyny-DAB1)_gene_Nyny-DAB1*01_allele_exons_2_3_and_partial_cds/1-128
TTCAGCCCGAGGTGAGGGTCTCGCCGGTGCAGTCGGGCTCCCTGCCCCAGACCAACAGGC
TGGTTTGCGCCGTGATGGATTTCTACCCGGCGGAGATTGAGGTGAAGTGGTTCAAGAACG
GGCAGGAG----------------------------------------------------
------------------------------------------------------------
--------------------------------------------
>HM991041.1_Ardea_cinerea_MHC_class_II_antigen_beta_(Arci-DAB2)_gene_Arci-DAB2*01_allele_exons_2_through_4_and_partial_cds/1-128
TTCAGCCCGAGGTGGAAGTCTACCCGGTGCAGTCGGGCTCCCTGCCCCAGACCGACAGGC
TGGTTTGCTACGTGATGGGTTTCTACCCGGCGGAGATTGAGGTGAAGTGGTTCAAGAACG
GGCAGGAG----------------------------------------------------
------------------------------------------------------------
--------------------------------------------
>HM991042.1_Ardea_cinerea_MHC_class_II_antigen_beta_(Arci-DAB2)_gene_Arci-DAB2*02_allele_exons_2_3_and_partial_cds/1-98
------------------------------AGTCGGGCTCCCTGCCCCAGACCGACAGGC
TGGTTTGCTACGTGATGGGTTTCTACCCGGCGGAGATTGAGGTGAAGTGGTTCAAGAACG
GGCAGGAG----------------------------------------------------
------------------------------------------------------------
--------------------------------------------
>HM991043.1_Ardea_cinerea_MHC_class_II_antigen_beta_(Arci-DAB2)_gene_Arci-DAB2*03_allele_exons_2_3_and_partial_cds/1-98
------------------------------AGTCGGGCTCCCTGCCCCAGACCGACAGGC
TGGTTTGCTACGTGACGGGGTTTTACCCGGCGGAGATTGAGGTGAAGTGGTTCAAGAACG
GGCAGGAG----------------------------------------------------
------------------------------------------------------------
--------------------------------------------
>HM991044.1_Ardeola_bacchus_MHC_class_II_antigen_beta_(Arba-DAB2)_gene_Arba-DAB2*01_allele_exons_2_3_and_partial_cds/1-110
------------------TCTACCCGATGCAGTCGGGCTCCCTGCCCCAGACCGACAGGC
TGGTTTGCTACGTGACGGGGTTTTACCCGGCGGAGATTGAGGTGAAGTGGTTCAAGAACG
GGCAGGAG----------------------------------------------------
------------------------------------------------------------
--------------------------------------------
>HM991045.1_Ardeola_bacchus_MHC_class_II_antigen_beta_(Arba-DAB2)_gene_Arba-DAB2*02_allele_exons_2_3_and_partial_cds/1-110
------------------TCTACCCGATGCAGTCGGGCTCCCTGCCCCAGACCGACAGGC
TGGTTTGCTACGTGACGGGGTTTTACCCGGCGGAGATTGAGGTGAAGTGGTTCAAGAACG
GGCAGGAG----------------------------------------------------
------------------------------------------------------------
--------------------------------------------
>HM991046.1_Ardea_alba_MHC_class_II_antigen_beta_(Aral-DAB2)_gene_Aral-DAB2*01_allele_exons_2_3_and_partial_cds/1-110
------------------TCTACCCCATGCAGGCGGGCTCCCTGCCCCAGACCGACAGGC
TGGTTTGCTACGTGACGGTGTTTTACCCGGCGGAGATTGAGGTGAAGTGGTTCAAGAACG
GCCAGGAG----------------------------------------------------
------------------------------------------------------------
--------------------------------------------
>HM991048.1_Gorsachius_magnificus_MHC_class_II_antigen_beta_(Goma-DAB2)_gene_Goma-DAB2*01_allele_exons_2_3_and_partial_cds/1-110
------------------TCTACCCGATGCAGTCGGGCTCCCTGCCCCAGACCGACAGGC
TGGTTTGTGCCGTGATGGATTTCTACCCAGCGGAGATTGAGGTGAAGTGGTTCAAGAACG
GGCAGGAG----------------------------------------------------
------------------------------------------------------------
--------------------------------------------
>HM991050.1_Ixobrychus_flavicollis_MHC_class_II_antigen_beta_(Ixfl-DAB2)_gene_Ixfl-DAB2*01_allele_exons_2_3_and_partial_cds/1-110
------------------TCTACCCGATGCAGTCGGGCTCCCTGCCCCAGACCAACAGGC
TGGTTTGTGCCGTGATGGATTTCTACCCGGCGGAGATTGAGGTGAAGTGGTTCAAGAACG
GCCAAGAG----------------------------------------------------
------------------------------------------------------------
--------------------------------------------
>HM991051.1_Ixobrychus_flavicollis_MHC_class_II_antigen_beta_(Ixfl-DAB2)_gene_Ixfl-DAB2*02_allele_exons_2_3_and_partial_cds/1-110
------------------TCTACCCGATGCAGACGGGCTCCCTGCCCCAGGCCGACAGGC
TGGTTTGTGCCGTGATGGATTTCTACCCGGCGGAGATTGAGGTGAAGTGGTTCAAGAACG
GCCAGGAG----------------------------------------------------
------------------------------------------------------------
--------------------------------------------
>HM991052.1_Egretta_eulophotes_MHC_class_II_antigen_beta_(Egue-DAB2)_gene_Egue-DAB2*01_allele_exons_2_3_and_partial_cds/1-105
-----------------------CCCATGCAATCGGGCTCCCTGCCCCAGACCAACAGGC
TGGTTTGCTACGTGACGGGGTTTTACCCGGCGGAGATTGAGGTGAAGTGGTTCAAGAACG
GCCAGGAG----------------------------------------------------
------------------------------------------------------------
--------------------------------------------
>HM991054.1_Bubulcus_ibis_MHC_class_II_antigen_beta_(Buib-DAB2)_gene_Buib-DAB2*01_allele_exons_2_3_and_partial_cds/1-98
------------------------------AGTCGGGCTCCCTGCCCCAGACCGACAGGC
TGGTTTGCTACGTGATGGATTTCTACCCGGCGGAGATTGAGGTGAAGTGGTTCAAGAACG
GGCAGGAG----------------------------------------------------
------------------------------------------------------------
--------------------------------------------
>HM991056.1_Egretta_garzetta_MHC_class_II_antigen_beta_(Egga-DAB2)_gene_Egga-DAB2*01_allele_exons_2_3_and_partial_cds/1-98
------------------------------AGTCGGGCTCCCTGCCCCAGACCGACAGGC
TGGTTTGCTACGTGACGGGGTTTTACCCGGCGGAGATTGAGGTGAAGTGGTTCAAGAACG
GGCAGGAG----------------------------------------------------
------------------------------------------------------------
--------------------------------------------
>HM991058.1_Egretta_sacra_MHC_class_II_antigen_beta_(Egsa-DAB2)_gene_Egsa-DAB2*01_allele_exons_2_3_and_partial_cds/1-128
TTCAGCCCAAGGTGGAAATCTACCAAATGCAGTCGGGCTCCCTGCCCCAGACCAACAGGC
TGGTTTGCTACGTGGCGGGGTTTTACCCGGCGGAGATTGGGGTGAAGTGGTTCAAGAACG
GGCAGGAG----------------------------------------------------
------------------------------------------------------------
--------------------------------------------
>HM991060.1_Nycticorax_nycticorax_MHC_class_II_antigen_beta_(Nyny-DAB2)_gene_Nyny-DAB2*01_allele_exons_2_3_and_partial_cds/1-98
------------------------------AGTCGGGCTCCCTGCCCCAGACCAACAGGC
TGGTTTGCGCTGTGATGGATTTCTACCCGGCGGAGATTGAGGTGAAGTGGTTCAAGAACG
GGCAGGAG----------------------------------------------------
------------------------------------------------------------
--------------------------------------------
>HQ203690.1_Gallus_gallus_clone_BW365_MHC_class_II_antigen_beta_chain_(B-LB)_mRNA_complete_cds/1-271
----GCCCAAGGTGAGGGTCTCGGCGCTGCAGTCGGGCTCCCTGCCCGAAACCGACCGTC
TGGCGTGCTACGTGACGGGCTTCTACCCGCCGGAGATCGAGGTGAAGTGGTTCCAGAACG
GGCGGGAGGAGACGGAGCGCGTGGTGTCCACGGACGTGATGCAGAACGGGGACTGGACGT
ACCAGGTGCTGGTGGTGCTGGAGACC--GTCCCGCGGCGCGGGGACAGCTACGTGTGCCG
GGTGGAGCACGCCAGCCTGCGGCAGCCCATCAGCCAG-------
>HQ203691.1_Gallus_gallus_clone_BW42101_MHC_class_II_antigen_beta_chain_(B-LB)_mRNA_complete_cds/1-271
----GCCCAAGGTGAGGGTCTCGGCGCTGCAGTCGGGCTCCCTGCCCGAAACCGACCGTC
TGGCGTGCTACGTGACGGGCTTCTACCCGCCGGAGATCGAGGTGAAGTGGTTCCTGAACG
GGCGGGAGGAGACGGAGCGCGTGGTGTCCACGGACGTGATGCAGAACGGGGACTGGACGT
ACCAGGTGCTGGTGGTGCTGGAGACC--GTCCCGCGGCGCGGGGACAGCTACGTGTGCCG
GGTGGAGCACGCCAGCCTGCGGCAGCCCATCAGCCAG-------
>HQ203692.1_Gallus_gallus_clone_BW42102_MHC_class_II_antigen_beta_chain_(B-LB)_mRNA_complete_cds/1-271
----GCCCAAGGTGAGGGTCTCGGCGCTGCAGTCGGGCTCCCTGCCCGAAACCGACCGTC
TGGCGTGCTACGTGACGGGCTTCTACCCGCCGGAGATCGAGGTGAAGTGGTTCCTGAACG
GGCGGGAGGAGACGGAGCGCGTGGTGTCCACGGACGTGATGCAGAACGGGGACTGGACGT
ACCAGGTGCTGGTGGTGCTGGAGACC--GTCCCGCGGCGCGGGGACAGCTACGTGTGCCG
GGTGGAGCACGCCAGCCTGCGGCAGCCCATCAGCCAG-------
>HQ203693.1_Gallus_gallus_clone_BW42104_MHC_class_II_antigen_beta_chain_(B-LB)_mRNA_complete_cds/1-271
----GCCCAAGGTGAGGGTCTCGGCGCTGCAGTCGGGCTCCCTGCCCGAAACCGACCGTC
TGGCGTGCTACGTGACGGGCTTCTACCCGCCGGAGATCGAGGTGAAGTGGTTCCTGAACG
GGCGGGAGGAGACGGAGCGCGTGGTGTCCACGGACGTGATGCAGAACGGGGACTGGACGT
ACCAGGTGCTGGTGGTGCTGGAGACC--GTCCCGCGGCGCGGGGACAGCTACGTGTGCCG
GGTGGAGCACGCCAGCCTGCGGCAGCCCATCAGCCAG-------
>HQ203694.1_Gallus_gallus_clone_BW42105_MHC_class_II_antigen_beta_chain_(B-LB)_mRNA_complete_cds/1-271
----GCCCAAGGTGAGGGTCTCGGCGCTGCAGTCGGGCTCCCTGCCCGAAACCGACCGTC
TGGCGTGCTACGTGACGGGCTTCTACCCGCCGGAGATCGAGGTGAAGTGGTTCCTGAACG
GGCGGGAGGAGACGGAGCGCGTGGTGTCCACGGACGTGATGCAGAACGGGGACTGGACGT
ACCAGGTGCTGGTGGTGCTGGAGACC--GTCCCGCGGCGCGGGGACAGCTACGTGTGCCG
GGTGGAGCACGCCAGCCTGCGGCAGCCCATCAGCCAG-------
>HQ203695.1_Gallus_gallus_clone_BW450_MHC_class_II_antigen_beta_chain_(B-LB)_mRNA_complete_cds/1-271
----GCCCAAGGTGAGGGTCTCGGCGCTGCAGTCGGGCTCCCTGCCCGAAACCGACCGTC
TGGCGTACTACGTGACGGGCTTCTACCCGCCGGAGATCGAGGTGAAGTGGTTCCAGAACG
GGCGGGAGGAGACGGAGCGCGTGGTGTCCACGGACGTGATGCAGAACGGGGACTGGACGT
ACCAGGTGCGGGTGGTGCTGGAGACC--GTCCCGCGGCGCGGGGACAGCTACGTGTGCCG
GGTGGAGCACGCCAGCCTGCGGCAGCCCATCAGCCAG-------
>HQ203696.1_Gallus_gallus_clone_BW454_MHC_class_II_antigen_beta_chain_(B-LB)_mRNA_complete_cds/1-271
----GCCCAAGGTGAGGGTCTCGGCGCTGCAGTCGGGCTCCCTGCCCGAAACCGACCGTC
TGGCGTGCTACGTGACGGGCTTCTACCCGCCGGAGATCGAGGTGAAGTGGTTCCTGAACG
GGCGGGAGGAGACGGAGCGCGTGGTGTCCACGGACGTGATGCAGAACGGGGACTGGACGT
ACCAGGTGCTGGTGGTGCTGGAGACC--GTCCCGCGGCGCGGGGACAGCTACGTGTGCCG
GGTGGAGCACGCCAGCCTGCGGCAGCCCATCAGCCAG-------
>HQ203697.1_Gallus_gallus_clone_BW460_MHC_class_II_antigen_beta_chain_(B-LB)_mRNA_complete_cds/1-271
----GCCCAAGGTGAGGGTCTCGGCGCTGCAGTCGGGCTCCCTGCCCGAAACCGACCGTC
TGGCGTACTACGTGACGGGCTTCTACCCGCCGGAGATCGAGGTGAAGTGGTTCCTGAACG
GGCGGGAGGAGACGGAGCGCGTGGTGTCCACGGACGTGATGCAGAACGGGGACTGGACGT
ACCAGGTGCTGGTGGTGCTGGAGACC--GTCCCGCGGCGCGGGGACAGCTACGTGTGCCG
GGTGGAGCACGCCAGCCTGCGGCAGCCCATCAGCCAG-------
>HQ203698.1_Gallus_gallus_clone_BW461_MHC_class_II_antigen_beta_chain_(B-LB)_mRNA_complete_cds/1-271
----GCCCAAGGTGAGGGTCTCGGCGCTGCAGTCGGGCTCCCTGCCCGAAACCGACCGTC
TGGCGTGCTACGTGACGGGCTTCTACCCGCCGGAGATCGAGGTGAAGTGGTTCCTGAACG
GGCGGGAGGAGACGGAGCGCGTGGTGTCCACGGACGTGATGCAGAACGGGGACTGGACGT
ACCAGGTGCTGGTGGTGCTGGAGACC--GTCCCGCGGCGCGGGGACAGCTACGTGTGCCG
GGTGGAGCACGCCAGCCTGCGGCAGCCCATCAGCCAG-------
>HQ203699.1_Gallus_gallus_clone_BW462_MHC_class_II_antigen_beta_chain_(B-LB)_mRNA_complete_cds/1-271
----GCCCAAGGTGAGGGTCTCGGCGCTGCAGTCGGGCTCCCTGCCCGAAACCGACCGTC
TGGCGTGCTACGTGACGGGCTTCTACCCGCCGGAGATCGAGGTGAAGTGGTTCCTGAACG
GGCGGGAGGAGACGGAGCGCGTGGTGTCCACGGACGTGATGCAGAACGGGGACTGGACGT
ACCAGGTGCTGGTGGTGCTGGAGACC--GTCCCGCGGCGCGGGGACAGCTACGTGTGCCG
GGTGGAGCACGCCAGCCTGCGGCAGCCCATCAGCCAG-------
>HQ203700.1_Gallus_gallus_clone_BW463_MHC_class_II_antigen_beta_chain_(B-LB)_mRNA_complete_cds/1-271
----GCCCAAGGTGAGGGTCTCGGCGCTGCAGTCGGGCTCCCTGCCCGAAACCGACCGTC
TGGCGTGCTACGTGACGGGCTTCTACCCGCCGGAGATCGAGGTGAAGTGGTTCCAGAACG
GGCGGGAGGAGACGGAGCGCGTGGTGTCCACGGACGTGATGCAGAACGGGGACTGGACGT
ACCAGGTGCTGGTGGTGCTGGAGACC--GTCCCGCGGCGCGGGGACAGCTACGTGTGCCG
GGTGGAGCACGCCAGCCTGCGGCAGCCCATCAGCCAG-------
>HQ203701.1_Gallus_gallus_clone_BQ349_MHC_class_II_antigen_beta_chain_(B-LB)_mRNA_complete_cds/1-271
----GCCCAAGGTGAGGGTCTCGGCGCTGCAGTCGGGCTCCCTGCCCGAAACCGACCGTC
TGGCGTGCTACGTGACGGGCTTCTACCCGCCGGAGATCGAGGTGAAGTGGTTCCTGAACG
GGCGGGAGGAGACGGAGCGCGTGGTGTCCACGGACGTGATGCAGAACGGGGACTGGACGT
ACCAGGTGCTGGTGGTGCTGGAGACC--GTCCCGCGGCGCGGGGACAGCTACGTGTGCCG
GGTGGAGCACGCCAGCCTGCGGCAGCCCATCAGCCAG-------
>HQ203702.1_Gallus_gallus_clone_BQ351_MHC_class_II_antigen_beta_chain_(B-LB)_mRNA_complete_cds/1-271
----GCCCAAGGTGAGGGTCTCGGCGCTGCAGTCGGGCTCCCTGCCCGAAACCGACCGTC
TGGCGTGCTACGTGACGGGCTTCTACCCGCCGGAGATCGAGGTGAAGTGGTTCCTGAACG
GGCGGGAGGAGACGGAGCGCGTGGTGTCCACGGACGTGATGCAGAACGGGGACTGGACGT
ACCAGGTGCTGGTGGTGCTGGAGACC--GTCCCGCGGCGCGGGGACAGCTACGTGTGCCG
GGTGGAGCACGCCAGCCTGCGGCAGCCCATCAGCCAG-------
>HQ203703.1_Gallus_gallus_clone_BQ352_MHC_class_II_antigen_beta_chain_(B-LB)_mRNA_complete_cds/1-271
----GCCCAAGGTGAGGGTCTCGGCGCTGCAGTCGGGCTCCCTGCCCGAAACCGACCGTC
TGGCGTGCTACGTGACGGGCTTCTACCCGCCGGAGATCGAGGTGAAGTGGTTCCTGAACG
GGCGGGAGGAGACGGAGCGCGTGGTGTCCACGGACGTGATGCAGAACGGGGACTGGACGT
ACCAGGTGCTGGTGGTGCTGGAGACC--GTCCCGCGGCGCGGGGACAGCTACGTGTGCCG
GGTGGAGCACGCCAGCCTGCGGCAGCCCATCAGCCAG-------
>HQ203704.1_Gallus_gallus_clone_BQ354_MHC_class_II_antigen_beta_chain_(B-LB)_mRNA_complete_cds/1-271
----GCCCAAGGTGAGGGTCTCGGCGCTGCAGTCGGGCTCCCTGCCCGAAACCGACCGTC
TGGCGTGCTACGTGACGGGCTTCTACCCGCCGGAGATCGAGGTGAAGTGGTTCCAGAACG
GGCGGGAGGAGACGGAGCGCGTGGTGTCCACGGACGTGATGCAGAACGGGGACTGGACGT
ACCAGGTGCTGGTGGTGCTGGAGACC--GTCCCGCGGCGCGGGGACAGCTACGTGTGCCG
GGTGGAGCACGCCAGCCTGCGGCAGCCCATCAGCCAG-------
>HQ203705.1_Gallus_gallus_clone_BQ35405_MHC_class_II_antigen_beta_chain_(B-LB)_mRNA_complete_cds/1-271
----GCCCAAGGTGAGGGTCTCGGCGCTGCAGTCTGGCTCCCTGCCCGAAACCGACCGTC
TGGCGTGCTACGTGACGGGCTTCTACCCGCCGGAGATCGAGGTGAAGTGGTTCCTGAACG
GGCGGGAGGAGACGGAGCGCGTGGTGTCCACGGACGTGATGCAGAACGGGGACTGGACGT
ACCAGGTGCTGGTGGTGCTGGAGACC--GTCCCGCGGCGCGGGGACAGCTACGTGTGCCG
GGTGGAGCACGCCAGCCTGCGGCAGCCCATCAGCCAG-------
>HQ203706.1_Gallus_gallus_clone_BQ355_MHC_class_II_antigen_beta_chain_(B-LB)_mRNA_complete_cds/1-271
----GCCCAAGGTGAGGGTCTCGGCGCTGCAGTCGGGCTCCCTGCCCGAAACCGACCGTC
TGGCGTGCTACGTGACGGGCTTCTACCCGCCGGAGATCGAGGTGAAGTGGTTCCAGAACG
GGCGGGAGGAGACGGAGCGCGTGGTGTCCACGGACGTGATGCAGAACGGGGACTGGACGT
ACCAGGTGCTGGTGGTGCTGGAGACC--GTCCCGCGGCGCGGGGACAGCTACGTGTGCCG
GGTGGAGCACGCCAGCCTGCGGCAGCCCATCAGCCAG-------
>HQ203707.1_Gallus_gallus_clone_BQ35503_MHC_class_II_antigen_beta_chain_(B-LB)_mRNA_complete_cds/1-271
----GCCCAAGGTGAGGGTCTCGGCGCTGCAGTCGGGCTCCCTGCCCGAAACCGACCGTC
TGGCGTGCTACGTGACGGGCTTCTACCCGCCGGAGATCGAGGTGAAGTGGTTCCTGAACG
GGCGGGAGGAGACGGAGCGCGTGGTGTCCACGGACGTGATGCAGAACGGGGACTGGACGT
ACCAGGTGCTGGTGGTGCTGGAGACC--GTCCCGCGGCGCGGGGACAGCTACGTGTGCCG
GGTGGAGCACGCCAGCCTGCGGCAGCCCATCAGCCAG-------
>HQ203708.1_Gallus_gallus_clone_BQ356_MHC_class_II_antigen_beta_chain_(B-LB)_mRNA_complete_cds/1-271
----GCCCAAGGTGAGGGTCTCGGCGCTGCAGTCGGGCTCCCTGCCCGAAACCGACCGTC
TGGCGTGCTACGTGACGGGCTTCTACCCGCCGGAGATCGAGGTGAAGTGGTTCCTGAACG
GGCGGGAGGAGACGGAGCGCGTGGTGTCCACGGACGTGATGCAGAACGGGGACTGGACGT
ACCAGGTGCTGGTGGTGCTGGAGACC--GTCCCGCAGCGCGGGGACAGCTACGTGTGCCG
GGTGGAGCACGCCAGCCTGCGGCAGCCCATCAGCCAG-------
>HQ203709.1_Gallus_gallus_clone_BQ358_MHC_class_II_antigen_beta_chain_(B-LB)_mRNA_complete_cds/1-271
----GCCCAAGGTGAGGGTCTCGGCGCTGCAGTCGGGCTCCCTGCCCGAAACCGACCGTC
TGGCGTGCTACGTGACGGGCTTCTACCCGCCGGAGATCGAGGTGAAGTGGTTCCTGAACG
GGCGGGAGGAGACGGAGCGCGTGGTGTCCACGGACGTGATGCAGAACGGGGACTGGACGT
ACCAGGTGCGGGTGGTGCTGGAGACC--GTCCCGCGGCGCGGGGACAGCTACGTGTGCCG
GGTGGAGCACGCCAGCCTGCGGCAGCCCATCAGCCAG-------
>HQ203710.1_Gallus_gallus_clone_BQ360_MHC_class_II_antigen_beta_chain_(B-LB)_mRNA_complete_cds/1-271
----GCCCAAGGTGAGGGTCTCGGCGCTGCAGTCGGGCTCCCTGCCCGAAACCGACCGTC
TGGCGTGCTACGTGACGGGCTTCTACCCGCCGGAGATCGAGGTGAAGTGGTTCCTGAACG
GGCGGGAGGAGACGGAGCGCGTGGTGTCCACGGACGTGATGCAGAACGGGGACTGGACGT
ACCAGGTGCTGGTGGTGCTGGAGACC--GTCCCGCGGCGCGGGGACAGCTACGTGTGCCG
GGTGGAGCACGCCAGCCTGCGGCAGCCCATCAGCCAG-------
>HQ203711.1_Gallus_gallus_clone_BQ442_MHC_class_II_antigen_beta_chain_(B-LB)_mRNA_complete_cds/1-271
----GCCCAAGGTGAGGGTCTCGGCGCTGCAGTCGGGCTCCCTGCCCGAAACCGACCGTC
TGGCGTGCTACGTGACGGGCTTCTACCCGCCGGAGATCGAGGTGAAGTGGTTCCAGAACG
GGCGGGAGGAGACGGAGCGCGTGGTGTCCACGGACGTGATGCAGAACGGGGACTGGACGT
ACCAGGTGCTGGTGGTGCTGGAGACC--GTCCCGCGGCGCGGGGACAGCTACGTGTGCCG
GGTGGAGCACGCCAGCCTGCGGCAGCCCATCAGCCAG-------
>HQ203712.1_Gallus_gallus_clone_BQ446_MHC_class_II_antigen_beta_chain_(B-LB)_mRNA_complete_cds/1-271
----GCCCAAGGTGAGGGTCTCGGCGCTGCAGTCGGGCTCCCTGCCCGAAACCGACCGTC
TGGCGTGCTACGTGACGGGCTTCTACCCGCCGGAGATCGAGGTGAAGTGGTTCCTGAACG
GGCGGGAGGAGACGGAGCGCGTGGTGTCCACGGACGTGATGCAGAACGGGGACTGGACGT
ACCAGGTGCTGGTGGTGCTGGAGACC--GTCCCGCGGCGCGGGGACAGCTACGTGTGCCG
GGTGGAGCACGCCAGCCTGCGGCAGCCCATCAGCCAG-------
>HQ203714.1_Gallus_gallus_clone_BQ8102_MHC_class_II_antigen_beta_chain_(B-LB)_mRNA_complete_cds/1-271
----GCCCAAGGTGAGGGTCTCGGCGCTGCAGTCGGGCTCCCTGCCCGAAACCGACCGTC
TGGCGTGCTACGTGACGGGCTTCTACCCGCCGGAGATCGAGGTGAAGTGGTTCCAGAACG
GGCGGGAGGAGACGGAGCGCGTGGTGTCCACGGACGTGATGCAGAACGGGGACTGGACGT
ACCAGGTGCTGGTGGTGCTGGAGACC--GTCCCGCGGCGCGGGGACAGCTACGTGTGCCG
GGTGGAGCACGCCAGCCTGCGGCAGCCCATCAGCCAG-------
>HQ203715.1_Gallus_gallus_clone_BQ810206_MHC_class_II_antigen_beta_chain_(B-LB)_mRNA_complete_cds/1-271
----GCCCAAGGTGAGGGTCTCGGCGCTGCAGTCGGGCTCCCTGCCCGAAACCGACCGTC
TGGCGTGCTACGTGACGGGCTTCTACCCGCCGGAGATCGAGGTGAAGTGGTTCCAGAACG
GGCGGGAGGAGACGGAGCGCGCGGTGTCCACGGACGTGATGCAGAACGGGGACTGGACGT
ACCAGGTGCTGGTGGTGCTGGAGACC--GTCCCGCGGCGCGGGGACAGCTACGTGTGCCG
GGTGGAGCACGCCGGCCTGCGGCAGCCCATCAGCCAG-------
>HQ203716.1_Gallus_gallus_clone_BH470_MHC_class_II_antigen_beta_chain_(B-LB)_mRNA_complete_cds/1-271
----GCCCAAGGTGAGGGTCTCGGCGCTGCAGTCGGGCTCCCTGCCCGAAACCGACCGTC
TGGCGTGCTACGTGACGGGCTTCTACCCGCCGGAGATCGAGGTGAAGTGGTTCCTGAACG
GGCGGGAGGAGACGGAGCGCGTGGTGTCCACGGACGTGATGCAGAACGGGGACTGGACGT
ACCAGGTGCTGGTGGCGCTGGAGACC--GTCCCGCGGCGCGGGGACAGCTACGTGTGCCG
GGTGGAGCACGCCAGCCTGCGGCAGCCCATCAGCCAG-------
>HQ203717.1_Gallus_gallus_clone_BH473_MHC_class_II_antigen_beta_chain_(B-LB)_mRNA_complete_cds/1-271
----GCCCAAGGTGAGGGTCTCGGCGCTGCAGTCGGGCTCCCTGCCCGAAACCGACCGTC
TGGCGTGCTACGTGACGGGCTTCTACCCGCCGGAGATCGAGGTGAAGTGGTTCCAGAACG
GGCGGGAGGAGACGGAGCGCGTGGTGTCCACGGACGTGATGCAGAACGGGGACTGGACGT
ACCAGGTGCTGGTGGTGCTGGAGACC--GTCCCGCGGCGCGGGGACAGCTACGTGTGCCG
GGTGGAGCACGCCAGCCTGCGGCAGCCCATCAGCCAG-------
>HQ203718.1_Gallus_gallus_clone_BH477_MHC_class_II_antigen_beta_chain_(B-LB)_mRNA_complete_cds/1-271
----GCCCAAGGTGAGGGTCTCGGCGCTGCAGTCGGGCTCCCTGCCCGAAACCGACCGTC
TGGCGTGCTACGTGACGGGCTTCTACCCGCCGGAGATCGAGGTGAAGTGGTTCCTGAACG
GGCGGGAGGAGACGGAGCGCGTGGTGTCCACGGACGTGATGCAGAACGGGGACTGGACGT
ACCAGGTGCTGGTGGTGCTGGAGACC--GTCCCGCGGCGCGGGGACAGCTACGTGTGCCG
GGTGGAGCACGCCAGCCTGCGGCAGCCCATCAGCCAG-------
>HQ203719.1_Gallus_gallus_clone_BH478_MHC_class_II_antigen_beta_chain_(B-LB)_mRNA_complete_cds/1-271
----GCCCAAGGTGAGGGTCTCGGCGCTGCAGTCGGGCTCCCTGCCCGAAACCGACCGTC
TGGCGTGCTACGTGACGGGCTTCTACCCGCCGGAGATCGAGGTGAAGTGGTTCCTGAACG
GGCGGGAGGAGACGGAGCGCGTGGTGTCCACGGACGTGATGCAGAACGGGGACTGGACGT
ACCGGGTGCTGGTGGTGCTGGAGACC--GTCCCGCGGCGCGGGGACAGCTACGTGTGCCG
GGTGGAGCACGCCAGCCTGCGGCAGCCCATCAGCCAG-------
>HQ203720.1_Gallus_gallus_clone_BH814004_MHC_class_II_antigen_beta_chain_(B-LB)_mRNA_complete_cds/1-271
----GCCCAAGGTGAGGGTCTCGGCGCTGCAGTCGGGCTCCCTGCCCGAAACCGACCGTC
TGGCGTGCTACGTGACGGGCTTCTACCCGCCGGAGATCGAGGTGAAGTGGTTCCTGAACG
GGCGGGAGGAGACGGAGCGCGTGGTGTCCACGGACGTGATGCAGAACGGGGACTGGACGT
ACCAGGTGCTGGTGGTGCTGGAGACC--GTCCCGCGGCGCGGGGACAGCTACGTGTGCCG
GGTGGAGCACGCCAGCCTGCGGCAGCCCATCAGCCAG-------
>HQ203721.1_Gallus_gallus_clone_BH814003_MHC_class_II_antigen_beta_chain_(B-LB)_mRNA_complete_cds/1-271
----GCCCAAGGTGAGGGTCTCGGCGCTGCAGTCGGGCTCCCTGCCCGAAACCGACCGTC
TGGCGTGCTACGTGACGGGCTTCTACCCGCCGGAGATCGAGGTGAAGTGGTTCCTGAACG
GGCGGGAGGAGACGGAGCGCGTGGTGTCCACGGACGTGATGCAGAACGGGGACTGGACGT
ACCAGGTGCTGGTGGTGCTGGAGACC--GTCCCGCGGCGCGGGGACAGCTACGTGTGCCG
GGTGGAGCACGCCAGCCTGCGGCAGCCCATCAGCCAG-------
>HQ203722.1_Gallus_gallus_clone_BH814005_MHC_class_II_antigen_beta_chain_(B-LB)_mRNA_complete_cds/1-271
----GCCCAAGGTGAGGGTCTCGGCGCTGCAGTCGGGCTCCCTGCCCGAAACCGACCGTC
TGGCGTGCTACGTGACGGGCTTCTACCCGCCGGAGATCGAGGTGAAGTGGTTCCTGAACG
GGCGGGAGGAGACGGAGCGCGTGGTGTCCACGGACGTGATGCAGAACGGGGACTGGACGT
ACCAGGTGCTGGTGGTGCTGGAGACC--GTCCCGCGGCGCGGGGACAGCTACGTGTGCCG
GGTGGAGCACGCCAGCCTGCGGCAGCCCATCAGCCAG-------
>HQ203723.1_Gallus_gallus_clone_BH8142_MHC_class_II_antigen_beta_chain_(B-LB)_mRNA_complete_cds/1-271
----GCCCAAGGTGAGGGTCTCGGCGCTGCAGTCGGGCTCCCTGCCCGAAACCGACCGTC
TGGCGTGCTACGTGACGGGCTTCTACCCGCCGGAGATCGAGGTGAAGTGGTTCCTGAACG
GGCGGGAGGAGACGGAGCGCGTGGTGTCCACGGACGTGATGCAGAACGGGGACTGGACGT
ACCAAGTGCTGGTGGTGCTGGAGACC--GTCCCGCGGCGCGGGGACAGCTACGTGTGCCG
GGTGGAGCACGCCAGCCTGCGGCAGCCCATCAGCCAG-------
>HQ203724.1_Gallus_gallus_clone_BH8150_MHC_class_II_antigen_beta_chain_(B-LB)_mRNA_complete_cds/1-271
----GCCCAAGGTGAGGGTCTCGGCGCTGCAGTCGGGCTCCCTGCCCGAAACCGACCGTC
TGGCGTGCTACGTGACGGGCTTCTACCCGCCGGAGATCGAGGTGAAGTGGTTCCTGAACG
GGCGGGAGGAGACGGAGCGCGTGGTGTCCACGGACGTGATGCAGAACGGGGACTGGACGT
ACCAGGTGCTGGTGGTGCTGGAGACC--GTCCCGCGGCGCGGGGACAGCTACGTGTGCCG
GGTGGAGCACGCCAGCCTGCGGCAGCCCGTCAGCCAG-------
>HQ203725.1_Gallus_gallus_clone_BH8154_MHC_class_II_antigen_beta_chain_(B-LB)_mRNA_complete_cds/1-271
----GCCCAAGGTGAGGGTCTCGGCGCTGCAGTCGGGCTCCCTGCCCGAAACCGACCGTC
TGGCGTGCTACGTGACGGGCTTCTACCCGCCGGAGATCGAGGTGAAGTGGTTCCTGAACG
GGCGGGAGGAGACGGAGCGCGTGGTGTCCACGGACGTGATGCAGAACGGGGACTGGACGT
ACCAGGTGCTGGTGGTGCTGGAGACC--GTCCCGCGGCGCGGGGACAGCTACGTGTGCCG
GGTGGAGCACGCCAGCCTGCGGCAGCCCATCAGCCAG-------
>HQ218316.1_Gallus_gallus_MHC_class_II_antigen_precursor_(BLB1)_mRNA_BLB1*131_allele_partial_cds/1-271
----GCCCAAGGTGAGGGTCTCGGCGCTGCAGTCGGGCTCCCTGCCCGAAACCGACCGTC
TGGCGTGCTACGTGACGGGCTTCTACCCGCCGGAGATCGAGGTGAAGTGGTTCCTGAACG
GGCGGGAGGAGACGGAGCGCGTGGTGTCCACGGACGTGATGCAGAACGGGGACTGGACGT
ACCAGGTGCTGGTGGTGCTGGAGACC--GTCCCGCGGCGCGGGGACAGCTACGTGTGCCG
GGTGGAGCACGCCAGCCTGCGGCAGCCCATCAGCCAG-------
>HQ218317.1_Gallus_gallus_MHC_class_II_antigen_precursor_(BLB2)_mRNA_BLB2*131_allele_partial_cds/1-271
----GCCCAAGGTGAGGGTCTCGGCGCTGCAGTCGGGCTCCCTGCCCGAAACCGACCGTC
TGGCGTGCTACGTGACGGGCTTCTACCCGCCGGAGATCGAGGTGAAGTGGTTCCTGAACG
GGCGGGAGGAGACGGAGCGCGTGGTGTCCACGGACGTGATGCAGAACGGGGACTGGACGT
ACCAGGTGCTGGTGGTGCTGGAGACC--GTCCCGCGGCGCGGGGACAGCTACGTGTGCCG
GGTGGAGCACGCCAGCCTGCGGCAGCCCATCAGCCAG-------
>HQ218318.1_Gallus_gallus_MHC_class_II_antigen_(BLB1)_mRNA_BLB1*W1_allele_partial_cds/1-271
----GCCCAAGGTGAGGGTCTCGGCGCTGCAGTCGGGCTCCCTGCCCGAAACCGACCGTC
TGGCGTGCTACGTGACGGGCTTCTACCCGCCGGAGATCGAGGTGAAGTGGTTCCTGAACG
GGCGGGAGGAGACGGAGCGCGTGGTGTCCACGGACGTGATGCAGAACGGGGACTGGACGT
ACCAGGTGCTGGTGGTGCTGGAGACC--GTCCCGCGGCGCGGGGACAGCTACGTGTGCCG
GGTGGAGCACGCCAGCCTGCGGCAGCCCATCAGCCAG-------
>HQ218319.1_Gallus_gallus_MHC_class_II_antigen_(BLB2)_mRNA_BLB2*W1_allele_partial_cds/1-271
----GCCCAAGGTGAGGGTCTCGGCGCTGCAGTCGGGCTCCCTGCCCGAAACCGACCGTC
TGGCGTGCTACGTGACGGGCTTCTACCCGCCGGAGATCGAGGTGAAGTGGTTCCTGAACG
GGCGGGAGGAGACGGAGCGCGTGGTGTCCACGGACGTGATGCAGAACGGGGACTGGACGT
ACCAGGTGCTGGTGGTGCTGGAGACC--GTCCCGCGGCGCGGGGACAGCTACGTGTGCCG
GGTGGAGCACGCCAGCCTGCGGCAGCCCATCAGCCAG-------
>HQ444176.1_Gallus_gallus_MHC_class_II_beta_chain_mRNA_complete_cds/1-271
----GCCCAAGGTGAGGGTCTCGGCGCTGCAGTCGGGCTCCCTGCCCGAAACCGACCGTC
TGGCGTGCTACGTGACGGGCTTCTACCCGCCGGAGATCGAGGTGAAGTGGTTCCTGAACG
GGCGGGAGGAGACGGAGCGCGTGGTGTCCACGGACGTGATGCAGAACGGGGACTGGACGT
ACCAGGTGCTGGTGGTGCTGGAGACC--GTCCCGCGGCGCGGGGACAGCTACGTGTGCCG
GGTGGAGCACGCCAGCCTGCGGCAGCCCATCAGCCAG-------
>HQ639683.1_Apteryx_owenii_MHC_class_II_antigen_beta_chain_(ApowDAB)_mRNA_ApowDAB*01_allele_partial_cds/1-282
TTCAGCCCAAGGTGCTGGTGTCCCCCATGCAGTCGGGGTCCCTGCCCCAAACAGACAGGC
TGCTCTGCTACGTGACGGGCTTTTACCCACCGGAGATCGAGGTCAAGTGGTTCAAGAACG
GGCGGGAGGAGACGGAGCGCGTGGTGGCCACGGACGTGATCCAGAACGGCGACTGGACCT
ACCAGGTGCTGGTGATGCTGGAAAGC--ATGCCGCAGAGCGGGGACACCTACACCTGCCA
GGTGGAGCACGCCAGCCTGCAGCAGCTGCTCACCCAGCACTGGG
>HQ639684.1_Apteryx_owenii_MHC_class_II_antigen_beta_chain_(ApowDAB)_mRNA_ApowDAB*02_allele_partial_cds/1-282
TTCAGCCCAAGGTGCTGGTGTCCCCCATGCAGTCGGGGTCCCTGCCCCAAACGGACAGGC
TGCTCTGCTACGTGACGGGCTTTTACCCGCCGGAGATCGAGGTCAAGTGGTTCAAGAACG
GGCGGGAGGAGACGGAGCGCGTGGTGGCCACGGACGTGATCCAGAACGGCGACTGGACCT
ACCAGGTGCTGGTGATGCTGGAAAGC--ATGCCGCAGAGCGGGGACACCTACACCTGCCA
GGTGGAGCACGCCAGCCTGCAGCAGCCGCTCACCCAGCACTGGG
>HQ639685.1_Apteryx_owenii_MHC_class_II_antigen_beta_chain_(ApowDAB)_mRNA_ApowDAB*05_allele_partial_cds/1-282
TTCAGCCCAAGGTGCTGGTGTCCCCCATGCAGTCGGGGTCCCTGCCCCAAACGGACAGGC
TGCTCTGCTACGTGACGGGGTTCTACCCGCCGGAGATCGAGGTCAAGTGGTTCAAGAACG
GGCGGGAGGAGACGGAGCGCGTGGTGGCCACGGACGTGATCCAGAACGGCGACTGGACCT
ACCAGGTGCTGGTGATGCTGGAAAGC--ATGCCGCAGAGCGGGGACACCTACACCTGCCA
GGTGGAGCACGCCAGCCTGCAGCAGCCGCTCACCCAGCACTGGG
>HQ639686.1_Apteryx_owenii_MHC_class_II_antigen_beta_chain_(ApowDAB)_mRNA_ApowDAB*07_allele_partial_cds/1-169
TTCAGCCCAAGGTGCTGGTGTCCCCCATGCAGTCGGGGTCCCTGCCCCAAACGGACAGGC
TGCTCTGCTACGTGACGGGCTTTTACCCGGCGGAGATCGAGGTCAAGTGGTTCAAGAATG
GGCGGGAGGAGACGGAGCGTGTGGTGGCCACGGACGTGATCCAGAACGG-----------
------------------------------------------------------------
--------------------------------------------
>HQ639687.1_Apteryx_owenii_MHC_class_II_antigen_beta_chain_(ApowDAB)_mRNA_ApowDAB*08_allele_partial_cds/1-169
TTCAGCCCAAGGTGCTGGTGTCCCCCATGCAGTCGGGGTCCCTGCCCCAAACGGACAGGC
TGCTCTGCTACGTGACGGGGTTTTACCCGGCGGAGATCGAGGTCAAGTGGTTCAAGAACG
GGCGGGAGGAGACGGAGCGCGTGGTGGCCACGGACGTGATCCAGAACGG-----------
------------------------------------------------------------
--------------------------------------------
>HQ639688.1_Apteryx_owenii_MHC_class_II_antigen_beta_chain_(ApowDAB)_gene_exons_2_3_and_partial_cds/1-169
TTCAGCCCAAGGTGCTGGTGTCCCCCATGCAGTCGGGGTCCCTGCCCCAAACAGACAGGC
TGCTCTGCTACGTGACGGGCTTTTACCCACCGGAGATCGAGGTCAAGTGGTTCAAGAACG
GGCGGGAGGAGACGGAGCGCGTGGTGGCCACGGACGTGATCCAGAACGG-----------
------------------------------------------------------------
--------------------------------------------
>HQ639689.1_Apteryx_owenii_MHC_class_II_antigen_beta_chain_(ApowDAB)_gene_exons_1_through_3_and_partial_cds/1-169
TTCAGCCCAAGGTGCTGGTGTCCCCCATGCAGTCGGGGTCCCTGCCCCAAACGGACAGGC
TGCTCTGCTACGTGACGGGCTTTTACCCGCCGGAGATCGAGGTCAAGTGGTTCAAGAACG
GGCGGGAGGAGACGGAGCGCGTGGTGGCCACGGACGTGATCCAGAACGG-----------
------------------------------------------------------------
--------------------------------------------
>HQ639690.1_Apteryx_owenii_MHC_class_II_antigen_beta_chain_(ApowDAB)_gene_exons_1_through_3_and_partial_cds/1-169
TTCAGCCCAAGGTGCTGGTGTCCCCCATGCAGTCGGGGTCCCTGCCCCAAACAGACAGGC
TGCTCTGCTACGTGACGGGCTTTTACCCGCCGGAGATCGAGGTCAAGTGGTTCAAGAACG
GGCGGGAGGAGACGGAGCGCGTGGTGGCCACGGACGTGATCCAGAACGG-----------
------------------------------------------------------------
--------------------------------------------
>HQ639691.1_Apteryx_owenii_truncated_MHC_class_II_antigen_beta_chain_(ApowDAB)_gene_exons_2_3_and_partial_cds/1-169
TTCAGCCCAAGGTGATGGTGTCCCCCATGTAGTCGGGATCCCTGCCCCAAACGGACAGGC
TGCTCTGCTACGTGATGGGCTTTTACCCACCGGAGATCGAGGTCAAGTGGTTCAAGAACG
GGCGGGAGGAGACGGAGCGCGTGGTGGCCACGGACGTGATCCAGAACGG-----------
------------------------------------------------------------
--------------------------------------------
>HQ639692.1_Apteryx_owenii_MHC_class_II_antigen_beta_chain_(ApowDAB)_gene_exons_1_through_3_and_partial_cds/1-169
TTCAGCCCAAGGTGCTGGTGTCCCCCATGCAGTCGGGGTCCCTGCCCCAAACGGACAGGC
TGCTCTGCTACGTGACGGGGTTCTACCCGCCGGAGATCGAGGTCAAGTGGTTCAAGAACG
GGCGGGAGGAGACGGAGCGCGTGGTGGCCACGGACGTGATCCAGAACGG-----------
------------------------------------------------------------
--------------------------------------------
>HQ639693.1_Apteryx_owenii_MHC_class_II_antigen_beta_chain_(ApowDAB)_gene_exons_2_3_and_partial_cds/1-169
TTCAGCCCAAGGTGATGGTGTCTCCCATGCAGTCGGGGTCCCTGCCCCAAACGGACAGGC
TGCTCTGCTATGTGACGGGCTTTTACCCGCCGGAGATCGAGGTCAAGTGGTTCAAGAACG
GGCGGGAGGAGACGGAGCGCGTGGTGGCCACGGACGTGATCCAGAACGG-----------
------------------------------------------------------------
--------------------------------------------
>HQ639694.1_Apteryx_owenii_MHC_class_II_antigen_beta_chain_(ApowDAB)_gene_exons_2_3_and_partial_cds/1-169
TTCAGCCCAAGGTGCTGGTGTCCCCCATGCAGTCGGGGTCCCTGCCCCAAACGGACAGGC
TGCTCTGCTACGTGACGGGCTTTTACCCGGCGGAGATCGAGGTCAAGTGGTTCAAGAATG
GGCGGGAGGAGACGGAGCGTGTGGTGGCCACGGACGTGATCCAGAACGG-----------
------------------------------------------------------------
--------------------------------------------
>HQ639695.1_Apteryx_owenii_MHC_class_II_antigen_beta_chain_(ApowDAB)_gene_exons_1_through_3_and_partial_cds/1-169
TTCAGCCCAAGGTGCTGGTGTCCCCCATGCAGTCGGGGTCCCTGCCCCAAACGGACAGGC
TGCTCTGCTACGTGACGGGGTTTTACCCGGCGGAGATCGAGGTCAAGTGGTTCAAGAACG
GGCGGGAGGAGACGGAGCGCGTGGTGGCCACGGACGTGATCCAGAACGG-----------
------------------------------------------------------------
--------------------------------------------
>HQ639696.1_Apteryx_owenii_MHC_class_II_antigen_beta_chain_(ApowDAB)_gene_exons_1_through_3_and_partial_cds/1-169
TTCAGCCCAAGGTGCTGGTGTCCCCCATGCAGTCAGGGTCCCTGCCCCAAACGGACAGGC
TGCTCTGCTACGTGACGGGCTTTTACCCGGCGGAGATCGAGGTCAAGTGGTTCAAGAATG
GGCGGGAGGAGACGGAGCGCGTGGTGGCCACGGACGTGATCCAGAACGG-----------
------------------------------------------------------------
--------------------------------------------
>HQ822398.1_Rissa_tridactyla_MHC_class_II_antigen_(DRB1)_gene_DRB1-KT-1_allele_partial_cds/1-252
------------------------------AGTCGAGCTCCCTGCCCCAGACCGACAGGC
TGGTTTGCGCCGTGATGGATTTCTACCCCGCGGAGATTGAGGTGAAGTGGTTGAAGAACG
GGCAGGAGGAGACGGAGCACGTGGTGTCCACGGAGGTGATGCAGAACGGAGACTGGACCT
ACCAGGTGCTGGTGATGCTGGAAACC--ACCCCGCAGCGCGGGGACACCTACATGTGCCA
GGTGGAGCACGTCAGCCTGCAGCGCCCCGTCACCCAGCACTGGG
>HQ822399.1_Rissa_tridactyla_MHC_class_II_antigen_(DRB1)_gene_DRB1-KT-2_allele_partial_cds/1-282
TTCAGCCCAAAGTGAGGGTCTCCCCCATGCAGTCGAGCTCCCTGCCCCAGACCGACAGGC
TGGTTTGCGCCGTGACGGGGTTTTACCCTGCGGAGATTGAGGTGAAGTGGTTGAAGAACG
GGCAGGAGGAGACGGAGCACGTGGTGTCCACGGAGGTGATGCAGAACGGAGACTGGACCT
ACCAGGTGCTGGTGATGCTGGAAACC--ACCCCGCAGCGCGGGGACACCTACATGTGCCA
GGTGGAGCACGTCAGCCTGCAGCACCCCGTCACTCAGCACTGGG
>HQ822400.1_Rissa_tridactyla_MHC_class_II_antigen_(DRB1)_gene_DRB1-KT-3_allele_partial_cds/1-252
------------------------------AGTCGAGCTCCCTGCCCCAGACCGACAGGC
TGGTTTGCGCCGTGATGGATTTCTACCCCCCGGAGATTGAGGTGAAGTGGTTGAAGAACG
GGCAGGAGGAGACGGAGCACGTGGTGTCCACGGAGGTGATGCAGAACGGAGACTGGACCT
ACCAGGTGCTGGTGATGCTGGAAACC--ACCCCGCAGCGCGGGGACACCTACATGTGCCA
GGTGGAGCACGTCAGCCTGCAGCGCCCCGTCACCCAGCACTGGG
>HQ822402.1_Rissa_tridactyla_MHC_class_II_antigen_(DRB1)_gene_DRB1-KT-5_allele_partial_cds/1-282
TTCAGCCCAAAGTGAGGGTCTCCCCCATGCAGTCGAGCTCCCTGCCCCAGACCGACAGGC
TGGTTTGCGCCGTGACGGGGTTTTACCCTGCGGAGATTGAGGTGAAGTGGTTGAAGAACG
GGCAGGAGGAGACGGAGCACGTGGTGTCCACGGAGGTGATGCAGAACGGAGACTGGACCT
ACCAGGTGCTGGTGATGCTGGAAACC--ACCCCGCAGCGCGGGGACACCTACACGTGCCA
GGTGGAGCACGTCAGCCTGCAGCACCCCGTCACCCAGCACTGGG
>HQ822403.1_Rissa_tridactyla_MHC_class_II_antigen_(DRB1)_gene_DRB1-KT-6_allele_partial_cds/1-282
TTCAGCCCAAAGTGAGGGTCTCCCCCATGCAGTCGAGCTCCCTGCCCCAGACCGACAGGC
TGGTTTGCGCCGTGACGGGGTTTTACCCTGCGGAGATTGAGGTGAAGTGGTTGAAGAACG
GGCAGGAGGAGACGGAGCACGTGGTGTCCACGGAGGTGATGCAGAACGGAGACTGGACCT
ACCAGGTGCTGGTGATGCTGGAAACC--ACCCCGCAGCGCGGGGACACCTACACGTGCCA
GGCGGAGCACGTCAGCCTGCAGCACCCCGTCACCCAGCACTGGG
>HQ822404.1_Rissa_tridactyla_MHC_class_II_antigen_(DRB1)_gene_DRB1-KT-7_allele_partial_cds/1-282
TTCAGCCCAAAGTGAGGGTCTCCCCCATGCAGTCGAGCTCCCTGCCCCAGACCGACAGGC
TGGTTTGCGCCGTGACGGGGTTTTACCCTGCGGAGATTGAGGTGAAGTGGTTGAAGAACG
GGCAGGAGGAGACGGAGCACGTGGTGTCCACGGAGGTGATGCAGAACGGAGACTGGACCT
ACCAGGTGCTGGTGATGCTGGAAACC--ACCCCGCAGCGCGGGGACACCTACACGTGCCA
GGTGGAGCACGTCGGCCTGCAGCACCCCATCACCCAGCACTGGG
>HQ822405.1_Rissa_tridactyla_MHC_class_II_antigen_(DRB1)_gene_DRB1-KT-8_allele_partial_cds/1-252
------------------------------AGTCGAGCTCCCTGCCCCAGACCGACAGGC
TGGTTTGCGCCGTGATGGATTTCTACCCCCCGGAGATTGAGGTGAAGTGGTTGAAGAACG
GGCAGGAGGAGACGGAGCACGTGGTGTCCACGGAGGTGATGCAGAACGGAGACTGGACCT
ACCAGGTGCTGGTGATGCTGGAAACC--ACCCCGCAGCGCGGGGACACCTACATGTGCCA
GGTGGAGCACGTCAGCCTGCAGCACCCCATCACCCAGCACTGGG
>HQ822406.1_Rissa_tridactyla_MHC_class_II_antigen_(DRB1)_gene_DRB1-KT-9_allele_partial_cds/1-282
TTCAGCCCAAAGTGAGGGTCTCCCCCATGCAGTCGAGCTCCCTGCCCCAGACCGACAGGC
TGGTTTGCGCCGTGACGGGGTTTTACCCTGCGGAGATTGAGGTGAAGTGGTTGAAGAACG
GGCAGGAGGAGACGGAGCACGTGGTGTCCACGGAGGTGATGCAGAACGGAGACTGGACCT
ACCAGGTGCTGGTGATGCTGGAAACC--ACCCCGCAGCGCGGGGACACCTACACGTGCCA
GGTGGAGCACGTCAGCCTGCAGCACCCCGTCACTCAGCACTGGG
>HQ822407.1_Rissa_tridactyla_MHC_class_II_antigen_(DRB1)_gene_DRB1-KTt-10_allele_partial_cds/1-252
------------------------------AGTCGAGCTCCCTGCCCCAGACCGACAGGC
TGGTTTGCGCCGTGATGGATTTCTACCCCGCGGAGATTGAGGTGAAGTGGTTGAAGAACG
GGCAGGAGGAGACGGAGCACGTGGTGTCCACGGAGGTGATGCAGAACGGAGACTGGACCT
ACCAGGTGCTGGTGATGCTGGAAACC--ACCCCGCAGCGCGGGGACACCTACATGTGCCA
GGTGGAGCACATCAGCCTGCAGCGCCCGGTCACCCAGCACTGGG
>HQ822408.1_Rissa_tridactyla_MHC_class_II_antigen_(DRB1)_gene_DRB1-KT-11_allele_partial_cds/1-252
------------------------------AGTCGAGCTCCCTGCCCCAGACCGACAGGC
TGGTTTGCGCCGTGATGGATTTCTACCCCGCGGAGATTGAGGTGAAGTGGTTGAAAAACG
GGCAGGAGGAGACGGAGCACGTGGTGTCCACGGAGGTGATGCAGAACGGAGACTGGACCT
ACCAGGTGCTGGTGATGCTGGAAACC--ACCCCGCAGCGCGGGGACACCTACATGTGCCA
GGTGGAGCACATCAGCCTGCAGCGCCCCGTCACCCAGCACTGGG
>HQ822409.1_Rissa_tridactyla_MHC_class_II_antigen_(DRB1)_gene_DRB1-KT-12_allele_partial_cds/1-252
------------------------------AGTCGAGCTCCCTGCCCCAGACCGACAGGC
TGGTTTGCGCCGTGATGGATTTCTACCCCGCGGAGATTGAGGTGAAGTGGTTGAAGAACG
GGCAGGAGGAGACGGAGCACGTGGTGTCCACGGAGGTGATGCAGAACGGAGACTGGACCT
ACCAGGTGCTGGTGATGCTGGAAACC--ACCCCGCAGCGCGGGGACACCTACATGTGCCA
GGTGGAGCACGTCAGCCTGCAGCGCCCCGTCACCCAGCACTGGG
>HQ822410.1_Rissa_tridactyla_MHC_class_II_antigen_(DRB1)_gene_DRB1-KT-13_allele_partial_cds/1-252
------------------------------AGTCGAGCTCCCTGCCCCAGACCGACAGGC
TGGTTTGCGCCGTGATGGATTCCTACCCCCCGGAGATTGAGGTGAAGTGGTTGAAGAACG
GGCAGGAGGAGACGGAGCACGTGGTGTCCACGGAGGTGATGCAGAACGGAGACTGGACCT
ACCAGGTGCTGGTGATGCTGGAAACC--ACCCCGCAGCGCGGGGACACCTACATGTGCCA
GGTGGAGCACGTCAGCCTGCAGCGCCCCGTCACCCAGCACTGGG
>HQ822411.1_Rissa_tridactyla_MHC_class_II_antigen_(DRB1)_gene_DRB1-KT-14_allele_partial_cds/1-252
------------------------------AGTCGAGCTCCCTGCCCCAGACCGACAGGC
TGGTTTGCGCCGTGATGGATTTCTACCCCGCGGAGATTGAGGTGAAGTGGTTGAAGAACG
GGCAGGAGGAGACGGAGCACGTGGTGTCCACGGAGGTGATGCAGAACGGAGACTGGACCT
ACCAGGTGCTGGTGATGCTGGAAACC--ACCCCGCAGCGCGGGGACACCTACATGTGCCA
GGTGGAGCACGTCAGCCTGCAGCGCCCCGTCACCCAGCACTGGG
>HQ822412.1_Rissa_tridactyla_MHC_class_II_antigen_(DRB1)_gene_DRB1-KT-15_allele_partial_cds/1-282
TTCAGCCCAAAGTGAGGGTCTCCCCCATGCAGTCGAGCTCCCTGCCCCAGACCGACAGGC
TGGTTTGCGCCGTGACGGGGTTTTACCCTGCGGAGATTGAGGTGAAGTGGTTGGAGAACG
GGCAGGAGGAGACGGAGCACGTGGTGTCCACGGAGGTGATGCAGAACGGAGACTGGACCT
ACCAGGTGCTGGTGATGCTGGAAACC--ACCCCGCAGCGCGGGGACACCTACACGTGCCA
GGTGGAGCACGTCAGCCTGCAGCACCCCGTCACTCAGCACTGGG
>HQ822413.1_Rissa_tridactyla_MHC_class_II_antigen_(DRB1)_gene_DRB1-KT-17_allele_partial_cds/1-282
TTCAGCCCAAAGTGAGGGTCTCCCCCATGCAGTCGAGCTCCCTGCCCCAGACCGACAGGC
TGGTTTGCGCCGTGACGGGGTTTTACCCTGCGGAGATTGAGGTGAAGTGGTTGAAGAACG
GGCAGGAGGAGACGGAGCACGTGGTGTCCACGGAGGTGATGCAGAACGGAGACTGGACCT
ACCAGGTGCTGGTGATGCTGGAAACC--ACCCCGCAGCGCGGGGACACCTACATGTGCCA
GGTGGAGCACGTCAGCCTGCAGCACCCCGTCACCCAGCACTGGG
>HQ822414.1_Rissa_tridactyla_MHC_class_II_antigen_(DRB1)_gene_DRB1-KT-18_allele_partial_cds/1-252
------------------------------AGTCGAGCTCCCTGCCCCAGACCGACAGGC
TGGTTTGCGCCGTGATGGATTTCTACCCCGCGGAGATTGAGGTGAAGTGGTTGAAGAACG
GGCAGGAGGAGACGGAGCACGTGGTGTCCACGGAGGTGATGCAGAACGGAGACTGGACCT
ACCAGGTGCTGGTGATGCTGGAAACC--ACCCCGCAGCGCGGGGACACCTACATGTGCCA
GGTGGAGCACGTCAGCCTGCAGCGCCCCGTCACCCAGCACTGGG
>HQ822415.1_Rissa_tridactyla_MHC_class_II_antigen_(DRB1)_gene_DRB1-KT-19_allele_partial_cds/1-252
------------------------------AGTCGAGCTCCCTGCCCCAGACCGACAGGC
TGGTTTGCGCCGTGATGGATTTCTACCCCGCGGAGATTGAGGTGAAGTGGTTGAAGAACG
GGCAGGAGGAGACGGAGCACGTGGTGTCCACGGAGGTGATGCAGAACGGAGACTGGACCT
ACCAGGTGCTGGTGATGCTGGAAACC--ACCCCGCAGCGCGGGGACACCTACATGTGCCA
GGTGGAGCACGTCAGCCTGCAGCGCCCCGTCACCCAGCACTGGG
>HQ822416.1_Rissa_tridactyla_MHC_class_II_antigen_(DRB1)_gene_DRB1-KT-20_allele_partial_cds/1-252
------------------------------AGTCGAGCTCCCTGCCCCAGACCGACAGGC
TGGTTTGCGCCGTGATGGATTTCTACCCCGCGGAGATTGAGGTGAAGTGGTTGAAGAACG
GGCAGGAGGAGACGGAGCACGTGGTGTCCACGGAGGTGATGCAGAACGGAGACTGGACCT
ACCAGGTGCTGGTGATGCTGGAAACC--ACCCCGCAGCGCGGGGACACCTACATGTGCCA
GGTGGAGCACGTCAGCCTGCAGCGCCCCGTCACCCAGCACTGGG
>HQ822417.1_Rissa_tridactyla_MHC_class_II_antigen_(DRB1)_gene_DRB1-KT-16_allele_partial_cds/1-282
TTCAGCCCAAAGTGAGGGTCTCTCCCATGCAGTCGAGCTCCCTGCCCCAGACCGACAGGC
TGGTTTGCGCCGTGACGGGGTTTTACCCTGCGGAGATTGAGGTGAAGTGGTTGAAGAACG
GGCAGGAGGAGACGGAGCACGTGGTGTCCACGGAGGTGATGCAGAACGGAGACTGGACCT
ACCAGGTGCTGGTGATGCTGGAAACC--ACCCCGCAGCGCGGGGACACCTACACGTGCCA
GGTGGAGCACGTCAGCCTGCAGCACCCCATCACCCAGCACTGGG
>HQ822418.1_Rissa_tridactyla_MHC_class_II_antigen_(DRB1)_gene_DRB1-KT-21_allele_partial_cds/1-252
------------------------------AGTCGAGCTCCCTGCCCCAGACCGACAGGC
TGGTTTGCGCCGTGATGGATTTCTACCCCCCGGAGATTGAGGTGAAGTGGTTGAAGAACG
GGCAGGAGGAGACGGAGCACGTGGTGTCCACGGAGGTGATGCAGAACGGAGACTGGACCT
ACCAGGCGCTGGTGATGCTGGAAACC--ACCCCGCAGCGCGGGGACACCTACATGTGCCA
GGTGGAGCACGTCAGCCTGCAGCACCCCATCACCCAGCACTGGG
>HQ822419.1_Rissa_tridactyla_MHC_class_II_antigen_(DRB1)_gene_DRB1-KT-22_allele_partial_cds/1-252
------------------------------AGTCGAGCTCCCTGCCCCAGACCGACAGGC
TGGTTTGCGCCGTGATGGATTTCTACCCCGCGGAGATTGAGGTGAAGTGGTTGAAGAACG
GGCAGGAGGAGACGGAGCACGTGGTGTCCACGGAGGTGATGCAGAACGGAGACTGGACCT
ACCAGGTGCTGGTGATGCTGGAAACC--ACCCCGCAGCGCGGGGACACCTACATGTGCCA
GGTGGAGCACGTCAGCCTGCAGCGCCCCGTCACCCAGCACTGGG
>HQ822420.1_Rissa_tridactyla_MHC_class_II_antigen_(DRB1)_gene_DRB1-KT-23_allele_partial_cds/1-252
------------------------------AGTCGAGCTCCCTGCCCCAGACCGACAGGC
TGGTTTGCGCCGTGATGGATTTCTACCCCCCGGAGATTGAGGTGAAGTGGTTGAAGAACG
GGCAGGAGGAGACGGAGCACGTGGTGTCCACGGAGGTGATGCAGAACGGAGACTGGACCT
ACCAGGTGCTGGTGATGCTGGAAACC--ACCCCGCAGCGCGGGGACACCTACATGTGCCA
GGTGGAGCACGTCAGCCTGCAGCGCCCCGTCACCCAGCACTGGG
>HQ822421.1_Rissa_tridactyla_MHC_class_II_antigen_(DRB1)_gene_DRB1-KT-24_allele_partial_cds/1-252
------------------------------AGTCGAGCTCCCTGCCCCAGACCGACAGGC
TGGTTTGCGCCGTGATGGATTTCTACCCCGCGGAGATTGAGGTGAAGTGGTTGAAGAACG
GGCAGGAGGAGACGGAGCACGTGGTGTCCACGGAGGTGATGCAGAACGGAGACTGGACCT
ACCAGGTGCTGGTGATGCTGGAAACC--ACCCCGCAGCGCGGGGACACCTACACGTGCCA
GGTGGAGCACGTCAGCCTGCAGCACCCCGTCACCCAGCACTGGG
>HQ822422.1_Rissa_tridactyla_MHC_class_II_antigen_(DRB1)_gene_DRB1-KT-25_allele_partial_cds/1-252
------------------------------AGTCGAGCTCCCTGCCCCAGACCGACAGGC
TGGTTTGCGCCGTGATGGATTTCTACCCCCCGGAGATTGAGGTGAAGTGGTTGAAGAACG
GGCAGGAGGAGACGGAGCACGTGGTGTCCACGGAGGTGATGCAGAACGGAGACTGGACCT
ACCAGGTGCTGGTGATGCTGGAAACC--ACCCCGCAGCGCGGGGACACCTACATGTGCCA
GGTGGAGCACGTCAGCCTGCAGCGCCCCGTCACCCAGCACTGGG
>HQ822423.1_Rissa_tridactyla_MHC_class_II_antigen_(DRB1)_gene_DRB1-KT-26_allele_partial_cds/1-252
------------------------------AGTCGAGCTCCCTGCCCCAGACCGACAGGC
TGGTTTGCGCCGTGATGGATTTCTACCCCCCGGAGATTGAGGTGAAGTGGTTGAAGAACG
GGCAGGAGGAGACGGAGCACGTGGTGTCCACGGAGGTGATGCAGAACGGAGACTGGACCT
ACCAGGTGCTGGTGATGCTGGAAACC--ACCCCGCAGCGCGGGGACACCTACACGTGCCA
GGTGGAGCACGTCAGCCTGCAGCACCCCATCACCCAGCACTGGG
>HQ822424.1_Rissa_tridactyla_MHC_class_II_antigen_(DRB1)_gene_DRB1-KT-27_allele_partial_cds/1-252
------------------------------AGTCGAGCTCCCTGCCCCAGACCGACAGGC
TGGTTTGCGCCGTGATGGATTTCTACCCCGCGGAGATTGAGGTGAAGTGGTTGAAGAACG
GGCAGGAGGAGACGGAGCACGTGGTGTCCACGGAGGTGATGCAGAACGGAGACTGGACCT
ACCAGGTGCTGGTGATGCTGGAAACC--ACCCCGCAGCGCGGGGACACCTACATGTGCCA
GGTGGAGCACGTCAGCCTGCAGCGCCCCGTCACCCAGCACTGGG
>HQ822425.1_Rissa_tridactyla_MHC_class_II_antigen_(DRB1)_gene_DRB1-KT-28_allele_partial_cds/1-282
TTCAGCCCAAAGTGAGGGTCTCCCCCATGCAGTCGAGCTCCCTGCCCCAGACCGACAGGC
TGGTTTGCGCCGTGACGGGGTTTTACCCTGCGGAGATTGAGGTGAAGTGGTTGAAGAACG
GGCAGGAGGAGACGGAGCATGTGGTGTCCACGGAGGTGATGCAGAACGGAGACTGGACCT
ACCAGGTGCTGGTGATGCTGGAAACC--ACCCCGCAGCGCGGGGACACCTACACGTGCCA
GGTGGAGCACGTCAGCCTGCAGCACCCCGTCACCCAGCACTGGG
>HQ822426.1_Rissa_tridactyla_MHC_class_II_antigen_(DRB1)_gene_DRB1-KT-29_allele_partial_cds/1-252
------------------------------AGTCGAGCTCCCTGCCCCAGACCGACAGGC
TGGTTTGCGCCGTGATGGATTTCTACCCCGCGGAGATTGAGGTGAAGTGGTTGAAGAACG
GGCAGGAGGAGACGGAGCACGTGGTGTCCACGGAGGTGATGCAGAACGGAGACTGGACCT
ACCAGGTGCTGGTGATGCTGGAAACC--ACCCCGCACCGCGGGGACACCTACATGTGCCA
GGTGGAGCACGTCAGCCTGCAGCGCCCCGTCACCCAGCACTGGG
>HQ822427.1_Rissa_tridactyla_MHC_class_II_antigen_(DRB1)_gene_DRB1-KT-30_allele_partial_cds/1-252
------------------------------AGTCGAGCTCCCTGCCCCAGACCGACAGGC
TGGTTTGCGCCGTGATGGATTTCTACCCCGCGGAGATTGAGGTGAAGTGGTTGAAGAACG
GGCAGGAGGAGACGGAGCACGTGGTGTCCACGGAGGTGATGCAGAGCGGAGACTGGACCT
ACCAGGTGCTGGTGATGCTGGAAACC--ACCCCGCAGCGCGGGGACACCTACATGTGCCA
GGTGGAGCACGTCAGCCTGCAGCGCCCCGTCACCCAGCACTGGG
>HQ822428.1_Rissa_tridactyla_MHC_class_II_antigen_(DRB1)_gene_DRB1-KT-31_allele_partial_cds/1-252
------------------------------AGTCGAGCTCCCTGCCCCAGACCGACAGGC
TGGTTTGCGCCGTGATGGATTTCTACCCCGCGGAGATTGAGGTGAAGTGGTTGAAGAACG
GGCAGGAGGAGACGGAGCACGTGGTGTCCACAGAGGTGATGCAGAACGGAGACTGGACCT
ACCAGGTGCTGGTGATGCTGGAAACC--ACCCCGCAGCGCGGGGACACCTACATGTGCCA
GGTGGAGCACGTCAGCCTGCAGCGCCCCGTCACCCAGCACTGGG
>HQ822429.1_Rissa_tridactyla_MHC_class_II_antigen_(DRB1)_gene_DRB1-KT-32_allele_partial_cds/1-282
TTCAGCCCAAAGTGAGGGTCTCCCCCATGCAGTCGAGCTCCCTGCCCCAGACCGACAGGC
TGGTTTGCGCCGTGACGGGGTTTTACCCTGCGGAGATTGAGGTGAAGTGGTTGAAGAACG
GGCAGGAGGAGACGGAGCACGTGGTGTCCACGGAGGTGATGCAGAACGGAGACTGGACCT
ACCAGGTGCTGGTGATGCTGGAAACC--ACCCCGCAGCGCGGGGACACCTACACGTGCCA
GGTGGAGCACGTCAGCCTGCAGCACCCCGTCACCCAGCACTGGG
>HQ822430.1_Rissa_tridactyla_MHC_class_II_antigen_(DRB1)_gene_DRB1-KT-33_allele_partial_cds/1-282
TTCAGCCCAAAGTGAGGGTCTCCCCCATGCAGTCGAGCTCCCTGCCCCAGACCGACAGGC
TGGTTTGCGCCGTGACGGGGTTTTACCCTGCGGAGATTGAGGTGAAGTGGTTGAAGAACG
GGCAGGAGGAGACGGAGCACGTGGTGTCCACGGAGGTGATGCAGAACGGAGACTGGACCT
ACCAGGTGCTGGTGATGCTGGAAACC--ACCCCGCAGCGCGGGGACACCTACACGTGCCA
GGTGGAGCACGTCAGCCTGCAGCACCCCGTCACCCAGCACTGGG
>HQ822431.1_Rissa_tridactyla_MHC_class_II_antigen_(DRB1)_gene_DRB1-KT-34_allele_partial_cds/1-252
------------------------------AGTCGAGCTCCCTGCCCCAGACCGACAGGC
TGGTTTGCGCCGTGATGGATTTCTACCCCGCGGAGATTGAGGTGAAGTGGTTGAAGAACG
GGCAGGAGGAGACGGAGCACGTGGTGTCCACGGAGGTGATGCAGAACGGAGACTGGACCT
ACCAGGTGCTGGTGATGCTGGAAACC--ACCCCGCAGCGCGGGGACACCTACATGTGCCA
GGTGGAGCACGTCAGCCTGCAGCGCCCCGTCACCCAGCACTGGG
>HQ822432.1_Rissa_tridactyla_MHC_class_II_antigen_(DRB1)_gene_DRB1-KT-35_allele_partial_cds/1-252
------------------------------AGTCGAGCTCCCTGCCCCAGACCGACAGGC
TGGTTTGCGCCGTGATGGATTTCTACCCCGCGGAGATTGAGGTGAAGTGGTTGAAGAACG
GGCAGGAGGAGACGGAGCACGTGGTGTCCACGGAGGTGATGCAGAACGGAGACTGGACCT
ACCAGGTGCTGGTGATGCTGGAAACC--ACCCCGCAGCGCGGGGACACCTACATGTGCCA
GGTGGAGCACGTCAGCCTGCAGCGCCCCGTCACCCAGCACTGGG
>HQ822433.1_Rissa_tridactyla_MHC_class_II_antigen_(DRB1)_gene_DRB1-KT-36_allele_partial_cds/1-252
------------------------------AGTCGAGCTCCCTGCCCCAGACCGACAGGC
TGGTTTGCGCCGTGACGGATTTCTACCCCGCGGAGATTGAGGTGAAGTGGTTGAAGAACG
GGCAGGAGGAGACGGAGCACGTGGTGTCCACGGAGGTGATGCAGAACGGAGACTGGACCT
ACCAGGTGCTGGTGATGCTGGAAACC--ACCCCGCAGCGCGGGGACACCTACATGTGCCA
GGTGGAGCACGTCAGCCTGCAGCGCCCCGTCACCCAGCACTGGG
>HQ822434.1_Rissa_tridactyla_MHC_class_II_antigen_(DRB1)_gene_DRB1-KT-37_allele_partial_cds/1-282
TTCAGCCCAAAGTGAGGGTCTCCCCCATGCAGTCGAGCTCCCTGCCCCAGACCGACAGGC
TGGTTTGCGCCGTGACGGGGTTTTACCCTGCGGAGATTGAGGTGAAGTGGTTGAAGAACG
GGCAGGAGGAGACGGAGCACGTGGTGTCCACGGAGGTGATGCAGAACGGAGACTGGACCT
ACCAGGTGCTGGTGATGCTGGAAACC--ACCCCGCAGCGCGGGGACACCTACACGTGCCA
GGTGGAGCACGTCAGCCTGCAGCACCCCATCACCCAGCACTGGG
>HQ822435.1_Rissa_tridactyla_MHC_class_II_antigen_(DRB1)_gene_DRB1-KT-38_allele_partial_cds/1-252
------------------------------AGTCGAGCTCCCTGCCCCAGACCGACAGGC
TGGTTTGCGCCGTGATGGATTTCTACCCCGCGGAGATTGAGGTGAAGTGGTTGAAGAACG
GGCAGGAGGAGACGGAGCACGTGGTGTCCACGGAGGTGATGCAGAACGGAGACTGGACCT
ACCAGGTGCTGGTGATGCTGGAAACC--ACCCCGCACCGCGGGGACACCTACATGTGCCA
GGTGGAGCACGTCAGCCTGCAGCGCCCCGTCACCCAGCACTGGG
>HQ822436.1_Rissa_tridactyla_MHC_class_II_antigen_(DRB1)_gene_DRB1-KT-39_allele_partial_cds/1-282
TTCAGCCCAAAGTGAGGGTCTCCCCCATGCAGTCGAGCTCCCTGCCCCAGACCGACAGGC
TGGTTTGCGCCGTGACGGGGTTTTACCCTGCGGAGATTGAGGTGAAGTGGTTGAAGAACG
GGCAGGAGGAGACGGAGCATGTGGTGTCCACGGAGGTGATGCAGAACGGAGACTGGACCT
ACCAGGTGCTGGTGATGCTGGAAACC--ACCCCGCAGCGCGGGGACACCTACACGTGCCA
GGTGGAGCACGTCAGCCTGCAGCACCCCGTCACCCAGCACTGGG
>HQ822437.1_Rissa_tridactyla_MHC_class_II_antigen_(DRB1)_gene_DRB1-KT-40_allele_partial_cds/1-252
------------------------------AGTCGAGCTCCCTGCCCCAGACCGACAGGC
TGGTTTGCGCCGTGATGGATTTCTACCCCGCGGAGATTGAGGTGAAGTGGTTGAAGAACG
GGCAGGAGGAGACGGAGCACGTGGTGTCCACGGAGGTGATGCAGAACGGAGACTGGACCT
ACCAGGTGCTGGTGATGCTGGAAACC--ACCCCGCAGCGCGGGGACACCTACATGTGCCA
GGTGGAGCACGTCAGCCTGCAGCGCCCCGTCACCCAGCACTGGG
>HQ822438.1_Rissa_tridactyla_MHC_class_II_antigen_(DRB1)_gene_DRB1-KT-41_allele_partial_cds/1-282
TTCAGCCCAAAGTGAGGGTCTCTCCCATGCAGTCGAGCTCCCTGCCCCAGACCGACAGGC
TGGTTTGCGCCGTGACGGGGTTTTACCCTGCGGAGATTGAGGTGAAGTGGTTGAAGAACG
GGCAGGAGGAGACGGAGCACGTGGTGTCCGCGGAGGTGATGCAGAACGGAGACTGGACCT
ACCAGGTGCTGGTGATGCTGGAAACC--ACCCCGCAGCGCGGGGACACCTACACGTGCCA
GGTGGAGCACGTCAGCCTGCAGCACCCCATCACCCAGCACTGGG
>HQ822439.1_Rissa_tridactyla_MHC_class_II_antigen_(DRB1)_gene_DRB1-KT-42_allele_partial_cds/1-282
TTCAGCCCAAAGTGAGGGTCTCCCCCATGCAGTCGAGCTCCCTGCCCCAGACCGACAGGC
TGGTTTGCGCCGTGACGGGGTTTTACCCTGCGGAGATTGAGGTGAAGTGGTTGAAGAACG
GGCAGGAGGAGACGGAGCACGTGGTGTCCACGGAGGTGATGCAGAACGGAGACTGGACCT
ACCAGGTGCTGGTGATGCTGGAAACC--ACCCCGCAGCGCGGGGACACCTACATGTGCCA
GGTGGAGCACGTCAGCCTGCAGCACCCCGTCACCCAGCACTGGG
>HQ822440.1_Rissa_tridactyla_MHC_class_II_antigen_(DRB1)_gene_DRB1-KT-43_allele_partial_cds/1-282
TTCAGCCCAAAGTGAGGGTCTCCCCCATGCAGTCGAGCTCCCTGCCCCAGACCGACAGGC
TGGTTTGCGCCGTGACGGGGTTTTACCCTGCGGAGATTGAGGTGAAGTGGTTGAAGAACG
GGCGGGAGGAGACGGAGCATGTGGTGTCCACGGAGGTGATGCAGAACGGAGACTGGACCT
ACCAGGTGCTGGTGATGCTGGAAACC--ACCCCGCAGCGCGGGGACACCTACACGTGCCA
GGTGGAGCACGTCAGCCTGCAGCACCCCGTCACCCAGCACTGGG
>HQ822441.1_Rissa_tridactyla_MHC_class_II_antigen_(DRB1)_gene_DRB1-KT-44_allele_partial_cds/1-252
------------------------------AGTCGAGCTCCCTGCCCCAGACCGACAGGC
TGGTTTGCGCCGTGATGGATTCCTACCCCGCGGAGATTGAGGTGAAGTGGTTGAAGAACG
GGCAGGAGGAGACGGAGCACGTGGTGTCCACGGAGGTGATGCAGAACGGAGACTGGACCT
ACCAGGTGCTGGTGATGCTGGAAACC--ACCCCGCACCGCGGGGACACCTACATGTGCCA
GGTGGAGCACGTCAGCCTGCAGCGCCCCGTCACCCAGCACTGGG
>HQ822442.1_Rissa_tridactyla_MHC_class_II_antigen_(DRB1)_gene_DRB1-KT-45_allele_partial_cds/1-252
------------------------------AGTCGAGCTCCCTGCCCCAGACCGACAGGC
TGGTTTGCGCCGTGATGGATTTCTACCCCCCGGAGATTGAGGTGAAGTGGTTGAAGAACG
GGCAGGAGGAGACGGAGCACGTGGTGTCCACGGAGGTGATGCAGAACGGAGACTGGACCT
ACCAGGTGCTGGTGATGCTGGAAACC--ACCCCGCAGCGCGGGGACACCTACATGTGCCA
GGTGGAGCACGTCAGCCTGCAGCACCCCATCACCCAGCACTGGG
>HQ822443.1_Rissa_tridactyla_MHC_class_II_antigen_(DRB1)_gene_DRB1-KT-46_allele_partial_cds/1-282
TTCAGCCCAAAGTGAGGGTCTCCCCCATGCAGTCGAGCTCCCTGCCCCAGACCGACAGGC
TGGTTTGCGCCGTGACGGGGTTTTACCCTGCGGAGATTGAGGTGAAGTGGTTGAAGAACG
GGCAGGAGGAGTCGGAGCACGTGGTGTCCACGGAGGTGATGCAGAACGGAGACTGGACCT
ACCAGGTGCTGGTGATGCTGGAAACC--ACCCCGCAGCGCGGGGACACCTACATGTGCCA
GGTGGAGCACGTCAGCCTGCAGCACCCCGTCACCCAGCACTGGG
>HQ822444.1_Rissa_tridactyla_MHC_class_II_antigen_(DRB1)_gene_DRB1-KT-47_allele_partial_cds/1-282
TTCAGCCCAAAGTGAGGGTCTCCCCCATGCAGTCGAGCTCCCTGCCCCAGACCGACAGGC
TGGTTTGCGCCGTGACGGGGTTTTACCCTGCGGAGATTGAGGTGAAGTGGTTGAAGAACG
GGCAGGAGGAGTCGGAGCACGTGGTGTCCACGGAGGTGATGCAGAACGGAGACTGGACCT
ACCAGGTGCTGGTGATGCTGGAAACC--ACCCCGCAGCGCGGGGACACCTACATGTGCCA
GGTGGAGCACGTCAGCCTGCAGCACCCCGTCACCCAGCACTGGG
>HQ822445.1_Rissa_tridactyla_MHC_class_II_antigen_(DRB1)_gene_DRB1-KT-48_allele_partial_cds/1-252
------------------------------AGTCGAGCTCCCTGCCCCAGACCGACAGGC
TGGTTTGCGCCGTGATGGATTTCTACCCCGCGGAGATTGAGGTGAAGTGGTTGAAGAACG
GGCAGGAGGAGACGGAGCACGTGGTGTCCACGGAGGTGATGCGGAACGGAGACTGGACCT
ACCAGGTGCTGGTGATGCTGGAAACC--ACCCCGCAGCGCGGGGACACCTACACGTGCCA
GGTGGAGCACGTCAGCCTGCAGCACCCCGTCACCCAGCACTGGG
>HQ822446.1_Rissa_tridactyla_MHC_class_II_antigen_(DRB1)_gene_DRB1-KT-49_allele_partial_cds/1-252
------------------------------AGTCGAGCTCCCTGCCCCAGACCGACAGGC
TGGTTTGCGCCGTGATGGATTTCTACCCCGCGGAGATTGAGGTGAAGTGGTTGAAGAACG
GGCAGGAGGAGACGGAGCACGTGGTGTCCACGGAGGTGATGCAGAACGGAGACTGGACCT
ACCAGGTGCTGGTGATGCTGGAAACC--ACCCCGCAGCGCGGGGACACCTACACGTGCCA
GGTGGAGCACGTCAGCCTGCAGCACCCCGTCACCCAGCACTGGG
>HQ822447.1_Rissa_tridactyla_MHC_class_II_antigen_(DRB1)_gene_DRB1-KT-50_allele_partial_cds/1-252
------------------------------AGTCGAGCTCCCTGCCCCAGACCGACAGGC
TGGTTTGCGCCGTGATGGATTTCTACCCCGCGGAGATTGAGGTGAAGTGGTTGAAGAACG
GGCAGGAGGAGACGGAGCACGTGGTGTCCACGGAGGTGATGCAGAACGGAGACTGGACCT
ACCAGGTGCTGGTGATGCTGGAAACC--ACCCCGCAGCGCGGGGACACCTACACGTGCCA
GGTGGAGCACGTCAGCCTGCAGCACCCCGTCACCCAGCACTGGG
>HQ822448.1_Rissa_tridactyla_MHC_class_II_antigen_(DRB1)_gene_DRB1-KT-51_allele_partial_cds/1-282
TTCAGCCCAAAGTGAGGGTCTCCCCCATGCAGTCGAGCTCCCTGCCCCAGACCGACAGGC
TGGTTTGCGCCGTGACGGGGTTTTACCCTGCGGAGATTGAGGTGAAGTGGTTGAAGAACG
GGCAGGAGGAGACGGAGCATGTGGTGTCCACGGAGGTGATGCAGAACGGAGACTGGACCT
ACCAGGTGCTGGTGATGCTGGAAACC--ACCCCGCAGCGCGGGGACACCTACACGTGCCA
GGTGGAGCACGTCAGCCTGCAGCACCCCGTCACCCAGCACTGGG
>HQ822449.1_Rissa_tridactyla_MHC_class_II_antigen_(DRB1)_gene_DRB1-KT-52_allele_partial_cds/1-252
------------------------------AGTCGAGCTCCCTGCCCCAGACCGACAGGC
TGGTTCGCGCCGTGATGGATTTCTACCCCCCGGAGATTGAGGTGAAGTGGTTGAAGAACG
GGCAGGAGGAGACGGAGCACGTGGTGTCCACGGAGGTGATGCAGAACGGAGACTGGACCT
ACCAGGTGCTGGTGATGCTGGAAACC--ACCCCGCAGCGCGGGGACACCTACATGTGCCA
GGTGGAGCACGTCAGCCTGCAGCACCCCATCACCCAGCACTGGG
>HQ822450.1_Rissa_tridactyla_MHC_class_II_antigen_(DRB1)_gene_DRB1-KT-53_allele_partial_cds/1-252
------------------------------AGTCGAGCTCCCTGCCCCAGACCGACAGGC
TGGTTTGCGCCGTGATGGATTTCTACCCCGCGGAGATTGAGGTGAAGTGGTTGAAGAACG
GGCAGGAGGAGACGGAGCACGTGGTGTCCACGGAGGTGATGCAGAACGGAGACTGGACCT
ACCAGGTGCTGGTGATGCTGGAAACC--ACCCCGCAGCGCGGGGACACCTACACGTGCCA
GGTGGAGCACGTCAGCCTGCAGCACCCCGTCACCCAGCACTGGG
>HQ822451.1_Rissa_tridactyla_MHC_class_II_antigen_(DRB1)_gene_DRB1-KT-54_allele_partial_cds/1-282
TTCAGCCCAAAGTGAGGGTCTCCCCCATGCAGTCGAGCTCCCTGCCCCAGACCGACAGGC
TGGTTTGCGCCGTGACGGGGTTTTACCCTGCGGAGATTGAGGTGAAGTGGTTGAAGAACG
GGCAGGAGGAGACGGAGCACGTGGTGTCCACGGAGGTGATGCAGAACGGAGACTGGACCT
ACCAGGTGCTGGTGATGCTGGAAACC--ACCCCGCAGCGCGGGGACACCTACACGTGCCA
GGTGGAGCACGTCAGCCTGCAGCACCCCATCACCCAGCACTGGG
>HQ822452.1_Rissa_tridactyla_MHC_class_II_antigen_(DRB1)_gene_DRB1-KT-55_allele_partial_cds/1-252
------------------------------AGTCGAGCTCCCTGCCCCAGACCGACAGGC
TGGTTTGCGCCGTGATGGATTTCTACCCCCCGGAGATTGAGGTGAAGTGGTTGAAGAACG
GGCAGGAGGAGACGGAGCACGTGGTGTCCACGGAGGTGATGCAGAACGGAGACTGGACCT
ACCAGGTGCTGGTGATGCTGGAAACC--ACCCCGCAGCGCGGGGACACCTACATGTGCCA
GGTGGAGCACGTCAGCCTGCAGCACCCCATCACCCAGCACTGGG
>HQ822453.1_Rissa_tridactyla_MHC_class_II_antigen_(DRB1)_gene_DRB1-KT-56_allele_partial_cds/1-252
------------------------------AGTCGAGCTCCCTGCCCCAGACCGACAGGC
TGGTTTGCGCCGTGATGGATTTCTACCCCGCGGAGATTGAGGTGAAGTGGTTGAAGAACG
GGCAGGAGGAGACGGAGCACGTGGTGTCCACGGAGGTGATGCAGAACGGAGACTGGACCT
ACCAGGTGCTGGTGATGCTGGAAACC--ACCCCGCACCGCGGGGACACCTACATGTGCCA
GGTGGAGCACGTCAGCCTGCAGCGCCCCGTCACCCAGCACTGGG
>HQ822454.1_Rissa_tridactyla_MHC_class_II_antigen_(DRB1)_gene_DRB1-KT-57_allele_partial_cds/1-252
------------------------------AGTCGAGCTCCCTGCCCCAGACCGACAGGC
TGGTTTGCGCCGTGATGGATTTCTACCCCGCGGAGATTGAGGTGAAGTGGTTGAAGAACG
GGCAGGAGGAGACGGAGCACGTGGTGTCCACGGAGGTGATGCAGAACGGAGACTGGACCT
ACCAGGTGCTGGTGATGCTGGAAACC--ACCCCGCAGCGCGGGGACACCTACATGTGCCA
GGTGGAGCACGTCAGCCTGCAGCGCCCCGTCACCCAGCACTGGG
>HQ822455.1_Rissa_tridactyla_MHC_class_II_antigen_(DRB1)_gene_DRB1-KT-58_allele_partial_cds/1-248
------------------------------AGTCGAGCTCCCTGCCCCAGACCGACAGGC
TGGTTTGCGCCGTGATGGATTTCTACCCCGCGGGGATTGAGGTGAAGTGGTTGAAGAACG
GGCAGGAGGAGACGGAGCACGTGGTGTCCACGGAGGTGATGCAGAACGGAGACTGGACCT
ACCAGGTGCTGGTGATGCTGGAAACC--ACCCCGCACCGCGGGGACACCTACATGTGCCA
GGTGGAGCACGTCAGCCTGCAGCGCCCCGTCACCCAGCAC----
>HQ822456.1_Rissa_tridactyla_MHC_class_II_antigen_(DRB1)_gene_DRB1-KT-59_allele_partial_cds/1-252
------------------------------AGTCGAGCTCCCTGCCCCAGACCGACAGGC
TGGTTTGCGCCGTGATGGATTTCTACCCCGCGGAGATTGAGGTGAAGTGGTTGAAGAACG
GGCAGGAGGAGACGGAGCACGTGGTGTCCACGGAGGTGATGCAGAACGGAGACTGGACCT
ACCAGGTGCTGGTGATGCTGGAAACC--ACCCCGCAGCGCGGGGACACCTACACGTGCCA
GGTGGAGCACGTCAGCCTGCAGCACCCCGTCACCCAGCACTGGG
>HQ822457.1_Rissa_tridactyla_MHC_class_II_antigen_(DRB1)_gene_DRB1-KT-60_allele_partial_cds/1-252
------------------------------AGTCGAGCTCCCTGCCCCAGACCGACAGGC
TGGTTTGCGCCGTGATGGATTTCTACCCCGCGGAGATTGAGGTGAAGTGGTTGAAGAACG
GGCAGGAGGAGACGGAGCACGTGGTGTCCACGGAGGTGATGCAGAACGGAGACTGGACCT
ACCAGGTGCTGGTGATGCTGGAAACC--ACCCCGCAGCGCGGGGACACCTACACGTGCCA
GGTGGAGCACGTCAGCCTGCAGCACCCCGTCACCCAGCACTGGG
>HQ822458.1_Rissa_tridactyla_MHC_class_II_antigen_(DRB1)_gene_DRB1-KT-61_allele_partial_cds/1-282
TTCAGCCCAAAGTGAGGGTCTCCCCCATGCAGTCGAGCTCCCTGCCCCAGACCGACAGGC
TGGTTTGCGCCGTGACGGGGTTTTACCCTGCGGAGATTGAGGTGAAGTGGTTGAAGAACG
GGCAGGAGGAGTCGGAGCACGTGGTGTCCACGGAGGTGATGCAGAACGGAGACTGGACCT
ACCAGGTGCTGGTGATGCTGGAAACC--ACCCCGCAGCGCGGGGACACCTACATGTGCCA
GGTGGAGCACGTCAGCCTGCAGCACCCCGTCACCCAGCACTGGG
>HQ822459.1_Rissa_tridactyla_MHC_class_II_antigen_(DRB1)_gene_DRB1-KT-62_allele_partial_cds/1-252
------------------------------AGTCGAGCTCCCTGCCCCAGACCGACAGGC
TGGTTTGCGCCGTGATGGATTTCTACCCCGCGGAGATTGAGGTGAAGTGGTTGAAGAACG
GGCAGGAGGAGACGGAGCACGTGGTGTCCACGGAGGTGATGCAGAACGGAGACTGGACCT
ACCAGGTGCTGGTGATGCTGGAAACC--ACCCCGCAGTGCGGGGACACCTACACGTGCCA
GGTGGAGCACGTCAGCCTGCAGCACCCCGTCACCCAGCACTGGG
>HQ822460.1_Rissa_tridactyla_MHC_class_II_antigen_(DRB1)_gene_DRB1-KT-63_allele_partial_cds/1-282
TTCAGCCCGAGGTGGGAATCTACCCAGTGCAGTCGAGCTCCCTGCCCCAGACCGACAGGC
TGGTTTGCGCCGTGATGGATTTCTACCCCGCGGAGATTGAGGTGAAGTGGTTGAAGAACG
GGCAGGAGGAGACGGAGCATGTGGTGTCCACGGAGGTGATGCAGAACGGAGACTGGACCT
ACCAGGTGCTGGTGATGCTGGAAACC--ACCCCGCAGCGCGGGGACACCTACACGTGCCA
GGTGGAGCACGTCAGCCTGCAGCACCCCGTCACTCAGCACTGGG
>HQ822461.1_Rissa_tridactyla_MHC_class_II_antigen_(DRB1)_gene_DRB1-KT-64_allele_partial_cds/1-252
------------------------------AGTCGAGCTCCCTGCCCCAGACCGACAGGC
TGGTTTGCGCCGTGATGGATTTCTACCCTCCGGAGATTGAGGTGAAGTGGTTGAAGAACG
GGCAGGAGGAGACGGAGCACGTGGTGTCCACGGAGGTGATGCAGAACGGAGACTGGACCT
ACCAGGTGCTGGTGATGCTGGAAACC--ACCCCGCAGCGCGGGGACACCTACATGTGCCA
GGTGGAGCACGTCAGCCTGCAGCACCCCATCACCCAGCACTGGG
>HQ822462.1_Rissa_tridactyla_MHC_class_II_antigen_(DRB1)_gene_DRB1-KT-65_allele_partial_cds/1-282
TTCAGCCCAAAGTGAGGGTCTCCCCCATGCAGTCGAGCTCCCTGCCCCAGACCGACAGGC
TGGTTTGCGCCGTGACGGGGTTTTACCCTGCGGAGATTGAGGTGAAGTGGTTGAAGAACG
GGCAGGAGGAGACGGAGCATGTGGTGTCCACGGAGGTGATGCAGAACGGAGACTGGACCT
ACCAGGTGCTGGTGATGCTGGAAACC--ACCCCGCAGCGCGGGGACACCTACACGTGCCA
GGTGGAGCACGACAGCCTGCAGCACCCCGTCACCCAGCACTGGG
>HQ822463.1_Rissa_tridactyla_MHC_class_II_antigen_(DRB1)_gene_DRB1-KT-66_allele_partial_cds/1-252
------------------------------AGTCGAGCTCCCTGCCCCAGACCGACAGGC
TGGTTTGCGCCGTGATGGATTTCTACCCCCCGGAGATTGAGGTGAAGTGGTTGAAGAACG
GGCAGGAGGAGACGGAGCACGTGGTGTCCACGGAGGTGATGCAGAACGGAGACTGGATCT
ACCAGGTGCTGGTGATGCTGGAAACC--ACCCCGCAGCGCGGGGACACCTACATGTGCCA
GGTGGAGCACGTCAGCCTGCAGCACCCCATCACCCAGCACTGGG
>HQ822464.1_Rissa_tridactyla_MHC_class_II_antigen_(DRB1)_gene_DRB1-KT-67_allele_partial_cds/1-282
TTCAGCCCAAAGTGAGGGTCTCTCCCATGCAGCCGAGCTCCCTGCCCCAGACCGACAGGC
TGGTTTGCGCCGTGACGGGGTTTTACCCTGCGGAGATTGAGGTGAAGTGGTTGAAAAACG
GGCAGGAGGAGACGGAGCACGTGGTGTCCACGGAGGTGATGCAGAACGGAGACTGGACCT
ACCAGGTGCTGGTGATGCTGGAAACC--ACCCCGCAGCGCGGGGACACCTACACGTGCCA
GGTGGAGCACGTCAGCCTGCAGCACCCCATCACCCAGCACTGGG
>HQ822465.1_Rissa_tridactyla_MHC_class_II_antigen_(DRB1)_gene_DRB1-KT-68_allele_partial_cds/1-282
TTCAGCCCAAAGTGAGGGTCTCCCCCATGCAGTCGAGCTCCCTGCCCCAGACCGACAGGC
TGGTTTGCGCCGTGACGGGGTTTTACCCTGCGGAGATTGAGGTGAAGTGGTTGAAGAACG
GGCAGGAGGAGACGGAGCACGTGGTGTCCACGGAGGTGATGCAGAACGGAGACTGGACCT
ACCAGGTGCTGGTGATGCTGGAAACC--ACCCCGCAGCGCGGGGACACCTACACGTGCCA
GGTGGAGCACGTCAGCCTGCAGCACCCCATCACCCAGCACTGGG
>HQ822466.1_Rissa_tridactyla_MHC_class_II_antigen_(DRB1)_gene_DRB1-KT-69_allele_partial_cds/1-252
------------------------------AGTCGAGCTCCCTGCCCCAGACCGACAGGC
TGGTTTGCGCCGTGATGGATTTCTACCCCCCGGAGATTGAGGTGAAGTGGTTGAAGAACG
GGCAGGAGGAGACGGAGCACGTGGTGTCCACGGAGGTGATGCAGAACGGAGACTGGACCT
ACCAGGTGCTGGTGATGCTGGAAACC--ACCCCGCAGCGCGGGGACACCTACATGTGCCA
GGTGGAGCACGTCAGCCTGCAGCACCCCATCACCCAGCACTGGG
>HQ822467.1_Rissa_tridactyla_MHC_class_II_antigen_(DRB1)_gene_DRB1-KT-70_allele_partial_cds/1-282
TTCAGCCCAAAGTGAGGGTCTCCCCCATGCAGTCGAGCTCCCTGCCTCAGACCGACAGGC
TGGTTTGCGCCGTGACGGGGTTTTACCCTGCGGAGATTGAGGTGAAGTGGTTGAAGAACG
GGCAGGAGGAGACGGAGCACGTGGTGTCCACGGAGGTGATGCAGAACGGAGACTGGACCT
ACCAGGTGCTGGTGATGCTGGAAACC--ACCCCGCAGCGCGGGGACACCTACACGTGCCA
GGTGGAGCACGTCAGCCTGCAGCACCCCGTCACCCAGCACTGGG
>HQ822468.1_Rissa_tridactyla_MHC_class_II_antigen_(DRB1)_gene_DRB1-KT-71_allele_partial_cds/1-282
TTCAGCCCAAAGTGAGGGTCTCCCCCATGCAGTCGAGCTCCCTGCCCCAGACCGACAGGC
TGGTTTGCGCCGTGACGGGGTTTTACCCTGCGGAGATTGAGGTGAAGTGGTTGAAGAACG
GGCAGGAGGAGACGGAGCACGTGGTGTCCACGGAGGTGATGCAGAACGGAGACTGGACCT
ACCAGGTGCTGGTGATGCTGGAAACC--ACCCCGCAGCGCGGGGACACCTACACGTGCCA
GGTGGAGCACGTCAGCCTGCAGCACCCCGTCACCCAGCACTGGG
>HQ822469.1_Rissa_tridactyla_MHC_class_II_antigen_(DRB1)_gene_DRB1-KT-72_allele_partial_cds/1-282
TTCAGCCCAAAGTGAGGGTCTCCCCCATGCAGTCGAGCTCCCTGCCCCAGACCGACAGGC
TGGTTTGCGCCGTGACGGGGCTTTACCCTGCGGAGATTGAGGTGAAGTGGTTGAAGAACG
GGCAGGAGGAGACGGAGCATGTGGTGTCCACGGAGGTGATGCAGAACGGAGACTGGACCT
ACCAGGTGCTGGTGATGCTGGAAACC--ACCCCGCAGCGCGGGGACACCTACACGTGCCA
GGTGGAGCACGTCAGCCTGCAGCACCCCGTCACCCAGCACTGGG
>HQ822470.1_Rissa_tridactyla_MHC_class_II_antigen_(DRB1)_gene_DRB1-KT-73_allele_partial_cds/1-252
------------------------------AGTCGAGCTCCCTGCCCCAGACCGACAGGC
TGGTTTGCGCCGTGATGGATTTCTACCCCGCGGAGATTGAGGTGAAGTGGTTGAAGAACG
GGCAGGAGGAGACGGAGCACGTGGTGTCCACGGAGGTGATGCAGAACGGAGACTGGACCT
ACCAGGTGCTGGTGATGCTGGAAACC--ACCCCGCAGCGCGGGGACACCTACATGTGCCA
GGTGGAGCACGTCAGCCTGCAGCGCCCCGTCACCCAGCACTGGG
>HQ822471.1_Rissa_tridactyla_MHC_class_II_antigen_(DRB1)_gene_DRB1-KT-74_allele_partial_cds/1-252
------------------------------AGTCGAGCTCCCTGCCCCAGACCGACAGGC
TGGTTTGCGCCGTGATGGATTTCTACCCCGCGGAGATTGAGGTGAAGTGGTTGAAGAACG
GGCAGGAGGAGACGGAGCACGTGGTGTCCACGGAGGTGATGCAGAACGGAGACTGGACCT
ACCAGGTGCTGGTGATGCTGGAAACC--ACCCCGCAGCGCGGGGACACCTACACGTGCCA
GGTGGAGCACGTCAGCCTGCAGCACCCCGTCACCCAGCACTGGG
>HQ822472.1_Rissa_tridactyla_MHC_class_II_antigen_(DRB1)_gene_DRB1-KT-75_allele_partial_cds/1-252
------------------------------AGTCGAGCTCCCTGCCCCAGACCGACAGGC
TGGTTTGCGCCGTGATGGATTTCTACCCCGCGGAGATTGAGGTGAAGTGGTTGAAGAACG
GGCAGGAGGAGACGGAGCATGTGGTGTCCACGGAGGTGATGCAGAACGGAGACTGGACCT
ACCAGGTGCTGGTGATGCTGGAAACC--ACCCCGCAGCGCGGGGACACCTACACGTGCCA
GGTGGAGCACGTCAGCCTGCAGCACCCCGTCACTCAGCACTGGG
>HQ822473.1_Rissa_tridactyla_MHC_class_II_antigen_(DRB1)_gene_DRB1-KT-76_allele_partial_cds/1-282
TTCAGCCCAAAGTGAGGGTCTCCCCCATGCAGTCGAGCTCCCTGCCCCAGACCGACAGGC
TGGTTTGCGCCGTGACGGGGTTTTACCCTGCGGAGATTGAGGTGAAGTGGTTGAAGAACG
GGCAGGAGGAGACGGAGCACGTGGTGTCCACGGAGGTGATGCAGAACGGAGACTGGACCT
ACCAGGTGCTGGTGATGCTGGAAACC--ACCCCGCAGCGCGGGGACACCTACACGTGCCA
GGTGGAGCACGTCAGCCTGCAGCACCCCATCACCCAGCACTGGG
>HQ822474.1_Uria_aalge_MHC_class_II_antigen_(DRB1)_gene_DRB1-CG-1_allele_partial_cds/1-282
TTCAGCCCAAGGTGAAGGTCTCCCCAGTGCAGTCGAGCTCCCTGCCCCAGACCAACAGGC
TGGTTTGCGCCGTGACGGGGTTTTACCCTGCGGAGATTGAGGTGAAGTGGTTGAAGAACG
GGCAGGAGGAGACGGAGCACGTGGTGTCCACGGAGGTGATGCAGAACGGAGACTGGACCT
ACCAGGTGCTGGTGATGCTGGAAACC--ACCCCGCAGCGCGGGGACACCTACACGTGCCA
GGTGGAGCACGTCAGCCTGCGGCACCCCGTCACCCAGCACTGGG
>HQ822475.1_Uria_aalge_MHC_class_II_antigen_(DRB1)_gene_DRB1-CG-2_allele_partial_cds/1-282
TTCAGCCCAAGGTGGAAATCTACCCGGTGCAGTCGAGCTCCCTGCCCCAGACCGACAGGC
TGGTTTGCGCCGTGATGGATTTCTACCCTGCGGAGATTGAGGTGAAGTGGTTGAAGAACG
GGCAGGAGGAGACGGAGCACGTGGTGTCCACGGAGGTGATGCAGAACGGAGACTGGACCT
ACCAGGTGCTGGTGATGCTGGAAACC--ACCCCGCAGCGCGGGGACACCTACACGTGCCA
GGTGGAGCACGTCAGCCTGCGGCACCCCGTCACCCAGCACTGGG
>HQ822476.1_Uria_aalge_MHC_class_II_antigen_(DRB1)_gene_DRB1-CG-3_allele_partial_cds/1-282
TTCAGCCCAAGGTGGAAATCTACCCGATGCAGTCGAGCTCCCTGGCCCAGGCCGACAGGC
TGGTTTGCGCCGTGATGGATTTCTACCCTGCGGAGATTGAGGTGAAGTGGTTGAAGAACG
GGCAGGAGGAGACGGAGCACGTGGTGTCCACGGAGGTGATGCAGAACGGAGACTGGACCT
ACCAGGTGCTGGTGATGCTGGAAACC--ACCCCGCAGCGCGGGGACACCTACACGTGCCA
GGTGGAGCACGTCAGCCTGCGGCACCCCGTCACCCAGCACTGGG
>HQ822477.1_Uria_aalge_MHC_class_II_antigen_(DRB1)_gene_DRB1-CG-4_allele_partial_cds/1-282
TTCAGCCCAAGGTGGAAATCTACCCGATGCAGTCGAGCTCCCTGGCCCAGGCCGACAGGC
TGGTTTGCGCCGTGATGGATTTCTACCCTGCGGAGATTGAGGTGAAGTGGTTGAAGAACG
GGCAGGAGGAGACGGAGCACGTGGTGTCCACGGAGGTGATGCAGAACGGAGACTGGACCT
ACCAGGTGCTGGTGATGCTGGAAACC--ACCCCGCAGCGCGGGGACACCTACACGTGCCA
GGTGGAGCACGTCAGCCTGCGGCACCCCGTCACCCAGCACTGGG
>HQ822478.1_Uria_aalge_MHC_class_II_antigen_(DRB1)_gene_DRB1-CG-5_allele_partial_cds/1-282
TTCAGCCCAAGGTGGAAATCTACCCGATGCAGTCGAGCTCCCTGGCCCAGGCCGACAGGC
TGGTTTGCGCCGTGATGGATTTCTACCCTGCGGAGATTGAGGTGAAGTGGTTGAAGAACG
GGCAGGAGGAGACGGAGCACGTGGTGTCCACGGAGGTGATGCAGAACGGAGACTGGGCCT
ACCAGGTGCTGGTGATGCTGGAAACC--ACCCCGCAGCGCGGGGACACCTACACGTGCCA
GGTGGAGCACGTCAGCCTGCGGCACCCCGTCACCCAGCACTGGG
>HQ822479.1_Uria_aalge_MHC_class_II_antigen_(DRB1)_gene_DRB1-CG-6_allele_partial_cds/1-282
TTCAGCCCAAGGTGGAAATCTACCCGGTGCAGTCGAGCTCCCTGCCCCAGACCGACAGGC
TGGTTTGCGCCGTGATGGATTTCTACCCTGCGGAGATTGAGGTGAAGTGGTTGAAGAACG
GGCAGGAGGAGACGGAGCACGTGGTGTCCACGGAGGTGATGCAGAACGGAGACTGGACCT
ACCAGGTGCTGGTGATGCTGGAAACC--ACCCCGCAGCGCGGGGACACCTACACGTGCCA
GGTGGAGCACGTCAGCCTGCGGCACCCCGTCACCCAGCACTGGG
>HQ822480.1_Uria_aalge_MHC_class_II_antigen_(DRB1)_gene_DRB1-CG-7_allele_partial_cds/1-282
TTCAGCCCAAGGTGGAAATCTACCCGGTGCAGTCGAGCTCCCTGCCCCAGACCGACAGGC
TGGTTTGCGCCGTGATGGATTTCTACCCCGCGGAGATTGAGGTGAAGTGGTTGAAGAACG
GGCAGGAGGAGACGGAGCACGTGGTGTCCACGGAGGTGATGCAGAACGGAGACTGGACCT
ACCAGGTGCTGGTGATGCTGGAAACC--ACCCCGCAGCGCGGGGACACCTACACGTGCCA
GGTGGAGCACGTCAGCCTGCGGCACCCCGTCACCCAGCACTGGG
>HQ822481.1_Uria_aalge_MHC_class_II_antigen_(DRB1)_gene_DRB1-CG-8_allele_partial_cds/1-282
TTCAGCCCAAGGTGAAGGTCTCCCCAGTGCAGTCGAGCTCCCTGCCCCAGACTGACAGGC
TGGTTTGCGTCGTGACGGGGTTTTACCCTGCGGAGATTGAGGTGAAGTGGTTGAAGAACG
GGCAGGAGGAGACGGAGCACGTGGTGTCCACGGAGGTGATGCAGAATGGAGACTGGACCT
ACCAGGTGCTGGTGATGCTGGAAACC--ACCCCGCAGCGCGGGGACACCTACACGTGCCA
GGTGGAGCACGTCAGCCTGCGGCACCCCGTCACCCAGCACTGGG
>HQ822482.1_Uria_aalge_MHC_class_II_antigen_(DRB1)_gene_DRB1-CG-9_allele_partial_cds/1-252
------------------------------AGTCGAGCTCCCTGCCCCAGACCGACAGGC
TGGTTTGCGCCGTGATGGATTTCTACCCTGCGGAGATTGAGGTGAAGTGGTTGAAGAACG
GGCAGGAGGAGACGGAGCACGTGGTGTCCACGGAGGTGATGCAGAACGGAGACTGGACCT
ACCAGGTGCTGGTGATGCTGGAAACC--ACCCCGCAGCGCGGGGACACCTACACGTGCCA
GGTGGAGCACGTCAGCCTGCGGCACCCCGTCACCCAGCACTGGG
>HQ822483.1_Fratercula_arctica_MHC_class_II_antigen_(DRB1)_gene_DRB1-PF-1_allele_partial_cds/1-252
------------------------------AGTCGAGCTCCCTGCCCCAGACCAACAGGC
TGGTTTGCGCCGTGATGGATTTCTACCCTGCGGAGATTGAGGTGAAGTGGCTGAAGAACG
GGCAGGAGGAGACGGAGCACGTGGTGTCCACGGAGGTGATGCAGAACGGAGACTGGACCT
ACCAGGTGCTGGTGATGCTGGAAACC--ACCCCGCAGCGCGGGGACACCTACACGTGCCA
GGTGGAGCACGTCAGCCTGCGGCACCCCATCACCCAGCACTGGG
>HQ822484.1_Fratercula_arctica_MHC_class_II_antigen_(DRB1)_gene_DRB1-PF-2_allele_partial_cds/1-252
------------------------------AGTCGAGCTCCCTGCCCCAGACCAACAGGC
TGGTTTGCGCCGTGATGGATTTCTACCCTGCGGAGATTGAGGTGAAGTGGCTGAAGAACG
GGCAGGAGGAGACGGAGCACGTGGTGTCCACGGAGGTGATGCAGAACGGAGACTGGACCT
ACCAGGTGCTGGTGATGCTGGAAACC--ACCCCGCAGCGCGGGGACACCTACACGTGCCA
GGTGGAGCACGTCAGCCTGCAGCACCCCATCACCCAGCACTGGG
>HQ822485.1_Fratercula_arctica_MHC_class_II_antigen_(DRB1)_gene_DRB1-PF-3_allele_partial_cds/1-282
TTCAGCCCAAGGTGAAGGTCTCCCCAGTGCAGTCGAGCTCCCTGCCCCAGACCAACAGGC
TGGTTTGTGCTGTGACGGGGTTTTACCCCGCGGAGATTGAGGTGAAGTGGCTGAAGAACG
GGCAGGAGGAGACGGAGCACGTGGTGTCCACGGAGGTGATGCAGAACGGAGACTGGACCT
ACCAGGTGCTGGTGATGCTGGAAACC--ACCCCGCAGCGCGGGGACACCTACACGTGCCA
GGTGGAGCACGTCAGCCTGCAGCACCCCATCACCCAGCACTGGG
>HQ822486.1_Fratercula_arctica_MHC_class_II_antigen_(DRB1)_gene_DRB1-PF-5_allele_partial_cds/1-282
TTCAGCCCAAGGTGAAGGTCTCCCCAGTGCAGTCGAGCTCCCTGCCCCAGACCAACAGGC
TGGTTTGCGCTGTGACGGGGTTTTACCCCGCGGAGATTGAGGTGAAGTGGCTGAAGAACG
GGCAGGAGGAGACGGAGCACGTGGTGTCCACGGAGGTGATGCAGAACGGAGACTGGACCT
ACCAGGTGCTGGTGATGCTGGAAACC--ATCCCGCAGCGCGGGGACACCTACACGTGCCA
GGTGGAGCACGTCAGCCTGCAGCACCCCATCACCCAGCACTGGG
>HQ822487.1_Fratercula_arctica_MHC_class_II_antigen_(DRB1)_gene_DRB1-PF-4_allele_partial_cds/1-252
------------------------------AGTCGAGCTCCCTGCCCCAGACCAACAGGC
TGGTTTGCGCCGTGATGGATTTCTACCCTGCGGAGATTGAGGTGAAGCGGCTGAAGAACG
GGCAGGAGGAGACGGAGCACGTGGTGTCCACGGAGGTGATGCAGAACGGAGACTGGACCT
ACCAGGTGCTGGTGATGCTGGAAACC--ACCCCGCAGCGCGGGGACACCTACACGTGCCA
GGTGGAGCACGTCAGCCTGCAGCACCCCATCACCCAGCACTGGG
>HQ822488.1_Fratercula_arctica_MHC_class_II_antigen_(DRB1)_gene_DRB1-PF-6_allele_partial_cds/1-252
------------------------------AGTCGAGCTCCCTGCCCCAGACCAACAGGC
TGGTTTGCGCCGTGATGGATTTCTACCCTGCGGAGATTGAGGTGAAGTGGCTGAAGAACG
GGCAGGAGGAGATGGAGCACGTGGTGTCCACGGAGGTGATGCAGAACGGAGACTGGACCT
ACCAGGTGCTGGTGATGCGGGAAACC--ACCCCGCAGCGCGGGGACACCTACACGTGCCA
GGTGGAGCACGTCAGCCTGCAGCACCCCATCACCCAGCACTGGG
>HQ822489.1_Fratercula_arctica_MHC_class_II_antigen_(DRB1)_gene_DRB1-PF-8_allele_partial_cds/1-252
------------------------------AGTCGAGCTCCCTGCCCCAGACTAACAGGC
TGGTTTGCGCCGTGATGGATTTCTACCCTGCGGAGATTGAGGCGAAGTGGCTGAAGAACG
GGCAGGAGGAGACGGAGCACGTGGTGTCCACGGAGGTGATGCAGAACGGAGACTGGACCT
ACCAGGTGCTGGTGATGCTGGAAACC--ACCCCGCAGCGCGGGGACACCTACACGTGCCA
GGTGGAGCACGTCAGCCTGCAGCACCCCATCACCCAGCACTGGG
>HQ822490.1_Fratercula_arctica_MHC_class_II_antigen_(DRB1)_gene_DRB1-PF-7_allele_partial_cds/1-252
------------------------------AGTCGAGCTCCCTGCCCCAGACCAACAGGC
TGGTTTGCGCCGTGATGGATTTCTACCCTGCGGAGATTGAGGTGAAGTGGCTGAAGAACG
GGCAGGAGGAGACGGAGCACGTGGTGTCCACGGAGGTGATGCAGAACGGAGACTGGACCT
ACCAGGTGCTGGTGATGCTGGAAACC--ACCCCGCAGCGCGGGGACACCTACACGTGCCA
GGTGGAGCACGTCAGCCTGCAGCACCCCATCACCCAGCACTGGG
>HQ822491.1_Fratercula_arctica_MHC_class_II_antigen_(DRB1)_gene_DRB1-PF-9_allele_partial_cds/1-282
TTCAGCCCAAGGTGAAGGTCTCCCCAGTGCAGTCGAGCTCCCTGCCCCAGACCAACAGGC
TGGTTTGCGCTGTGACGGGGTTTTACCCCGCGGAGATTGAGGTGAAGTGGCTGAAGAACG
GGCAGGAGGAGACGGAGCACGTGGTGTCCACGGAGGTGATGCAGAACGGAGACTGGACCT
ACCAGGTGCTGGTGATGCTGGAAACC--ACCCCGCAGCGCGGGGACACCTACACGTGCCA
GGTGGAGCACGTCAGCCTGCAGCACCCCATCACCCAGCACTGGG
>HQ822492.1_Fratercula_arctica_MHC_class_II_antigen_(DRB1)_gene_DRB1-PF-10_allele_partial_cds/1-252
------------------------------AGTCGAGCTCCCTGCCCCAGACCAACAGGC
TGGTTTGCGCCGTGATGGATTTCTACCCTGCGGAGATTGAGGTGAAGTGGCTGAAGAACG
GGCAGGAGGAGACGGAGCACGTGGTGTCCACGGAGGTGATGCAGAACGGAGACTGGACCT
ACCAGGTGCTGGTGATGCTGGAAACC--ACCCCGCAGCGCGGAGACACCTACACGTGCCA
GGTGGAGCACGTCAGCCTGCAGCACCCCATCACCCAGCACTGGG
>HQ822493.1_Fratercula_arctica_MHC_class_II_antigen_(DRB1)_gene_DRB1-PF-11_allele_partial_cds/1-252
------------------------------AGTCGAGCTCCCTGCCCCAGACCAACAGGC
TGGTTCGCGCCGTGATGGATTTCTACCCTGCGGAGATTGAGGTGAAGTGGCTGAAGAACG
GGCAGGAGGAGGCGGAGCACGTGGTGTCCACGGAGGTGATGCAGAACGGAGACTGGACCT
ACCAGGTGCTGGTGATGCTGGAAACC--ACCCCGCAGCGCGGGGACACCTACACGTGCCA
GGTGGAGCACGTCAGCCTGCAGCACCCCATCACCCAGCACTGGG
>HQ822494.1_Fratercula_arctica_MHC_class_II_antigen_(DRB1)_gene_DRB1-PF-12_allele_partial_cds/1-252
------------------------------AGTCGAGCTCCCTGCCCCAGACCAACAGGC
TGGTTTGCGCCGTGATGGATTTCTACCCTGCGGAGATTGAGGTGAAGTGGCTGAAGAACG
GGCAGGAGGAGATGGAGCACGTGGTGTCCACGGAGGTGATGCAGAACGGAGACTGGACCT
ACCAGGTGCTGGTGATGCTGGAAACC--ACCCCGCAGCGCAGGGACACCTACACGTGCCA
GGTGGAGCACGTCAGCCTGCAGCACCCCATCACCCAGCACTGGG
>HQ822495.1_Fratercula_arctica_MHC_class_II_antigen_(DRB1)_gene_DRB1-PF-13_allele_partial_cds/1-252
------------------------------AGTCGAGCTCCCTGCCCCAGACCAACAGGC
TGGTTTGCGCCGTGATGGATTTCTACCCTGCGGAGATTGAGGTGAAGTGGCTGAAGAACG
GGCAGGAGGAGATGGAGCACGTGGTGTCCACGGAGGTGATGCAGAACGGAGACTGGACCT
ACCAGGTGCTGGTGATGCTGGAAACC--ACCCCGCAGCGCAGGGACACCTACACGTGCCA
GGTGGAGCACGTCAGCCTGCAGCACCCCATCACCCAGCACTGGG
>HQ822496.1_Fratercula_arctica_MHC_class_II_antigen_(DRB1)_gene_DRB1-PF-15_allele_partial_cds/1-252
------------------------------AGTCGAGCTCCCTGCCCCAGACCAACAGGC
TGGTTTGCGCCGTGATGGATTTCTACCCTGCGGAGATTGAGGTGAAGTGGCTGAAGAACG
GGCAGGAGGAGATGGAGCACGTGGTGTCCACGGAGGTGATGCAGAACGGAGACTGGACCT
ACCAGGTGCTGGTGATGCTGGAAACC--ACCCCGCAGCGCAGGGACACCTACACGTGCCA
GGTGGAGCACGTCAGCCTGCAGCACCCCATCACCCAGCACTGGG
>HQ822497.1_Fratercula_arctica_MHC_class_II_antigen_(DRB1)_gene_DRB1-PF-16_allele_partial_cds/1-282
TTCAGCCCAAGGTGAAGGTCTCCCCAGTGCAGTCGAGCTCCCTGCCCCAGACCAACAGGC
TGGTTTGCGCTGTGACGGGGTTTTACCCCGCGGAGATTGAGGTGAAGTGGCTGAAGAACG
GGCAGGAGGAGACGGAGCACGTGGTGTCCACGGAGGTGATGCAGAACGGAGACTGGACCT
ACCAGGTGCTGGTGATGCTGGAAACC--ACCCCGCAGCGCGGGGACACCTACACGTGCCA
GGTGGAGCACGTCAGCCTGCAGCACCCCATCACCCAGCACTGGG
>HQ822498.1_Fratercula_arctica_MHC_class_II_antigen_(DRB1)_gene_DRB1-PF-17_allele_partial_cds/1-282
TTCAGCCCAAGGTGAAGGTCTCCCCAGTGCAGTCGAGCTCCCTGCCCCAGACCAACAGGC
TGGTTTGCGCTGTGACGGGGTTTTACCCCGCGGAGATTGAGGTGAAGTGGCTGAAGAACG
GGCAGGAGGAGACGGAGCACGTGGTGTCCACGGAGGTGATGCAGAACGGAGACTGGACCT
ACCAGGTGCTGGTGATGCTGGAAACC--ACCCCGCAGCGCGGGGACACCTACACGTGCCA
GGTGGAGCACGTCAGCCTGCAGCACCCCATCACCCAGCACTGGG
>HQ822499.1_Fratercula_arctica_MHC_class_II_antigen_(DRB1)_gene_DRB1-PF-14_allele_partial_cds/1-252
------------------------------AGTCGAGCTCCCTGCCCCAGACCAACAGGC
TGGTTTGCGCCGTGATGGATTTCTACCCTGCGGAGATTGAGGTGAAGTGGCTGAAGAACG
GGCAGGAGGAGACGGAGCACGTGGTGTCCACGGAGGTGATGCAGAACGGAGACTGGACCT
ACCAGGTGCTGGTGATGCTGGAAACC--ACCCCGCAGCGCGGGGACACCTACACGTGCCA
GGTGGAGCACGTCAGCCTGCAGCACCCCATCACCCAGCACTGGG
>HQ822500.1_Fratercula_arctica_MHC_class_II_antigen_(DRB1)_gene_DRB1-PF-18_allele_partial_cds/1-252
------------------------------AGTCGAGCTCCCTGCCCCAGACCAACAGGC
TGGTTTGCGCCGTGATGGATTTCTACCCTGCGGAGATTGAGGTGAAGTGGCTGAAGAACG
GGCAGGAGGAGACGGAGCACGTGGTGTCCACGGAGGTGATGCAGAACGGAGACTGGACCT
ACCAGGTGCTGGTGATGCTGGAAACC--ACCCCGCAGCGCGGGGACACCTACACGTGCCA
GGTGGAGCACGTCAGCCTGCAGCACCCCATCACCCAGCACTGGG
>HQ822501.1_Fratercula_arctica_MHC_class_II_antigen_(DRB1)_gene_DRB1-PF-19_allele_partial_cds/1-252
------------------------------AGTCGAGCTCCCTGCCCCAGACCAACAGGC
TGGTTTGCGCCGTGATGGATTTCTACCCTGCGGAGATTGAGGTGAAGTGGCTGAAGAACG
GGCAGGAGGAGACGGAGCACGTGGTGTCCACGGAGGTGATGCAGAACGGAGACTGGACCT
ACCAGGTGCTGGTGATGCTGGAAACC--ACCCCGCAGCGCGGGGACACCTACACGTGCCA
GGTGGAGCACGTCAGCCTGCAGCACCCCATCACCCAGCACTGGG
>HQ822502.1_Fratercula_arctica_MHC_class_II_antigen_(DRB1)_gene_DRB1-PF-20_allele_partial_cds/1-252
------------------------------AGTCGAGCTCCCTGCCCCAGACCAACAGGC
TGGTTTGCGCCGTGATGGATTTCTACCCTGCGGAGATTGAGGTGAAGTGGCTGAAGAGCG
GGCAGGAGGAGATGGAGCACGTGGTGTCCACGGAGGTGATGCAGAACGGAGGCTGGACCT
ACCAGGTGCTGGTGATGCTGGAAACC--ACCCCGCAGCGCGGGGACACCTACACGTGCCA
GGTGGAGCACGTCAGCCTGCAGCACCCCCTCACCCAGCACTGGG
>HQ822503.1_Fratercula_arctica_MHC_class_II_antigen_(DRB1)_gene_DRB1-PF-22_allele_partial_cds/1-282
TTCAGCCCAAGGTGAAGGTCTCCCCAGTGCAGTCGAGCTCCCTGCCCCAGACCAACAGGC
TGGTTTGCGCTGTGACGGGGTTTTACCCCGCGGAGATTGAGGTGAAGTGGCTGAAGAACG
GGCAGGAGGAGACGGAGCACGTGGTGTCCACGGAGGTGATGCAGAACGGAGACTGGACCT
ACCAGGTGCTGGTGATGCTGGAAACC--ATCCCGCAGCGCGGGGACACCTACACGTGCCA
GGTGGAGCACGTCAGCCTGCAGCACCCCATCACCCAGCACTGGG
>HQ822504.1_Fratercula_arctica_MHC_class_II_antigen_(DRB1)_gene_DRB1-PF-21_allele_partial_cds/1-282
TTCAGCCCAAGGTGAAGGTCTCCCCAGTGCAGTCGAGCTCCCTGCCCCAGACCAACAGGC
TGGTTTGCGCTGTGACGGGGTTTTACCCCGCGGAGATTGAGGTGAAGTGGCTGAAGAACG
GGCAGGAGGAGACGGAGCACGTGGTGTCCACGGAGGTGATGCAGAACGGAGACTGGACCT
ACCAGGTGCTGGTGATGCTGGAAACC--ATCCCGCAGCGCGGGGACACCTACACGTGCCA
GGTGGAGCACGTCAGCCTGCAGCACCCCATCACCCAGCACTGGG
>HQ822505.1_Fratercula_arctica_MHC_class_II_antigen_(DRB1)_gene_DRB1-PF-23_allele_partial_cds/1-252
------------------------------AGTCGAGCTCCCTGCCCCAGACCAACAGGC
TGGTTTGCGCCGTGATGGATTTCTACCCTGCGGAGATTGAGGTGAAGTGGCTGAAGAACG
GGCAGGAGGAGACGGAGCACGTGGTGTCCACGGAGGTGATGCAGAACGGAGACTGGACCT
ACCAGGTGCTGGTGATGCTGGAAACC--ACCCCGCAGCGGGGGGACACCTACACGTGCCA
GGTGGAGCACGTCAGCCTGCAGCACCCCATCACCCAGCATTGGG
>HQ822506.1_Fratercula_arctica_MHC_class_II_antigen_(DRB1)_gene_DRB1-PF-24_allele_partial_cds/1-250
--------------------------------TCGAGCTCCCTGCCCCAGACCAACAGGC
TGGTTTGCGCCGTGATGGATTTCTACCCTGCGGAGATTGAGGTGAAGTGGCTGAAGAACG
GGCAGGAGGAGACGGAGCACGTGGTGTCCACGGAGGTGATGCAGAACGGAGACTGGACCT
ACCAGGTGCTGGTGATGCTGGAAACC--ACCCCGCAGCGCGGGGACACCTACACGTGCCA
GGTGGAGCACGTCAGCCTGCAGCACCCCATCACCCAGCACTGGG
>HQ822507.1_Fratercula_arctica_MHC_class_II_antigen_(DRB1)_gene_DRB1-PF-25_allele_partial_cds/1-252
------------------------------AGTCGAGCTCCCTGCCCCAGACCGACAGGC
TGGTTTGCGCCGTGATGGATTTCTACCCCGCGGAGATTGAGGTGAAGTGGTTGAAGAACG
GGCAGGAGGAGACGGAGCACGTGGTGTCCACGGAGGTGATGCAGAACGGAGACTGGACCT
ACCAGGTGCTGGTGATGCTGGAAACC--ACCCCGCAGCGCGGGGACACCTACACGTGCCA
GGTGGAGCACGTCAGCCTGCAGCACCCCATCACCCAGCACTGGG
>HQ822508.1_Fratercula_arctica_MHC_class_II_antigen_(DRB1)_gene_DRB1-PF-26_allele_partial_cds/1-252
------------------------------AGTCGAGCTCCCTGCCCCAGACCAACAGGC
TGGTTTGCGCCGTGATGGATTTCTACCCTGCGGAGATTGAGGTGAAGTGGCTGAAGAACG
GGCAGGAGGAGATGGAGCACGTGGTGTCCACGGAGGTGATGCAGAACGGAGACTGGACCT
ACCAGGTGCTGGTGATGCTGGAAACC--ACCCCGCAGCGCGGGGACACCTACACGTGCCA
GGTGGAGCACGTCAGCCTGCAGCACCCCATCACCCAGCACTGGG
>HQ822509.1_Fratercula_arctica_MHC_class_II_antigen_(DRB1)_gene_DRB1-PF-27_allele_partial_cds/1-282
TTCAGCCCAAGGTGAAGGTCTCCCCAGTGCAGTCGAGCTCCCTGCCCCAGACCAACAGGC
TGGTTTGCGCTGTGACGGGGTTTTACCCCGCGGAGATTGAGGTGAAGTGGCTGAAGAACG
GGCAGGAGGAGACGGAGCACGTGGTGTCCACGGAGGTGATGCAGAACGGAGACTGGACCT
ACCAGGTGCTGGTGATGCTGGAAACC--ACCCCGCAGCGCGGGGACACCTGCACGTGCCA
GGTGGAGCACGTCAGCCTGCAGCACCCCATCACCCAGCACTGGG
>HQ822510.1_Alca_torda_MHC_class_II_antigen_(DRB1)_gene_DRB1-RZ-1_allele_partial_cds/1-252
------------------------------AGTCGAGCTCCCTGCCCCAGACCGACAGGC
TGGTTTGCGCCGTGATGGATTTCTACCCCGCGGAGATTGAGGTGAAGTGGCTGAAGAACG
GGCAGGAGGAGACGGAGCACGTGGTGTCCATGGAGGTGATGCAGAACGGAGACTGGACCT
ACCAGGTGCTGGTGATGCTGGAAACC--GCCCCGCAGCGCGGGGACACCTACACGTGCCA
GGTGGAGCACGTCAGCCTGCAGCACCCCGTCACCCAGCACTGGG
>HQ822511.1_Alca_torda_MHC_class_II_antigen_(DRB1)_gene_DRB1-RZ-2_allele_partial_cds/1-252
------------------------------AGTCGAGCTCCCTGCCCCAGACCGACAGGC
TGGTTTGCGCCGTGATGGATTTCTACCCCGCGGAGATTGAGGTGAAGTGGCTGAAGAACG
GGCAGGAGGAGACGGAGCACGTGGTGTCCACGGAGGTGATGCAGAACGGAGACTGGACCT
ACCAGGTGCTGGTGATGCTGGAAACC--GCCCCGCAGCGCGGGGACACCTACACGTGCCA
GGTGGAGCACGTCAGCCTGCAGCACCCCGTCACCCAGCACTGGG
>HQ822512.1_Alca_torda_MHC_class_II_antigen_(DRB1)_gene_DRB1-RZ-3_allele_partial_cds/1-252
------------------------------AGTCGAGCTCCCTGCCCCAGACCGACAGGC
TGGTTTGCGCCGTGATGGATTTCTACCCCGCGGAGATTGAGGTGAAGTGGCTGAAGAACG
GGCAGGAGGAGACGGAGCACGTGGTGTCCACGGAGGTGATGCAGAACGGAGACTGGACCT
ACCAGGTGCTGGTGATGCTGGAAACC--GCCCCGCAGCGCGGGGACACCTACACGTGCCA
GGTGGAGCACGTCAGCCTGCAGCACCTCGTCACCCAGCACTGGG
>HQ822513.1_Alca_torda_MHC_class_II_antigen_(DRB1)_gene_DRB1-RZ-4_allele_partial_cds/1-252
------------------------------AGTCGAGCTCCCTGCCCCAGACCGACAGGC
TGGTTTGCGCCGTGATGGATTTCTACCCCGCGGAGATTGAGGTGAAGTGGCTGAAGAACG
GGCAGGAGGAGACGGAGCACGTGGTGTCCACGGAGGTGATGCAGAACGGAGACTGGACCT
ACCAGGTGCTGGTGATGCTGGAAACC--GCCCCGCAGCGCGGGGACACCTACACGTGCCA
GGTGGAGCACGTCAGCCTGCAGCACCCCGTCACCCAGCACTGGG
>HQ822514.1_Alca_torda_MHC_class_II_antigen_(DRB1)_gene_DRB1-RZ-5_allele_partial_cds/1-252
------------------------------AGTCGAGCTCCCTGCCCCAGACCGACAGGC
TGGTTTGCGCCGTGATGGATTTCTACCCCGCGGAGATTGAGGTGAAGTGGCTGAAGAACG
GGCAGGAGGAGACGGAGCACGTGGTGTCCACGGAGGTGATGCAGAACGGAGACTGGACCT
ACCAGGTGCTGGTGATGCTGGAAACC--GCCCCGCAGCGCGGGGACACCTACACGTGCCA
GGTGGAGCACGTCAGCCTGCAGCACCCCGTCACCCAGCACTGGG
>HQ822515.1_Alca_torda_MHC_class_II_antigen_(DRB1)_gene_DRB1-RZ-6_allele_partial_cds/1-282
TTCAGCCCAAGGTGAAGGTCTCCCCAGTGCAGTCGAGCTCCCTGCCCCAGACCGACAGGC
TGGTTTGCGCCGTGACGGGGTTTTACCCCGCGGAGATTGAGGTGAAGTGGCTGAAGAACG
GGCAGGAGGAGACGGAGCACGTGGTGTCCACGGAGGTGATGCAGAACGGAGACTGGACCT
ACCAGGTGCTGGTGATGCTGGAAACC--GCCCCGCAGCGCGGGGACACCTACACGTGCCA
GGTGGAGCACGTCAGCCTGCAGCACCCCGTCACCCAGCACTGGG
>HQ822516.1_Alca_torda_MHC_class_II_antigen_(DRB1)_gene_DRB1-RZ-7_allele_partial_cds/1-282
TTCAGCCCAAGGTGAAGGTCTCCCCAGTGCAGTCGAGCTCCCTGCCCCAGACCGACAGGC
TGGTTTGCGCCGTGACGGGGTTTTACCCCGCGGAGATTGAGGTGAAGTGGCTGAAGAACG
GGCAGGAGGAGACGGAGCACGTGGTGTCCACGGAGGTGATGCAGAACGGAGACTGGACCT
ACCAGGTGCTGGTGATGCTGGAAACC--GCCCCGCAGCGCGGGGACACCTACACGTGCCA
GGTGGAGCACGTCAGCCTGCAGCACCCCGTCACCCAGCACTGGG
>HQ822517.1_Alca_torda_MHC_class_II_antigen_(DRB1)_gene_DRB1-RZ-11_allele_partial_cds/1-282
TTCAGCCCAAGGTGAAGGTCTCCCCAGTGCAGTCGAGCTCCCTGCCCCAGACCGACAGGC
TGGTTTGCGCCGTGACGGGGTTTTACCCCGCGGAGATTGAGGTGAAGTGGCTGAAGAACG
GGCAGGAGGAGACGGAGCACGTGGTGTCCACGGGGGTGATGCAGAACGGAGACTGGACCT
ACCAGGTGCTGGTGATGCTGGAAACC--GCCCCGCAGCGCGGGGACACCTACACGTGCCA
GGTGGAGCACGTCAGCCTGCAGCACCCCGTCACCCAGCACTGGG
>HQ822518.1_Alca_torda_MHC_class_II_antigen_(DRB1)_gene_DRB1-RZ-8_allele_partial_cds/1-252
------------------------------AGTCGAGCTCCCTGCCCCAGACCGACAGGC
TGGTTTGCGCCGTGATGGATTTCTACCCCGCGGAGATTGAGGTGAAGTGGCTGAAGAACG
GGCAGGAGGAGACGGAGCACGTGGTGTCCACGGAGGTGATGCAGAACGGAGACTGGACCT
ACCAGGTGCTGGTGATGCTGGAAACC--GCCCCGCAGCGCGGGGACACCTACACGTGCCA
GGTGGAGCACGTCAGCCTGCAGCACCCCGTCACCCAGCACTGGG
>HQ822519.1_Alca_torda_MHC_class_II_antigen_(DRB1)_gene_DRB1-RZ-12_allele_partial_cds/1-252
------------------------------AGTCGAGCTCCCTGCCCCAGACCGACAGGC
TGGTTTGCGCCGTGACGGGGTTTTACCCCGCGGAGATTGAGGTGAAGTGGCTGAAGAACG
GGCAGGAGGAGACGGAGCACGTGGTGTCCACGGAGGTGATGCAGAACGGAGACTGGACCT
ACCAGGTGCTGGTGATGCTGGAAACC--GCCCCGCAGCGCGGGGACACCTACACGTGCCA
GGTGGAGCACGTCAGCCTGCAGCACCCCGTCACCCAGCACTGGG
>HQ822520.1_Alca_torda_MHC_class_II_antigen_(DRB1)_gene_DRB1-RZ-9_allele_partial_cds/1-252
------------------------------AGTCGAGCTCCCTGCCCCAGACCGACAGGC
TGGTTTGCGCCGTGATGGATTTCTACCCCGCGGAGATTGAGGTGAAGTGGCTGAAGAACG
GGCAGGAGGAGACGGAGCACGTGGTGTCCACGGAGGTGATGCAGAACGGAGACTGGACCT
ACCAGGTGCTGGTGATGCTGGAAACC--GCCCCGCAGCGCGGGGACACCTACACGTGCCA
GGTGGAGCACGTCAGCCTGCAGCACCCCGTCACCCAGCACTGGG
>HQ822521.1_Alca_torda_MHC_class_II_antigen_(DRB1)_gene_DRB1-RZ-13_allele_partial_cds/1-252
------------------------------AGTCGAGCTCCCTGCCCCAGACCGACAGGC
TGGTTTGCGCCGTGATGGATTTCTACCCCGCGGAGATTGAGGTGAAGTGGCTGAAGAACG
GGCAGGAGGAGACGGAGCACGTGGTGTCCACGGAGGTGATGCAGAACGGAGACTGGACCT
ACCAGGTGCTGGTGATGCTGGAAACC--GCCCCGCAGCGCGGGGACACCTACACGTGCCA
GGTGGAGCACGTCAGCCTGCAGCACCCCGTCACCCAGCACTGGG
>HQ822522.1_Alca_torda_MHC_class_II_antigen_(DRB1)_gene_DRB1-RZ-10_allele_partial_cds/1-282
TTCAGCCCAAGGTGAAGGTCTCCCCAGTGCAGTCGAGCTCCCTGCCCCAGACCGACAGGC
TGGTTTGCGCCGTGACGGGGTTTTACCCCGCGGAGATTGAGGTGAAGTGGCTGAAGAACG
GGCAGGAGGAGACGGAGCACGTGGTGTCCACGGAGGTGATGCAGAACGGAGACTGGACCT
ACCAGGTGCTGGTGATGCTGGAAACC--GCCCCGCAGCGCGGGGACACCTACACGTGCCA
GGTGGAGCACGTCAGCCTGCAGCACCCCGTCACCCAGCACTGGG
>HQ822523.1_Alca_torda_MHC_class_II_antigen_(DRB1)_gene_DRB1-RZ-14_allele_partial_cds/1-252
------------------------------AGTCGAGCTCCCTGCCCCAGACCGACAGGC
TGGTTTGCGCCGTGATGGATTTCTACCCCGCGGAGATTGAGGTGAAGTGGCTGAAGAACG
GGCAGGAGGAGACGGAGCACGTGGTGTCCACGGAGGTGATGCAGAACGGAGACTGGACCT
ACCAGGTGCTGGTGATGCTGGAAACC--GCCCCGCAGCGCGGGGACACCTACACGTGCCA
GGTGGAGCACGTCAGCCTGCAGCACCCCGTCACCCAGCACTGGG
>HQ822524.1_Alca_torda_MHC_class_II_antigen_(DRB1)_gene_DRB1-RZ-15_allele_partial_cds/1-252
------------------------------AGTCGAGCTCCCTGCCCCAGACCGACAGGC
TGGTTTGCGCCGTGATGGATTTCTACCCCGCGGAGATTGAGGTGAAGTGGCTGAAGAACG
GGCAAGAGGAGACGGAGCACGTGGTGTCCACGGAGGTGATGCAGAACGGAGACTGGACCT
ACCAGGTGCTGGTGATGCTGGAAACC--GCCCCGCAGCGCGGGGACACCTACACGTGCCA
GGTGGAGCACGTCAGCCTGCAGCACCCCGTCACCCAGCACTGGG
>HQ822525.1_Alca_torda_MHC_class_II_antigen_(DRB1)_gene_DRB1-RZ-16_allele_partial_cds/1-282
TTCAGCCCAAGGTGAAGGTCTCCCCAGTGCAGTCGAGCTCCCTGCCCCAGACCGACAGGC
TGGTTTGCGCCGTGACGGGGTTTTACCCCGCGGAGATTGAGGTGAAGTGGCTGAAGAACG
GGCAGGAGGAGACGGAGCACGTGGTGTCCACGGAGGTGATGCAGAACGGAGACTGGACCT
ACCAGGTGTTGGTGATGCTGGAAACC--GCCCCGCAGCGCGGGGACACCTACACGTGCCA
GGTGGAGCACGTCAGCCTGCAGCACCCCGTCACCCAGCACTGGG
>HQ822526.1_Alca_torda_MHC_class_II_antigen_(DRB1)_gene_DRB1-RZ-17_allele_partial_cds/1-282
TTCAGCCCAAGGTGAAGGTCTCCCCAGTGCAGTCGAGCTCCCTGCCCCAGACCGACAGGC
TGGTTTGCGCCGCGACGGGGTTTTACCCCGCGGAGATTGAGGTGAAGTGGCTGAAGAACG
GGCAGGAGGAGACGGAGCACGTGGTGTCCACGGAGGTGATGCAGAACGGAGACTGGACCT
ACCAGGTGTTGGTGATGCTGGAAACC--GCCCCGCAGCGCGGGGACACCTACACGTGCCA
GGTGGAGCACGTCAGCCTGCAGCACCCCGTCACCCAGCACTGGG
>HQ822527.1_Alca_torda_MHC_class_II_antigen_(DRB1)_gene_DRB1-RZ-18_allele_partial_cds/1-282
TTCAGCCCAAGGTGAAGGTCTCCCCAGTGCAGTCGAGCTCCCTGCCCCAGACCGACAGGC
TGGTTTGCGCCGTGACGGGGTTTTACCCCGCGGAGATTGAGGTGAAGTGGCTGAAGAACG
GGCAGGAGGAGGCGGAGCACGTGGTGTCCACGGAGGTGATGCAGAACGGAGACTGGACCT
ACCAGGTGTTGGTGATGCTGGAAACC--GCCCCGCAGCGCGGGGACACCTACACGTGCCA
GGTGGAGCACGTCAGCCTGCAGCACCCCGTCACCCAGCACTGGG
>HQ822528.1_Alca_torda_MHC_class_II_antigen_(DRB1)_gene_DRB1-RZ-19_allele_partial_cds/1-282
TTCAGCCCAAGGTGAAGGTCTCCCCAGTGCAGTCGAGCTCCCTGCCCCAGACCGACAGGC
TGGTTTGCGCCGTGACGGGGTTTTACCCCGCGGAGATTGAGGTGAAGTGGCTGAAGAACG
GGCAGGAGGAGACGGAGCACGTGGTGTCCACGGAGGTGATGCAGAACGGAGACTGGACCT
ACCAGGTGCTGGTGATGCTGGAAACC--GCCCCGCAGCGCGGGGACACCTACACGTGCCA
GGTGGAGCATGTCAGCCTGCAGCACCCCGTCACCCAGCACTGGG
>JF276893.1_Halobaena_caerulea_MHC_class_II_antigen_(Haca-DAB)_mRNA_Haca-DAB*01L_allele_partial_cds/1-282
TTCAGCCCAAGGTGAGGGTCTCCCCCATGCAGTCGAGCTCCCTGCCCCAGACCGACAGGC
TGGTTTGCTACGTGACGGGGTTTTACCCCGCGAAGATTGAGGTGAAGTGGTTCAAGAACG
GGCAGGAGGAAACGGAGCGCGTGGTGTCCACGGACGTGATCCAGAACGGAGACTGGACCT
ACCAGGTGCTGGTGATGCTGGAAACC--ACCCCGCAGCGCGGGGACACCTACATGTGCCA
GGTGGAGCACGTCAGCCTGCAGCACCCCCTCACCCAGCACTGGG
>JF276894.1_Halobaena_caerulea_MHC_class_II_antigen_(Haca-DAB)_mRNA_Haca-DAB*06L_allele_partial_cds/1-282
TTCAGCCCAAGGTGAGGGTCTCCCCCATGCAGTCGAGCTCCCTGCCCCAGACCGACAGGC
TGGTTTGCTACGTGACGGGGTTTTACCCCGCGGAGATTGAGGTGAAGTGGTTCAAGAACG
GGCAGGAGGAGACGGAGCGCGTGGTGTCCACGGACGTGATCCAGAACGGAGACTGGACCT
ACCAGGTGCTGGTGATGCTGGAAACC--ACCCCGCAGCGTGGGGACACCTACATGTGCCA
GGTGGAGCACGTCAGCCTGCAGCACCCCCTCACCCAGCACTGGG
>JF313939.1_Neophron_percnopterus_isolate_Nepe6_MHC_class_II_antigen_beta_gene_exons_2_3_and_partial_cds/1-239
TTCAGCCCAAGGTGAGGGTCTCCCCCATGCAGTCGAGCTCCCTGCCCCAGACCAACAGGC
TGGTTTGCTACGTGACGGGGTTTTACCCCGCGGAGATTGAGGTGAAGTGGTTCAAGAACG
GGCAGGAGGAGACGGAGCACGTGGTGTCCACGGACATGATCCAGAACGGAGACTGGACCT
ACCAGGTGCTGGTGATGCTGGAAACC--ACCCCGCAGCGCGGGGACACCTACGTGTGCCA
G-------------------------------------------
>JF340055.1_Egretta_sacra_isolate_EgsaL1_MHC_class_II_antigen_beta_(Egsa-DAB2)_gene_exons_1_through_3_and_partial_cds/1-98
------------------------------AGTCGGGCTCCCTGCCCCAGACCAACAGGC
TGGTTTGCTACGTGACGGGGTTTTACCCGGCGGAGATTGAGGTGAAGTGGTTCAAGAACG
GCCAGGAG----------------------------------------------------
------------------------------------------------------------
--------------------------------------------
>JF340056.1_Egretta_sacra_isolate_EgsaL2_MHC_class_II_antigen_beta_(Egsa-DAB2)_gene_exons_1_through_3_and_partial_cds/1-98
------------------------------AGTCGGGCTCCCTGCCCCAGACCAACAGGC
TGGTTTGCTACGTGACGGGGTTTTACCCAGCGGAGATTGAGGTGAAGTGGTTCAAGAACG
GCCAGGAG----------------------------------------------------
------------------------------------------------------------
--------------------------------------------
>JF340057.1_Egretta_sacra_isolate_EgsaL3_MHC_class_II_antigen_beta_(Egsa-DAB2)_gene_exons_2_3_and_partial_cds/1-128
TTCAGCCCAAGGTGAGGGTCTCGCCCATGCAGTCGGGCTCCCTGCCCCAGACCAACAGGC
TGGTTTGCTACGTGGCGGGGTTTTACCCGGCGGAGATTGAGGTGAAGTGGTTCAAGAACG
GGCAGGAG----------------------------------------------------
------------------------------------------------------------
--------------------------------------------
>JF340058.1_Egretta_sacra_isolate_EgsaL4_MHC_class_II_antigen_beta_(Egsa-DAB2)_gene_exons_2_3_and_partial_cds/1-128
TTCAGCCCAAGGTGAGGGTCTCGCCCATGCAGTCGGGCTCCCTGCCCCAGACCAACAGGC
TGGTTTGCTACGTGACGGGGTTTTACCCGGCGGAGATTGGGGTGAAGTGGTTCAAGAACG
GGCAGGAG----------------------------------------------------
------------------------------------------------------------
--------------------------------------------
>JN613229.1_Oceanodroma_leucorhoa_MHC_class_II_antigen_beta_(Ocle-DAB1)_gene_Ocle-DAB1*02_allele_exons_1_through_3_and_partial_cds/1-220
-----CCCGAGGTGGAGATCTACCCCATGCAGTCGAGCTCCCTGCCCCAGACCGACAGGC
TGGTTTGTGCCGTGATGGATTTCTACCCCGYGGAGATTGAGGTGAAGTGGTTCAAGAACG
GGCAGGAGGAGACGGAGCGCGTGGTKTCCACGGACGTGATCCAGAACGGAGACTGGACCT
ACCAGGTGCTGGTGATGCTGGAAACC--ACCCCGCAGCGCGGGGACA-------------
--------------------------------------------
>JN613230.1_Oceanodroma_leucorhoa_MHC_class_II_antigen_beta_(Ocle-DAB2)_gene_Ocle-DAB2*01_allele_exons_2_3_and_partial_cds/1-217
TTCAGCCCAAGGTGAGGGTCTCCCCCATGCAGTCGAGCTCCCTGCCCCAGACCGACAGGC
TGGTTTGCTATGTGACGGGGTTTTACCCCGCGGAGATTGAGGTGAAGTGGTTCAAGAACG
GGCAGGAGGAGACGGAGCGCGTGGTGTCCACGGACGTGATCCAGAACGGAGACTGGACCT
ACCAGGTGCTGGTGATGCTGGAAACC--ACCCCGCAGCG---------------------
--------------------------------------------
>JN613254.1_Falco_eleonorae_MHC_class_II_antigen_beta_(Fael-DAB)_gene_Fael-DAB*1_allele_exons_2_3_and_partial_cds/1-209
------------------------------AGTCGAGCTCCCTGCCGCAGATCGACAGGT
TGGTGTGTGCCGTGATGGATTTCTACCCGGCGGAGATCGAGGTGAAATGGTTTAAAAACG
GGCAGGAGGAAACGGAGCGGGTGTTCTCCACCGACGTGATCCAAAACGGAGACTGGACCT
ACCAGGTCCTGGTGATGCTGGAAACC--ACCCCCCAACGCGGCGACGTCTACACGTGCCA
G-------------------------------------------
>JQ028669.1_Tetrao_tetrix_major_histocompatibility_complex_B_locus_partial_sequence(2)/1-272
----GCCCAAGGTGCGGGTGTCGGCGCTGCAGTCGGGCTCCCTGCCCGAAACGGACCGCC
TGGCGTGCTACGTGACGGGCTTCTACCCGCCGGAGATCGAGGTGAAGTGGCTCGTGAACG
GGCGCGAGGAGACGGAGCGCGTGGTGTCCACGGACGTGATGCAGAACGGGGACTGGACGT
ACCAGGTGCTGGTGGTGCTGGAGACC--GTCCCGCGGCGCGGGGACAGCTACGTGTGCCG
GGTGGAGCACGGCAGCCTGCGGCAGCCCGTCAGCCAGC------
>JQ440366.1_Chrysolophus_pictus_clone_BAC_S2_MHC-B_gene_cluster_complete_sequence(2)/1-272
----GCCCAAGGTGAGGGTGTCGGCGCTGCAGTCGGGCTCCCTGCCCGAAACGGACCGCC
TGGCGTGCTACGTGACGGGCTTCTACCCGCCGGAGATCGAGGTGAAGTGGTTCCACAACG
GGCGCGAGGAGACGGAGCGCGTGGTGTCCACGGACGTGATGCAGAACGGGGACTGGACGT
ACCAGGTGCTGGTGGTGCTGGAGGCC--GTCCCGCGGCGCGGGGACAGCTACGTGTGCCG
GGTGGAGCACGCCAGCCTGCGGCAGCCCGTCAGCCAGC------
>JQ440366.1_Chrysolophus_pictus_clone_BAC_S2_MHC-B_gene_cluster_complete_sequence(3)/1-272
----GCCCAAGGTGAGGGTGTCGGCGCTGCAGTCGGGCTCCCTGCCCGAAACGGACCGCC
TGGCGTGCTACGTGACGGGCTTCTACCCGCCGGAGATCGAGGTGAAGTGGTTCCACAACG
GGCGCGAGGAGACGGAGCGCGTGGTGTCCACGGACGTGATGCAGAACGGGGACTGGACGT
ACCAGGTGCTGGTGGTGCTGGAGGCC--GTCCCGCGGCGCGGGGACAGCTACGTGTGCCG
GGTGGAGCACGCCAGCCTGCGGCAGCCCGTCAGCCAGC------
>JX971120.1_Tympanuchus_cupido_clone_JN2012GPC_major_histocompatibility_complex_B_gene_locus_partial_sequence(2)/1-272
----GCCCAAGGTGCGGGTGTCGGCGCTGCAGTCGGGCTCCCTGCCCGAAACGGACCGCC
TGGCGTGCTACGTGACGGGCTTCTACCCGCCGGAGGTCGAGGTGAAGTGGCTCGTGAACG
GGCGCGAGGAGACGGAGCGCGTGGTGTCCACGGACGTGATGCAGAACGGGGACTGGACGT
ACCAGGTGCTGGTGGTGCTGGAGACC--GTCCCGCGGCGCGGGGACAGCTACGTGTGCCG
GGTGGAGCACGGCAGCCTGCGGCAGCCCGTCAGCCAGC------
>KC282841.1_Egretta_eulophotes_MHC_class_II_antigen_(Egeu-DAB1)_gene_complete_cds/1-271
TTCAGCCCAAGGTGAGGGTCTCGCCCATGCAGTCGGGCTCCCTGCCCCAGACCAACAGGC
TGGTTTGCTACGTGACGGGGTTTTACCCGGCGGAGATTGAGGTGAAGTGGTTCAAGAACG
GGCAGGAGGAGACGGAGCGTGTGGTGTCCACGGACGTGATCCAGAACGGGGACTGGACCT
ACCAGGTGCTGGTGATGCTGGAAACC--ACCCCGCAGCGCGGGGACACCTACATGTGCCA
GGTGGAGCACGCCAGCCTGCAGCAGCCCGTCAC-----------
>KC282842.1_Egretta_eulophotes_MHC_class_II_antigen_(Egeu-DAB2)_gene_complete_cds/1-241
------------------------------AGTCGGGCTCCCTGCCCCAGACCAACAGGC
TGGTTTGCTACGTGACGGGGTTTTACCCGGCGGAGATTGAGGTGAAGTGGTTCAAGGACG
GGCAGGAGGAGACGGAGCGCGTGGTGTCCACGGACGTGATCCAGAACGGGGACTGGACCT
ACCAGGTGCTGGTGATGCTGGAAACC--ACCCCGCAGCGTGGGGACACCTACATGTGCCA
GGTGGAGCACGCCAGCCTGCAGCAGCCCGTCAC-----------
>KC282843.1_Egretta_eulophotes_MHC_class_II_antigen_(Egeu-DAB3)_gene_complete_cds/1-271
TTCAGCCCAAGGTGAGGGTCTCGCCCATGCAGTCGGGCTCCCTGCCCCAGACCAACAGGC
TGGTTTGCTACGTGACGGGGTTTTACCCGGCGGAGATTGAGGTGAAGTGGTTCAAGAACG
GGCAGGAGGAGACGGAGCGCGTGGTGTCCACGGACGTGATCCAGAACGGGGACTGGACCT
ACCAGGTGCTGGTGATGCTGGAAACC--ACCCCGCAGCGCGGGGACACCTACATGTGCCA
GGTGGAGCACGCCAGCCTGCAGCAGCCCGTCAC-----------
>KC282844.1_Egretta_eulophotes_MHC_class_II_antigen_(Egeu-DAB4)_gene_complete_cds/1-248
-----------------------CCCATGCAATCGGGCTCCCTGCCCCAGACCAACAGGC
TGGTTTGCTACGTGACGGGGTTTTACCCGGCGGAGATTGAGGTGAAGTGGTTCAAGAACG
GGCAGGAGGAGACGGAGCGCGTGGTGTCCACGGACGTGATCCAGAACGGGGACTGGACCT
ACCAGGTGCTGGTGATGCTGGAAACC--ACCCCGCAGCGCGGGGACACCTACATGTGCCA
GGTGGAGCACGCCAGCCTGCAGCAGCCCGTCAC-----------
>KC282845.1_Egretta_eulophotes_MHC_class_II_antigen_(Egeu-DAB1)_mRNA_Egeu-DAB1*01_allele_complete_cds/1-271
TTCAGCCCAAGGTGAGGGTCTCGCCCATGCAGTCGGGCTCCCTGCCCCAGACCAACAGGC
TGGTTTGCTACGTGACGGGGTTTTACCCGGCGGAGATTGAGGTGAAGTGGTTCAAGAACG
GGCAGGAGGAGACGGAGCGTGTGGTGTCCACGGACGTGATCCAGAACGGGGACTGGACCT
ACCAGGTGCTGGTGATGCTGGAAACC--ACCCCGCAGCGCGGGGACACCTACATGTGCCA
GGTGGAGCACGCCAGCCTGCAGCAGCCCGTCAC-----------
>KC282846.1_Egretta_eulophotes_MHC_class_II_antigen_(Egeu-DAB1)_mRNA_Egeu-DAB1*02_allele_complete_cds/1-261
----------GGTGAGGGTCTCGCCCATGCAGTCGGGCTCCCTGCCCCAGACCAACAGGC
TGGTTTGCTACGTGACGGGGTTTTACCCGGCGGAGATTGAGGTGAAGTGGTTCAAGAACG
GGCAGGAGGAGACGGAGCGTGTGGTGTCCACGGACGTGATCCAGAACGGGGACTGGACCT
ACCAGGTGCTGGTGATGCTGGAAACC--ACCCCGCAGCGCGGGGACACCTACATGTGCCA
GGTGGAGCACGCCAGCCTGCAGCAGCCCGTCAC-----------
>KC282847.1_Egretta_eulophotes_MHC_class_II_antigen_(Egeu-DAB1)_mRNA_Egeu-DAB1*03_allele_complete_cds/1-261
----------GGTGAGGGTCTCGCCCATGCAGTCGGGCTCCCTGCCCCAGACCAACAGGC
TGGTTTGCTACGTGACGGGGTTTTACCCGGCGGAGATTGAGGTGAAGTGGTTCAAGAACG
GGCAGGAGGAGACGGAGCGTGTGGTGTCCACGGACGTGATCCAGAACGGGGACTGGACCT
ACCAGGTGCTGGTGATGCTGGAAACC--ACCCCGCAGCGCGGGGACACCTACATGTGCCA
GGTGGAGCACGCCAGCCTGCAGCAGCCCGTCAC-----------
>KC282848.1_Egretta_eulophotes_MHC_class_II_antigen_(Egeu-DAB1)_mRNA_Egeu-DAB1*04_allele_complete_cds/1-261
----------GGTGAGGGTCTCGCCCATGCAGTCGGGCTCCCTGCCCCAGACCAACAGGC
TGGTTTGCTACGTGACGGGGTTTTACCCGGCGGAGATTGAGGTGAAGTGGTTCAAGAACG
GGCAGGAGGAGACGGAGCGTGTGGTGTCCACGGACGTGATCCAGAACGGGGACTGGACCT
ACCAGGTGCTGGTGATGCTGGAAACC--ACCCCGCAGCGCGGGGACACCTACATGTGCCA
GGTGGAGCACGCCAGCCTGCAGCAGCCCGTCAC-----------
>KC282849.1_Egretta_eulophotes_MHC_class_II_antigen_(Egeu-DAB2)_mRNA_Egeu-DAB2*01_allele_complete_cds/1-241
------------------------------AGTCGGGCTCCCTGCCCCAGACCAACAGGC
TGGTTTGCTACGTGACGGGGTTTTACCCGGCGGAGATTGAGGTGAAGTGGTTCAAGGACG
GGCAGGAGGAGACGGAGCGCGTGGTGTCCACGGACGTGATCCAGAACGGGGACTGGACCT
ACCAGGTGCTGGTGATGCTGGAAACC--ACCCCGCAGCGTGGGGACACCTACATGTGCCA
GGTGGAGCACGCCAGCCTGCAGCAGCCCGTCAC-----------
>KC282850.1_Egretta_eulophotes_MHC_class_II_antigen_(Egeu-DAB2)_mRNA_Egeu-DAB2*02_allele_complete_cds/1-241
------------------------------AGTCGGGCTCCCTGCCCCAGACCAACAGGC
TGGTTTGCTACGTGACGGGGTTTTACCCGGCGGAGATTGAGGTGAAGTGGTTCAAGGACG
GGCAGGAGGAGACGGAGCGCGTGGTGTCCACGGACGTGATCCAGAACGGGGACTGGACCT
ACCAGGTGCTGGTGATGCTGGAAACC--ACCCCGCAGCGTGGGGACACCTACATGTGCCA
GGTGGAGCACGCCAGCCTGCAGCAGCCCGTCAC-----------
>KC282851.1_Egretta_eulophotes_MHC_class_II_antigen_(Egeu-DAB3)_mRNA_Egeu-DAB3*01_allele_complete_cds/1-271
TTCAGCCCAAGGTGAGGGTCTCGCCCATGCAGTCGGGCTCCCTGCCCCAGACCAACAGGC
TGGTTTGCTACGTGACGGGGTTTTACCCGGCGGAGATTGAGGTGAAGTGGTTCAAGAACG
GGCAGGAGGAGACGGAGCGCGTGGTGTCCACGGACGTGATCCAGAACGGGGACTGGACCT
ACCAGGTGCTGGTGATGCTGGAAACC--ACCCCGCAGCGCGGGGACACCTACATGTGCCA
GGTGGAGCACGCCAGCCTGCAGCAGCCCGTCAC-----------
>KC282852.1_Egretta_eulophotes_MHC_class_II_antigen_(Egeu-DAB4)_mRNA_Egeu-DAB4*01_allele_complete_cds/1-248
-----------------------CCCATGCAATCGGGCTCCCTGCCCCAGACCAACAGGC
TGGTTTGCTACGTGACGGGGTTTTACCCGGCGGAGATTGAGGTGAAGTGGTTCAAGAACG
GGCAGGAGGAGACGGAGCGCGTGGTGTCCACGGACGTGATCCAGAACGGGGACTGGACCT
ACCAGGTGCTGGTGATGCTGGAAACC--ACCCCGCAGCGCGGGGACACCTACATGTGCCA
GGTGGAGCACGCCAGCCTGCAGCAGCCCGTCAC-----------
>KC282853.1_Egretta_eulophotes_MHC_class_II_antigen_(Egeu-DAB4)_mRNA_Egeu-DAB4*02_allele_complete_cds/1-248
-----------------------CCCATGCAATCGGGCTCCCTGCCCCAGACCAACAGGC
TGGTTTGCTACGTGACGGGGTTTTACCCGGCGGAGATTGAGGTGAAGTGGTTCAAGAACG
GCCAGGAGGAGACGGAGCGCGTGGTGTCCACGGACGTGATCCAGAACGGGGACTGGACCT
ACCAGGTGCTGGTGATGCTGGAAACC--ACCCCGCAGCGCGGGGACACCTACATGTGCCA
GGTGGAGCACGCCAGCCTGCAGCAGCCCGTCAC-----------
>KC282854.1_Egretta_eulophotes_MHC_class_II_antigen_(Egeu-DAB1)_gene_Egeu-DAB1*01_allele_exons_1_through_3_and_partial_cds/1-197
TTCAGCCCAAGGTGAGGGTCTCGCCCATGCAGTCGGGCTCCCTGCCCCAGACCAACAGGC
TGGTTTGCTACGTGACGGGGTTTTACCCGGCGGAGATTGAGGTGAAGTGGTTCAAGAACG
GGCAGGAGGAGACGGAGCGTGTGGTGTCCACGGACGTGATCCAGAACGGGGACTGGACCT
ACCAGGTGCTGGTGATG-------------------------------------------
--------------------------------------------
>KC282855.1_Egretta_eulophotes_MHC_class_II_antigen_(Egeu-DAB1)_gene_Egeu-DAB1*02_allele_exons_1_through_3_and_partial_cds/1-167
------------------------------AGTCGGGCTCCCTGCCCCAGACCAACAGGC
TGGTTTGCTACGTGACGGGGTTTTACCCGGCGGAGATTGAGGTGAAGTGGTTCAAGAACG
GGCAGGAGGAGACGGAGCGCGTGGTGTCCACGGACGTGATCCAGAACGGGGACTGGACCT
ACCAGGTGCTGGTGATG-------------------------------------------
--------------------------------------------
>KC282856.1_Egretta_eulophotes_MHC_class_II_antigen_(Egeu-DAB1)_gene_Egeu-DAB1*03_allele_exons_1_through_3_and_partial_cds/1-167
------------------------------AGTCGGGCTCCCTGCCCCAGACCAACAGGC
TGGTTTGCTACGTGACGGGGTTTTACCCGGCGGAGATTGAGGTGAAGTGGTTCAAGAACG
GGCAGGAGGAGACGGAGCGCGTGGTGTCCACGGACGTGATCCAGAACGGGGACTGGACCT
ACCAGGTGCTGGTGATG-------------------------------------------
--------------------------------------------
>KC282857.1_Egretta_eulophotes_MHC_class_II_antigen_(Egeu-DAB1)_gene_Egeu-DAB1*04_allele_exons_1_through_3_and_partial_cds/1-197
TTCAGCCCAAGGTGAGGGTCTCGCCCATGCAGTCGGGCTCCCTGCCCCAGACCAACAGGC
TGGTTTGCTACGTGACGGGGTTTTACCCGGCGGAGATTGAGGTGAAGTGGTTCAAGAACG
GGCAGGAGGAGACGGAGCGCGTGGTGTCCACGGACGTGATCCAGAACGGGGACTGGACCT
ACCAGGTGCTGGTGATG-------------------------------------------
--------------------------------------------
>KC282858.1_Egretta_eulophotes_MHC_class_II_antigen_(Egeu-DAB1)_gene_Egeu-DAB1*05_allele_exons_1_through_3_and_partial_cds/1-197
TTCAGCCCAAGGTGAGGGTCTCGCCCATGCAGTCGGGCTCCCTGCCCCAGACCAACAGGC
TGGTTTGCTACGTGACGGGGTTTTACCCGGCGGAGATTGAGGTGAAGTGGTTCAAGAACG
GGCAGGAGGAGACGGAGCGTGTGGTGTCCACGGACGTGATTCAGAACGGGGACTGGACCT
ACCAGGTGCTGGTGATG-------------------------------------------
--------------------------------------------
>KC282859.1_Egretta_eulophotes_MHC_class_II_antigen_(Egeu-DAB1)_gene_Egeu-DAB1*06_allele_exons_1_through_3_and_partial_cds/1-197
TTCAGCCCAAGGTGAGGGTCTCGCCCATGCAGTCGGGCTCCCTGCCCCAGACCAACAGGC
TGGTTTGCTACGTGACGGGGTTTTACCCGGCGGAGATTGAGGTGAAGTGGTTCAAGAACG
GGCAGGAGGAGACGGAGCGTGTGGTGTCCACGGACGTGATCCAGAACGGGGACTGGACCT
ACCAGGTGCTGGTGATG-------------------------------------------
--------------------------------------------
>KC282860.1_Egretta_eulophotes_MHC_class_II_antigen_(Egeu-DAB1)_gene_Egeu-DAB1*07_allele_exons_1_through_3_and_partial_cds/1-167
------------------------------AGTCGGGCTCCCTGCCCCAGACCAACAGGC
TGGTTTGCTACGTGACGGGGTTTTACCCGGCGGAGATTGAGGTGAAGTGGTTCAAGAACG
GGCAGGAGGAGACGGAGCGCGTGGTGTCCACGGACGTGATCCAGAACGGGGACTGGACCT
ACCAGGTGCTGGTGATG-------------------------------------------
--------------------------------------------
>KC282861.1_Egretta_eulophotes_MHC_class_II_antigen_(Egeu-DAB1)_gene_Egeu-DAB1*08_allele_exons_1_through_3_and_partial_cds/1-167
------------------------------AGTCGGGCTCCCTGCCCCAGACCAACAGGC
TGGTTTGCTACGTGACGGGGTTTTACCCGGCGGAGATTGAGGTGAAGTGGTTCAAGAACG
GGCAGGAGGAGACGGAGCGCGTGGTGTCCACGGACGTGATCCAGAACGGGGACTGGACCT
ACCAGGTGCTGGTGATG-------------------------------------------
--------------------------------------------
>KC282862.1_Egretta_eulophotes_MHC_class_II_antigen_(Egeu-DAB1)_gene_Egeu-DAB1*09_allele_exons_1_through_3_and_partial_cds/1-197
TTCAGCCCAAGGTGAGGGTCTCGCCCATGCAGTCGGGCTCCCTGCCCCAGACCAACAGGC
TGGTTTGCTACGTGACGGGGTTTTACCCGGCGGAGATTGAGGTGAAGTGGTTCAAGAACG
GGCAGGAGGAGACGGAGCGCGTGGTGTCCACGGACGTGATCCAGAACGGGGACTGGACCT
ACCAGGTGCTGGTGATG-------------------------------------------
--------------------------------------------
>KC282863.1_Egretta_eulophotes_MHC_class_II_antigen_(Egeu-DAB2)_gene_Egeu-DAB2*01_allele_exons_1_through_3_and_partial_cds/1-167
------------------------------AGTCGGGCTCCCTGCCCCAGACCAACAGGC
TGGTTTGCTACGTGACGGGGTTTTACCCGGCGGAGATTGAGGTGAAGTGGTTCAAGAACG
GGCAGGAGGAGACGGAGCGCGTGGTGTCCACGGACGTGATCCAGAACGGGGACTGGACCT
ACCAGGTGCTGGTGATG-------------------------------------------
--------------------------------------------
>KC282864.1_Egretta_eulophotes_MHC_class_II_antigen_(Egeu-DAB2)_gene_Egeu-DAB2*02_allele_exons_1_through_3_and_partial_cds/1-167
------------------------------AGTCGGGCTCCCTGCCCCAGACCAACAGGC
TGGTTTGCTACGTGACGGGGTTTTACCCGGCGGAGATTGAGGTGAAGTGGTTCAAGAACG
GGCAGGAGGAGACGGAGCGCGTGGTGTCCACGGACGTGATCCAGAACGGGGACTGGACCT
ACCAGGTGCTGGTGATG-------------------------------------------
--------------------------------------------
>KC282865.1_Egretta_eulophotes_MHC_class_II_antigen_(Egeu-DAB2)_gene_Egeu-DAB2*03_allele_exons_1_through_3_and_partial_cds/1-167
------------------------------AGTCGGGCTCCCTGCCCCAGACCAACAGGC
TGGTTTGCTACGTGACGGGGTTTTACCCGGCGGAGATTGAGGTGAAGTGGTTCAAGAACG
GGCAGGAGGAGACGGAGCGCGTGGTGTCCACGGACGTGATCCAGAACGGGGACTGGACCT
ACCAGGTGCTGGTGATG-------------------------------------------
--------------------------------------------
>KC282866.1_Egretta_eulophotes_MHC_class_II_antigen_(Egeu-DAB2)_gene_Egeu-DAB2*04_allele_exons_1_through_3_and_partial_cds/1-167
------------------------------AGTCGGGCTCCCTGCCCCAGACCAACAGGC
TGGTTTGCTACGTGACGGGGTTTTACCCGGCGGAGATTGAGGTGAAGTGGTTCAAGAACG
GGCAGGAGGAGACGGAGCGCGTGGTGTCCACGGACGTGATCCAGAACGGGGACTGGACCT
ACCAGGTGCTGGTGATG-------------------------------------------
--------------------------------------------
>KC282867.1_Egretta_eulophotes_MHC_class_II_antigen_(Egeu-DAB2)_gene_Egeu-DAB2*05_allele_exons_1_through_3_and_partial_cds/1-167
------------------------------AGTCGGGCTCCCTGCCCCAGACCAACAGGC
TGGTTTGCTACGTGACGGGGTTTTACCCGGCGGAGATTGAGGTGAAGTGGTTCAAGAACG
GGCAGGAGGAGACGGAGTGCGTGGTGTCCACGGACGTGATCCAGAACGGGGACTGGACCT
ACCAGGTGCTGGTGATG-------------------------------------------
--------------------------------------------
>KC282868.1_Egretta_eulophotes_MHC_class_II_antigen_(Egeu-DAB3)_gene_Egeu-DAB3*01_allele_exons_1_through_3_and_partial_cds/1-197
TTCAGCCCAAGGTGAGGGTCTCGCCCATGCAGTCGGGCTCCCTGCCCCAGACCAACAGGC
TGGTTTGCTACGTGACGGGGTTTTACCCGGCGGAGATTGAGGTGAAGTGGTTCAAGAACG
GGCAGGAGGAGACGGAGCGCGTGGTGTCCACGGACGTGATCCAGAACGGGGACTGGACCT
ACCAGGTGCTGGTGATG-------------------------------------------
--------------------------------------------
>KC282869.1_Egretta_eulophotes_MHC_class_II_antigen_(Egeu-DAB3)_gene_Egeu-DAB3*02_allele_exons_1_through_3_and_partial_cds/1-197
TTCAGCCCAAGGTGAGGGTCTCGCCCATGCAGTCGGGCTCCCTGCCCCAGACCAACAGGC
TGGTTTGCTACGTGACGGGGTTTTACCCGGCGGAGATTGAGGTGAAGTGGTTCAAGAACG
GGCAGGAGGAGACGGAGCGCGTGGTGTCCACGGACGTGATCCAGAACGGGGACTGGACCT
ACCAGGTGCTGGTGATG-------------------------------------------
--------------------------------------------
>KC282870.1_Egretta_eulophotes_MHC_class_II_antigen_(Egeu-DAB3)_gene_Egeu-DAB3*03_allele_exons_1_through_3_and_partial_cds/1-197
TTCAGCCCAAGGTGAGGGTCTCGCCCATGCAGTCGGGCTCCCTGCCCCAGACTAACAGGC
TGGTTTGCTACGTGACGGGGTTTTACCCGGCGGAGATTGAGGTGAAGTGGTTCAAGAACG
GGCAGGAGGAGACGGAGCGCGTGGTGTCCACGGACGTGATCCAGAACGGGGACTGGACCT
ACCAGGTGCTGGTGATG-------------------------------------------
--------------------------------------------
>KC282871.1_Egretta_eulophotes_MHC_class_II_antigen_(Egeu-DAB4)_gene_Egeu-DAB4*01_allele_exons_1_through_3_and_partial_cds/1-174
-----------------------CCCATGCAATCGGGCTCCCTGCCCCAGACCAACAGGC
TGGTTTGCTACGTGACGGGGTTTTACCCGGCGGAGATTGAGGTGAAGTGGTTCAAGAACG
GGCAGGAGGAGACGGAGCGCGTGGTGTCCACGGACGTGATCCAGAACGGGGACTGGACCT
ACCAGGTGCTGGTGATG-------------------------------------------
--------------------------------------------
>KC282872.1_Egretta_eulophotes_MHC_class_II_antigen_(Egeu-DAB4)_gene_Egeu-DAB4*02_allele_exons_1_through_3_and_partial_cds/1-174
-----------------------CCCATGCAATCGGGCTCCCTGCCCCAGACCAACAGGC
TGGTTTGCTACGTGACGGGGTTTTACCCGGCGGAGATTGAGGTGAAGTGGTTCAAGAACG
GCCAGGAGGAGACGGAGCGCGTGGTGTCCACGGACGTGATCCAGAACGGGGACTGGACCT
ACCAGGTGCTGGTGATG-------------------------------------------
--------------------------------------------
>KC282873.1_Egretta_eulophotes_MHC_class_II_antigen_(Egeu-DAB4)_gene_Egeu-DAB4*03_allele_exons_1_through_3_and_partial_cds/1-197
TTCAGCCCAAGGTGAGGGTCTCGCCCATGCAGTCGGGCTCCCTGCCCCAGACCAACAGGC
TGGTTTGCTACGTGACGGGGTTTTACCCGGCGGAGATTGAGGTGAAGTGGTTCAAGAACG
GGCAGGAGGAGACGGAGCGTGTGGTGTCCACGGACGTGATCCAGAACGGGGACTGGACCT
ACCAGGTGCTGGTGATG-------------------------------------------
--------------------------------------------
>KC282874.1_Egretta_eulophotes_MHC_class_II_antigen_(Egeu-DAB4)_gene_Egeu-DAB4*04_allele_exons_1_through_3_and_partial_cds/1-174
-----------------------CCCATGCAATCGGGCTCCCTGCCCCAGACCAACAGGC
TGGTTTGCTACGTGACGGGGTTTTACCCGGCGGAGATTGAGGTGAAGTGGTTCAAGAACG
GCCAGGAGGAGACGGAGCGCGTGGTGTCCACGGACGTGATCCAGAACGGGGACTGGACCT
ACCAGGTGCTGGTGATG-------------------------------------------
--------------------------------------------
>KC282875.1_Egretta_eulophotes_MHC_class_II_antigen_(Egeu-DAB4)_gene_Egeu-DAB4*05_allele_exons_1_through_3_and_partial_cds/1-174
-----------------------CCCATGCAATCGGGCTCCCTGCCCCAGACCAACAGGC
TGGTTTGCTACGTGACGGGGTTTTACCCGGCGGAGATTGAGGTGAAGTGGTTCAAGAACG
GCCAGGAGGAGACGGAGCGTGTGGTGTCCACGGACGTGATCCAGAACGGGGACTGGACCT
ACCAGGTGCTGGTGATG-------------------------------------------
--------------------------------------------
>KF475653.1_Phoebastria_nigripes_voucher_B1M_MHC_class_II_antigen_beta_subunit_(DAB1)_gene_exons_2_3_and_partial_cds/1-199
TTCAGCCCAAGGTGAGGGTCTTCCCCATGCAGTCAAGCTCCCTGCCCCAGACCGACAGGC
TGGTTTGCTACGTGACGGGGTTTTACCCCGCGGAGATTGAGGTGAAGTGGTTCAAGAACG
GGCAGGAGGAAACGGAGCGTGTGGTGTCCACGGACGTGATCCAGAACGGAGACTGGACCT
ACCAGGTGCTGGTGATGCT-----------------------------------------
--------------------------------------------
>KF475654.1_Phoebastria_nigripes_voucher_B2M_MHC_class_II_antigen_beta_subunit_(DAB1)_gene_exons_2_3_and_partial_cds/1-199
TTCAGCCCAAGGTGAGGGTCTTCCCCATGCAGTCAAGCTCCCTGCCCCAGACCGACAGGC
TGGTTTGCTACGTGACGGGGTTTTACCCCGCGGAGATTGAGGTGAAGTGGTTCAAGAACG
GGCAGGAGGAAACGGAGCGTGTGGTGTCCACGGACGTGATCCAGAACGGAGACTGGACCT
ACCAGGTGCTGGTGATGCT-----------------------------------------
--------------------------------------------
>KF475663.1_Phoebastria_nigripes_voucher_H3_MHC_class_II_antigen_beta_subunit_(DAB1)_gene_exons_2_3_and_partial_cds/1-199
TTCAGCCCAAGGTGAGGGTCTTCCCCATGCAGTCAAGCTCCCTGCCCCAGACCGACAGGC
TGGTTTGCTACGTGACGGGGTTTTACCCCGCGGAGATTGAGGTGAAGTGGTTCAAGAACG
GGCAGGAGGAAACGGAGCGTGTGGTGTCCACGGACGTGATCCAGAACGGAGACTGGACCT
ACCAGGTGCTGGTGATGCT-----------------------------------------
--------------------------------------------
>KF475675.1_Phoebastria_immutabilis_x_nigripes_voucher_HYBRID1_MHC_class_II_antigen_beta_subunit_(DAB1)_gene_exons_2_3_and_partial_cds/1-199
TTCAGCCCAAGGTGAGGGTCTTCCCCATGCAGTCAAGCTCCCTGCCCCAGACCGACAGGC
TGGTTTGCTACGTGACGGGGTTTTACCCCGCGGAGATTGAGGTGAAGTGGTTCAAGAACG
GGCAGGAGGAAACGGAGCGTGTGGTGTCCACGGACGTGATCCAGAACGGAGACTGGACCT
ACCAGGTGCTGGTGATGCT-----------------------------------------
--------------------------------------------
>KF475677.1_Phoebastria_immutabilis_x_nigripes_voucher_HYBRID3_MHC_class_II_antigen_beta_subunit_(DAB1)_gene_exons_2_3_and_partial_cds/1-199
TTCAGCCCAAGGTGAGGGTCTTCCCCATGCAGTCAAGCTCCCTGCCCCAGACCGACAGGC
TGGTTTGCTACGTGACGGGGTTTTACCCCGCGGAGATTGAGGTGAAGTGGTTCAAGAACG
GGCAGGAGGAAACGGAGCGTGTGGTGTCCACGGACGTGATCCAGAACGGAGACTGGACCT
ACCAGGTGCTGGTGATGCT-----------------------------------------
--------------------------------------------
>KF475679.1_Phoebastria_immutabilis_x_nigripes_voucher_HYBRID5_MHC_class_II_antigen_beta_subunit_(DAB1)_gene_exons_2_3_and_partial_cds/1-199
TTCAGCCCAAGGTGAGGGTCTTCCCCATGCAGTCAAGCTCCCTGCCCCAGACCGACAGGC
TGGTTTGCTACGTGACGGGGTTTTACCCCGCGGAGATTGAGGTGAAGTGGTTCAAGAACG
GGCAGGAGGAAACGGAGCGTGTGGTGTCCACGGACGTGATCCAGAACGGAGACTGGACCT
ACCAGGTGCTGGTGATGCT-----------------------------------------
--------------------------------------------
>KF475681.1_Phoebastria_immutabilis_voucher_LAAL870_MHC_class_II_antigen_beta_subunit_(DAB1)_gene_exons_2_3_and_partial_cds/1-199
TTCAGCCCAAGGTGAGGGTCTTCCCCATGCAGTCAAGCTCCCTGCCCCAGACCGACAGGC
TGGTTTGCTACGTGACGGGGTTTTACCCCGCGGAGATTGAGGTGAAGTGGTTCAAGAACG
GGCAGGAGGAAACGGAGCGTGTGGTGTCCACGGACGTGATCCAGAACGGAGACTGGACCT
ACCAGGTGCTGGTGATGCT-----------------------------------------
--------------------------------------------
>KF475687.1_Phoebastria_immutabilis_voucher_LAAL888_MHC_class_II_antigen_beta_subunit_(DAB1)_gene_exons_2_3_and_partial_cds/1-199
TTCAGCCCAAGGTGAGGGTCTTCCCCATGCAGTCAAGCTCCCTGCCCCAGACCGACAGGC
TGGTTTGCTACGTGACGGGGTTTTACCCCGCGGAGATTGAGGTGAAGTGGTTCAAGAACG
GGCAGGAGGAAACGGAGCGTGTGGTGTCCACGGACGTGATCCAGAACGGAGACTGGACCT
ACCAGGTGCTGGTGATGCT-----------------------------------------
--------------------------------------------
>KF475691.1_Phoebastria_immutabilis_voucher_LAAL896_MHC_class_II_antigen_beta_subunit_(DAB1)_gene_exons_2_3_and_partial_cds/1-199
TTCAGCCCAAGGTGAGGGTCTTCCCCATGCAGTCAAGCTCCCTGCCCCAGACCGACAGGC
TGGTTTGCTACGTGACGGGGTTTTACCCCGCGGAGATTGAGGTGAAGTGGTTCAAGAACG
GGCAGGAGGAAACGGAGCGTGTGGTGTCCACGGACGTGATCCAGAACGGAGACTGGACCT
ACCAGGTGCTGGTGATGCT-----------------------------------------
--------------------------------------------
>KJ162425.1_Milvus_milvus_MHC_class_II_beta_(MHCIIB)_gene_MHCIIB-Mimi-DAB*01_allele_partial_cds/1-278
----GCCCAAGGTGAGGGTCTCCCCCATGCAGTCGAGCTCCCTGCCCCAGACCAACAGGC
TGGTTTGCTACGTGACGGGGTTTTACCCCGCGGAGATTGAGGTGAAGTGGTTCAAGAACG
GGCAGGAGGAGACGGAGCACGTGGTGTCCACGGACATGATCCAGAACGGAGACTGGACCT
ACCAGGTGCTGGTGATGCTGGAAACC--ACCCCGCAGCGCGGGGACACCTACGTGTGCCA
GGTGGAGCACGTCAGCCTGCAGCACCCCGTCACCCAGCAGTGGG
>KJ162426.1_Milvus_milvus_MHC_class_II_beta_(MHCIIB)_gene_MHCIIB-Mimi-DAB*02_allele_partial_cds/1-278
----GCCCAAGGTGAGGGTCTCCCCCATGCAGTCGAGCTCCCTGCCCCAGACCAACAGGC
TGGTTTGCTACGTGACGGGGTTTTACCCCGCGGAGATTGAGGTGAAGTGGTTCAAGAACG
GGCAGGAGGAGACGGAGCACGTGGTGTCCACGGACATGATCCAGAACGGAGACTGGACCT
ACCAGGTGCTGGTGATGCTGGAAACC--ACCCCGCAGCGCGGGGACACCTACGTGTGCCA
GGTGGAGCACGTCAGCCTGCAGCACCCCGTCACCCAGCAGTGGG
>KJ162427.1_Milvus_milvus_MHC_class_II_beta_(MHCIIB)_gene_MHCIIB-Mimi-DAB*03_allele_partial_cds/1-278
----GCCCAAGGTGAGGGTCTCCCCCATGCAGTCGAGCTCCCTGCCCCAGACCAACAGGC
TGGTTTGCTACGTGACGGGGTTTTACCCCACGGAGATTGAGGTGAAGTGGTTCAAGAACG
GGCAGGAGGAGACGGAGCACGTGGTGTCCACGGACATGATCCAGAACGGAGACTGGACCT
ACCAGGTGCTGGTGATGCTGGAAACC--ACCCCGCAGCGCGGGGACACCTACGTGTGCCA
GGTGGAGCACGTCAGCCTGCAGCACCCCGTCACCCAGCAGTGGG
>KJ162428.1_Milvus_milvus_MHC_class_II_beta_(MHCIIB)_gene_MHCIIB-Mimi-DAB*04_allele_partial_cds/1-278
----GCCCAAGGTGAGGGTCTCCCCCATGCAGTCGAGCTCCCTGCCCCAGACCAACAGGC
TGGTTTGCTACGTGACGGGGTTTTACCCCGCGGAGATTGAGGTGAAGTGGTTCAAGAACG
GGCAGGAGGAGACGGAGCACGTGGTGTCCACGGACATGATCCAGAACGGAGACTGGACCT
ACCAGGTGCTGGTGATGCTGGAAACC--ACCCCGCAGCGCGGGGACACCTACGTGTGCCA
GGTGGAGCACGTCAGCCTGCAGCACCCCGTCACCCAGCAGTGGG
>KJ162429.1_Milvus_milvus_MHC_class_II_beta_(MHCIIB)_gene_MHCIIB-Mimi-DAB*05_allele_partial_cds/1-278
----GCCCAAGGTGAGGGTCTCCCCCATGCAGTCGAGCTCCCTGCCCCAGACCAACAGGC
TGGTTTGCTACGTGACGGGGTTTTACCCCGCGGAGATTGAGGTGAAGTGGTTCAAGAACG
GGCAGGAGGAGACGGAGCACGTGGTGTCCACGGACATGATCCAGAACGGAGACTGGACCT
ACCAGGTGCTGGTGATGCTGGAAACC--ACCCCGCAGCGCGGGGACACCTACGTGTGCCA
GGTGGAGCACGTCAGCCTGCAGCACCCTGTCACCCAGCAGTGGG
>KJ162430.1_Buteo_buteo_MHC_class_II_beta_(MHCIIB)_gene_MHCIIB-Butbut-DAB*01_allele_partial_cds/1-278
----GCCCAAGGTGAGGGTCTCCCCCATGCAGTCGAGCTCCCTGCCCCAGACCAACAGGC
TGGTTTGCTACGTGACGGGGTTTTACCCCGCGGAGATCGAGGTGAAGTGGTTCAAGAACG
GGCAGGAGGAGACGGAGCACGTGGTGTCCACGGACGTGATCCAGAACGGAGACTGGACCT
ACCAGGTGCTGGTGATGCTGGAAACC--ACCCCGCAGCGCGGGGACACCTACGCGTGCCA
GGTGGAGCACGTCAGCCTGCAGCACCCCGTCACCCAGCAGTGGG
>KJ162431.1_Tachymarptis_melba_MHC_class_II_beta_(MHCIIB)_gene_MHCIIB-Apme-DAB*01_allele_partial_cds/1-243
------------------TCTTCCCCGTGCAATCGGGCTCCCTGCCCCAGACCGACAGGC
TGGTTTGTGCCGTGATGGATTTCTACCCGTCGGAGATCGAGGTGAAATGGTTCAAGGACG
AGCAGGAGGAGACGGAGCGCGTGGTGTCCACGGACGTGATCCAGAACGGAGACTGGACCT
ACCAGGTGCTGGTGATGCTGGAGACC--AGCCCGCAGCGCGGGGAGACCTACAGGTGCCA
GGTGGAGCACGCCAGCCTGCAGC---------------------
>KJ162432.1_Tachymarptis_melba_MHC_class_II_beta_(MHCIIB)_gene_MHCIIB-Apme-DAB*02_allele_partial_cds/1-282
TTCAGCCCAAGGTGAGGGTCTCCCCCATGCAGTCGAGCTCCCTGCCCCAGACCGACAGGC
TGGTTTGCGCCGTGACGGGCTTTTACCCCGCGGAGATTGAGGTGAAGTGGTTCAAGAACG
GGCATGAGGAGACGGAGCGTGTGGTGTCCACGGACGTGATCCAGAACGGAGACTGGACCT
ACCAGGTGCTGGTGATGCTGGAAACC--ACCCCGCAGCGCGGGGAGACCTACATGTGCCA
GGTGGAGCACGTCAGCCTGCAGCACCCCGTCAGCCAGCACTGGG
>KJ162433.1_Tachymarptis_melba_MHC_class_II_beta_(MHCIIB)_gene_MHCIIB-Apme-DAB*03_allele_partial_cds/1-257
----GCCCAAGGTGCGGGTCTCCCCGATGCAGTCGGGCTCCCTGCCCCAGACCGACAGGT
TGGTTTGCGCCGTAACCGGATTTTACCCGCCGGAGATCGAGGTGAAATGGTTCAAGGACG
AGCAGGAGGAGACGGAGCGCGTGGTGTCCACGGACGTGATCCAGAACGGAGACTGGACCT
ACCAGGTGCTGGTGATGCTGGAGACC--AGCCCGCAGCGCGGGGAGACCTACAGGTGCCA
GGTGGAGCACGCCAGCCTGCAGC---------------------
>KJ162434.1_Limosa_limosa_MHC_class_II_beta_(MHCIIB)_gene_MHCIIB-Lili-DAB*01_allele_partial_cds/1-246
------------------------------------GCTCCCTGCCCCAGACCGACAGGC
TGGTTTGCGCCGTGATGGACTTCTACCCCGCGGAGATCGAGGTGAAGTGGTTGAAGAACG
GGCAGGAGGAGACGGAGCACGTGGTGTCCACGGAGGTGATGCAGAACGGAGACTGGACCT
ACCAGGTGCTGGTGATGCTGGAGACC--ACCCCGCAGCGCGGGGACACCTACACCTGCCA
CGTGGAGCACGTCAGCCTGCAGCGCCCCATCACCCAGGACTGGG
>KJ162435.1_Limosa_limosa_MHC_class_II_beta_(MHCIIB)_gene_MHCIIB-Lili-DAB*02_allele_partial_cds/1-282
TTCAGCCCAAGGTGAGGGTCTCCCCCATGCAGTCGGGCTCCCTGCCCCAGACCGACAGGC
TGGTTTGCGCCGTCACGGGGTTTTACCCCGCGGAGATCGAGGTGAAGTGGTTGAAGAACG
GGCAGGAGGAGACGGAGCACGTGGTGTCCACGGAGGTGATGCAGAACGGAGACTGGACCT
ACCAGGTGCTGGTGATGCTGGAGACC--ACCCCGCAGCGCGGGGACACCTACACCTGCCA
TGTGGAGCACGTCAGCCTGCAGCGCCCCGTCACCCAGCAGTGGG
>KJ162436.1_Limosa_limosa_MHC_class_II_beta_(MHCIIB)_gene_MHCIIB-Lili-DAB*03_allele_partial_cds/1-264
------------------TCTACCCCATGCAGTCGGGCTCCCTGCCCCAGACCGACAGGC
TGGTTTGCGCCGTGATGGATTTCTACCCCGCGGAGATCGAGGTGAAGTGGTTGAAGAACG
GGCAGGAGGAGACGGAGCACGTGGTGTCCACGGAGGTGATACAGAACGGAGACTGGACCT
ACCAGGTGCTGGTGATGCTGGAGACC--ACCCCCCAGCGCGGGGACACCTACACCTGCCA
TGTGGAGCACGTCAGCCTGCAGCACCCCATCACCCAGGAGTGGG
>KJ162437.1_Limosa_limosa_MHC_class_II_beta_(MHCIIB)_gene_MHCIIB-Lili-DAB*04_allele_partial_cds/1-274
TTCAGCCCAAGGTGAGGGTCTCCCCCATGCAGTCGGGCTCCCTGCCCCAGACCGACAGGC
TGGTTTGCGCCGTGACGGGGTTTTACCCCGCGGAGATCGAGGTGAAGTGGTTGAAGAACG
GGCAGGAGGAGACGGAGCACGTGGTGTCCACGGAGGTGATGCAGAACGGAGACTGGACCT
ACCAGGTGCTGGTGATGCTGGAGACC--ACCCCGCAGCGCGGGGACACCTACACCTGCCA
CGTGGAGCACGTCAGCCTGCAGCACCCCATCACCCA--------
>KJ162438.1_Pagophila_eburnea_MHC_class_II_beta_(MHCIIB)_gene_MHCIIB-Paeb-DAB*01_allele_partial_cds/1-282
TTCAGCCCAAAGTGAGGGTCTCCCCCATGCAGTCGAGCTCCCTGCCCCAGACTGACAGGC
TGGTTTGCGCCGTGACGGGGTTTTACCCCCCGGAGATTGAGGTGAAGTGGTTGAAGAACG
GGCAGGAGGAGACGGAGCACGTGGTGTCCACGGAGGTGATGCAGAACGGAGACTGGACCT
ACCAGGTGCTGGTGATGCTGGAAACC--ACTCCACAGCGCGGGGACACCTACACGTGCCA
GGTGGAGCACGTCAGCCTGCAGCACCCCATCACACAGCACTGGG
>KJ162439.1_Pagophila_eburnea_MHC_class_II_beta_(MHCIIB)_gene_MHCIIB-Paeb-DAB*02_allele_partial_cds/1-252
------------------------------AGTCGAGCTCCCTGCCCCAGACTGACAGGC
TGGTTTGCGCCGTGATGGATTTCTACCCCGCGGAGATTGAGGTGAAGTGGTTGAAGAACG
GGCAGGAGGAGACGGAGCACGTGGTGTCCACGGAGGTGATGCAGAACGGAGACTGGACCT
ACCAGGTGCTGGTGATGCTGGAAACC--ACCCCGCAGCGCGGGGACACCTACACGTGCCA
GGTGGAGCACGTCAGCCTGCAGCACCCCATCACCCAGCACTGGG
>KJ162440.1_Pagophila_eburnea_MHC_class_II_beta_(MHCIIB)_gene_MHCIIB-Paeb-DAB*03_allele_partial_cds/1-252
------------------------------AGTCGAGCTCCCTGCCCCAGACTGACAGGC
TGGTTTGCGCCGTGATGGATTTCTACCCCGCGGAGATTGAGGTGAAGTGGTTGAAGAACG
GGCAGGAGGAGACGGAGCACGTGGTGTCCACGGAGGTGATGCAGAATGGAGACTGGACCT
ACCAGGTGCTGGTGATGCTGGAAACC--ACCCCACAGCGCGGGGACACCTACACGTGCCA
GGTGGAGCACGTCAGCCTGCAGCACCCCATCACCCAGCACTGGG
>KJ162441.1_Pagophila_eburnea_MHC_class_II_beta_(MHCIIB)_gene_MHCIIB-Paeb-DAB*04_allele_partial_cds/1-252
------------------------------AGTCGAGCTCCCTGCCCCAGACTGACAGGC
TGGTTTGCGCCGTGATGGATTTCTACCCCGCGGAGATTGAGGTGAAGTGGTTGAAGAACG
GGCAGGAGGAGACGGAGCACGTGGTGTCCACGGAGGTGATGCAGAATGGAGACTGGACCT
ACCAGGTGCTGGTGATGCTGGAAACC--ACCCCACAGCGCGGGGACACCTACACGTGCCA
GGTGGAGCACGTCAGCCTGCAGCACCCCATCACCCAGCACTGGG
>KJ162442.1_Pagophila_eburnea_MHC_class_II_beta_(MHCIIB)_gene_MHCIIB-Paeb-DAB*05_allele_partial_cds/1-252
------------------------------AGTCGAGCTCCCTGCCCCAGACTGACAGGC
TGGTTTGCGCCGTGATGGATTTCTACCCCGCGGAGATTGAGGTGAAGTGGTTGAAGAACG
GGCAGGAGGAGACGGAGCACGTGGTGTCCACGGAGGTGATGCAGAACGGAGACTGGACCT
ACCAGGTGCTGGTGATGCTGGAAACC--ACCCCACAGCGCGGGGACACCTACACGTGCCA
GGTGGAGCACGTCAGCCTGCAGCACCCCATCACCCAGCACTGGG
>KJ162443.1_Philomachus_pugnax_MHC_class_II_beta_(MHCIIB)_gene_MHCIIB-Phpu-DAB*01_allele_partial_cds/1-252
------------------------------AGTCGGGCTCCCTGCCCCAGACCGACAGGC
TGGTTTGTGCTGTGATGGATTTCTACCCGGCGGAGATCGAGGTGAAGTGGCTGAGGAATG
GGCAGGAGGAGACGGAGCACGTGGTGTCCACGGAGGTGATGCAGAACGGGGACTGGACCT
ACCAGGTGCTGGTGATGCTGGAAACC--ACCCCGCAGCGCGGGGACACCTACACCTGCCA
CGTGGAGCACGTCAGCCTGCAGCACCCCGTCACCCTGCACTGGG
>KJ162444.1_Philomachus_pugnax_MHC_class_II_beta_(MHCIIB)_gene_MHCIIB-Phpu-DAB*02_allele_partial_cds/1-252
------------------------------AGTCGGGCTCCCTGCCCCAGACCGACAGGC
TGGTTTGTGCTGTGATGGATTTCTACCCGGCGGAGATCGAGGTGAAGTGGCTGAGGAACG
GGCAGGAGGAGACGGAGCACGTGGTGTCCACGGAGGTGATGCAGAACGGGGACTGGACCT
ACCAGGTGCTGGTGATGCTGGAAACC--ACCCCGCAGCGCGGGGACACCTACACCTGCCA
CGTGGAGCACGTCAGCCTGCAGCACCCCGTCACCCTGCACTGGG
>KJ162445.1_Philomachus_pugnax_MHC_class_II_beta_(MHCIIB)_gene_MHCIIB-Phpu-DAB*03_allele_partial_cds/1-252
------------------------------AGTCGGGCTCCCTGCCCCAGACCGACAGGC
TGGTTTGTGCTGTGATGGATTTCTACCCGGCGGAGATCGAGGTGAAGTGGCTGAGGAACG
GGCAGGAGGAGACGGAGCACGTGGTGTCCACGGAGGTGATGCAGAACGGGGACTGGACCT
ACCAGGTGCTGGTGATGCTGGAAACC--ACCCCGCAGCGCGGGGACACCTACACCTGCCA
CGTGGAGCACGTCAGCCTGCAGCACCCCGTCACCCTGCACTGGG
>KJ162446.1_Philomachus_pugnax_MHC_class_II_beta_(MHCIIB)_gene_MHCIIB-Phpu-DAB*04_allele_partial_cds/1-252
------------------------------AGTCGGGCTCCCTGCCCCAGACCGACAGGC
TGGTTTGTGCCGTGATGGATTTCTACCCGGCGGAGATCGAGGTGAAGTGGCTGAGGAACG
GGCAGGAGGAGACGGAGCACGTGGTGTCCACGGAGGTGATGCAGAACGGGGACTGGACCT
ACCAGGTGCTGGTGATGCTGGAAACC--ACCCCGCAGCGCGGGGACACCTACACCTGCCA
CGTGGAGCACGTCAGCCTGCAGCACCCCGTCACCCTGCACTGGG
>KJ162447.1_Philomachus_pugnax_MHC_class_II_beta_(MHCIIB)_gene_MHCIIB-Phpu-DAB*05_allele_partial_cds/1-282
TTCAGCCCAAGGTGAAGGTCTCCCCCGTGCAGTCGGGCTCCCTGCCCCAGACCGACAGGC
TGGTTTGCACCGTGACGGGTTTTTACCCCTCGGAGATCGAGGTGAAGTGGTTGAGGAACG
GGCAGGAGGAGACGGAGCACGTGGTGTCCACGGAGGTGATGCAGAACGGGGACTGGACCT
ACCAGGTGCTGGTGATGCTGGAAACC--ACCCCGCAGCGCGGGGACACCTACACCTGCCA
CGTGGAGCACGTCAGCCTGCAGCACCCCATCACCCTGCACTGGG
>KJ162448.1_Philomachus_pugnax_MHC_class_II_beta_(MHCIIB)_gene_MHCIIB-Phpu-DAB*06_allele_partial_cds/1-252
------------------------------AGTCGGGCTCCCTGCCCCAGACCGACAGGC
TGGTTTGTGCTGTGATGGATTTCTACCCGACGGAGATCGAGGTGAAGTGGCTGAGGAACG
GGCAGGAGGGGACGGAGCACGTGGTGTCCACGGAGGTGATGCAGAACGGGGACTGGACCT
ACCAGGTGCTGGTGATGCTGGAAACC--ACCCCGCAGCGCGGGGACACCTACACCTGCCA
CGTGGAGCACGTCAGCCTGCAGCACCCCGTCACCCTGCACTGGG
>KJ162449.1_Ciconia_ciconia_MHC_class_II_beta_(MHCIIB)_gene_MHCIIB-Cici-DAB*01_allele_partial_cds/1-264
------------------TCTACCCCATGCAGTCGAGCTCCCTGCCCCAGACCAACAGGC
TGGTTTGCGCTGTGATGGATTTCTACCCCGCGGAGATTGAGGTGAAGTGGTTCAAGAACG
GGCATGAGGAGACGGAGCGCGTGGTGTCCACGGACGTGATCCAGAACGGAGACTGGACCT
ACCAGGTGCTGGTGATGCTGGAAACC--ACGCCGCAGCGCGGGGAGACCTACATGTGCCA
GGTGGAGCACGTCAGCCTGCAGCACCCCGTCAGCCAGCACTGGG
>KJ162450.1_Ciconia_ciconia_MHC_class_II_beta_(MHCIIB)_gene_MHCIIB-Cici-DAB*02_allele_partial_cds/1-264
------------------TCTACCCCATGCAGTCGAGCTCCCTGCCCCAGACCAACAGGC
TGGTTTGCGCTGTGATGGATTTCTACCCCGCGGAGATTGAGGTGAAGTGGTTCAAGAACG
GGCATGAGGAGACGGAGCGTGTGGTGTCCACGGACGTGATCCAGAACGGAGACTGGACCT
ACCAGGTGCTGGTGATGCTGGAAACC--ACGCCGCAGCGCGGGGAGACCTACATGTGCCA
GGTGGAGCACGTCAGCCTGCAGCACCCCGTCAGCCAGCACTGGG
>KJ162451.1_Ciconia_ciconia_MHC_class_II_beta_(MHCIIB)_gene_MHCIIB-Cici-DAB*03_allele_partial_cds/1-264
------------------TCTACCCCATGCAGTCGAGCTCCCTGCCCCAGACCAACAGGC
TGGTTTGCGCTGTGATGGATTTCTACCCCGCGGAGATTGAGGTGAAGTGGTTCAAGAACG
GGCATGAGGAGACGGAGCGTGTGGTGTCCACGGACGTGATCCAGAACGGAGACTGGACCT
ACCAGGTGCTGGTGATGCTGGAAACC--ACGCCGCAGCGCGGGGAGACCTACATGTGCCA
GGTGGAGCACGTCAGCCTGCAGCACCCCGTCAGCCAGCACTGGG
>KJ162452.1_Ciconia_ciconia_MHC_class_II_beta_(MHCIIB)_gene_MHCIIB-Cici-DAB*04_allele_partial_cds/1-282
TTCAGCCCAAGGTGAGGGTCTCCCCCATGCAGTCGAGCTCCCTGCCCCAGACCGACAGGC
TGGTTTGCGCCGTGACGGGCTTTTACCCCGCGGAGATTGAGGTGAAGTGGTTCAAGAACG
GGCATGAGGAGACGGAGCGTGTGGTGTCCACGGACGTGATCCAGAACGGAGACTGGACCT
ACCAGGTGCTGGTGATGCTGGAAACC--ACGCCGCAGCGCGGGGAGACCTACATGTGCCA
GGTGGAGCACGTCAGCCTGCAGCACCCCGTCAGCCAGCACTGGG
>KJ162453.1_Ciconia_ciconia_MHC_class_II_beta_(MHCIIB)_gene_MHCIIB-Cici-DAB*05_allele_partial_cds/1-282
TTCAGCCCAAGGTGAGGGTCTCCCCCATGCAGTCGAGCTCCCTGCCCCAGACCRACAGGC
TGGTTTGCGCYGTGATGGATTTCTACCCCGCGGAGATTGAGGTGAAGTGGTTCAAGAACG
GGCATGAGGAGACGGAGCGTGTGGTGTCCACGGACGTGATCCAGAACGGAGACTGGACCT
ACCAGGTGCTGGTGATGCTGGAAACC--ACGCCGCAGCGCGGGGAGACCTACATGTGCCA
GGTGGAGCACGTCAGCCTGCAGCACCCCGTCAGCCAGCACTGGG
>KJ162454.1_Bubulcus_ibis_MHC_class_II_beta_(MHCIIB)_gene_MHCIIB-Buib-DAB*01_allele_partial_cds/1-243
------------------------------AGTCGGGCTCCCTGCCCCAGACCGACAGGC
TGGTTTGCTACGTGATGGATTTCTACCCGGCGGAGATTGAGGTGAAGTGGTTCAAGAACG
GGCAGGAGGAGACGGAGCGCGTGGTGTCCACGGAGGTGATCCAGAACGGGGACTGGACCT
ACCAGGTGCTGGTGATGCTGGAAACC--ACCCCGCAGCGCGGGGACACCTACATGTGCCA
GGTGGAGCACGTCAGCCTGCAGCGCCCCGTCACCC---------
>KJ162455.1_Bubulcus_ibis_MHC_class_II_beta_(MHCIIB)_gene_MHCIIB-Buib-DAB*02_allele_partial_cds/1-243
------------------------------AGTCGGGCTCCCTGCCCCAGACCGACAGGC
TGGTTTGCTACGTGATGGATTTCTACCCGGCGGAGATTGAGGTGAAGTGGTTCAAGAACG
GGCAGGAGGAGACGGAGCGCGTGGTGTCCACGGAGGTGATCCAGAACGGGGACTGGACCT
ACCAGGTGCTGGTGATGCTGGAAACC--ACCCCGCAGCGCGGGGACACCTACATGTGCCA
GGTGGAGCACGTCAGCCTGCAGCGCCCCGTCACCC---------
>KJ162456.1_Bubulcus_ibis_MHC_class_II_beta_(MHCIIB)_gene_MHCIIB-Buib-DAB*03_allele_partial_cds/1-243
------------------------------AGTCGGGCTCCCTGCCCCAGACCGACAGGC
TGGTTTGCTACGTGATGGATTTCTACCCGGCGGAGATTGAGGTGAAGTGGTTCAAGAACG
GGCAGGAGGAGACGGAGCGCGTGGTGTCCACGGAGGTGATCCAGAACGGGGACTGGACCT
ACCAGGTGCTGGTGATGCTGGAAACC--ACCCCGCAGCGCGGGGACACCTACATGTGCCA
GGTGGAGCACGTCAGCCTGCAGCGCCCCGTCACCC---------
>KJ162457.1_Ardea_cinerea_MHC_class_II_beta_(MHCIIB)_gene_MHCIIB-Arci-DAB*01_allele_partial_cds/1-243
------------------------------AGTCGGGCTCCCTGCCCCAGACCGACAGGC
TGGTTTGCTACGTGACGGGGTTTTACCCGGCGGAGATTGAGGTGAAGTGGTTCAAGAACG
GGCAGGAGGAGACGGAGCGCGTGGTGTCCACGGAGGTGATCCAGAACGGGGACTGGACCT
ACCAGGTGCTGGTGATGCTGGAAACC--ACCCCGCAGCGCGGGGACACCTACATGTGCCA
GGTGGAGCACGTCAGCCTGCAGCGCCCCGTCACCC---------
>KJ162458.1_Ardea_cinerea_MHC_class_II_beta_(MHCIIB)_gene_MHCIIB-Arci-DAB*02_allele_partial_cds/1-243
------------------------------AGTCGGGCTCCCTGCCCCAGACCGACAGGC
TGGTTTGCTACGTGATGGGTTTCTACCCGGCGGAGATTGAGGTGAAGTGGTTCAAGAACG
GGCAGGAGGAGACGGAGCGCGTGGTGTCCACGGAGGTGATCCAGAACGGGGACTGGACCT
ACCAGGTGCTGGTGATGCTGGAAACC--ACCCCGCAGCGCGGGGACACCTACATGTGCCA
GGTGGAGCACGTCAGCCTGCAGCGCCCCGTCACCC---------
>KJ162459.1_Columba_livia_MHC_class_II_beta_(MHCIIB)_gene_MHCIIB-Coli-DAB*01_allele_partial_cds/1-278
----GCCCAAGGTGAGGGTCTCCCCCATGCAGTCGAGCTCCCTGCCCCAGACCGACAGGC
TGGTTTGCTACGTGACGGGGTTTTACCCGGCGGAGATTGAGGTGAAGTGGCTCAAGAACG
GGCAGGAGGAGACGGAGCACGTGGTGTCCACGGACGTGATCCAGAACGGAGACTGGACCT
ACCAGGTGCTGGTGTTCCTGGAAACC--ACCCCCCAGCGCGGGGAGACCTACACGTGCCA
GGTGGAGCACGTCAGCCTGGAGCACCCGCTCACCCGGCACTGGG
>KJ162460.1_Columba_livia_MHC_class_II_beta_(MHCIIB)_gene_MHCIIB-Coli-DAB*02_allele_partial_cds/1-278
----GCCCGAGGTGGAAGTCTACCCCATGCAGTCGAGCTCCCTGCCCCAGACCGACAGGC
TGGTTTGCTACGTGACGGGGTTTTACCCGGCGGAGATTGAGGTGAAGTGGCTCAAGAACG
GGCAGGAGGAGACGGAGCACGTGGTGTCCACGGACGTCATCCGGAACGGAGACTGGACCT
ACCAGGTGCTGGTGTTCCTGGAAACC--ACCCCCCAGCGCGGGGAGACCTACACGTGCCA
GGTGGAGCACGTCAGCCTGGAGCACCCGCTCACCCGGCACTGGG
>KJ162461.1_Columba_livia_MHC_class_II_beta_(MHCIIB)_pseudogene_MHCIIB-Coli-DAB*03_allele_complete_sequence/1-278
----GCCCAAGGTGAGGGTCTCCCCCATGCAGTCGAGCTCCCTGCCCCAGACCGACAGGC
TGGTTTGCTACGTGACGGGGTTTTACCCGGCGGAGATTGAGGTGAAGTGGCTCAAGAACG
GGCAGGAGGAGACGGAGCACGTGGTGTCCACGGACGTGATCCAGAACGGAGACTGGACCT
ACCAGGTGCTGGTGTTCCTGGAAACC--ACCCCCCAGCGCGGGGAGACCTACACGTGCCA
GGTGGAGCACGTCAGCCTGGAGCACCCGCTCACCCGGCACTGGG
>KJ162462.1_Alcedo_atthis_MHC_class_II_beta_(MHCIIB)_gene_MHCIIB-Alat-DAB*01_allele_partial_cds/1-252
------------------------------AGTCGAGCTCCCTGCCCCAGATCGACCAGC
TGATTTGTGCCGTGATGGATTTCTACCCCGCCGAGCTGGAGGTGAAGTGGTTCAAGAACG
GGCGGGAGGAGACGGAGCGCGTGGTGTCCACGGACGTGATCCAGAACGGAGACTGGACCT
ACCAGGTGCTGGTGATGCTGGAAACC--AGCCCGCAGCGCGGGGACACCTACAGGTGCCA
GGTGGAGCACGGCAGCCTGCAGCACCCCGTCAGCCAGCACTGGG
>KJ162463.1_Alcedo_atthis_MHC_class_II_beta_(MHCIIB)_gene_MHCIIB-Alat-DAB*02_allele_partial_cds/1-252
------------------------------AGTCGAGCTCCCTGCCCCAGATCGACCAGC
TGATTTGTGCCGTGATGGATTTCTACCCCGCCGAGCTGGAGGTGAAGTGGTTCAAGAACG
GGCGGGAGGAGACGGAGCGCGTGGTGTCCACGGACGTGATCCAGAACGGAGACTGGACCT
ACCAGGTGCTGGTGATGCTGGAAACC--AGCCCGCAGCGCGGGGACACCTACAGGTGCCA
GGTGGAGCACGGCAGCCTGCAGCACCCCGTCAGCCAGCACTGGG
>KJ162464.1_Alcedo_atthis_MHC_class_II_beta_(MHCIIB)_gene_MHCIIB-Alat-DAB*03_allele_partial_cds/1-139
------------------------------AGTCGAGCTCCCTGCCCCACATCGACCAGC
TGGTTTGTGCCGTGATGGATTTCTACCCCGCCGAGCTGGAGGTGAAGTGGTTCAAGAACG
GGCGGGAGGAGACGGAGCGCGTGGTGTCCACGGACGTGATCCAGAACGG-----------
------------------------------------------------------------
--------------------------------------------
>KJ162465.1_Alcedo_atthis_MHC_class_II_beta_(MHCIIB)_gene_MHCIIB-Alat-DAB*04_allele_partial_cds/1-139
------------------------------AGTCGAGCTCCCTGCCCCACATCGACCAGC
TGGTTTGTGCCGTGATGGATTTCTACCCCGCCGAGCTGGAGGTGAAGTGGTTCAAGAACG
GGCGGGAGGAGACGGAGCGCGTGGTGTCCACGGACGTGATCCAGAACGG-----------
------------------------------------------------------------
--------------------------------------------
>KJ162466.1_Alcedo_atthis_MHC_class_II_beta_(MHCIIB)_gene_MHCIIB-Alat-DAB*05_allele_partial_cds/1-139
------------------------------AGTCGAGCTCCCTGCCCCACATCGACCAGC
TGGTTTGTGCCGTGATGGATTTCTACCCCGCCGAGCTGGAGGTGAAGTGGTTCAAGAACG
GGCGGGAGGAGACGGAGCGCGTGATGTCCACGGACGTGATCCAGAACGG-----------
------------------------------------------------------------
--------------------------------------------
>KJ162467.1_Alcedo_atthis_MHC_class_II_beta_(MHCIIB)_gene_MHCIIB-Alat-DAB*06_allele_partial_cds/1-139
------------------------------AGTCGAGCTCCCTGCCCCACATCGACCAGC
TGGTTTGTGCCGTGATGGATTTCTACCCCGCCGAGCTGGAGGTGAAGTGGTTCAAGAACG
GGCGGGAGGAGACGGAGCGCGTGGTGTCCACGGACGTGATCCAGAACGG-----------
------------------------------------------------------------
--------------------------------------------
>KJ162468.1_Alcedo_atthis_MHC_class_II_beta_(MHCIIB)_gene_MHCIIB-Alat-DAB*07_allele_partial_cds/1-139
------------------------------AGTCGAGCTCCCTGCCCCACATCGACCAGC
TGGTTTGTGCCGTGATGGATTTCTACCCCGCCGAGCTGGAGGTGAAGTGGTTCAAGAACG
GGCGGGAGGAGACGGAGCGCGTGGTGTCCACGGACGTGATCCAGAACGG-----------
------------------------------------------------------------
--------------------------------------------
>KJ162469.1_Alcedo_atthis_MHC_class_II_beta_(MHCIIB)_gene_MHCIIB-Alat-DAB*08_allele_partial_cds/1-252
------------------------------AGTCGAGCTCCCTGCCCCAGATCGACCAGC
TGATTTGTGCCGTGATGGATTTCTACCCCGCCGAGCTGGAGGTGAAGTGGTTCAAGAACG
GGCGGGAGGAGACGGAGCGCGTGGTGTCCACGGACGTGATCCAGAACGGAGACTGGACCT
ACCAGGTGCTGGTGATGCTGGAAACC--AGCCCGCAGCGCGGGGACACCTACAGGTGCCA
GGTGGAGCACGGCAGCCTGCAGCACCCCGTCAGCCAGCACTGGG
>KJ162470.1_Rallus_aquaticus_MHC_class_II_beta_(MHCIIB)_gene_MHCIIB-Raaq-DAB*01_allele_partial_cds/1-269
----GCCCAAGCTGAGCGTCTTCCCCATGCAGTCGGGCTCCCTGCCCGAGACTGACCGGC
TGGTTTGCCACGTGACGGGTTTTTACCCCTCGGAGATCGAGGTGAAGTGGTTCAAGAACG
GGCAGGAGGAGACTGAGCACGTGGTGGCCACGGACGTGATCCGGAACGGAGACTGGACCT
ACCAGGTGATGGTGATGCTGGAAACC--ACCCCGCAGCGTGGGGACACCTACATGTGCCA
GGTGGAGCATGCCAGCCTGCAGCACCCCGCCACCC---------
>KJ162471.1_Rallus_aquaticus_MHC_class_II_beta_(MHCIIB)_gene_MHCIIB-Raaq-DAB*02_allele_partial_cds/1-269
----GCCCAAGCTGAGCGTCTTCCCCATGCAGTCGGGCTCCCTGCCCGAGACTGACCGGC
TGGTTTGCCACGTGACGGATTTTTACCCCTCGGAGATCGAGGTGAAGTGGTTCAAGAACG
GGCAGGAGGAGACAGAGCACGTGGTGGCCACGGACGTGATCCGGAACGGAGACTGGACCT
ACCAGGTGATGGTGATGCTGGAAACC--ACCCCGCAGCGTGGGGACACCTACATGTGCCA
GGTGGAGCATGCCAGCCTGCAGCACCCCGCCACCC---------
>KJ162472.1_Tauraco_hartlaubi_MHC_class_II_beta_(MHCIIB)_gene_MHCIIB-Taha-DAB*01_allele_partial_cds/1-252
------------------------------AGTCGGGCTCGCTGCCCCAGACCGACCGGC
TGGTTTGCGCCGTGATGGACTTCTACCCCGCGGAGATCGAGGTGAAGTGGTTCAGGAACG
GGCAGGAGGAGACGGAGCGCGTGGTGTCCACGGACGTGATCCAGAACGGGGACTGGACCT
ACCAGGTGCTGGTGATGCTGGAGACC--AGCCCGCAGCGCGGGGACACCTACACGTGCCA
GGTGGAGCACGTCAGCCTGCAGCGCCCCGTCCGCCAGCACTGGG
>KJ162473.1_Tauraco_hartlaubi_MHC_class_II_beta_(MHCIIB)_gene_MHCIIB-Taha-DAB*02_allele_partial_cds/1-282
TTCAGCCCAAGGTGAGGGTCTCCCCCATGCAGTCGGGCTCGCTGCCCCAGACCGACCGGC
TGGTTTGCTACGTGACGGGGTTCTACCCCGCGGAGATCGAGGTGAAGTGGTTCAGGAACG
GGCAGGAGGAGACGGAGCGCGTGGTGTCCACGGACGTGATCCAGAACGGGGACTGGACCT
ACCAGGTGCTGGTGATGCTGGAGACC--AGCCCGCAGCGCGGGGACACCTACACGTGCCA
GGTGGAGCACGTCAGCCTGCAGCGCCCCGTCCGCCAGCACTGGG
>KJ162474.1_Tauraco_hartlaubi_MHC_class_II_beta_(MHCIIB)_gene_MHCIIB-Taha-DAB*03_allele_partial_cds/1-252
------------------------------AGTCGGGCTCGCTGCCCCAGACCGACCGGC
TGGTTTGCGCCGTGATGGATTTCTACCCCGCGGAGATCGAGGTGAAGTGGTTCAGGAACG
GGCAGGAGGAGACGGAGCGCGTGGTGTCCACGGACGTGATCCAGAACGGGGACTGGACCT
ACCAGGTGCTGGTGATGCTGGAGACC--AGCCCGCAGCGCGGGGACACCTACACGTGCCA
GGTGGAGCACGTCAGCCTGCAGCGCCCCGTCCGCCAGCACTGGG
>KJ162475.1_Tauraco_hartlaubi_MHC_class_II_beta_(MHCIIB)_gene_MHCIIB-Taha-DAB*04_allele_partial_cds/1-252
------------------------------AGTCGGGCTCGCTGCCCCAGACCGACCGGC
TGGTTTGCGCCGTGATGGATTTCTACCCCGCGGAGATCGAGGTGAAGTGGTTCAGGAACG
GGCAGGAGGAGACGGAGCGCGTGGTGTCCACGGACGTGATCCAGAACGGGGACTGGACCT
ACCAGGTGCTGGTGATGCTGGAGACC--AGCCCGCAGCGCGGGGACACCTACACGTGCCA
GGTGGAGCACGTCAGCCTGCAGCGCCCCGTCCGCCAGCACTGGG
>KJ162482.1_Philetairus_socius_MHC_class_II_beta_(MHCIIB)_gene_MHCIIB-Phso-DAB*01_allele_partial_cds/1-142
------------------------------------------------------------
------------------------------------------------------------
--------------------GTGGTGGCCACCGACATTTTCCCCAATGGGGACTGGACCT
ACCAGCTCCTGGTGCTGCTGGAAACG--CCCCCCGGRCGTGGGGTTACCTACACCTGCCA
GGTGGAGCACGTCAGCCTGGAGCACCCCCTGAGCCGGCACTGGG
>KJ162483.1_Dendrocopos_major_MHC_class_II_beta_(MHCIIB)_gene_MHCIIB-Dema-DAB*01_allele_partial_cds/1-252
------------------------------AGTCGAGCTCCCTGCCCGAGAGCAAGAGCC
TGGCTTGCTACGTGACAGGGTTCTACCCAGCAGAGGTGGAGGTGAAGTGGTTGAGGAATG
GTCAGGAGGAGACAGACCAGGTGGTGTCCACTGATGTGATGCAGAATGGAGACTGGACCT
ACCAGGTGCTGGTGATGCTGGAAGCC--CCCCCAGAGCGTGGGGACACCTACGTGTGCCA
GGTGGAGCACGCCAGCCTGCGGCACCCCATCAGCCAGCCCTGGG
>KJ162484.1_Dendrocopos_major_MHC_class_II_beta_(MHCIIB)_gene_MHCIIB-Dema-DAB*02_allele_partial_cds/1-252
------------------------------AGTCGAGCTCCCTGCCCGAGAGCAAGAGCC
TGGCTTGCTACGTGACAGGGTTCTACCCAGCAGAGGTGGAGGTGAAGTGGTTGAGGAATG
GTCAGGAGGAGACAGACCAGGTGGTGTCCACTGATGTGATGCAGAATGGAGACTGGACCT
ACCAGGTGCTGGTGATGCTGGAAGCC--CCCCCAGAGCGTGGGGACACCTACGTGTGCCA
GGTGGAGCACGCCAGCCTGCAGCACCCCATCAGCCAGCCCTGGG
>KJ162485.1_Dendrocopos_major_MHC_class_II_beta_(MHCIIB)_gene_MHCIIB-Dema-DAB*03_allele_partial_cds/1-137
---------------------------------CGAGCTCCGTGCCCCAGAGCACCAGGC
TGGTTTGTGCCGTGATGGATTTCTACCCCGCGGAGGTGGAGGTGAAGTGGTTCAGGAACG
GGCAGGAGGAGACGGAGAGCGTGGTGTCCACGGAGGTGCTGCCGAACGGG----------
------------------------------------------------------------
--------------------------------------------
>KJ162486.1_Jynx_torquilla_MHC_class_II_beta_(MHCIIB)_gene_MHCIIB-Jyto-DAB*01_allele_partial_cds/1-234
------------------------------------------------AGAGCAGCAGTC
TGGTTTGTGCTGTGATGGACTTCTACCCACCAGAGGTGGAGGTGAAGTGGTTCAAGAATG
GTCAAGAGGAGACAGAGCAGGTGGTGTCCACTGACGTGATGCAGAATGGAGACTGGACCT
ACCAGGTGCTGGTGATGCTGGAAACC--ACCCCAGAGCGTGGGGACACCTACATGTGCCA
GGTGGAGCACGCCAGCCTGCAGCACCCCATCACCCAGCACTGGG
>KJ162487.1_Bulweria_bulwerii_MHC_class_II_beta_(MHCIIB)_gene_MHCIIB-Bulbul-DAB*01_allele_partial_cds/1-264
------------------TCTACCCCGTGCAGTCGAGCTCCCTGCCCCAGACCGACAGGC
TGGTTTGCGCCGTGATGGATTTCTACCCCGCGGAGATTGAGGTGAAGTGGTTCAAGAACG
GGCAGGAGGAGACGGAGCGCGTGGTGTCCACGGACGTGATCCAGAACGGAGACTGGACCT
ACCAGGTGCTGGTGATGCTGGAAACC--ACCCCGCAGCGCGGGGACACCTACATGTGCCA
GGTGGAGCACGTCAGCCTGCAGCACCCCCTCACCCAGCTCTGGG
>KJ162488.1_Bulweria_bulwerii_MHC_class_II_beta_(MHCIIB)_gene_MHCIIB-Bulbul-DAB*02_allele_partial_cds/1-264
------------------TCTACCCCGTGCAGTCGAGCTCCCTGCCCCAGACCGACAGGC
TGGTTTGCGCCGTGATGGATTTCTACCCCGCGGAGATTGAGGTGAAGTGGTTCAAGAACG
GGCAGGAGGAGACGGAGCGCGTGGTGTCCACGGACGTGATCCAGAACGGAGACTGGACCT
ACCAGGTGCTGGTGATGCTGGAAACC--ACCCCGCAGCGCGGGGACACCTACATGTGCCA
GGTGGAGCACGTCAGCCTGCAGCACCCCCTCACCCAGCTCTGGG
>KJ162489.1_Bulweria_bulwerii_MHC_class_II_beta_(MHCIIB)_gene_MHCIIB-Bulbul-DAB*03_allele_partial_cds/1-264
------------------TCTACCCCGTGCAGTCGAGCTCCCTGCCCCAGACCGACAGGC
TGGTTTGCGCCGTGATGGATTTCTACCCCGCGGAGATTGAGGTGAAGTGGTTCAAGAACG
GGCAGGAGGAGACGGAGCGCGTGGTGTCCACGGACGTGATCCAGAACGGAGACTGGACCT
ACCAGGTGCTGGTGATGCTGGAAACC--ACCCCGCAGCGCGGGGACACCTACATGTGCCA
GGTGGAGCACGTCAGCCTGCAGCACCCCCTCACCCAGCTCTGGG
>KJ162490.1_Bulweria_bulwerii_MHC_class_II_beta_(MHCIIB)_gene_MHCIIB-Bulbul-DAB*04_allele_partial_cds/1-264
------------------TCTACCCCGTGCAGTCGAGCTCCCTGCCCCAGACCGACAGGC
TGGTTTGCGCCGTGATGGATTTCTACCCCGCGGAGATTGAGGTGAAGTGGTTCAAGAACG
GGCAGGAGGAGACGGAGCGCGTGGTGTCCACGGACGTGATCCAGAACGGAGACTGGACCT
ACCAGGTGCTGGTGATGCTGGAAACC--ACCCCGCAGCGCGGGGACACCTACATGTGCCA
GGTGGAGCACGTCAGCCTGCAGCACCCCCTCACCCAGCTCTGGG
>KJ162491.1_Procellaria_aequinoctialis_MHC_class_II_beta_(MHCIIB)_gene_MHCIIB-Prae-DAB*01_allele_partial_cds/1-282
TTCAGCCCAAGGTGAGGGTCTCCCCCATGCAGTCGAGCTCCCTGCCCCAGACCGACAGGC
TGGTTTGCTACGTGACGGGGTTTTACCCTGCGGAGATTGAGGTGAAGTGGTTCAAGAACG
GGCAGGAGGAGACGGAGCGCGTGGTGTCCACGGATGTGATCCAGAACGGAGACTGGACCT
ACCAGGTGCTGGTGATGCTGGAAACC--ACCCCGCAGCGTGGGGACACCTACATGTGCCA
GGTGGAGCACGTCAGCCTGCAGCAGCCCCTCACCCAGCTCTGGG
>KJ162492.1_Procellaria_aequinoctialis_MHC_class_II_beta_(MHCIIB)_gene_MHCIIB-Prae-DAB*02_allele_partial_cds/1-282
TTCAGCCCAAGGTGAGGGTCTCCCCCATGCAGTCGAGCTCCCTGCCCCAGACCGACAGGC
TGGTTTGCTACGTGACGGGGTTTTACCCTGCGGAGATTGAGGTGAAGTGGTTCAAGAACG
GGCAGGAGGAGACGGAGCGCGTGGTGTCCACGGACGTGATCCAGAACGGAGACTGGACCT
ACCAGGTGCTGGTGATGCTGGAAACC--ACCCCGCAGCGTGGGGACACCTACATGTGCCA
GGTGGAGCACGTCAGCCTGCAGCAGCCCCTCACCCAGCTCTGGG
>KJ162493.1_Procellaria_aequinoctialis_MHC_class_II_beta_(MHCIIB)_gene_MHCIIB-Prae-DAB*03_allele_partial_cds/1-264
------------------TCTACCCCATGCAGTCGAGCTCCCTGCCCCAGACCGACAGGC
TGGTTTGCACCGTGATGGATTTCTACCCTGCGGAGATTGAGGTGAAGTGGTTCAAGAACG
GGCAGGAGGAGACGGAGCGCGTGGTGTCCACGGACGTGATCCAGAACGGAGACTGGACCT
ACCAGGTGCTGGTGATGCTGGAAACC--ACCCCGCAGCGTGGGGACACCTACATGTGCCA
GGTGGAGCACGTCAGCCTGCAGCAGCCCCTCACCCAGCTCTGGG
>KJ162494.1_Procellaria_aequinoctialis_MHC_class_II_beta_(MHCIIB)_gene_MHCIIB-Prae-DAB*04_allele_partial_cds/1-264
------------------TCTACCCCATGCAGTCGAGCTCCCTGCCCCAGACCGACAGGC
TGGTTTGCACCGTGATGGATTTCTACCCTGCGGAGATTGAGGTGAAGTGGTTCAAGAACG
GGCAGGAGGAGACGGAACGCGTGGTGTCCACGGACGTGATCCAGAACGGAGACTGGACCT
ACCAGGTGCTGGTGATGCTGGAAACC--ACCCCGCAGCGTGGGGACACCTACATGTGCCA
GGTGGAGCACGTCAGCCTGCAGCAGCCCCTCACCCAGCTCTGGG
>KJ162495.1_Procellaria_aequinoctialis_MHC_class_II_beta_(MHCIIB)_gene_MHCIIB-Prae-DAB*05_allele_partial_cds/1-264
------------------TCTACCCCATGCAGTCGAGCTCCCTGCCCCAGACCGACAGGC
TGGTTTGCACCGTGATGGATTTCTACCCTGCGGAGATTGAGGTGAAGTGGTTCAAGAACG
GGCAGGAGGAGACGGAGCGCGTGGTGTCCACGGACGTGATCCAGAACGGAGACTGGACCT
ACCAGGTGCTGGTGATGCTGGAAACC--ACCCCGCAGCGTGGGGACACCTACATGTGCCA
GGTGGAGCACGTCAGCCTGCAGCAGCCCCTCACCCAGCTCTGGG
>KJ162496.1_Calonectris_diomedea_MHC_class_II_beta_(MHCIIB)_gene_MHCIIB-Cadi-DAB*01_allele_partial_cds/1-282
TTCAGCCCAAGGTGGAAATCTACCCCGTGCAGTCGAGCTCCCTGCCCCAGACCGACAGGC
TGGTTTGTGCCGTGATGGATTTCTACCCCGCGGAGATTGAGGTGAAGTGGTTCAAGAACG
GGCAGGAGGAGACGGAGCGCGTGGTGTCCACGGACGTGATCCAGAACGGAGACTGGACCT
ACCAGGTGCTGGTGATGCTGGAAACC--ACCCCGCAGCGCGGGGAGACCTACGTGTGCCA
GGTGGAGCACGTCAGCCTGCAGCACCCCCTCACCCAGCTCTGGG
>KJ162497.1_Calonectris_diomedea_MHC_class_II_beta_(MHCIIB)_gene_MHCIIB-Cadi-DAB*02_allele_partial_cds/1-282
TTCAGCCCAAGGTGGAAATCTACCCCGTGCAGTCGAGCTCCCTGCCCCAGACCGACAGGC
TGGTTTGTGCCGTGATGGATTTCTACCCCGCGGAGATTGAGGTGAAGTGGTTCAAGAACG
GGCAGGAGGAGACGGAGCGCGTGGTGTCCACGGACGTGATCCAGAACGGAGACTGGACCT
ACCAGGTGCTGGTGATGCTGGAGACC--ACCCCGCAGCGCGGGGAGACCTACGTGTGCCA
GGTGGAGCACGTCAGCCTGCAGCACCCCCTCACCCAGCTCTGGG
>KJ162498.1_Calonectris_diomedea_MHC_class_II_beta_(MHCIIB)_gene_MHCIIB-Cadi-DAB*03_allele_partial_cds/1-282
TTCAGCCCAAGGTGGAAATCTACCCCGTGCAGTCGAGCTCCCTGCCCCAGACCGACAGGC
TGGTTTGTGCCGTGATGGATTTCTACCCCGCGGAGATTGAGGTGAAGTGGTTCAAGAACG
GGCAGGAGGAGACGGAGCGCGTGGTGTCCACGGACGTGATCCAGAACGGAGACTGGACCT
ACCAGGTGCTGGTGATGCTGGAGACC--ACCCCGCAGCGCGGGGAGACCTACGTGTGCCA
GGTGGAGCACGTCAGCCTGCAGCACCCCCTCACCCAGCTCTGGG
>KJ162499.1_Calonectris_diomedea_MHC_class_II_beta_(MHCIIB)_gene_MHCIIB-Cadi-DAB*04_allele_partial_cds/1-282
TTCAGCCCAAGGTGGAAATCTACCCCGTGCAGTCGAGCTCCCTGCCCCAGACCGACAGGC
TGGTTTGTGCCGCGATGGATTTCTACCCCGCGGAGATTGAGGTGAAGTGGTTCAAGAACG
GGCAGGAGGAGACGGAGCGCGTGGTGTCCACGGACGTGATCCAGAACGGAGACTGGACCT
ACCAGGTGCTGGTGATGCTGGAGACC--ACCCCGCAGCGCGGGGAGACCTACGTGTGCCA
GGTGGAGCACGTCAGCCTGCAGCACCCCCTCACCCAGCTCTGGG
>KJ162500.1_Diomedea_exulans_MHC_class_II_beta_(MHCIIB)_gene_MHCIIB-Diex-DAB*01_allele_partial_cds/1-282
TTCAGCCCAAGGTGAGGGTCTCCCCCATGCAGTCAAGCTCCCTGCCCCAGACCGACAGGC
TGGTTTGCTACGTGACGGGGTTTTACCCCGCGGAGATTGAGGTGAAGTGGTTCAAGAACG
GGCAGGAGGAAACGGAGCGTGTGGTGTCCACGGACGTGATCCAGAACGGAGACTGGACCT
ACCAGGTGCTGGTGATGCTGGAAACC--ACCCCGCAGCGCGGGGATGCCTACGTGTGCCA
GGTGGAGCACGTCAGCCTGCAGCACCCTGTCACCCAGCACTGGG
>KJ162501.1_Diomedea_exulans_MHC_class_II_beta_(MHCIIB)_gene_MHCIIB-Diex-DAB*02_allele_partial_cds/1-282
TTCAGCCCAAGGTGAGGGTCTCCCCCATGCAGTCAAGCTCCCTGCCCCAGACCGACAGGC
TGGTTTGCTACGTGACGGGGTTTTACCCCGCGGAGATTGAGGTGAAGTGGTTCAAGAACG
GGCAGGAGGAAACGGAGCGTGTGGTGTCCACGGACGTGATCCAGAACGGAGACTGGACCT
ACCAGGTGCTGGTGATGCTGGAAACC--ACCCCGCAGCGCGGGGATGCCTACGTGTGCCA
GGTGGAGCACGTCAGCCTGCAGCACCCTGTCACCCAGCACTGGG
>KJ162502.1_Diomedea_exulans_MHC_class_II_beta_(MHCIIB)_gene_MHCIIB-Diex-DAB*03_allele_partial_cds/1-282
TTCAGCCCAAGGTGAGGGTCTCCCCCATGCAGTCAAGCTCCCTGCCCCAGACCGACAGGC
TGGTTTGCTACGTGACGGGGTTTTACCCCGCGGAGATTGAGGTGAAGTGGTTCAAGAACG
GGCAGGAGGAAACGGAGCGTGTGGTGTCCACGGACGTGATCCAGAACGGAGACTGGACCT
ACCAGGTGCTGGTGATGCTGGAAACC--ACCCCGCAGCGCGGGGATGCCTACGTGTGCCA
GGTGGAGCACGTCAGCCTGCAGCACCCTGTCACCCAGCACTGGG
>KJ162503.1_Halobaena_caerulea_MHC_class_II_beta_(MHCIIB)_gene_MHCIIB-Haca-DAB*01_allele_partial_cds/1-282
TTCAGCCCAAGGTGAGGGTCTCCCCCATGCAGTCGAGCTCCCTGCCCCAGACCGACAGGC
TGGTTTGCTACGTGACGGGGTTTTACCCCGCGGAGATTGAGGTGAAGTGGTTCAAGAACG
GGCAGGAGGAGACGGAGCGCGTGGTGTCCACGGACGTGATCCAGAACGGAGACTGGACCT
ACCAGGTGCTGGTGATGCTGGAAACC--ACCCCGCAGCGCGGGGACACCTACATGTGCCA
GGTGGAGCACGTCAGCCTGCAGCACCCCCTCACCCAGCTCTGGG
>KJ162504.1_Halobaena_caerulea_MHC_class_II_beta_(MHCIIB)_gene_MHCIIB-Haca-DAB*02_allele_partial_cds/1-282
TTCAGCCCAAGGTGAGGGTCTCCCCCATGCAGTCGAGCTCCCTGCCCCAGACCGACAGGC
TGGTTTGCGCCGTGATGGATTTCTACCCCGCGGAGATTGAGGTGAAGTGGTTCAAGAACG
GGCAGGAGGAGACGGAGCGCGTGGTGTCCACGGACGTGATCCAGAACGGAGACTGGACCT
ACCAGGTGCTGGTGATGCTGGAAACC--ACCCCGCAGCGCGGGGACACCTACATGTGCCA
GGTGGAGCACGTCAGCCTGCAGCACCCCCTCACCCAGCTCTGGG
>KJ162505.1_Halobaena_caerulea_MHC_class_II_beta_(MHCIIB)_gene_MHCIIB-Haca-DAB*03_allele_partial_cds/1-264
------------------TCTACCCCATGCAGTCGAGCTCCCTGCCCCAGACCGACAGGC
TGGTTTGCGCCGTGATGGATTTCTACCCCGCGGAGATTGAGGTGAAGTGGTTCAAGAACG
GGCAGGAGGAGACGGAGCGCGTGGTGTCCACGGACGTGATCCAGAACGGAGACTGGACCT
ACCAGGTGCTGGTGATGCTGGAAACC--ACCCCGCAGCGCGGGGACACCTACATGTGCCA
GGTGGAGCACGTCAGCCTGCAGCACCCCCTCACCCAGCACTGGG
>KJ162506.1_Halobaena_caerulea_MHC_class_II_beta_(MHCIIB)_pseudogene_MHCIIB-Haca-DAB*04_allele_complete_sequence/1-282
TTCAGCCCAAGGTGAGGGTCTCCCCCATGCAGTCGAGCTCCCTGCCCCAGACCGACAGGC
TGGTTTGCGCCGTGATGGATTTCTACCCCGCGGAGATTGAGGTGAAGTGGTTCAAGAACG
GGCAGGAGGAGACGGAGCGCGTGGTGTCCACGGACGTGATCCAGAACGGAGACTGGACCT
ACCAGGTGCTGGTGATGCTGGAAACC--ACCCCGCAGCGCGGGGACACCTACATGTGCCA
GGTGGAGCACGTCAGCCTGCAGCACCCCCTCACCCAGCTCTGGG
>KJ162507.1_Oceanodroma_castro_MHC_class_II_beta_(MHCIIB)_gene_MHCIIB-Occa-DAB*01_allele_partial_cds/1-277
-----CCCGAGGTGGAGATCTACCCCATGCAGTCGAGCTCCCTGCCCCAGACCGACAGGC
TGGTTTGTGCCGTGATGGATTTCTACCCCGCGGAGATTGAGGTGAAGTGGTTCAAGAACG
GGCAGGAGGAGATGGAGCGCGTGGTGTCCACGGACGTGATCCAGAACGGAGACTGGACCT
ACCAGGTGCTGGTGATGCTGGAAACC--ACCCCGCAGCGTGGGGACACCTACACGTGCCA
GGTGGAGCACGTCAGCCTGCAGCACCCCCTCACCCAGCACTGGG
>KJ162508.1_Oceanodroma_castro_MHC_class_II_beta_(MHCIIB)_gene_MHCIIB-Occa-DAB*02_allele_partial_cds/1-282
TTCAGCCCGAGGTGGAGATCTACCCCATGCAGTCGAGCTCCCTGCCCCAGACCGACAGGC
TGGTTTGTGCCGTGATGGATTTCTACCCCGCGGAGATTGAGGTGAAGTGGTTCAAGAACG
GGCAGGAGGAGACGGAGCGCGTGGTGTCCACGGACGTGATCCAGAACGGAGACTGGACCT
ACCAGGTGCTGGTGATGCTGGAAACC--ACCCCGCAGCGCGGGGACACCTACACGTGCCA
GGTGGAGCACGTCAGCCTGCAGCACCCCCTCACCCAGCACTGGG
>KJ162509.1_Oceanodroma_castro_MHC_class_II_beta_(MHCIIB)_gene_MHCIIB-Occa-DAB*03_allele_partial_cds/1-277
-----CCCGAGGTGGAGATCTACCCCATGCAGTCGAGCTCCCTGCCCCAGACCGACAGGC
TGGTTTGTGCCGTGATGGATTTCTACCCCGCGGAGATTGAGGTGAAGTGGTTCAAGAACG
GGCAGGAGGAGACGGAGCGCGTGGTGTCCACGGACGTGATCCAGAACGGAGACTGGACCT
ACCAGGTGCTGGTGATGCTGGAAACC--ACCCCGCAGCGCGGGGACACCTACACGTGCCA
GGTGGAGCACGTCAGCCTGCAGCACCCCCTCACCCAGCACTGGG
>KJ162510.1_Oceanodroma_castro_MHC_class_II_beta_(MHCIIB)_gene_MHCIIB-Occa-DAB*04_allele_partial_cds/1-277
-----CCCGAGGTGGAGATCTACCCCATGCAGTCGAGCTCCCTGCCCCAGACCGACAGGC
TGGTTTGTGCCGTGATGGATTTCTACCCCGCGGAGATTGAGGTGAAGTGGTTCAAGAACG
GGCAGGAGGAGATGGAGCGCGTGGTGTCCACGGACGTGATCCAGAACGGAGACTGGACCT
ACCAGGTGCTGGTGATGCTGGAAACC--ACCCCGCAGCGTGGGGACACCTACACGTGCCA
GGTGGAGCACGTCAGCCTGCAGCACCCCCTCACCCAGCACTGGG
>KJ162511.1_Oceanodroma_castro_MHC_class_II_beta_(MHCIIB)_gene_MHCIIB-Occa-DAB*05_allele_partial_cds/1-277
-----CCCGAGGTGGAGATCTACCCCATGCAGTCGAGCTCCCTGCCCCAGACCGACAGGC
TGGTTTGTGCCGTGATGGATTTCTACCCCGCGGAGATTGAGGTGAAGTGGTTCAAGAACG
GGCAGGAGGAGACGGAGCGCGTGGTGTCCACGGACGTGATCCAGAACGGAGACTGGACCT
ACCAGGTGCTGGTGATGCTGGAAACC--ACCCCGCAGCGTGGGGACACCTACACGTGCCA
GGTGGAGCACGTCAGCCTGCAGCACCCCCTCACCCAGCACTGGG
>KJ162512.1_Oceanodroma_castro_MHC_class_II_beta_(MHCIIB)_gene_MHCIIB-Occa-DAB*06_allele_partial_cds/1-277
-----CCCGAGGTGGAGATCTACCCCATGCAGTCGAGCTCCCTGCCCCAGACCGACAGGC
TGGTTTGTGCCGTGATGGATTTCTACCCCGCGGAGATTGAGGTGAAGTGGTTCAAGAACG
GGCAGGAGGAGACGGAGCGCGTGGTGTCCACGGACGTGATCCAGAACGGAGACTGGACCT
ACCAGGTGCTGGTGATGCTGGAAACC--ACCCCGCAGCGCGGGGACACCTACACGTGCCA
GGTGGAGCACGTCAGCCTGCAGCACCCCCTCACCCAGCACTGGG
>KJ162513.1_Oceanodroma_monteiroi_MHC_class_II_beta_(MHCIIB)_gene_MHCIIB-Ocmo-DAB*01_allele_partial_cds/1-277
-----CCCGAGGTGGAGATCTACCCCATGCAGTCGAGCTCCCTGCCCCAGACCGACAGGC
TGGTTTGTGCCGTGATGGATTTCTACCCCGCGGAGATTGAGGTGAAGTGGTTCAAGAACG
GGCAGGAGGAGACGGAGCGCGTGGTGTCCACGGACGTGATCCAGAACGGAGACTGGACCT
ACCAGGTGCTGGTGATGCTGGAAACC--ACCCCGCAGCGCGGGGACACCTACACGTGCCA
GGTGGAGCACGTCAGCCTGCAGCACCCCCTCACCCAGCACTGGG
>KJ162514.1_Oceanodroma_monteiroi_MHC_class_II_beta_(MHCIIB)_gene_MHCIIB-Ocmo-DAB*02_allele_partial_cds/1-277
-----CCCGAGGTGGAGATCTACCCCATGCAGTCGAGCTCCCTGCCCCAGACCGACAGGC
TGGTTTGTGCCGTGATGGATTTCTACCCCGCGGAGATTGAGGTGAAGTGGTTCAAGAACG
GGCAGGAGGAGACGGAGCGCGTGGTGTCCACGGACGTGATCCAGAACGGAGACTGGACCT
ACCAGGTGCTGGTGATGCTGGAAACC--ACCCCGCAGCGCGGGGACACCTACACGTGCCA
GGTGGAGCACGTCAGCCTGCAGCACCCCCTCACCCAGCACTGGG
>KJ162515.1_Oceanodroma_monteiroi_MHC_class_II_beta_(MHCIIB)_gene_MHCIIB-Ocmo-DAB*03_allele_partial_cds/1-282
TTCAGCCCGAGGTGGAGATCTACCCCATGCAGTCGAGCTCCCTGCCCCAGACCGACAGGC
TGGTTTGTGCCGTGATGGATTTCTACCCCGCGGAGATTGAGGTGAAGTGGTTCAAGAACG
GGCAGGAGGAGACGGAGCGCGTGGTGTCCACGGACGTGATCCAGAACGGAGACTGGACCT
ACCAGGTGCTGGTGATGCTGGAAACC--ACCCCGCAGCGCGGGGACACCTACACGTGCCA
GGTGGAGCACGTCAGCCTGCAGCACCCCCTCACCCAGCACTGGG
>KJ162516.1_Oceanodroma_monteiroi_MHC_class_II_beta_(MHCIIB)_gene_MHCIIB-Ocmo-DAB*04_allele_partial_cds/1-282
TTCAGCCCAAGGTGAGGGTCTCCCCCATGCAGTCGAGCTCCCTGCCCCAAACCGACAGGC
TGGTTTGCTACGTGACGGGGTTTTACCCCGCGGAGATTGAGGTGAAGTGGTTCAAGAACG
GGCAGGAGGAGACGGAGCGCGTGGTGTCCACGGACGTGATCCAGAACGGAGACTGGACCT
ACCAGGTGCTGGTGATGCTGGAAACC--ACCCCGCAGCGYGGGGACACCTACACGTGCCA
GGTGGAGCACGTCAGCCTGCAGCACCCCCTCACCCAGCACTGGG
>KJ162517.1_Oceanodroma_monteiroi_MHC_class_II_beta_(MHCIIB)_gene_MHCIIB-Ocmo-DAB*05_allele_partial_cds/1-277
-----CCCGAGGTGGAGATCTACCCCATGCAGTCGAGCTCCCTGCCCCAGACCGACAGGC
TGGTTTGTGCCGTGATGGATTTCTACCCCGCGGAGATTGAGGTGAAGTGGTTCAAGAACG
GGCAGGAGGAGACGGAGCGCGTGGTGTCCACGGACGTGATCCAGAACGGAGACTGGACCT
ACCAGGTGCTGGTGATGCTGGAAACC--ACCCCGCAGCGCGGGGACACCTACACGTGCCA
GGTGGAGCACGTCAGCCTGCAGCACCCCCTCACCCAGCACTGGG
>KJ162518.1_Pachyptila_belcheri_MHC_class_II_beta_(MHCIIB)_gene_MHCIIB-Pabe-DAB*01_allele_partial_cds/1-169
TTCAGCCCAAGGTGAGGGTCTCCCCCATGCAGTCGAGCTCCCTGCCCCAGACCGACAGGC
TGGTTTGCTACGTGACGGGGTTTTACCCCGCGGAGATTGAGGTGAAGTGGTTCAAGAACG
GGCAGGAGGAGACGGAGCGCGTGGTGTCCACGGACGTGATCCAGAACGG-----------
------------------------------------------------------------
--------------------------------------------
>KJ162519.1_Pachyptila_belcheri_MHC_class_II_beta_(MHCIIB)_gene_MHCIIB-Pabe-DAB*02_allele_partial_cds/1-169
TTCAGCCCAAGGTGAGGGTCTCCCCCATGCAGTCGAGCTCCCTGCCCCAGACCGACAGGC
TGGTTTGCTACGTGACGGGGTTTTACCCCGCAAAGATTGAGGTGAAGTGGTTCAAGAACG
GGCAGGAGGAGATGGAGCGCGTGGTGTCCACGGACGTGATCCAGAACGG-----------
------------------------------------------------------------
--------------------------------------------
>KJ162520.1_Pachyptila_belcheri_MHC_class_II_beta_(MHCIIB)_gene_MHCIIB-Pabe-DAB*03_allele_partial_cds/1-151
------------------TCTACCCCATGCAGTCGAGCTCCCTGCCCCAGACCGACAGGC
TGGTTTGCGCCGTGATGGATTTCTACCCCGCGGAGATTGAGGTGAAGTGGTTCAAGAACG
GGCAGGAGGAGACGGAGCGCGTGGTGTCCACGGACGTGATCCAGAACGG-----------
------------------------------------------------------------
--------------------------------------------
>KJ162521.1_Pachyptila_belcheri_MHC_class_II_beta_(MHCIIB)_gene_MHCIIB-Pabe-DAB*04_allele_partial_cds/1-282
TTCAGCCCAAGGTGAGGGTCTCCCCCATGCAGTCGAGCTCCCTGCCCCAGACCGACAGGC
TGGTTTGCGCCGTGATGGATTTCTACCCCGCGGAGATTGAGGTGAAGTGGTTCAAGAACG
GGCAGGAGGAGACGGAGCGCGTGGTGTCCACGGACGTGATCCAGAACGGAGACTGGACCT
ACCAGGTGCTGGTGATGCTGGAAACC--ACCCCGCAGCGCGGGGACACCTACATGTGCCA
GGTGGAGCACGTCAGCCTGCAGCACCCCCTCACCCAGCTCTGGG
>KJ162522.1_Pachyptila_belcheri_MHC_class_II_beta_(MHCIIB)_gene_MHCIIB-Pabe-DAB*05_allele_partial_cds/1-282
TTCAGCCCAAGGTGAGGGTCTCCCCCATGCAGTCGAGCTCCCTGCCCCAGACCGACAGGC
TGGTTTGCGCCGTGATGGATTTCTACCCCGCGGAGATTGAGGTGAAGTGGTTCAAGAACG
GGCAGGAGGAGACGGAGCGCGTGGTGTCCACGGACGTGATCCAGAACGGAGACTGGACCT
ACCAGGTGCTGGTGATGCTGGAAACC--ACCCCGCAGCGCGGGGACAGCTACATGTGCCA
GGTGGAGCACGTCAGCCTGCAGCACCCCCTCACCCAGCTCTGGG
>KJ162523.1_Pachyptila_belcheri_MHC_class_II_beta_(MHCIIB)_gene_MHCIIB-Pabe-DAB*06_allele_partial_cds/1-282
TTCAGCCCAAGGTGAGGGTCTCCCCCGTGCAGTCGAGCTCCCTGCCCCAGACCGACAGGC
TGGTTTGCGCCGTGATGGATTTCTACCCCGCGGAGATTGAGGTGAAGTGGTTCAAGAACG
GGCAGGAGGAGACGGAGCGCGTGGTGTCCACGGACGTGATCCAGAACGGAGACTGGACCT
ACCAGGTGCTGGTGATGCTGGAAACC--ACCCCGCAGCGCGGGGACAGCTACATGTGCCA
GGTGGAGCACGTCAGCCTGCAGCACCCCCTCACCCAGCTCTGGG
>KJ162524.1_Pachyptila_belcheri_MHC_class_II_beta_(MHCIIB)_gene_MHCIIB-Pabe-DAB*07_allele_partial_cds/1-169
TTCAGCCCAAGGTGAGGGTCTCCCCCGTGCAGTCGAGCTCCCTGCCCCAGACCGACAGGC
TGGTTTGCGCCGTGATGGATTTCTACCCCGCGGAGATTGAGGTGAAGTGGTTCAAGAACG
GGCAGGAGGAGACGGAGCGCGTGGTGTCCACGGACGTGATCCAGAACGG-----------
------------------------------------------------------------
--------------------------------------------
>KJ162525.1_Pachyptila_belcheri_MHC_class_II_beta_(MHCIIB)_gene_MHCIIB-Pabe-DAB*08_allele_partial_cds/1-282
TTCAGCCCAAGGTGAGGGTCTCCCCCATGCAGTCGAGCTCCCTGCCCCAGACCGACAGGC
TGGTTTGCGCCGTGATGGATTTCTACCCCGCGGAGATTGAGGTGAAGTGGTTCAAGAACG
GGCAGGAGGAGACGGAGCGCGTGGTGTCCACGGACGTGATCCAGAACGGAGACTGGACCT
ACCAGGTGCTGGTGATGCTGGAAACC--ACCCCGCAGCGCGGGGACAGCTACATGTGCCA
GGTGGAGCACGTCAGCCTGCAGCACCCCCTCACCCAGCTCTGGG
>KJ162526.1_Pachyptila_belcheri_MHC_class_II_beta_(MHCIIB)_gene_MHCIIB-Pabe-DAB*09_allele_partial_cds/1-282
TTCAGCCCAAGGTGAGGGTCTCCCCCATGCAGTCGAGCTCCCTGCCCCAGACCGACAGGC
TGGTTTGCGCCGTGATGGATTTCTACCCCGCGGAGATTGAGGTGAAGTGGTTCAAGAACG
GGCAGGAGGAGACGGAGCGCGTGGTGTCCACGGACGTGATCCAGAACGGAGACTGGACCT
ACCAGGTGCTGGTGATGCTGGAAACC--ACCCCGCAGCGCGGGGACACCTACATGTGCCA
GGTGGAGCACGTCAGCCTGCAGCACCCCCTCACCCAGCTCTGGG
>KJ162527.1_Pachyptila_belcheri_MHC_class_II_beta_(MHCIIB)_gene_MHCIIB-Pabe-DAB*10_allele_partial_cds/1-169
TTCAGCCCAAGGTGAGGGTCTCCCCCATGCAGTCGAGCTCCCTGCCCCAGACCGACAGGC
TGGTTTGCGCCGTGATGGATTTCTACCCCGCGGAGATTGAGGTGAAGTGGTTCAAGAACG
GGCAGGAGGAGACGGAGCGCGTGGTGTCCACGGACGTGATCCAGAACGG-----------
------------------------------------------------------------
--------------------------------------------
>KJ162528.1_Pachyptila_belcheri_MHC_class_II_beta_(MHCIIB)_gene_MHCIIB-Pabe-DAB*11_allele_partial_cds/1-282
TTCAGCCCAAGGTGAGGGTCTCCCCCGTGCAGTCGAGCTCCCTGCCCCAGACCGACAGGC
TGGTTTGCGCCGTGATGGATTTCTACCCCGCGGAGATTGAGGTGAAGTGGTTCAAGAACG
GGCAGGAGGAGACGGAGCGCGTGGTGTCCACGGACGTGATCCAGAACGGAGACTGGACCT
ACCAGGTGCTGGTGATGCTGGAAACC--ACCCCGCAGCGCGGGGACAGCTACATGTGCCA
GGTGGAGCACGTCAGCCTGCAGCACCCCCTCACCCAGCTCTGGG
>KJ162529.1_Pachyptila_desolata_MHC_class_II_beta_(MHCIIB)_gene_MHCIIB-Pade-DAB*01_allele_partial_cds/1-282
TTCAGCCCAAGGTGAGGGTCTCCCCCATGCAGTCGAGCTCCCTGCCCCAGACCGACAGGC
TGGTTTGCGCCGTGATGGATTTCTACCCCGCGGAGATTGAGGTGAAGTGGTTCAAGAACG
GGCAGGAGGAGACGGAGCGCGTGGTGTCCACGGACGTGATCCAGAACGGAGACTGGACCT
ACCAGGTGCTGGTGATGCTGGAAACC--ACCCCGCAGCGCGGGGACACCTACATGTGCCA
GGTGGAGCACGTCAGCCTGCAGCACCCCCTCACCCAGCTCTGGG
>KJ162530.1_Pachyptila_desolata_MHC_class_II_beta_(MHCIIB)_gene_MHCIIB-Pade-DAB*02_allele_partial_cds/1-282
TTCAGCCCAAGGTGAGGGTCTCCCCCATGCAGTCGAGCTCCCTGCCCCAGACCGACAGGC
TGGTTTGCGCCGTGATGGATTTCTACCCCGCGGAGATTGAGGTGAAGTGGTTCAAGAACG
GGCAGGAGGAGACGGAGCGCGTGGTGTCCACGGACGTGATCCAGAACGGAGACTGGACCT
ACCAGGTGCTGGTGATGCTGGAAACC--ACCCCGCAGCGCGGGGACAGCTACATGTGCCA
GGTGGAGCACGTCAGCCTGCAGCACCCCCTCACCCAGCGCTGGG
>KJ162531.1_Pachyptila_desolata_MHC_class_II_beta_(MHCIIB)_gene_MHCIIB-Pade-DAB*03_allele_partial_cds/1-282
TTCAGCCCAAGGTGAGGGTCTCCCCCATGCAGTCGAGCTCCCTGCCCCAGACCGACAGGC
TGGTTTGCTACGTGATGGATTTCTACCCCGCGGAGATTGAGGTGAAGTGGTTCAAGAACG
GGCAGGAGGAGAAGGATCGCGTGGTGTCCACGGACGTGATCCAGAACGGAGACTGGACCT
ACCAGGTGCTGGTGATGCTGGAAACC--ACCCCGCAGCGCGGGGACAGCTACATGTGCCA
GGTGGAGCACATCAGCCTGCAGCACCCCCTCACCCAGCTCTGGG
>KJ162532.1_Pachyptila_desolata_MHC_class_II_beta_(MHCIIB)_gene_MHCIIB-Pade-DAB*04_allele_partial_cds/1-282
TTCAGCCCAAGGTGAGGGTCTCCCCCATGCAGTCGAGCTCCCTGCCCCAGACCGACAGGC
TGGTTTGCTACGTGACGGGGTTTTACCCCGCAAAGATTGAGGTGAAGTGGTTCAAGAACG
GGCAGGAGGAGATGGAGCGCGTGGTGTCCACGGACGTGATCCAGAACGGAGACTGGACCT
ACCAGGTGCTGGTGATGCTGGAAACC--ACCCCGCAGCGCGGGGACACCTACATGTGCCA
GGTGGAGCACGTCAGCCTGCAGCACCCCCTCACCCAGCTCTGGG
>KJ162533.1_Pagodroma_nivea_MHC_class_II_beta_(MHCIIB)_gene_MHCIIB-Pani-DAB*01_allele_partial_cds/1-264
------------------TCTACCCCATGCAGTCGAGCTCCCTGCCCCAGACCGACAGGC
TGGTTTGCGCCGTGATGGATTTCTACCCCGCGGAGATTGAGGTGAAGTGGTTCAAGAACG
GGCAAGAGGAGACGGAGCGCGTGGTGTCCACGGACGTGATCCAGAACGGAGACTGGACCT
ACCAGGTGCTGGTGATGCTGGAAACC--ACCCCGCAGCGCGGGGACACCTACATGTGCCA
GGTGGAGCACGTCAGCCTGCAGCACCCCCTCACCCAGCTCTGGG
>KJ162534.1_Pagodroma_nivea_MHC_class_II_beta_(MHCIIB)_gene_MHCIIB-Pani-DAB*02_allele_partial_cds/1-264
------------------TCTACCCCATGCAGTCGAGCTCCCTGCCCCAGACCGACAGGC
TGGTTTGCGCCGTGATGGATTTCTACCCCGCGGAGATTGAGGTGAAGTGGTTCAAGAACG
GGCAAGAGGAGACGGAGCGCGTGGTGTCCACGGACGTGATCCAGAACGGAGACTGGACCT
ACCAGGTGCTGGTGATGCTGGAAACC--ACCCCGCAGCACGGGGACACCTACATGTGCCA
GGTGGAGCACGTCAGCCTGCAGCACCCCCTCACCCAGCTCTGGG
>KJ162535.1_Pagodroma_nivea_MHC_class_II_beta_(MHCIIB)_gene_MHCIIB-Pani-DAB*03_allele_partial_cds/1-282
TTCAGCCCAAGGTGAGGGTCTCCCCCATGCAGTCGAGCTCCCTGCCCCAGACCGACAGGC
TGGTTTGCTACGTGACGGGGTTTTACCCCATGGAGATTGAGGTGAAGTGGTTCAAGAACG
GGCAAGAGGAGACGGAGCGCGTGGTGTCCACGGACGTGATCCAGAACGGAGACTGGACCT
ACCAGGTGCTGGTGATACTGGAAACC--ACCCCGCAGCGCGGGGACACCTACATGTGCCA
GGTGGAGCACGTCAGCCTGCAGCACCCCCTCACCCAGCTCTGGG
>KJ162536.1_Pagodroma_nivea_MHC_class_II_beta_(MHCIIB)_gene_MHCIIB-Pani-DAB*04_allele_partial_cds/1-282
TTCAGCCCAAGGTGAGGGTCTCCCCCATGCAGTCGAGCTCCCTGCCCCAGACCGACAGGC
TGGTTTGCTACGTGACGGGGTTTTACCCCATGGAGATTGAGGTGAAGTGGTTCAAGAACG
GGCAAGAGGAGACGGAGCGCGTGGTATCCACGGACGTGATCCAGAACGGAGACTGGACCT
ACCAGGTGCTGGTGATGCTGGAAACC--ACCCCGCAGCGCGGGGACACCTACATGTGCCA
GGTGGAGCACGTCAGCCTGCAGCACCCCCTCACCCAGCTCTGGG
>KJ162537.1_Tyto_alba_MHC_class_II_beta_(MHCIIB)_gene_MHCIIB-Tyal-DAB2-01_allele_partial_cds/1-282
TTCCGCCCAAGGTGAGGGTCTTCCCCATGGAGTCGAGCTCCCAGCCCCAGACCAACAGGC
TGGTTTGCGCCGTGACGGGGTTTTACCCCGCGGAGATGGAGGTGAAGTGGTTCAAGAACG
GGCAGGAGGAGACGGAGCGCGTGGTGTCCACGGACGTGATCCAGAACGGGGACTGGACCT
ACCAGGTGCTGGTGATGCTGGAAACC--ACCCCGCAGCGCGGGGACACCTACGCGTGCCA
GGTGGAGCACGTCAGCCTGCAGCGCCCCGTCACCCAGCACTGGG
>KJ162538.1_Tyto_alba_MHC_class_II_beta_(MHCIIB)_gene_MHCIIB-Tyal-DAB1-05_allele_partial_cds/1-282
TTCCGCCCGAGGTGAGGGTCTTCCCCATGGAGTCGAGCTCCCAGCCCCAGACCAACAGGC
TGGTTTGCGCCGTGATGGATTTCTACCCCGCGGAGGTGGAGGTGAAGTGGTTCAAGAACG
GGCAGGAGGAGACGGAGCGCGTGGTGTCCACGGACGTGATCCAGAACGGGGACTGGACCT
ACCAGGTGCTGGTGATGCTGGAAACC--ACCCCGCAGCGCGGGGACACCTACGCGTGCCA
GGTGGAGCACGTCAGCCTGCAGCGCCCCGTCACCCAGCACTGGG
>KJ162539.1_Tyto_alba_MHC_class_II_beta_(MHCIIB)_gene_MHCIIB-Tyal-DAB1-01_allele_partial_cds/1-282
TTCCGCCCAAGGTGAGGGTCTTCCCCATGGAGTCGAGCTCCCAGCCCCAGACCAACAGGC
TGGTTTGCGCCGTGACGGGGTTTTACCCCGCGGAGATGGAGGTGAAGTGGTTCAAGAACG
GGCAGGAGGAGACGGAGCGCGTGGTGTCCACGGACGTGATCCAGAACGGGGACTGGACCT
ACCAGGTGCTGGTGATGCTGGAAACC--ACCCCGCAGCGCGGGGACACCTACGCGTGCCA
GGTGGAGCACGTCAGCCTGCAGCGCCCCGTCACCCAGCACTGGG
>KJ162540.1_Strix_aluco_MHC_class_II_beta_(MHCIIB)_gene_MHCIIB-Stal-DAB1-03_allele_partial_cds/1-280
--CCGCCCGAGGTGGAAATCTACCCCGTGCAGTCGAGCTCCCTGCCCCAGATCGACAGGC
TGGTTTGTGCCGTGATGGATTTCTACCCGGCGCAGATCGAGGTGAAGTGGTTCCAGAACG
GGCGGGAGGAGACGGAGCGCGTGGTGTCCACGGACGTGATCCCCAACGGAGACTGGACCT
ACCAGGTGCTGGTGATGCTGGAAACC--ACCCCGCAGCGCGGGGACACCTACACGTGCCA
GGTGGAGCACGTCAGCCTGCAGCACCCCGTCAGCCAGCGCTGGG
>KJ162541.1_Strix_aluco_MHC_class_II_beta_(MHCIIB)_gene_MHCIIB-Stal-DAB1-04_allele_partial_cds/1-280
--CCGCCCGAGGTGGAAATCTACCCCGTGCAGTCGAGCTCCCTGCCCCAGATCGACAGGC
TGGTTTGTGCCGTGATGGATTTCTACCAGGCGCAGATCGAGGTGAAGTGGTTCCAGAACG
GGCGGGAGGAGACGGAGCGCGTGGTGTCCACGGACGTGATTCCCAACGGAGACTGGACCT
ACCAGGTGCTGGTGATGCTGGAAACC--ACCCCGCAGCGCGGGGACACCTACACGTGCCA
GGTGGAGCACGTCAGCCTGCAGCACCCCGTCAGCCAGCGCTGGG
>KJ162542.1_Strix_aluco_MHC_class_II_beta_(MHCIIB)_gene_MHCIIB-Stal-DAB2-02_allele_partial_cds/1-278
----GCCCAAGGTGAGGGTCGCCCCCGTGCAGTCGAGCTCCCTGCCCCAGACCGACAGGC
TGGCTTGCTACGTGACGGGCTTTTACCCGGCGSAGATCGAGGTGAAGTGGTTCCAGAACG
GGCGGGAGGAGACGGAGCGCGTGGTGTCCACGGACGTGATCCCCAACGGAGACTGGACCT
ACCAGGTGCTGGTGATGCTGGAAACC--ACCCCGCAGCGCGGAGACACCTACACGTGCCA
GGTGGAGCACGTCAGCCTGCAGCACCCCGTCAGCCAGCGCTGGG
>KJ162543.1_Strix_aluco_MHC_class_II_beta_(MHCIIB)_gene_MHCIIB-Stal-DAB2-03_allele_partial_cds/1-278
----GCCCAAGGTGAGGGTCGCCCCCGTGCAGTCGAGCTCCCTGCCCCAGACCGACAGGC
TGGCTTGCTACGTGACGGGCTTTTACCCGGCGCAGATCGAGGTGAAGTGGTTCCAGAACG
GGCGGGAGGAGACGGAGCGCGTGGTGTCCACGGACGTGATCCCCAACGGAGACTGGACCT
ACCAGGTGCTGGTGATGCTGGAAACC--ACCCCGCAGCGCGGGGACACCTACACGTGCCA
GGTGGAGCACGTCAGCCTGCAGCACCCCGTCAGCCAGCGCTGGG
>KJ162544.1_Strix_aluco_MHC_class_II_beta_(MHCIIB)_gene_MHCIIB-Stal-DAB2-04_allele_partial_cds/1-278
----GCCCAAGGTGAGGGTTGCACCCGTGCAGTCGAGCTCCCTGCCCCAGACCGACAGGC
TGGTTTGCTACGTGACGGGCTTTTACCCGGCGCAGATCGAGGTGAAGTGGTTCCAGAACG
GGCGGGAGGAGATGGAGTGCGTGGTGTCCACGGACGTGATCCCCAACGGAGACTGGACCT
ACCAGGTGCTGGTGATGCTGGAAACC--ACCCCGCAGCGCAGGGACACCTACACGTGCCA
GGTGGAGCACGTCAGCCTGCAGCACCCCGTCAGCCAGCGCTGGG
>KJ162545.1_Struthio_camelus_MHC_class_II_beta_(MHCIIB)_gene_MHCIIB-Stca-DAB*01_allele_partial_cds/1-260
----------------------CCCCATGCAGTCAGGGTCCCTGCCCCAAACGGACAGGC
TGGTTTGCTCCGTCATGGATTTCTACCCCGCGGAGATCGAGGTGAAGTGGTTCAAGAACG
GGCAGGAGGAGACGGAGCGCGTGGTGGCCACGGACGTGATCCAGAACGGAGACTGGACCT
ACCAGGTGCTGGTGATGCTGGAAACC--AGCCCGCAGCGCGGGGACACCTACACCTGCCA
GGTGGAGCACGTCAGCCTGCAGCACCCGCTCACCCAGCACTGGG
>KJ162546.1_Struthio_camelus_MHC_class_II_beta_(MHCIIB)_gene_MHCIIB-Stca-DAB*02_allele_partial_cds/1-260
----------------------CCCCATGCAGTCAGGGTCCCTGCCCCAAACGGACAGGC
TGGTTTGCTCCGTCATGGATTTCTGCCCCGCGGAGATTGAGGTGAAGTGGTTCAAGAACG
GGCAGGAGGAGACGGAGCGCGTGGTGGCCACGGACGTGATCCAGAACGGAGACTGGACCT
ACCAGGTGCTGGTGATGCTGGAAACC--AGCCCGCAGCGCGGGGACACCTACACCTGCCA
GGTGGAGCACGTCAGCCTGCAGCACCCGCTCACCCAGCACTGGG
>KJ162547.1_Dromaius_novaehollandiae_MHC_class_II_beta_(MHCIIB)_gene_MHCIIB-Drno-DAB*01_allele_partial_cds/1-142
----------------------CCCCGTGCAGTCGGGGTCCCTGCCCCAAACGGACAGGC
TGGTTTGCGCCGTCATGGATTTCTACCTGCCGGAGATCGAGGTCAAGTGGTTCAAGAACG
GGCGGGAGGAGACGGAGCGCGTGGTGGCCACGGACGTGATCCAG----------------
------------------------------------------------------------
--------------------------------------------
>KJ162548.1_Dromaius_novaehollandiae_MHC_class_II_beta_(MHCIIB)_gene_MHCIIB-Drno-DAB*02_allele_partial_cds/1-147
----------------------CCCCGTGCAGTCGGGGTCCCTGCCCCAAACGGACAGGC
TGGTTTGCGCCGTCATGGATTTCTACCCGCCGGAGATCGAGGTCAAGTGGTTCAAGAACG
GGCGGGAGGAGACGGAGCGCGTGGTGGCCACGGACGTGATCCAGAACGG-----------
------------------------------------------------------------
--------------------------------------------
>KJ162549.1_Casuarius_casuarius_MHC_class_II_beta_(MHCIIB)_gene_MHCIIB-Caca-DAB*01_allele_partial_cds/1-147
----------------------CCCCGTGCAGTCGGGGTCCCTGCCCCAAACGGACAGGC
TGGTTTGCGCCGTCATGGATTTCTACCTGCCGGAGATCGAGGTCAAGTGGTTCAAGAACG
GGCGGGAGGAGACGGAGCGCGTGGTGGCCACGGACGTGATCCAGAACGG-----------
------------------------------------------------------------
--------------------------------------------
>KJ162550.1_Casuarius_casuarius_MHC_class_II_beta_(MHCIIB)_gene_MHCIIB-Caca-DAB*02_allele_partial_cds/1-260
----------------------CCCCGTGCAGTCGGGGTCCCTGCCCCAAACGGACAGGC
TGGTTTGCGCCGTCATGGATTTCTACCCGCCGGAGATCGAGGTCAAGTGGTTCAAGAACG
GGCGGGAGGAGACGGAGCGCGTGGTGGCCACGGACGTGATCCAGAACGGAGACTGGACCT
ACCAGGTGCTGGTGATGCTGGAGACC--AGCCCGCAGCCCAGGGACACCTACACGTGCCA
GGTGGAGCACGCCAGCCTGCAGCACCCACTCACCCAGCACTGGG
>KJ162551.1_Casuarius_casuarius_MHC_class_II_beta_(MHCIIB)_gene_MHCIIB-Caca-DAB*03_allele_partial_cds/1-260
----------------------CCCCGTGCAGTCGGGGTCCCTGCCCCAAACGGACAGGC
TGGTTTGCGCCGTCATGGATTTCTACCCGCCGGAGATCGAGGTCAAGTGGTTCAAGAACG
GGCGGGAGGAGACGGAGCGCGTGGTGGCCACGGACGTGATCCAGAACGGAGACTGGACCT
ACCAGGTGCTGGTGATGCTGGAGACC--AGCCCGCAGCGCGGGGACACCTACACGTGCCA
GGTGGAGCACGCCAGCCTGCAGCACCCGCTCACCCAGCACTGGG
>KP182408.1_Nipponia_nippon_clone_Nini_MHC_Core_MHC_region_genomic_sequence(2)/1-282
TTCAGCCCAAGGTGAAGGTCTCCCCCATGCAGTCGAGCTCCCTGCCCCAGACGGACAGGC
TGGTTTGCGCCGTGACGGGATTTTACCCCGCGGAGATTGAGGTGAAGTGGTTCAAGAACG
GGCAGGAGGAGACGGAGCGCGTGGTGTCCACGGACGTGATCCAGAACGGAGACTGGACCT
ACCAGGTGCTGGTGATGCTGGAAACC--ACCCCGCAGCGCGGGGACACCTACACGTGCCA
GGTGGAGCACGTCAGCCTGCAGCACCCCGTCACCCAGGACTGGG
>KP182408.1_Nipponia_nippon_clone_Nini_MHC_Core_MHC_region_genomic_sequence(3)/1-264
------------------TCTACCCCGTGCAGTCGAGCTCCCTGCCCCAGACGGACAGGC
TGGTTTGCGCCGTGATGGATTTCTACCCCGCGGAGATTGAGGTGAAGTGGTTCAAGAACG
GGCAGGAGGAGACGGAGCGCGTGGTGTCCACGGACGTGATCCAGAACGGAGACTGGACCT
ACCAGGTGCTGGTGATGCTGGAAACC--ACCCCGCAGCGCGGGGACACCTACACGTGCCA
GGTGGAGCACGTCAGCCTGCAGCACCCCGTCACCCAGGACTGGG
>KP182408.1_Nipponia_nippon_clone_Nini_MHC_Core_MHC_region_genomic_sequence(4)/1-264
------------------TCTACCCCGTGCAGTCGAGCTCCCTGCCCCAGACGGACAGGC
TGGTTTGCGCCGTGATGGATTTCTACCCCGCGGAGATTGAGGTGAAGTGGTTCAAGAACG
GGCAGGAGGAGACGGAGCGCGTGGTGTCCACGGACGTGACCCAGAACGGAGACTGGACCT
ACCAGGTGCTGGTGATGCTGGAAACC--ACCCCGCAGCGCGGGGACACCTACACGTGCCA
GGTGGAGCACGTCAGCCTGCAGCACCCCGTCACCCAGGACTGGG
>KP182408.1_Nipponia_nippon_clone_Nini_MHC_Core_MHC_region_genomic_sequence/1-282
TTCAGCCCAAGGTGAAGGTCTCCCCCATGCAGTCGAGCTCCCTGCCCCAGACGGACAGGC
TGGTTTGCGCCGTGACGGGATTTTACCCCGCGGAGATTGAGGTGAAGTGGTTCAAGAACG
GGCAGGAGGAGACGGAGCGCGTGGTGTCCACGGACGTGATCCAGAACGGAGACTGGACCT
ACCAGGTGCTGGTGATGCTGGAAACC--ACCCCGCAGCGCGGGGACACCTACACGTGCCA
GGTGGAGCACGTCAGCCTGCAGCACCCCGTCACCCAGGACTGGG
>KP182414.1_Nipponia_nippon_DAB_(DAB)_mRNA_complete_cds/1-282
TTCAGCCCAAGGTGAAGGTCTCCCCCATGCAGTCGAGCTCCCTGCCCCAGACGGACAGGC
TGGTTTGCGCCGTGACGGGATTTTACCCCGCGGAGATTGAGGTGAAGTGGTTCAAGAACG
GGCAGGAGGAGACGGAGCGCGTGGTGTCCACGGACGTGATCCAGAACGGAGACTGGACCT
ACCAGGTGCTGGTGATGCTGGAAACC--ACCCCGCAGCGCGGGGACACCTACACGTGCCA
GGTGGAGCACGTCAGCCTGCAGCACCCCGTCACCCAGGACTGGG
>KP182415.1_Nipponia_nippon_DBB1_(DBB1)_mRNA_complete_cds/1-282
TTCAGCCCAAGGTGAAGGTCTCCCCCATGCAGTCGAGCTCCCTGCCCCAGACGGACAGGC
TGGTTTGCGCCGTGACGGGATTTTACCCCGCGGAGATTGAGGTGAAGTGGTTCAAGAACG
GGCAGGAGGAGACGGAGCGCGTGGTGTCCACGGACGTGATCCAGAACGGAGACTGGACCT
ACCAGGTGCTGGTGATGCTGGAAACC--ACCCCGCAGCGCGGGGACACCTACACGTGCCA
GGTGGAGCACGTCAGCCTGCAGCACCCCGTCACCCAGGACTGGG
>KP182416.1_Nipponia_nippon_DBB2_(DBB2)_mRNA_complete_cds/1-264
------------------TCTACCCCGTGCAGTCGAGCTCCCTGCCCCAGACGGACAGGC
TGGTTTGCGCCGTGATGGATTTCTACCCCGCGGAGATTGAGGTGAAGTGGTTCAAGAACG
GGCAGGAGGAGACGGAGCGCGTGGTGTCCACGGACGTGACCCAGAACGGAGACTGGACCT
ACCAGGTGCTGGTGATGCTGGAAACC--ACCCCGCAGCGCGGGGACACCTACACGTGCCA
GGTGGAGCACGTCAGCCTGCAGCACCCCGTCACCCAGGACTGGG
>KP182417.1_Nipponia_nippon_DBB3_(DBB3)_mRNA_complete_cds/1-264
------------------TCTACCCCGTGCAGTCGAGCTCCCTGCCCCAGACGGACAGGC
TGGTTTGCGCCGTGATGGATTTCTACCCCGCGGAGATTGAGGTGAAGTGGTTCAAGAACG
GGCAGGAGGAGACGGAGCGCGTGGTGTCCACGGACGTGATCCAGAACGGAGACTGGACCT
ACCAGGTGCTGGTGATGCTGGAAACC--ACCCCGCAGCGCGGGGACACCTACACGTGCCA
GGTGGAGCACGTCAGCCTGCAGCACCCCGTCACCCAGGACTGGG
>KR995142.1_Nipponia_nippon_clone_SC2_MHC_region_gene_cluster_partial_sequence/1-282
TTCAGCCCAAGGTGAAGGTCTCCCCCATGCAGTCGAGCTCCCTGCCCCAGACGGACAGGC
TGGTTTGCGCCGTGACGGGATTTTACCCCGCGGAGATTGAGGTGAAGTGGTTCAAGAACG
GGCAGGAGGAGACGGAGCGCGTGGTGTCCACGGACGTGATCCAGAACGGAGACTGGACCT
ACCAGGTGCTGGTGATGCTGGAAACC--ACCCCGCAGCGCGGGGACACCTACACGTGCCA
GGTGGAGCACGTCAGCCTGCAGCACCCCGTCACCCAGGACTGGG
>KU053963.1_Phoenicopterus_roseus_isolate_Int2_Ex3*1_MHC_class_II_antigen_B_gene_partial_cds/1-210
TTCAGCCCAAGGTGAGGGTCTACCCCGTGCAGTCGGGCTCCCTGCCCGAAACCAACAGGC
TGGTTTGCTACGTGACGGGGTTTTACCCCGCGGAGATCGAGGTGAAGTGGTTCAAGAATG
GGCAGGAGGAGACGGAGCGCGTGGTGTCCACGGACATGATCCAGAATGGAGACTGGACCT
ACCAGGTGCAGGTGATGCTGGAAACC--ACCC----------------------------
--------------------------------------------
>KU053964.1_Phoenicopterus_roseus_isolate_Int2_Ex3*2_MHC_class_II_antigen_B_gene_partial_cds/1-192
------------------TCTACCCCATGCAGTCGGGCTCCCTGCCCGAAACCAACAGGC
TGGTTTGCTATGTGATGGGGTTTTACCCCGCGGAGATCGAGGTGAAGTGGTTCAAGAACG
GGCAGGAGGAGACGGAGCGCGTGGTGTCCACGGACGTGATCCAGAACGGAGACTGGACCT
ACCAGGTGCTGGTGATGCTGGAAACC--ACCC----------------------------
--------------------------------------------
>KU053965.1_Phoenicopterus_roseus_isolate_Int2_Ex3*3_MHC_class_II_antigen_B_gene_partial_cds/1-210
TTCAGCCCAAGGTGAGGGTCTACCCCGTGCAGTCGGGCTCCCTGCCCGAAACCAACAGGC
TGGTTTGCTACGTGACGGGGTTTTACCCCGCGGAGATCGAGGTGAAGTGGTTCAAGAACG
AGCAGGAGGAGATGGAGCGCGTGGTGTCCACGGAGGTGATGCAGAATGGAGACTGGACCT
ACCAGGTGCGGGTGATGCTGGAAACC--ACCC----------------------------
--------------------------------------------
>KU053966.1_Phoenicopterus_roseus_isolate_Int2_Ex3*4_MHC_class_II_antigen_B_gene_partial_cds/1-192
------------------TCTACCCCGTGCAGTCGGGCTCCCTGCCCCAGACCGACAGGC
TGGTTTGCTACGTGACGGGGTTTTACCCCGCGGAGATCGAGGTGAAGTGGTTCAAGAACG
GGCAGGAGGAGACGGAGCGCGTGGTGTCCACGGACGTGATCCAGAACGGAGACTGGACCT
ACCAGGTGCTGGTGATGCTGGAAACC--ACCC----------------------------
--------------------------------------------
>KU053967.1_Phoenicopterus_ruber_isolate_Int2_Ex3*1_MHC_class_II_antigen_B_gene_partial_cds/1-210
TTCAGCCCAAGGTGAGGGTCTACCCCGTGCAGTCGGGCTCCCTGCCCGAAACCAACAGGC
TGGTTTGCTACGTGACGGGGTTTTACCCCGCGGAGATCGAGGTGAAGTGGTTCAAGAACG
AGCAGGAGGAGATGGAGCGCGTGGTGTCCACGGAGGTGATGCAGAATGGAGACTGGACCT
ACCAGGTGCGGGTGATGCTGGAAACC--ACCC----------------------------
--------------------------------------------
>KU053968.1_Phoenicopterus_ruber_isolate_Int2_Ex3*2_MHC_class_II_antigen_B_gene_partial_cds/1-192
------------------TCTACCCCGTGCAGTCGGGCTCCCTGCCCGAAACCAACAGGC
TGGTTTGCTGCGTGACGGGGTTTTACCCCGCGGAGATCGAGGTGAAGTGGTTCAAGAACG
GGCAGGAGGAGACGGAGCGCGTGGTGTCCACGGACGTGATCCAGAACGGAGACTGGACCT
ACCAGGTGCTGGTGATGCTGGAAACC--ACCC----------------------------
--------------------------------------------
>KU053969.1_Phoenicopterus_ruber_isolate_Int2_Ex3*4_MHC_class_II_antigen_B_gene_partial_cds/1-192
------------------TCTACCCCGTGCAGTCGGGCTCCCTGCCCCAGACCGACAGGC
TGGTTTGCTACGTGACGGGGTTTTACCCCGCGGAGATCGAGGTGAAGTGGTTCAAGAACG
GGCAGGAGGAGACGGAGCGCGTGGTGTCCACGGACGTGATCCAGAACGGAGACTGGACCT
ACCAGGTGCTGGTGATGCTGGAAACC--ACCC----------------------------
--------------------------------------------
>KU053970.1_Phoenicopterus_ruber_isolate_Int2_Ex3*3_MHC_class_II_antigen_B_gene_partial_cds/1-210
TTCAGCCCAAGGTGAGGGTCTTCCCCATGCAATCAAGCTCCCTGCCCGAAACCAACAGGC
TGGTTTGCTACGTGACGGGGTTTTACCCCGCGGAGATCGAGGTGAAGTGGTTCAAGAACG
GGCAGGAGGAGACGGAGCGCGTGGTGTCCACGGACGTGATCCAGAACGGAGACTGGACCT
ACCAGGTGCAGGTGATGCTGGAAACC--ACCC----------------------------
--------------------------------------------
>KU053971.1_Phoenicopterus_chilensis_isolate_Int2_Ex3*1_MHC_class_II_antigen_B_gene_partial_cds/1-192
------------------TCTACCCCATGCAGTCAGGCTCCCTGCCCGAAACCAACAGGC
TGGTTTGCTACGTGACGGGGTTTTACCCCGCGGAGATCGAGGTGAAGTGGTTCAAGAACG
GGCAGGAGGAGACGGAGCGCGTGGTGTCCACGGACGTGATCCAGAACGGAGACTGGACCT
ACCAGGTGCTGGTGATGCTGGAAACC--ACCC----------------------------
--------------------------------------------
>KU053972.1_Phoenicopterus_chilensis_isolate_Int2_Ex3*2_MHC_class_II_antigen_B_gene_partial_cds/1-210
TTCAGCCCAAGGTGAGGGTCTACCCCGTGCAGTCGAGCTCCCTGCCCGAAACCAACAGGC
TGGTTTGCTACGTGACGGGGTTTTACCCCGCGGAGATCGAGGTGAAGTGGTTCAAGAACG
GGCAGGAGGAGACGGAGCGCGTGGTGTCCACGGACATGATCCAGAACGGAGACTGGACCT
ACCAGGTGCAGGTGATGCTGGAAACC--ACCC----------------------------
--------------------------------------------
>KU053973.1_Phoenicopterus_chilensis_isolate_Int2_Ex3*3_MHC_class_II_antigen_B_gene_partial_cds/1-210
TTCAGCCCAAGGTGAGGGTCTTCCCCATGCAGTCGAGCTCCCTGCCCGAAACCAACAGGC
TGGTTTGCTACGTGACGGGGTTTTACCCTGCGGAGATTGAGGTGAAGTGGTTCAAGAACG
GGCAGGAGGAGACGGAGCGCGTGGTGTCCACGGACGTGATCCAGAACGGAGACTGGACCT
ACCAGGTGCTGGTGATGCTGGAAACC--ACCC----------------------------
--------------------------------------------
>KU053974.1_Phoenicoparrus_minor_isolate_Int2_Ex3*1_MHC_class_II_antigen_B_gene_partial_cds/1-210
TTCAGCCCAAGGTGAGGGTCTACCCCGTGCAGTCGAGCTCCCTGCCCGAAACCAACAAGC
TGGTTTGCTACGTGACGGGGTTTTACCCTGCGGAGATCGAGGTGAAGTGGTTCAAGAACG
GGCAGGAGGAGACGGAGCGTGTGGTGTCCACGGACGTGATCCAGAACGGAGACTGGACCT
ACCAGGTGCAGGTGATGCTGGAAACC--ACCC----------------------------
--------------------------------------------
>KU053975.1_Phoenicoparrus_minor_isolate_Int2_Ex3*2_MHC_class_II_antigen_B_gene_partial_cds/1-210
TTCAGCCCAAGGTGAGGGTCTACCCCGTGCAGTCGAGCTCCCTGCCCGAAACCAACAGGC
TGGTTTGCTACGTGACGGGGTTTTACCCCGCGGAGATCGAGGTGAAGTGGTTCAAGAATG
GGCAGGAGGAGACGGAGCGCGTGGTGTCCACGGACATGATCCAGAATGGAGACTGGACCT
ACCAGGTGCAGGTGATGCTGGAAACC--ACCC----------------------------
--------------------------------------------
>KU053976.1_Phoenicoparrus_minor_isolate_Int2_Ex3*3_MHC_class_II_antigen_B_gene_partial_cds/1-192
------------------TCTACCCCGTGCAGTCGGGCTCCCTGCCCCAGACCGACAGGC
TGGTTTGCTACATGACGGGGTTTTACCCCGCGGAGATCGAGGTGAAGTGGTTCAAGAACG
GGCAGGAGGAGACGGAGCGCGTGGTGTCCACGGATGTGATCCAGAACGGAGACTGGACCT
ACCAGGTGCTGGTGATGCTGGAAACC--ACCC----------------------------
--------------------------------------------
>KU053977.1_Phoenicoparrus_minor_isolate_Int2_Ex3*4_MHC_class_II_antigen_B_gene_partial_cds/1-210
TTCAGCCCAAGGTGAGGGTCTTCCCCATGCAGTCGGGCTCCCTGCCCGAAACCAACAGGC
TGGTTTGCTACGTGACGGGGTTTTACCCCGCGGAGATCGAGGTGAAGTGGTTCAAGAACG
AGCAGGAGGAGATGGAGCGCGTGGTGTCCACGGAGGTGATGCAGAATGGAGACTGGACCT
ACCAGGTGCGGGTGATGCTGGAAACC--ACCC----------------------------
--------------------------------------------
>KU053978.1_Phoenicoparrus_jamesi_isolate_Int2_Ex3*1_MHC_class_II_antigen_B_gene_partial_cds/1-192
------------------TCTACCCCGTGCAGTCGGGCTCCCTGCCCCAGACCGACAGGC
TGGTTTGCTACATGACGGGGTTTTACCCCGCGGAGATCGAGGTGAAGTGGTTCAAGAACG
GGCAGGAGGAGACGGAGCGCGTGGTGTCCACGGATGTGATCCAGAACGGAGACTGGACCT
ACCAGGTGCTGGTGATGCTGGAAACC--ACCC----------------------------
--------------------------------------------
>KU053979.1_Phoenicoparrus_jamesi_isolate_Int2_Ex3*2_MHC_class_II_antigen_B_gene_partial_cds/1-192
------------------TCTACCCCGTGCAGTCGAGCTCCCTGCCCGAAACCAACAAGC
TGGTTTGCTACGTGATGGGGTTTTACCCCGCGGAGATCGAGGTGAAGTGGTTCAAGAACG
GGCAGGAGGAGACGGAGCGCGTGGTGTCCACGGACGTGATGCAGAACGGAGACTGGACCT
ACCAGGTGCTGGTGATGCTGGAAACC--ACCC----------------------------
--------------------------------------------
>KU053980.1_Phoenicoparrus_jamesi_isolate_Int2_Ex3*3_MHC_class_II_antigen_B_gene_partial_cds/1-210
TTCAGCCCAAGGTGAGGGTCTTCCCCATGCAGTCGAGCTCCCTGCCCGAAACCAACAGGC
TGGTTTGCTACGTGACGGGGTTTTACCCCGCGGAGATCGAGGTGAAGTGGTTCAAGAACG
GGCAGGAGGAGACGGAGCGCGTGGTGTCCACGGACATGATCCAGAACGGAGACTGGACCT
ACCAGGTGCAGGTGATGCTGGAAACC--ACCC----------------------------
--------------------------------------------
>KU053981.1_Phoenicoparrus_jamesi_isolate_Int2_Ex3*4_MHC_class_II_antigen_B_gene_partial_cds/1-192
------------------TCTACCCCGTGCAGTCGGGCTCCCTGCCTGAAACCAACAGGC
TGGTTTGCTACGTGACGGGGTTTTACCCTGCGGAGATCGAGGTGAAGTGGTTCAAGAACG
GGCAGGAGGAGACGGAGCGCGTGGTGTCCACGGACGTGATCCAGAACGGAGACTGGACCT
ACCAGGTGCTGGTGATGCTGGAAACC--ACCC----------------------------
--------------------------------------------
>KU053982.1_Phoenicoparrus_andinus_isolate_Int2_Ex3*4_MHC_class_II_antigen_B_gene_partial_cds/1-192
------------------TCTACCCCGTGCAGTCGGGCTCCCTGCCCGAAACCAACAGGC
TGGTTTGCTACATGACGGGGTTTTACCCCGCGGAGATTGAGGTGAAGTGGTTCAAGAATG
GGCAGGAGGAGACGGAGCGCGTGGTGTCCACGGACGTGATGCAGAACGGAGACTGGACCT
ACCAGGTGCTGGTGATGCTGGAAACC--ACCC----------------------------
--------------------------------------------
>KU053983.1_Phoenicoparrus_andinus_isolate_Int2_Ex3*1_MHC_class_II_antigen_B_gene_partial_cds/1-210
TTCAGCCCAAGGTGAGGGTCTACCCCGTGCAGTCGAGCTCCCTGCCCGAAACCAACAAGC
TGGTTTGCTACGTGACGGGGTTTTACCCTGCGGAGATCGAGGTGAAGTGGTTCAAGAACG
GGCAGGAGGAGACGGAGCGCGTGGTGTCCACGGACGTGATCCAGAACGGAGACTGGACCT
ACCAGGTGCAGGTGATGCTGGAAACC--ACCC----------------------------
--------------------------------------------
>KU053984.1_Phoenicoparrus_andinus_isolate_Int2_Ex3*2_MHC_class_II_antigen_B_gene_partial_cds/1-210
TTCAGCCCAAGGTGAGGGTCTACCCCGTGCAGTCGGGCTCCCTGCCCGAAACCAACAGGC
TGGTTTGCTACGTGACGGGGTTTTACCCCGTGGAGATCGAGGTGAAGTGGTTCAAGAACG
GGCAGGAGGAGACGGAGCGCGTGGTGTCCACGGACGTGATCCAGAACGGAGACTGGACCT
ACCAGGTGCTGGTGATGCTGGAAACC--ACCC----------------------------
--------------------------------------------
>KU053985.1_Phoenicoparrus_andinus_isolate_Int2_Ex3*3_MHC_class_II_antigen_B_gene_partial_cds/1-192
------------------TCTACCCCGTGCAGTCAGGCTCCCTGCCCGAAACCAACAGGC
TGGTTTGCTACGTGACGGGGTTTTACCCCGCGGAGATTGAGGTGAAGTGGTTCAAGAACG
GGCAGGAGGAGACGGAGCGCGTGGTGTCCACGGACGTGATCCAGAACGGAGACTGGACCT
ACCAGGTGCTGGTGATGCTGGAAACC--ACCC----------------------------
--------------------------------------------
>KU053997.1_Phoenicopterus_roseus_isolate__Ex1_Ex3*6_MHC_class_II_antigen_B_gene_partial_cds/1-239
TTCAGCCCAAGGTGAGGGTCTACCCCGTGCAGTCGGGCTCCCTGCCCGAAACCAACAGGC
TGGTTTGCTACGTGACGGGGTTTTACCCCGCGGAGATCGAGGTGAAGTGGTTCAAGAACG
AGCAGGAGGAGATGGAGCGCGTGGTGTCCACGGAGGTGATGCAGAACGGAGACTGGACCT
ACCAGGTGCGGGTGATGCTGGAAACC--ACCCCCCAGCGTGGGGACACCTACATGTGCCA
G-------------------------------------------
>KU053998.1_Phoenicopterus_roseus_isolate__Ex1_Ex3*5_MHC_class_II_antigen_B_gene_partial_cds/1-239
TTCAGCCCAAGGTGAGGGTCTACCCCGTGCAGTCGAGCTCCCTGCCCGAAACCAACAAGC
TGGTTTGCTACGTGACGGGGTTTTACCCTGCGGAGATCGAGGTGAAGTGGTTCAAGAACG
GGCAGGAGGAGACGGAGCGTGTGGTGTCCACGGACGTGATCCAGAACGGAGACTGGACCT
ACCAGGTGCAGGTGATGCTGGAAACC--ACCCCCCAGCGTGGGGACACCTACATGTGCCA
G-------------------------------------------
>KU053999.1_Phoenicopterus_roseus_isolate__Ex1_Ex3*8_MHC_class_II_antigen_B_gene_partial_cds/1-221
------------------TCTACCCCGTGCAGTCGGGCTCCCTGCCCCAGACCGACAGGC
TGGTTTGCTACGTGACGGGGTTTTACCCCGCGGAGATCGAGGTGAAGTGGTTCAAGAACG
GGCAGGAGGAGACGGAGCGCGTGGTGTCCACGGACGTGATCCAGAATGGAGACTGGACCT
ACCAGGTGCTGGTGATGCTGGAAACC--ACCCCCCAGCGTGGGGACACCTACATGTGCCA
G-------------------------------------------
>KU054000.1_Phoenicopterus_roseus_isolate__Ex1_Ex3*7_MHC_class_II_antigen_B_gene_partial_cds/1-221
------------------TCTACCCCGTGCAGTCGGGCTCCCTGCCCGAAACCAACAGGC
TGGTTTGCTACGTGACGGGGTTTTACCCCGCGGAGATCGAGGTGAAGTGGTTCAAGAACG
GGCAGGAGGAGACGGAGCGCGTGGTGTCCACGGACGTGATCCAGAACGGAGACTGGACCT
ACCAGGTGCTGGTGATGCTGGAAACC--ACCCCCCAGCGTGGGGACACCTACATGTGCCA
G-------------------------------------------
>L42334.1_Lonchura_striata_(Lost_26)_MHC_class_II_beta_mRNA_complete_cds/1-159
------------------------------------------------------------
---------------------------------------AGGTGAGGTGGTTCCAGGGCC
AGCAGGAGCTCTCGGAGCACGTGGTGGCCACCGACGTGGTCCCCAACGC---ATGGACCT
ACCAGCTGCTGGTGCTGCTGGAAACC--CCCCCCCTTCCCCCGCTCACCTACACCTGCCA
GGTGGAGCACGGCAGCCTGGAGC---------------------
>L42335.1_Lonchura_striata_(Lost_5)_MHC_class_II_beta_mRNA_complete_cds/1-159
------------------------------------------------------------
---------------------------------------AGGTGAGGTGGTTCCAGGGCC
AGCAGGAGCTCTCGGAGCAGGTGGTGGCCACCGATGTGGTCCCCAACCG---CTGGACCT
ACCAGCTGCTGGTGCTGCTGGAAACC--CCCCCCCTTCCCCCGCTCACCTACACCTGCCA
GGTGGAGCACGGCAGCCTGGAGC---------------------
>LC062901.1_Grus_leucogeranus_Grle-DAB_gene_for_MHC_class_II_antigen_beta_partial_cds_allele:_Grle-DAB*01/1-282
TTCGGCCCGAGTTGAGCGTCTTCCCCATGCAGTCGAGCTCCCTGCCCCAGACCAACAGGC
TGGTTTGCTCCGTGACGGGATTTTACCCCGCCGAGATCGAGGTGAAGTGGTACAAGAACG
GGCAGGAGGAGACGGAGCGCGTGGTGTCCACGGACGTGATCCAGAACGGAGACTGGACCT
ACCAGGTGCTGGTGATGCTGGAGACC--GTCCCGCAGCGCGGGGACACCTACATGTGCCA
GGTGGAGCACGCCAGCCTGCAGCACCCCCTCACCCAGCACTGGG
>LC062902.1_Grus_leucogeranus_Grle-DAB_gene_for_MHC_class_II_antigen_beta_partial_cds_allele:_Grle-DAB*02/1-282
TTCGGCCCGAGTTGAGCGTCTTCCCCATGCAGTCGAGCTCCCTGCCCCAGACCAACAGGC
TGGTTTGCTCCGTGACGGGATTTTACCCCGCCGAGATCGAGGTGAAGTGGTACAAGAACG
GGCAGGAGGAGACGGAGCGCGTGGTGTCCACGGACGTGATCCAGAACGGAGACTGGACCT
ACCAGGTGCTGGTGATGCTGGAGACC--GTCCCGCAGCGCGGGGACACCTACATGTGCCA
GGTGGAGCACGCCAGCCTGCAGCACCCCCTCACCCAGCACTGGG
>LC062903.1_Grus_leucogeranus_Grle-DAB_gene_for_MHC_class_II_antigen_beta_partial_cds_allele:_Grle-DAB*03/1-282
TTCAGCCCGAGTTGAGCGTCTTCCCCATGCAGTCGAGCTCCCTGCCCCAGACCAACAGGC
TGGTTTGCTCCGTGACGGGATTTTACCCCGCCGAGATCAAGGTGAAGTGGTACAAGAACG
GGCAGGAGGAGACGGAGCGCGTGGTGTCCACGGACGTGATCCAGAACGGAGACTGGACCT
ACCAGGTGCTGGTGATGCTGGAGACC--GTCCCGCAGCGCGGGGACACCTACATGTGCCA
GGTGGAGCACGCCAGCCTGCAGCACCCCCTCACCCAGCACTGGG
>LC062904.1_Grus_leucogeranus_Grle-DAB_gene_for_MHC_class_II_antigen_beta_partial_cds_allele:_Grle-DAB*04/1-282
TTCGGCCCGAGTTGAGCGTCTTCCCCATGCAGTCGAGCTCCCTGCCCCAGACCAACAGGC
TGGTTTGCTCCGTGACGGGATTTTACCCCGCCGAGATCAAGGTGAAGTGGTACAAGAACG
GGCAGGAGGAGACGGAGCGCGTGGTGTCCACGGACGTGATCCAGAACGGAGACTGGACCT
ACCAGGTGCTGGTGATGCTGGAGACC--GTCCCGCAGCGCGGGGACACCTACATGTGCCA
GGTGGAGCACGCCAGCCTGCAGCACCCCCTCACCCAGCACTGGG
>LC062905.1_Grus_canadensis_Grcan-DAB_gene_for_MHC_class_II_antigen_beta_partial_cds_allele:_Grcan-DAB*01/1-282
TTCGGCCCGAGTTGAGCGTCTTCCCCATGCAGTCGAGCTCCCTGCCCCAGACCAACAGGC
TGGTTTGCTCCGTGACGGGATTTTACCCCGCCGAGATCGAGGTGAAGTGGTACAAGAACG
GGCAGGAGGAGACGGAGCGCGTGGTGTCCACGGACGTGATCCAGAACGGAGACTTGACCT
ACCAGGTGCTGGTGATGCTGGAGACC--GTCCCGCAGCGCGGGGACACCTACATGTGCCA
GGTGGAGCACGCCAGCCTGCAGCACCCCCTCACCCAGCACTGGG
>LC062906.1_Grus_canadensis_Grcan-DAB_gene_for_MHC_class_II_antigen_beta_partial_cds_allele:_Grcan-DAB*02/1-282
TTCGGCCCGAGTTGAGCGTCTTCCCCATGCAGTCGAGCTCCCTGCCCCAGACCAACAGGC
TGGTTTGCTCCGTGACGGGATTTTACCCCGCCGAGATCGAGGTGAAGTGGTACAAGAACG
GGCAGGAGGAGACGGAGCGCGTGGTGTCCACGGACGTGATCCAGAACGGAGACTGGACCT
ACCAGGTGCTGGTGATGCTGGAGACC--GTCCCGCAGCGCGGGGACACCTACATGTGCCA
GGTGGAGCACGCCAGCCTGCAGCACCCCCTCACCCAGCACTGGG
>LC062907.1_Grus_canadensis_Grcan-DAB_gene_for_MHC_class_II_antigen_beta_partial_cds_allele:_Grcan-DAB*03/1-282
TTCGGCCCGAGTTGAGCGTCTTCCCCATGCAGTCGAGCTCCCTGCCCCAGACCAACAGGC
TGGTTTGCTCCGTGACGGGATTTTACCCCGCCGAGATCGAGGTGAAGTGGTACAAGAACG
GGCAGGAGGAGACAGAGCGCGTGGTGTCCACGGACGTGATCCAGAACGGAGACTGGACCT
ACCAGGTGCTGGTGATGCTGGAGACC--GTCCCGCAGCGCGGGGACACCTACATGTGCCA
GGTGGAGCACGCCAGCCTGCAGCACCCCCTCACCCAGCACTGGG
>LC062908.1_Grus_vipio_Grvip-DAB_gene_for_MHC_class_II_antigen_beta_partial_cds_allele:_Grvip-DAB*01/1-282
TTCGGCCCGAGTTGAGCGTCTTCCCCATGCAGTCGAGCTCCCTGCCCCAGACCAACAGGC
TGGTTTGCTCCGTGACGGGATTTTACCCCGCCGAGATCGAGGTGAAGTGGTACAAGAACG
GGCAGGAGGAGACGGAGCGCGTGGTGTCCACGGACGTGATCCAGAACGGAGACTGGACCT
ACCAGGTGCTGGTGATGCTGGAGACC--GTCCCGCAGCGCGGGGACACCTACATGTGCCA
GGTGGAGCACGCCAGCCTGCAGCACCCCCTCACCCAGCACTGGG
>LC062909.1_Grus_vipio_Grvip-DAB_gene_for_MHC_class_II_antigen_beta_partial_cds_allele:_Grvip-DAB*02/1-282
TTCGGCCCGAGTTGAGCGTCTTCCCCATGCAGTCGAGCTCCCTGCCCCAGACCAACAGGC
TGGTTTGCTCCGTGACGGGATTTTACCCCGCCGAGATCGAGGTGAAGTGGTACAAGAACG
GGCAGGAGGAGACGGAGCGCGTGGTGTCCACGGACGTGATCCAGAACGGAGACTGGACCT
ACCAGGTGCTGGTGATGCTGGAGACC--GTCCCGCAGCGCGGGGACACCTACATGTGCCA
GGTGGAGCACGCCAGCCTGCAGCACCCCCTCACCCAGCACTGGG
>LC062910.1_Grus_vipio_Grvip-DAB_gene_for_MHC_class_II_antigen_beta_partial_cds_allele:_Grvip-DAB*03/1-282
TTCGGCCCGAGTTGAGCGTCTTCCCCATGCAGTCGAGCTCCCTGCCCCAGACCAACAGGC
TGGTTTGCTCCGTGACGGGATTTTACCCCGCCGAGATCGAGGTGAAGTGGTACAAGAACG
GGCAGGAGGAGACGGAGCGCGTGGTGTCCACGGACGTGATCCAGAACGGAGACTGGACCT
ACCAGGTGCTGGTGATGCTGGAGACC--GTCCCGCAGCGCGGGGACACCTACATGTGCCA
GGTGGAGCACGCCAGCCTGCAGCACCCCCTCACCCAGCACTGGG
>LC062911.1_Grus_vipio_Grvip-DAB_gene_for_MHC_class_II_antigen_beta_partial_cds_allele:_Grvip-DAB*04/1-282
TTCGGCCCGAGTTGAGCGTCTTCCCCATGCAGTCGAGCTCCCTGCCCCAGACCAACAGGC
TGGTTTGCTCCGTGACGGGATTTTACCCCGCCGAGATCGAGGTGAAGTGGTACAAGAACG
GGCAGGAGGAGACGGAGCGCGTGGTGTCCACGGACGTGATCCAGAACGGAGACTGGACCT
ACCAGGTGCTGGTGATGCTGGAGACC--GTCCCGCAGCGCGGGGACACCTACATGTGCCA
GGTGGAGCACGCCAGCCTGCAGCACCCCCTCACCCAGCACTGGG
>LC062912.1_Grus_antigone_antigone_Gran-DAB_gene_for_MHC_class_II_antigen_beta_partial_cds_allele:_Gran-DAB*01/1-282
TTCGGCCCGAGTTGAGCGTCTTCCCCATGCAGTCGAGCTCCCTGCCCCAGACCAACAGGC
TGGTTTGCTCCGTGACGGGATTTTACCCCGCCGAGATCGAGGTGAAGTGGTACAAGAACG
GGCAGGAGGAGACGGAGCGTGTGGTGTCCACGGACGTGATCCAGAACGGAGACTGGACCT
ACCAGGTGCTGGTGATGCTGGAGACC--GTCCCGCAGCGCGGGGACACCTACATGTGCCA
GGTGGAGCACGCCAGCCTGCAGCACCCCCTCACCCAGCACTGGG
>LC062913.1_Grus_antigone_antigone_Gran-DAB_gene_for_MHC_class_II_antigen_beta_partial_cds_allele:_Gran-DAB*02/1-282
TTCGGCCCGAGTTGAGCGTCTTCCCCATGCAGTCGAGCTCCCTGCCCCAGACCAACAGGC
TGGTTTGCTCCGTGACGGGATTTTACCCCGCCGAGATCGAGGTGAAGTGGTACAAGAACG
GGCAGGAGGAGACGGAGCGCGTGGTGTCCACGGACGTGATCCAGAACGGAGACTGGACCT
ACCAGGTGCTGGTGATGCTGGAGACC--GTCCCGCAGCGCGGGGACACCTACATGTGCCA
GGTGGAGCACGCCAGCCTGCAGCACCCCCTCACCCAGCACTGGG
>LC062914.1_Grus_antigone_antigone_Gran-DAB_gene_for_MHC_class_II_antigen_beta_partial_cds_allele:_Gran-DAB*03/1-282
TTCGGCCCGAGTTGAGCGTCTTCCCCATGCAGTCGAGCTCCCTGCCCCAGACCAACAGGC
TGGTTTGCTCCGTGACGGGATTTTACCCCGCCGAGATCGAGGTGAAGTGGTACAAGAACG
GGCAGGAGGAGACGGAGCGCGTGGTGTCCACAGACGTGATCCAGAACGGAGACTGGACCT
ACCAGGTGCTGGTGATGCTGGAGACC--GTCCCGCAGCGCGGGGACACCTACATGTGCCA
GGTGGAGCACGCCAGCCTGCAGCACCCCCTCACCCAGCACTGGG
>LC062915.1_Grus_antigone_antigone_Gran-DAB_gene_for_MHC_class_II_antigen_beta_partial_cds_allele:_Gran-DAB*04/1-282
TTCGGCCCGAGTTGAGCGTCTTCCCCATGCAGTCGAGCTCCCTGCCCCAGACCAACAGGC
TGGTTTGCTCCGTGACGGGATTTTACCCCGCCGAGATCGAGGTGAAGTGGTACAAGAACG
GGCAGGAGGAGACGGAGCGTGTGGTGTCCACGGACGTGATCCAGAACGGAGACTGGACCT
ACCAGGTGCTGGTGATGCTGGAGACC--GTCCCGCAGCGCGGGGACACCTACATGTGCCA
GGTGGAGCACGCCAGCCTGCAGCACCCCCTCACCCAGCACTGGG
>LC062916.1_Anthropoides_virgo_Grvir-DAB_gene_for_MHC_class_II_antigen_beta_partial_cds_allele:_Grvir-DAB*01/1-282
TTCGGCCCGAGTTGAGCGTCTTCCCCATGCAGTCGAGCTCCCTGCCCCAGACCAACAGGC
TGGTTTGCTCCGTGACGGGATTTTACCCCGCCGAGGTCGAGGTGAAGTGGTACAAGAACG
GGCAGGAGGAGACGGAGCGCGTGGTGTCCACGGACGTGATCCAGAACGGAGACTGGACCT
ACCAGGTGCTGGTGATGCTGGAGACC--GTCCCGCAGCGCGGGGACACCTACATGTGCCA
GGTGGAGCACGCCAGCCTGCAGCACCCCCTCACCCAGCACTGGG
>LC062917.1_Anthropoides_virgo_Grvir-DAB_gene_for_MHC_class_II_antigen_beta_partial_cds_allele:_Grvir-DAB*02/1-282
TTCGGCCCGAGTTGAGCGTCTTCCCCATGCAGTCGAGCTCCCTGCCCCAGACCAACAGGC
TGGTTTGCTCCGTGACGGGATTTTACCCCGCCGAGGTCGAGGTGAAGTGGTACAAGAACG
GGCAGGAGGAGACGGAGCGCGTGGTGTCCACGGACGTGATCCAGAACGGAGACTGGACCT
ACCAGGTGCTGGTGATGCTGGAGACC--GTCCCGCAGCGCGGGGACACCTACATGTGCCA
GGTGGAGCACGCCAGCCTGCAGCACCCCCTCACCCAGCACTGGG
>LC062918.1_Anthropoides_virgo_Grvir-DAB_gene_for_MHC_class_II_antigen_beta_partial_cds_allele:_Grvir-DAB*03/1-282
TTCGGCCCGAGTTGAGCGTCTTCCCCATGCAGTCGAGCTCCCTGCCCCAGACCAACAGGC
TGGTTTGCTCCGTGACGGGATTTTACCCCGCCGAGGTCGAGGTGAAGTGGTACAAGAACG
GGCAGGAGGAGACGGAGCGCGTGGTGTCCACGGACGTGATCCAGAACGGAGACTGGACCT
ACCAGGTGCTGGTGATGCTGGAGACC--GTCCCGCAGCGCGGGGACACCTACACGTGCCA
GGTGGAGCACGCCAGCCTGCAGCACCCCCTCACCCAGCACTGGG
>LC062919.1_Anthropoides_virgo_Grvir-DAB_gene_for_MHC_class_II_antigen_beta_partial_cds_allele:_Grvir-DAB*04/1-282
TTCGGCCCGAGTTGAGCGTCTTCCCCATGCAGTCGAGCTCCCTGCCCCAGACCAACAGGC
TGGTTTGCTCCGTGACGGGATTTTACCCCGCCGAGATCGAGGTGAAGTGGTACAAGAACG
GGCAGGAGGAGACGGAGCGCGTGGTGTCCACGGACGTGATCCAGAACGGAGACTGGACCT
ACCAGGTGCTGGTGATGCTGGAGACC--GTCCCGCAGCGCGGGGACACCTACATGTGCCA
GGTGGAGCACGCCAGCCTGCAGCACCCCCTCACCCAGCACTGGG
>LC062920.1_Anthropoides_paradiseus_Grpa-DAB_gene_for_MHC_class_II_antigen_beta_partial_cds_allele:_Grpa-DAB*01/1-282
TTCGGCCCGAGTTGAGCGTCTTCCCCATGCAGTCGAGCTCCCTGCCCCAGACCAACAGGC
TGGTTTGCTCCGTGACGGGATTTTACCCCGCCGAGATCGAGGTGAAGTGGTACAAGAACG
GGCAGGAGGAGACGGAGCGCGTGGTGTCCACGGACGTGATCCAGAACGGAGACTGGACCT
ACCAGGTGCTGGTGATGCTGGAGACC--GTCCCGCAGCGCGGGGACACCTACATGTGCCA
GGTGGAGCACGCCAGCCTGCAGCACCCCCTCACCCAGCACTGGG
>LC062921.1_Anthropoides_paradiseus_Grpa-DAB_gene_for_MHC_class_II_antigen_beta_partial_cds_allele:_Grpa-DAB*02/1-282
TTCGGCCCGAGTTGAGCGTCTTCCCCATGCAGTCGAGCTCCCTGCCCCAGACCAACAGGC
TGGTTTGCTCCGTGACGGGATTTTACCCCGCCGAGATCGAGGTGAAGTGGTACAAGAACG
GGCAGGAGGAGACGGAGCGCGTGGTGTCCACGGACGTGATCCAGAACGGAGACTGGACCT
ACCAGGTGCTGGTGATGCTGGAGACC--ACCCCGCAGCGCGGGGACACCTACATGTGCCA
GGTGGAGCACGCCAGCCTGCAGCACCCCCTCACCCAGCACTGGG
>LC062922.1_Anthropoides_paradiseus_Grpa-DAB_gene_for_MHC_class_II_antigen_beta_partial_cds_allele:_Grpa-DAB*03/1-282
TTCGGCCCGAGTTGAGCGTCTTCCCCATGCAGTCGAGCTCCCTGCCCCAGACCAACAGGC
TGGTTTGCTCCGTGACGGGATTTTACCCCGCCGAGATCGAGGTGAAGTGGTACAAGAACG
GGCAGGAGGAGACGGAGCGCGTGGTGTCCACGGACGTGATCCAGAACGGAGACTGGACCT
ACCAGGTGCTGGTGATGCTGGAGACC--ACCCCGCAGCGCGGGGACACCTACATGTGCCA
GGTGGAGCACGCCAGCCTGCAGCACCCCCTCACCCAGCACTGGG
>LC062923.1_Anthropoides_paradiseus_Grpa-DAB_gene_for_MHC_class_II_antigen_beta_partial_cds_allele:_Grpa-DAB*04/1-282
TTCGGCCCGAGTTGAGCGTCTTCCCCATGCAGTCGAGCTCCCTGCCCCAGACCAACAGGC
TGGTTTGCTCCGTGACGGGATTTTACCCCGCCGAGATCGAGGTGAAGTGGTACAAGAACG
GGCAGGAGGAGACGGAGCGCGTGGTGTCCACGGACGTGATCCAGAACGGAGACTGGACCT
ACCAGGTGCTGGTGATGCTGGAGACC--GTCCCGCAGCGCGGGGACACCTACATGTGCCA
GGTGGAGCACGCCAGCCTGCAGCACCCCCTCACCCAGCACTGGG
>LC062924.1_Grus_carunculatus_Grcar-DAB_gene_for_MHC_class_II_antigen_beta_partial_cds_allele:_Grcar-DAB*01/1-282
TTCGGCCCGAGTTGAGCGTCTTCCCCATGCAGTCGAGCTCCCTGCCCCAGACCAACAGGC
TGGTTTGCTCCGTGACGGGATTTTACCCCGCCGAGATCGAGGTGAAGTGGTACAAGAACG
GGCAGGAGGAGACGGAGCGCGTGGTGTCCACGGACGTGATCCAGAACGGAGACTGGACCT
ACCAGGTGCTGGTGATGCTGGAGACC--GTCCCGCAGCGCGGGGACACCTACATGTGCCA
GGTGGAGCACGCCAGCCTGCAGCACCCCCTCACCCAGCACTGGG
>LC062925.1_Grus_carunculatus_Grcar-DAB_gene_for_MHC_class_II_antigen_beta_partial_cds_allele:_Grcar-DAB*02/1-282
TTCGGCCCGAGTTGAGCGTCTTCCCCATGCAGTCGAGCTCCCTGCCCCAGACCAACAGGC
TGGTTTGCTCCGTGACGGGATTTTACCCCGCCGAGATCGAGGTGAAGTGGTACAAGAACG
GGCAGGAGGAGACGGAGCGCGTGGTGTCCACGGACGTGATCCAGAACGGAGACTGGACCT
ACCAGGTGCTGGTGATGCTGGAGACC--GTCCCGCAGCGCGGGGACACCTACATGTGCCA
GGTGGAGCACGCCAGCCTGCAGCACCCCCTCACCCAGCACTGGG
>LC062926.1_Grus_carunculatus_Grcar-DAB_gene_for_MHC_class_II_antigen_beta_partial_cds_allele:_Grcar-DAB*03/1-282
TTCGGCCCGAGTTGAGCGTCTTCCCCATGCAGTCGAGCTCCCTGCCCCAGACCAACAGGC
TGGTTTGCTCCGTGACGGGATTTTACCCCGCCGAGATCGAGGTGAAGTGGTACAAGAACG
GGCAGGAGGAGACGGAGCGCGTGGTGTCCACGGACGTGATCCAGAACGGAGACTGGACCT
ACCAGGTGCTGGTGATGCTGGAGACC--GTCCCGCAGCGCGGGGACACCTACATGTGCCA
GGTGGAGCACGCCAGCCTGCAGCACCCCCTCACCCACTACTGGG
>LC062927.1_Grus_carunculatus_Grcar-DAB_gene_for_MHC_class_II_antigen_beta_partial_cds_allele:_Grcar-DAB*04/1-282
TTCGGCCCGAGTTGAGCGTCTTCCCCATGCAGTCGAGCTCCCTGCCCCAGACCAACAGGC
TGGTTTGCTCCGTGACGGGATTTTACCCCGCCGAGATCGAGGTGAAGTGGTACAAGAACG
GGCAGGAGGAGACGGAGCGCGTGGTGTCCACGGACGTGATCCAGAACGGAGACTGGACCT
ACCAGGTGCTGGTGATGCTGGAGACC--GTCCCGCAGCGCGGGGACACCTACATGTGCCA
GGTGGAGCACGCCAGCCTGCAGCACCCCCTCACCCAGCACTGGG
>LC062928.1_Grus_japonensis_Grja-DAB_gene_for_MHC_class_II_antigen_beta_partial_cds_allele:_Grja-DAB*01/1-282
TTCGGCCCGAGTTGAGCGTCTTCCCCATGCAGTCGAGCTCCCTGCCCCAGACCAACAGGC
TGGTTTGCTCCGTGACGGGATTTTATCCCGCTGAGATTGAGGTGAAGTGGTACAAGAACG
GGCAGGAGGAGACGGAGCGCGTGGTGTCCACGGACGTGATCCAGAACGGAGACTGGACCT
ACCAGGTGCTGGTGATGCTGGAGACC--GTCCCGCAGCGCGGGGACACCTACATGTGCCA
GGTGGAGCATGCCAGCCTGCAGCACCCCCTCACCCACTACTGGG
>LC062929.1_Grus_japonensis_Grja-DAB_gene_for_MHC_class_II_antigen_beta_partial_cds_allele:_Grja-DAB*02/1-282
TTCGGCCCGAGTTGAGCGTCTTCCCCATGCAGTCGAGCTCCCTGCCCCAGACCAACAGGC
TGGTTTGCTCCGTGACGGGATTTTATCCCGCTGAGATTGAGGTGAAGTGGTACAAGAACG
GGCAGGAGGAGACGGAGCGCGTGGTGTCCACGGACGTGATCCAGAACGGAGACTGGACCT
ACCAGGTGCTGGTGATGCTGGAGACC--GTCCCGCAGCGCGGGGACACCTACATGTGCCA
GGTGGAGCACGCCAGCCTGCAGCACCCCCTCACCCACTACTGGG
>LC062930.1_Grus_japonensis_Grja-DAB_gene_for_MHC_class_II_antigen_beta_partial_cds_allele:_Grja-DAB*03/1-282
TTCGGCCCGAGTTGAGCGTCTTCCCCATGCAGTCGAGCTCCCTGCCCCAGACCAACAGGC
TGGTTTGCTCCGTGACGGGATTTTATCCCGCTGAGATTGAGGTGAAGTGGTACAAGAACG
GGCAGGAGGAGACGGAGCGCGTGGTGTCCACGGACGTGATCCAGAACGGAGACTGGACCT
ACCAGGTGCTGGTGATGCTGGAGACC--GTCCCGCAGCGCGGGGACACCTACATGTGCCA
GGTGGAGCACGCCAGCCTGCAGCACCCCCTCACCCACTACTGGG
>LC062931.1_Grus_japonensis_Grja-DAB_gene_for_MHC_class_II_antigen_beta_partial_cds_allele:_Grja-DAB*04/1-282
TTCGGCCCGAGTTGAGCGTCTTCCCCATGCAGTCGAGCTCCCTGCCCCAGACCAACAGGC
TGGTTTGCTCCGTGACGGGATTTTATCCCGCTGAGATTGAGGTGAAGTGGTACAAGAACG
GGCAGGAGGAGACGGAGCGCGTGGTGTCCACGGACGTGATCCAGAACGGAGACTGGACCT
ACCAGGTGCTGGTGATGCTGGAGACC--GTCCCGCAGCGCGGGGACACCTACATGTGCCA
GGTGGAGCACGCCAGCCTGCAGCACCCCCTCACCCAGCACTGGG
>LC062932.1_Grus_grus_Grgr-DAB_gene_for_MHC_class_II_antigen_beta_partial_cds_allele:_Grgr-DAB*01/1-282
TTCGGCCCGAGTTGAGCGTCTTCCCCATGCAGTCGAGCTCCCTGCCCCAGACCAACAGGC
TGGTTTGCTCCGTGACGGGATTTTATCCCGCCGAGATCGAGGTGAAGTGGTACAAGAACG
GGCAGGAGGAGACGGAGCGCGTGGTGTCCACGGACGTGATCCAGAACGGAGACTGGACCT
ACCAGGTGCTGGTGATGCTGGAGACC--GTCCCACAGCGCGGGGACACCTACATGTGCCA
GGTGGAGCACGCCAGCCTGCAGCACCCCCTCACCCAGCACTGGG
>LC062933.1_Grus_grus_Grgr-DAB_gene_for_MHC_class_II_antigen_beta_partial_cds_allele:_Grgr-DAB*02/1-282
TTCGGCCCGAGTTGAGCGTCTTCCCCATGCAGTCGAGCTCCCTGCCCCAGACCAACAGGC
TGGTTTGCTCCGTGACGGGATTTTATCCCGCCGAGATCGAGGTGAAGTGGTACAAGAACG
GGCAGGAGGAGACGGAGCGCGTGGTGTCCACGGACGTGATCCAGAACGGAGACTGGACCT
ACCAGGTGCTGGTGATGCTGGAGACC--GTCCCGCAGCGCGGGGACACCTACATGTGCCA
GGTGGAGCACGCCAGCCTGCAGCACCCCCTCACCCAGCACTGGG
>LC062934.1_Grus_grus_Grgr-DAB_gene_for_MHC_class_II_antigen_beta_partial_cds_allele:_Grgr-DAB*03/1-282
TTCGGCCCGAGTTGAGCGTCTTCCCCATGCAGTCGAGCTCCCTGCCCCAGACCAACAGGC
TGGTTTGCTCCGTGACGGGATTTTATCCCGCTGAGATTGAGGTGAAGTGGTACAAGAACG
GGCAGGAGGAGACGGAGCGCGTGGTGTCCACGGACGTGATCCAGAACGGAGACTGGACCT
ACCAGGTGCTGGTGATGCTGGAGACC--GTCCCGCAGCGCGGGGACACCTACATGTGCCA
GGTGGAGCACGCCAGCCTGCAGCACCCCCTCACCCAGCACTGGG
>LC062935.1_Grus_grus_Grgr-DAB_gene_for_MHC_class_II_antigen_beta_partial_cds_allele:_Grgr-DAB*04/1-282
TTCGGCCCGAGTTGAGCGTCTTCCCCATGCAGTCGAGCTCCCTGCCCCAGACCAACAGGC
TGGTTTGCTCCGTGACGGGATTTTATCCCGCTGAGATTGAGGTGAAGTGGTACAAGAACG
GGCAGGAGGAGACGGAGCGCGTGGTGTCCACGGACGTGATCCAGAACGGAGACTGGACCT
ACCAGGTGCTGGTGATGCTGGAGACC--GTCCCGCAGCGCGGGGACACCTACATGTGCCA
GGTGGAGCACGCCAGCCTGCAGCACCCCCTCACCCACTACTGGG
>LC062936.1_Grus_monacha_Grmo-DAB_gene_for_MHC_class_II_antigen_beta_partial_cds_allele:_Grmo-DAB*01/1-282
TTCGGCCCGAGTTGAGCGTCTTCCCCATGCAGTCGAGCTCCCTGCCCCAGACCAACAGGC
TGGTTTGCTCCGTGACGGGATTTTATCCCGCCGAGATCGAGGTGAAGTGGTACAAGAACG
GGCAGGAGGAGACGGAGCGCGTGGTGTCCACGGACGTGATCCAGAACGGAGACTGGACCT
ACCAGGTGCTGGTGATGCTGGAGACC--GTCCCGCAGCGCGGGGACACCTACATGTGCCA
GGTGGAGCACGCCAGCCTGCAGCACCCCCTCACCCAGCACTGGG
>LC062937.1_Grus_monacha_Grmo-DAB_gene_for_MHC_class_II_antigen_beta_partial_cds_allele:_Grmo-DAB*02/1-282
TTCGGCCCGAGTTGAGCGTCTTCCCCATGCAGTCGAGCTCCCTGCCCCAGACCAACAGGC
TGGTTTGCTCCGTGACGGGATTTTATCCCGCTGAGATTGAGGTGAAGTGGTACAAGAACG
GGCAGGAGGAGACGGAGCGCGTGGTGTCCACGGACGTGATCCAGAACGGAGACTGGACCT
ACCAGGTGCTGGTGATGCTGGAGACC--GTCCCGCAGCGCGGGGACACCTACATGTGCCA
GGTGGAGCACGCCAGCCTGCAGCACCCCCTCACCCACTACTGGG
>LC062938.1_Grus_monacha_Grmo-DAB_gene_for_MHC_class_II_antigen_beta_partial_cds_allele:_Grmo-DAB*03/1-282
TTCGGCCCGAGTTGAGCGTCTTCCCCATGCAGTCGAGCTCCCTGCCCCAGACCAACAGGC
TGGTTTGCTCCGTGACGGGATTTTATCCCGCTGAGATTGAGGTGAAGTGGTACAAGAACG
GGCAGGAGGAGACGGAGCGCGTGGTGTCCACGGACGTGATCCAGAACGGAGACTGGACCT
ACCAGGTGCTGGTGATGCTGGAGACC--GTCCCGCAGCGCGGGGACACCTACATGTGCCA
GGTGGAGCACGCCAGCCTGCAGCACCCCCTCACCCAGCACTGGG
>LC062939.1_Grus_nigricollis_Grni-DAB_gene_for_MHC_class_II_antigen_beta_partial_cds_allele:_Grni-DAB*01/1-282
TTCGGCCCGAGTTGAGCGTCTTCCCCATGCAGTCGAGCTCCCTGCCCCAGACCAACAGGC
TGGTTTGCTCCGTGACGGGATTTTATCCCGCCGAGATCGAGGTGAAGTGGTACAAGAACG
GGCAGGAGGAGACGGAGCGCGTGGTGTCCACGGACGTGATCCAGAATGGAGACTGGACCT
ACCAGGTGCTGGTGATGCTGGAGACC--GTCCCGCAGCGCGGGGACACCTACATGTGCCA
GGTGGAGCACGCCAGCCTGCAGCACCCCCTCACCCAGCACTGGG
>LC062940.1_Grus_nigricollis_Grni-DAB_gene_for_MHC_class_II_antigen_beta_partial_cds_allele:_Grni-DAB*02/1-282
TTCGGCCCGAGTTGAGCGTCTTCCCCATGCAGTCGAGCTCCCTGCCCCAGACCAACAGGC
TGGTTTGCTCCGTGACGGGATTTTATCCCGCTGAGATTGAGGTGAAGTGGTACAAGAACG
GGCAGGAGGAGACGGAGCGCGTGGTGTCCACGGACGTGATCCAGAACGGAGACTGGACCT
ACCAGGTGCTGGTGATGCTGGAGACC--GTCCCGCAGCGCGGGGACACCTACATGTGCCA
GGTGGAGCACGCCAGCCTGCAGCACCCCCTCACCCAGCACTGGG
>LC062941.1_Balearica_regulorum_Bare-DAB_gene_for_MHC_class_II_antigen_beta_partial_cds_allele:_Bare-DAB*01/1-282
TTCGGCCCGAGTTGAGCGTCTTCCCCATGCAGTCGAGCTCCCTGCCCCAGACCAACAGGC
TGGTTTGCTCCGTGACGGGATTTTACCCCGCGGAGATCGAGGTGAAGTGGTACAAGAACG
GGCAGGAGGAGACGGAGCGCGTGGTGTCCACGGACGTGATCCAGAACGGAGACTGGACCT
ACCAGGTGCTGGTGATGCTGGAGACC--ACCCCGCAGCGCGGGGACACCTACATGTGCCA
GGTGGAGCACGCCAGCCTGCAGCACCCCGTCACCCAGCACTGGG
>LC062942.1_Balearica_regulorum_Bare-DAB_gene_for_MHC_class_II_antigen_beta_partial_cds_allele:_Bare-DAB*02/1-282
TTCGGCCCGAGTTGAGCGTCTTCCCCATGCAGTCGAGCTCCCTGCCCCAGACCAACAGGC
TGGTTTGCTCCGTGACGGGATTTTACCCCGCGGAGATCGAGGTGAAGTGGTACAAGAACG
GGCAGGAGGAGACGGAGCGCGTGGTGTCCACGGACGTGATCCAGAACGGAGACTGGACCT
ACCAGGTGCTGGTGATGCTGGAGACC--ACCCCGCAGCGCGGGGACACCTACATGTGCCA
GGTGGAGCACGCCAGCCTGCAGCACCCCGTCACCCAGCACTGGG
>LC062943.1_Balearica_regulorum_Bare-DAB_gene_for_MHC_class_II_antigen_beta_partial_cds_allele:_Bare-DAB*03/1-282
TTCGGCCCGAGTTGAGCGTCTTCCCCATGCAGTCGAGCTCCCTGCCCCAGACCAACAGGC
TGGTTTGCTCCGTGACGGGATTTTACCCCGCGGAGATCGAGGTGAAGTGGTACAAGAACG
GGCAGGAGGAGACGGAGCGCGTGGTGTCCACGGACGTGATCCAGAACGGAGACTGGACCT
ACCAGGTGCTGGTGATGCTGGAGACC--ACCCCGCAGCGCGGGGACACCTACATGTGCCA
GGTGGAGCACGCCAGCCTGCAGCACCCCGTCACCCAGCACTGGG
>LC062944.1_Balearica_regulorum_Bare-DAB_gene_for_MHC_class_II_antigen_beta_partial_cds_allele:_Bare-DAB*04/1-282
TTCGGCCCGAGTTGAGCATCTTCCCCATGCAGTCGAGCTCCCTGCCCCAGACCAACAGGC
TGGTTTGCTCCGTGACGGGATTTTACCCCGCGGAGATCGAGGTGAAGTGGTACAAGAACG
GGCAGGAGGAGACGGAGCGCGTGGTGTCCACGGACGTGATCCAGAACGGAGACTGGACCT
ACCAGGTGCTGGTGATGCTGGAGACC--ACCCCGCAGCGCGGGGACACCTACATGTGCCA
GGTGGAGCACGCCAGCCTGCAGCACCCCGTCACCCAGCACTGGG
>LC062945.1_Balearica_pavonina_Bapa-DAB_gene_for_MHC_class_II_antigen_beta_partial_cds_allele:_Bapa-DAB*01/1-282
TTCGGCCCGAGTTGAGCGTCTTCCCCATGCAGTCGAGCTCCCTGCCCCAGACCAACAGGC
TGGTTTGCTCCGTGACGGGATTTTACCCCGCGGAGATCGAGGTGAAGTGGTACAAGAACG
GGCAGGAGGAGACGGAGCGCGTGGTGTCCACAGACGTGATCCAGAACGGAGACTGGACCT
ACCAGGTGCTGGTGATGCTGGAGACC--ACCCCGCAGCGCGGGGACACCTACATGTGCCA
GGTGGAGCACGCCAGCCTGCAGCACCCCGTCACCCAGCACTGGG
>LC062946.1_Balearica_pavonina_Bapa-DAB_gene_for_MHC_class_II_antigen_beta_partial_cds_allele:_Bapa-DAB*02/1-282
TTCGGCCCGAGTTGAGCGTCTTCCCCATGCAGTCGAGCTCCCTGCCCCAGACCAACAGGC
TGGTTTGCTCCGTGACGGGATTTTACCCCGCGGAGATCGAGGTGAAGTGGTACAAGAACG
GGCAGGAGGAGACGGAGCGCGTGGTGTCCACGGACGTGATCCAGAACGGAGACTGGACCT
ACCAGGTGCTGGTGATGCTGGAGACC--ACCCCGCAGCGCGGGGACACCTACATGTGCCA
GGTGGAGCACGCCAGCCTGCAGCACCCCATCACCCAGCACTGGG
>LC062947.1_Balearica_pavonina_Bapa-DAB_gene_for_MHC_class_II_antigen_beta_partial_cds_allele:_Bapa-DAB*03/1-282
TTCGGCCCGAGTTGAGCGTCTTCCCCATGCAGTCGAGCTCCCTGCCCCAGACCAACAGGC
TGGTTTGCTCCGTGACGGGATTTTACCCCGCGGAGATCGAGGTGAAGTGGTACAAGAACG
GGCAGGAGGAGACGGAGCGCGTGGTGTCCACGGACGTGATCCAGAACGGAGACTGGACCT
ACCAGGTGCTGGTGATGCTGGAGACC--ACCCCGCAGCGCGGGGACACCTACATGTGCCA
GGTGGAGCACGCCAGCCTGCAGCACCCCGTCACCCAGCACTGGG
>LC062948.1_Psophia_crepitans_Pscr-DAB_gene_for_MHC_class_II_antigen_beta_partial_cds_allele:_Pscr-DAB*01/1-272
--CCGCCCCAGCTGAGCGTCTTCCCCATGCAGTCGAGCTCCCTGCCCCAGACCAACAGGC
TGGTTTGCGCCGTCACGGGCTTCTACCCGGCGCAGATTGAGGTGAAGTGGTACAAGAACG
GGCAGGAGGAGACGGAGCGCGTGGTGTCCACGGACGTGATCCAGAACGGAGACTGGACCT
ACCAGGTGCTGGTGATGCTGGAAACC--ACCCCGCAGCGCGGGGACACCTACCTGTGCCA
GGTCGAGCACGTCAGCCTGCAGCACCCCGCCACCCA--------
>LC062949.1_Psophia_crepitans_Pscr-DAB_gene_for_MHC_class_II_antigen_beta_partial_cds_allele:_Pscr-DAB*02/1-280
--CCGCCCCAGCTGAGCGTCTTCCCCATGCAGTCGAGCTCCCTGCCCCAGACCAACAGGC
TGGTTTGCGCCGTCACGGGCTTCTACCCGGCGCAGATTGAGGTGAAGTGGTACAAGAACG
GGCAGGAGGAGATGGAGCGCGTGGTGTCCACGGACGTGATCCAGAACGGAGACTGGACCT
ACCAGGTGCTGGTGATGCTGGAAACC--ACCCCGCAGCGCGGGGACACCTACCTGTGCCA
GGTCGAGCACGTCAGCCTGCAGCACCCCGCCACCCACCACTGGG
>LC062950.1_Fulica_atra_Fuat-DAB_gene_for_MHC_class_II_antigen_beta_partial_cds_allele:_Fuat-DAB*266/1-273
TTCAGCCCAAGCTGAGCGTCTTCCCCATGCAGTCCAGCTCCCTGCCTGAGACCGACAGGC
TGGTTTGCCACGTGACGGGTTTCTACCCCTCGGAGATTGAGGTGAAATGGTTCAAGAATG
GGAAGGAGGAGACGGAGCACGTGGTGTCCACGGAGGTGATACAGAACGGAGACTGGACCT
ACCAGGTGACGGTGATGCTGGAAACC--ACCCCGCAGCATGGGGACACCTACATGTGCCA
GGTGGAGCATGCCAGCCTGCAGCACCCCGTCACCC---------
>LC062951.1_Fulica_atra_Fuat-DAB_gene_for_MHC_class_II_antigen_beta_partial_cds_allele:_Fuat-DAB*267/1-273
TTCAGCCCAAGCTGAGCGTCTTCCCCATGCAGTCCAGCTCCCTGCCTGAGACTGACAGGC
TGGTTTGCCACGTGACGGGTTTCTACCCCTCGGAGATCGAGGTGAAATGGTTCAAGAATG
GGAAGGAGGAGACGGAGCACGTGGTGTCCACGGAGGTGATACAGAACGGAGACTGGACCT
ACCAGGTGATGGTGATGCTGGAAACC--ACCCCGCAGCATGGGGACACCTACATGTGCCA
GGTGGAGCATGCCAGCCTGCAGCACCCCGTCACCC---------
>LC062952.1_Otis_tarda_Otta-DAB_gene_for_MHC_class_II_antigen_beta_partial_cds_allele:_Otta-DAB*01/1-282
TTCAGCCCAAGGCGAGGGTCGTGCCCATGCAGTCGGGCTCCCTGCCGGAGACCAACAGGC
TGGCTTGCTACGTGACGGGGTTTTACCCCGCGGAAATTGAGGTGAAGTGGTTCAAGAACG
GGCAGGAGGAGCTGGAGCGCGTGGTGTCCACGGACGTGATCCAGAACGGAGACTGGACCT
ACCAGGTGCTGGTGATGCTGGAAACC--AGCCCGCAGCGCGGGGACAGCTACATCTGCCA
GGTGGAGCACGTCAGCCTGCAGCAGCCCCTCACACACCACTGGG
>LC062953.1_Otis_tarda_Otta-DAB_gene_for_MHC_class_II_antigen_beta_partial_cds_allele:_Otta-DAB*02/1-282
TTCAGCCCAAGGCGAGGGTCGTGCCCATGCAGTCGGGCTCCCTGCCGGAGACCAACAGGC
TGGCTTGCTACGTGACGGGGTTTTACCCCGCGGAAATTGAGGTGAAGTGGTTCAAGAACG
GGCAGGAGGAGCTGGAGCGCGTGGTGTCCACGGACGTGATCCAGAACGGAGACTGGACCT
ACCAGGTGCTGGTGATGCTGGAAACC--AGCCCGCAGCGCGGGGACAGCTACATCTGCCA
GGTGGAGCACGTCAGCCTGCAGCAGCCCCTCACCCACCACTGGG
>LC062954.1_Otis_tarda_Otta-DAB_gene_for_MHC_class_II_antigen_beta_partial_cds_allele:_Otta-DAB*03/1-282
TTCAGCCCAAGGCGAGGGTCGTGCCCATGCAGTCGGGCTCCCTGCCGGAGACCAACAGGC
TGGCTTGCTACGTGACGGGGTTTTACCCCGCGGAGGTTGAGGTGAAGTGGTTCAAGAACG
GGCAGGAGGAGCTGGAGCGCGTGGTGTCCACGGACGTGATCCAGAACGGAGACTGGACCT
ACCAGGTGCTGGTGATGCTGGAAACC--AGCCCGCAGCGCGGGGACAGCTACATCTGCCA
GGTGGAGCACGTCAGCCTGCAGCAGCCCCTCACACACCACTGGG
>LC062955.1_Otis_tarda_Otta-DAB_gene_for_MHC_class_II_antigen_beta_partial_cds_allele:_Otta-DAB*04/1-282
TTCAGCCCAAGGCGAGGGTCGTGCCCATGCAGTCAGGCTCCCTGCCGGAGACCAACAGGC
TGGCTTGCTACGTGACGGGGTTTTACCCCGCGGAAGTTGAGGTGAAGTGGTTCAAGAACG
GGCAGGAGGAGCTGGAGCGCGTGGTGTCCACGGACGTGATCCAGAATGGAGACTGGACCT
ACCAGGTGCTGGTGATGCTGGAAACC--AGCCCGCAGCGCGGGGACAGCTACATCTGCCA
GGTGGAGCACGTCAGCCTGCAGCAGCCCCTCACACACCACTGGG
>LC180358.1_Ciconia_boyciana_DNA_Major_Histocompatibility_Complex(2)/1-264
------------------TCTACCCCATGCAGTCGAGCTCCCTGCCCCAGACCAACAGGC
TGGTTTGCGCTGTGATGGATTTCTACCCCGCGGAGATTGAGGTGAAGTGGTTCAAGAACG
GGCATGAGGAGACGGAGCGCGTGGTGTCCACGGACGTGATCCAGAACGGAGACTGGACCT
ACCAGGTGCTGGTGATGCTGGAAACC--ACCCCGCAGCGCGGGGAGACCTACATGTGCCA
GGTGGAGCACGTCAGCCTGCAGCACCCCGTCAGCCAGCACTGGG
>LC180358.1_Ciconia_boyciana_DNA_Major_Histocompatibility_Complex/1-282
TTCAGCCCAAGGTGAGGGTCTCCCCCATGCAGTCGAGCTCCCTGCCCCAGACCGACAGGC
TGGTTTGCGCCGTGACGGGCTTTTACCCCGCGGAGATTGAGGTGAAGTGGTTCAAGAACG
GGCATGAGGAGACGGAGCGCGTGGTGTCCACGGACGTGATCCAGAACGGAGACTGGACCT
ACCAGGTGCTGGTGATGCTGGAAACC--ACCCCGCAGCGCGGGGAGACCTACATGTGCCA
GGTGGAGCACGTCAGCCTGCAGCACCCCGTCAGCCAGCACTGGG
>LK075454.1_Apteryx_australis_mantelli_genome_assembly_AptMant0_scaffold_scaffold10885/1-122
TTCAGCCCAAGGTGATGGTGTCCCCCATGCAGTCGGGGTCCCTGCCCCAAACGGACAGGC
TGCTCTGCTACGTGATGGGGTTTTACCCGGCGGAGATCAAGGTCAAGTGGTTCAAGAACG
GG----------------------------------------------------------
------------------------------------------------------------
--------------------------------------------
>LK075717.1_Apteryx_australis_mantelli_genome_assembly_AptMant0_scaffold_scaffold10652/1-282
TTCAGCCCAAGGTGCTGGTGTCCCCCATGCAGTCGGGGTCCCTGCCCCAAACGGACAGGC
TGCTCTGCTACGTGACGGGCTTTTACCCGCCGGAGATCGAGGTCAAGTGGTTCAAGAACG
GGCGGGAGGAGACGGAGCGCGTGGTGGCCACGGACGTGATCCAGAACGGCGACTGGACCT
ACCAGGTGCTGGTGATGCTGGAAAGC--ATGCCGCAGAGCGGGGACACCTACACCTGCCA
GGTGGAGCACGCCAGCCTGCAGCAGCCGCTCACCCAGCACTGGG
>M26306.1_Chicken_(clone_CCII-4-1)_MHC_class_II_beta_chain_gene_complete_cds/1-271
----GCCCAAGGTGAGGGTCTCGGCGCTGCAGTCGGGCTCCCTGCCCGAAACCGACCGTC
TGGCGTGCTACGTGACGGGCTTCTACCCGCCGGAGATCGAGGTGAAGTGGTTCCTGAACG
GGCGGGAGGAGACGGAGCGCGTGGTGTCCACGGACGTGATGCAGAACGGGGACTGGACGT
ACCAGGTGCTGGTGGTGCTGGAGACC--GTCCCGCGGCGCGGGGACAGCTACGTGTGCCG
GGTGGAGCACGCCAGCCTGCGGCAGCCCATCAGCCAG-------
>M26307.1_Chicken_(clone_CCII-7-1)_MHC_class_II_beta_chain_gene_complete_cds/1-271
----GCCCAAGGTGAGGGTCTCGGCGCTGCAGTCGGGCTCCCTGCCCGAAACCGACCGTC
TGGCGTGCTACGTGACGGGCTTCTACCCGCCGGAGATCGAGGTGAAGTGGTTCCTGAACG
GGCGGGAGGAGACGGAGCGCGTGGTGTCCACGGACGTGATGCAGAACGGGGACTGGACGT
ACCAGGTGCTGGTGGTGCTGGAGACC--GTCCCGCGGCGCGGGGACAGCTACGTGTGCCG
GGTGGAGCACGCCAGCCTGCGGCAGCCCATCAGCCAG-------
>M29763.1_Chicken_MHC_class_II_B-LBII-beta_gene_complete_cds/1-271
----GCCCAAGGTGAGGGTCTCGGCGCTGCAGTCGGGCTCCCTGCCCGAAACCGACCGTC
TGGCGTGCTACGTGACGGGCTTCTACCCGCCGGAGATCGAGGTGAAGTGGTTCCTGAACG
GGCGGGAGGAGACGGAGCGCGTGGTGTCCACGGACGTGATGCAGAACGGGGACTGGACGT
ACCAGGTGCTGGTGGTGCTGGAGACC--GTCCCGCGGCGCGGGGACAGCTACGTGTGCCG
GGTGGAGCACGCCAGCCTGCGGCAGCCCATCAGCCAG-------
>M87653.1_Chicken_B-L_beta_chain_mRNA/1-271
----GCCCAAGGTGAGGGTCTCGGCGCTGCAGTCGGGCTCCCTGCCCGAAACCGACCGTC
TGGCGTGCTACGTGACGGGCTTCTACCCGCCGGAGATCGAGGTGAAGTGGTTCCTGAACG
GGCGGGAGGAGACGGAGCGCGTGGTGTCCACGGACGTGATGCAGAACGGGGACTGGACGT
ACCAGGTGCTGGTGGTGCTGGAGACC--GTCCCGCGGCGCGGGGACAGCTACGTGTGCCG
GGTGGAGCACGCCAGCCTGCGGCAGCCCATCAGCCAG-------
>M87654.1_Chicken_B-L_beta_chain_mRNA/1-271
----GCCCAAGGTGAGGGTCTCGGCGCTGCAGTCGGGCTCCCTGCCCGAAACCGACCGTC
TGGCGTGCTACGTGACGGGCTTCTACCCGCCGGAGATCGAGGTGAAGTGGTTCCTGAACG
GGCGGGAGGAGACGGAGCGCGTGGTGTCCACGGACGTGATGCAGAACGGGGACTGGACGT
ACCAGGTGCTGGTGGTGCTGGAGACC--GTCCCGCGGCGCGGGGACAGCTACGTGTGCCG
GGTGGAGCACGCCAGCCTGCGGCAGCCCATCAGCCAG-------
>M87655.1_Chicken_B-L_beta_chain_mRNA/1-271
----GCCCAAGGTGAGGGTCTCGGCGCTGCAGTCGGGCTCCCTGCCCGAAACCGACCGTC
TGGCGTGCTACGTGACGGGCTTCTACCCGCCGGAGATCGAGGTGAAGTGGTTCCTGAACG
GGCGGGAGGAGACGGAGCGCGTGGTGTCCACGGACGTGATGCAGAACGGGGACTGGACGT
ACCAGGTGCTGGTGGTGCTGGAGACC--GTCCCGCGGCGCGGAGACAGCTACGTGTGCCG
GGTGGAGCACGCCAGCCTGCGGCAGCCCATCAGCCAG-------
>NM_001044679.2_Gallus_gallus_Major_histocompatibility_complex_class_II_beta_chain_BLB1_(BLB1)_mRNA/1-271
----GCCCAAGGTGAGGGTCTCGGCGCTGCAGTCGGGCTCCCTGCCCGAAACCGACCGTC
TGGCGTGCTACGTGACGGGCTTCTACCCGCCGGAGATCGAGGTGAAGTGGTTCCTGAACG
GGCGGGAGGAGACGGAGCGCGTGGTGTCCACGGACGTGATGCAGAACGGGGACTGGACGT
ACCAGGTGCTGGTGGTGCTGGAGACC--GTCCCGCGGCGCGGGGACAGCTACGTGTGCCG
GGTGGAGCACGCCAGCCTGCGGCAGCCCATCAGCCAG-------
>NM_001310784.1_Anas_platyrhynchos_class_II_histocompatibility_antigen_B-L_beta_chain_(LOC101796920)_mRNA/1-270
----GCCCAAGGTGAGGGTCTCTCCCATGCAGTCGAGCTCGCTGCCCCAGACCGACAGGT
TGGCGTGTTACGTGACGGGCTTTTACCCCGCCGAGATCCAGTTGAAGTGGTTCAAGAACG
GCCAGGAGGAGACGAAGCACGTGGTGTCCACGGACGTGATCCAGAACGGGGACTGGACCT
ACCAGGTGCTGGTGATGCTGGAAAGC--ACCCCGCAGCACGGGGACACCTACGAGTGCCA
CGTGCAGCACGCCAGCCTGAAAAGCCCCATCACCCA--------
>NM_001310815.1_Anas_platyrhynchos_class_II_histocompatibility_antigen_B-L_beta_chain_(LOC101789604)_mRNA/1-270
----GCCCAAGGTGAGGGTCTCTCCCATGCAGTCGAGCTCGCTGCCCCAGACCGACAGGC
TGGCGTGCTACGTGACGGGCTTCTACCCCGCCGAGATCCAGGTGAAGTGGTTCAAGAACG
GCCAGGAGGAGACGAAGCACGTGGTGTCCACGGACGTGATCCAGAACGGGGACTGGACCT
ACCAGGTGCTGGTGATGCTGGAAAGC--ACCCCGCAGCATGGGGACACCTACGAGTGCCA
CGTGCAGCACGCCAGCCTGAAAAGCCCCATCATCCA--------
>NM_001318995.2_Gallus_gallus_Major_histocompatibility_complex_class_II_beta_chain_BLB2_(similar_to_HLA_class_II_D_beta_chain)_(BLB2)_mRNA/1-271
----GCCCAAGGTGAGGGTCTCGGCGCTGCAGTCGGGCTCCCTGCCCGAAACCGACCGTC
TGGCGTGCTACGTGACGGGCTTCTACCCGCCGGAGATCGAGGTGAAGTGGTTCCTGAACG
GGCGGGAGGAGACGGAGCGCGTGGTGTCCACGGACGTGATGCAGAACGGGGACTGGACGT
ACCAGGTGCTGGTGGTGCTGGAGACC--GTCCCGCGGCGCGGGGACAGCTACGTGTGCCG
GGTGGAGCACGCCAGCCTGCGGCAGCCCATCAGCCAG-------
>NM_001323214.1_Coturnix_japonica_class_II_histocompatibility_antigen_B-L_beta_chain-like_(LOC107321546)_mRNA/1-254
----GCCCAAGGTGAGGGTCTCGGCGCTGCAGTCGGGCTCCCTGGGCGAAAGCGACCGGC
TGGCGTGCTACGTGACGGGCTTCTACCCGCCGGAGATCGAGGTGAAGTGGTTCCAGAACG
GGAGGGAGGAGACGGAGCGCGTGGTGTCCACGGACGTGATGCAGAACGGGGACTGGACGT
ACCAGGTGCTGGTGGTGCTGGAGACC--GTCCCGCGGCGCGGGGACAGCTACGAGTGCCG
GGTGGAGCACGCCAGCCTGC------------------------
>S66480.1_Gallus_gallus_major_histocompatibility_complex_class_II_beta_chain_(S19)_mRNA_partial_cds/1-271
----GCCCAAGGTGAGGGTCTCGGCGCTGCAGTCGGGCTCCCTGCCCGAAACCGACCGTC
TGGCGTGCTACGTGACGGGCTTCTACCCGCCGGAGATCGAGGTGAAGTGGTTCCTGAACG
GGCGGGAGGAGACGGAGCGCGTGGTGTCCACGGACGTGATGCAGAACGGGGACTGGACGT
ACCAGGTGCTGGTGGTGCTGGAGACC--GTCCCGCGGCGCGGGGACAGCTACGTGTGCCG
GGTGGAGCACGCCAGCCTGCGGCAGCCCATCAGCCAG-------
>U02881.1_Gallus_gallus_SPAFAS_line_11_MHC_class_II_B-L_beta_chain_mRNA_partial_cds/1-271
----GCCCAAGGTGAGGGTCTCGGCGCTGCAGTCGGGCTCCCTGCCCGAAACCGACCGTC
TGGCGTGCTACGTGACGGGCTTCTACCCGCCGGAGATCGAGGTGAAGTGGTTCCTGAACG
GGCGGGAGGAGACGGAGCGCGTGGTGTCCACGGACGTGATGCAGAACGGGGACTGGACGT
ACCAGGTGCTGGTGGTGCTGGAGACC--GTCCCGCGGCGCGGGGACAGCTACGTGTGCCG
GGTGGAGCACGCCAGCCTGCGGCAGCCCATCAGCCAG-------
>U23958.1_Aphelocoma_coerulescens_isolate_2.2_MHC_class_II_B_mRNA_partial_cds/1-229
--------------------------------TCGAGCTCCCAGCCCAGCCCCGGCCGCC
TGCTCTGCTCCGTGATGGATTTCTACCCTGCCGAGATCCAGGTGAGGTGGTTCCAGGGCC
AGCAGGAGCTCTCGGTCCACGTGGTGGCCACCGACATCGTCCCCAACGGGGACTGGACCT
ACCAGCTGCTGGTGCTGCTGGAAATT--CCCCCCCAGCGCGGGGTCAGCTACACCTGCCA
GGTGGAGCACGTCAGCCTGGAGC---------------------
>U23959.1_Aphelocoma_coerulescens_isolate_2.3_MHC_class_II_B_mRNA_partial_cds/1-229
--------------------------------TCGAGCTCCCAGGCCAACCCCGGCCGCC
TGCTCTGCTCCGTGATGGATTTCTACCCTGCCGAGATCCAGTTGAGGTGGTTTCAGGGCC
ACCAGGAGCTCTCGGTCCACGTGGTGCCCACCGACATCGTCCCCAACGGGGATTGGACCT
ACCAACTGCTGGTGCTGCTGGAAATT--CCCCCCCAGCTCGGGGTCAGCTACACCTGCCA
GGTGGAGCACGTCAGCCTGGAGC---------------------
>U23960.1_Aphelocoma_coerulescens_isolate_2.4_MHC_class_II_B_mRNA_partial_cds/1-196
------------------------------------------------------------
-----TGCTCCGTGATGGATTTCTACCCTGCCGAGATCCAGGTGAGGTGGTTCCAGGGCC
AGCAGGAGCTCTCGGGCCACGTGGTGCCCACCGACATCGTCCCCAACGGGGACTGGACCT
ACCAACTGCTGGTCCTGCTGGAAATT--CCCCCCCAGCACGGGGTCAGCTACACCTGCCA
GGTGGAGCACGTCAGCCTGGAGC---------------------
>U23961.1_Aphelocoma_coerulescens_isolate_3.1_MHC_class_II_B_mRNA_partial_cds/1-229
--------------------------------TCGAGCTCCCAGCCCAGCCCCGGCCGCC
TGCTCTGCTCCGTGATGGATTTCTACCCTGCCGAGATCCAGGTGAGGTGGTTCCAGGGCC
AGCAGGAGCTCTCGGGCCACGTGGTGGCCACCGACATCGTCCCCAACGGGGACTGGACCT
ACCAGCTGCTGGTGCTGCTGGAAATT--CCCCCCCAGCTCGGGGTCAGCTACACCTGCCA
GGTGGAGCACGTCAGCCTGGAGC---------------------
>U23962.1_Aphelocoma_coerulescens_isolate_3.2_MHC_class_II_B_mRNA_partial_cds/1-229
--------------------------------TCGAGCTCCCAGCCCAGCCCCGGCCGCC
TGCTCTGCTCCGTGATGGATTTCTACCCTTCCGAGATCCAGGTGAGGTGGTTCCAGGGCC
AGCAGGAGCTCTCGGGCCACGTGGTGGCCACCGACATCGTCCCCAACGGGGACTGGACCT
ACCAGCTGCTGGTGCTGCTGGAAATT--CCCCCCCAGCGCGGGGTCAGCTACACCTGCCA
GGTGGAGCACGTCAGCCTGGAGC---------------------
>U23963.1_Aphelocoma_coerulescens_isolate_3.3_MHC_class_II_B_mRNA_partial_cds/1-229
--------------------------------TCGAGCTCCCAGCCCAGCCCCGGCCGCC
TGCTCTGCTCCGTGATGGATTTCTACCCTGCCGAGATCCAGGTGAGGTGGTTCCAGGGCC
AGCAGGAGCTCTCGGGCCACGTGGTGGCCACCGACATCGTCCCCAACGGGGACTGGACCT
ACCAGCTGCTGGTGCTGCTGGAAATT--CCCCCCCAGCGCGGGGTCAGCTACACCTGCCA
GGTGGAGCACGTCAGCCTGGAGC---------------------
>U23964.1_Aphelocoma_coerulescens_isolate_3.4_MHC_class_II_B_mRNA_partial_cds/1-229
--------------------------------TCGAGCTCCCAGCCCAGCCCCGGCCGCC
TGCTCTGCTCCGTGATGGATTTCTACCCTGCCGAGATCCAGGTGAGGTGGTTCCAGGGCC
AGCAGGAGCTCTCGGGCCACGTGGTGGCCACCGACATCGTCCCCAACGGGGACTGGACCT
ACCAGCTGCTGGTGCTGCTGGAAATT--CCCCCCCAGCGCGGGGTCAGCTACACCTGCCA
GGTGGAGCACGTCAGCCTGGAGC---------------------
>U23965.1_Aphelocoma_coerulescens_isolate_3.5_MHC_class_II_B_mRNA_partial_cds/1-229
--------------------------------TCGAGCTCCCAGCCCAGCCCCGGCCGCC
TGCTCTGCTCCGTGATGGATTTCTACCCTGCCGAGATCCAGGTGAGGTGGTTCCAGGGCC
AGCAGGAGCTCTCGGGCCACGTGGTGGCCACCGACATCGTCCCCAACGGGGACTGGACCT
ACCAGCTGCTGGTGCTGCTGGAAATT--CCCCCCCAGCTCGGGGTCAGCTACACCTGCCA
GGTGGAGCACGTCAGCCTGGAGC---------------------
>U23966.1_Aphelocoma_coerulescens_isolate_3.6_MHC_class_II_B_mRNA_partial_cds/1-196
------------------------------------------------------------
-----TGCTCCGTGATGGATTTCTACCCTGCCGAGATCCAGGTGAGGTGGTTCCAGGGCC
AGCAGGAGCTCTCGGGCCACGTGGTGGCCACCGACATCGTCCCCAACGGGGACTGGACCT
ACCAGCTGCTGGTGCTGCTGGAAATT--CCCCCCCAGCGCGGGGTCAGCTACACCTGCCA
GGTGGAGCACGTCAGCCTGGAGC---------------------
>U23967.1_Agelaius_phoeniceus_isolate_1.3_MHC_class_II_B_mRNA_partial_cds/1-250
--------------------------------TCGAGCTCCCAGCCCGGCCCCGGCCGCC
TGCTCTGCTCCGTGATGGATTTCTACCCTGCTGCCATCCAGGTGAGGTGGTTCCAGGGCC
AGCAGGAGCTCTCGGAGCACGTGGTGGCCACCAACGTGGTCCCCAACGGGGACTGGACCT
ACCAGCTGCTGGTGCTGCTGGAAACG--CCGCCCCGGCGCGGGCTCACCTACAGCTGCCA
GGTGGAGCACGTCAGCCTGGAGCAGCCCCTGAGCCGGCACTGGG
>U23968.1_Carpodacus_mexicanus_isolate_1.1_MHC_class_II_B_mRNA_partial_cds/1-229
--------------------------------TCGAGCTCCCAGCCCGGCCCCGGCCGCC
TGCTCTGCTCCGTGATGGATTTCTACCCCGCCCCGATCCAGGTGAGGTGGTTCCAGGGCC
AGCAGGAGCTCTCGGAGCACGTGGTGGCCACCGACGTGGTCCCCAACGGGGACTGGACCT
ACCAGCTGCTGGTGCTGCTGGAAAGC--CCGGCCCGGCGCGGGCTCACCTACACCTGCCA
GGTGGAGCACGTCAGCCTGGAGC---------------------
>U23969.1_Carpodacus_mexicanus_isolate_1.2_MHC_class_II_B_mRNA_partial_cds/1-174
------------------------------------------------------------
-----TGCTCCGTGATGGATTTCTACCCCGCCCCGATCCAGGTGAGGTGGTTCCAGGGCC
AGCAGGAGCTCTCGGAGCACGTGGTGGCCACCGACGTGGTCCCCAACGGGGACTGGACCT
ACCAGCTGCTGGTGCTGCTGGAAAGC--CCGGCCCGGCGCGGGCTCACCTACACCTGCCA
G-------------------------------------------
>U23970.1_Agelaius_phoeniceus_isolate_1.1_MHC_class_II_B_mRNA_partial_cds/1-250
--------------------------------TCGAGCTCCCAGCCCGGCCCCGACCGCC
TGCTCTGCTCCGTGATGGATTTCTACCCTGCTGCCATCCAGGTGAGGTGGTTCCAGGGCC
AGCAGGAGCTCTCGGAGCACGTGGTGGCCACCGACGTGGTCCCCAACGGGGACTGGACCT
ACCAGCTGCTGGTGCTGCTGGAAACG--CCGCCCCGGCGCGGGCTCACCTACAGCTGCCA
GGTGGAGCACGTCAGCCTGGAGCAGCCCCTGAGCCGGCACTGGG
>U23971.1_Agelaius_phoeniceus_isolate_1.2_MHC_class_II_B_mRNA_partial_cds/1-229
--------------------------------TCGAGCTCCCAGCCCGGCCCCGGCCGCC
TGCTCTGCTCCGTGATGGATTTCTACCCTGCTGCCATCCAGGTGAGGTGGTTCCAGGGCC
AGCAGGAGCTCTCGGAGCACGTGGTGGCCACCGACGTGGTCCCCAACGGGGACTGGACCT
ACCAGCTGCTGGTGCTGCTGGAAACG--CCGCCCCGGCGCGGGCTCACCTACAGCTGCCA
GGTGGAGCACGTCAGCCTGGAGC---------------------
>U23972.1_Aphelocoma_coerulescens_isolate_1.1_MHC_class_II_B_mRNA_partial_cds/1-229
--------------------------------TCGAGCTCCCAGCCCAGCCCCGGCCGCC
TGCTCTGCTCCGTGATGGATTTCTACCCTGCCGAGATCCAGGTGAGGTGGTTCCAGGGCC
AGCAGGAGCTCTCGGGCCACGTGGTGGCCACCGACATCGTCCCCAACGGGGACTGGACCT
ACCAGCTGCTGGTGCTGCTGGAAATT--CCCCCCCAGCGCGGGGTCAGCTACACCTGCCA
GGTGGAGCACGTCAGCCTGGAGC---------------------
>U23973.1_Aphelocoma_coerulescens_isolate_1.2_MHC_class_II_B_mRNA_partial_cds/1-229
--------------------------------TCGAGCTCCCAGCCCAGCCCCGGCCGCC
TGCTCTGCTCCGTGATGGATTTCTACCCTGCCGAGATCCAGGTGAGGTGGTTCCAGGGCC
AGCAGGAGCTCTCGGGCCACGTGGTGGCCACCGACATCGTCCCCAACGGGGACTGGACCT
ACCAGCTGCTGGTGCTGCTGGAAATT--CCCCCCCAGCGCGGGGTCAGCTACACCTGCCA
GGTGGAGCACGTCAGCCTGGAGC---------------------
>U23975.1_Aphelocoma_coerulescens_isolate_2.1_MHC_class_II_B_mRNA_partial_cds/1-229
--------------------------------TCGAGCTCCCAGCCCAGCCCCGGCCGCC
TGCTCTGCTCCGTGATGGATTTCTACCCTGCCGAGATCCAGGTGAGGTGGTTCCAGGGCC
AGCAGGAGCTCTCGGGCCACGTGGTGGCCACCGACATCGTCCCCAACGGGGACTGGACCT
ACCAGCTGCTGGTGCTGCTGGAAATT--CCCCCCCAGCGCGGGGTCAGCTACACCTGCCA
GGTGGAGCACGTCAGCCTGGAGC---------------------
>U23976.1_Carpodacus_mexicanus_isolate_2.1_MHC_class_II_B_mRNA_partial_cds/1-229
--------------------------------TCGAGCTCCCAGCCCGGCCCCGGCCGCC
TGCTCTGCTCCGTGATGGATTTCTACCCCGCCCCGATCCAGGTGAGGTGGTTCCAGGGCC
AGCAGGAGCTCTCGGAGCACGTGGTGGCCACCGACGTGGTCCCCAACGGGGACTGGACCT
ACCAGCTGCTGGTGCTGCTGGAAAGC--CCGGCCCGGCGCGGGCTCACCTACACCTGCCA
GGTGGAGCACGTCAGCCTGGAGC---------------------
>X07447.1_Gallus_domesticus_B-L(beta)_gene_for_MHC_Class_II_antigen_exon_2-6/1-278
----GCCCAAGGTGAGGATCTTCGCGCTGCAGTCGGGCTCCCTGCCCCAAACCGACCGGC
TGGCTTGCTACGTGACGGGCTTCTACCCGCCGGAGATCGAGGTGAAGTGGTTCCAGAACG
GGCAGGAGGAGACAGAGCGCGTGGTGTCCACGGACGTGATCCAGAACGGGGATTGGACGT
ACCAGGTGCTGGTGGTGCTGGAGATC--AGCCCACGGCACGGGGACAGCTATGTGTGCCA
GGTGGAGCACACCAGCCTGCAGCAGCCCATCACCCAGCGCTGGG
>XM_002193356.2_PREDICTED:_Taeniopygia_guttata_class_II_histocompatibility_antigen_B-L_beta_chain-like_(LOC100229550)_partial_mRNA/1-250
--------------------------------TCGAGCTCCCAGCCCGGCCCCGGCCGCC
TGCTCTGCTCCGTGCTGGATTTCTACCCTGCCCCGATCCAGGTGAGGTGGTTCCAGGGCC
AGCAGGAGCTCTCGGAGCACGTGGTGGCCACCGAGGTGGTCCCCAACGGGGACTGGAGCT
ACCAGCTGCTGGTGCTGCTGGAAACC--CCCCCCCGGCGCGGGCTCACCTACAGCTGCCA
GGTGGAGCACGGCAGCCTGGAGCACCCCCTGAGCCAGAGCTGGG
>XM_002194639.2_PREDICTED:_Taeniopygia_guttata_class_II_histocompatibility_antigen_B-L_beta_chain-like_(LOC100222832)_mRNA/1-250
--------------------------------TCGAGCTCCCAGCCCGGCCCCGGCCGCC
TGCTCTGCTCCGTGCTGGATTTCTACCCTGCCCCGATCCAGGTGAGGTGGTTCCAGGGCC
AGCAGGAGCTCTCGGAGCACGTGGTGGCCACCGAGGTGGTCCCCAACGGGGACTGGAGCT
ACCAGCTGCTGGTGCTGCTGGAAACC--CCCCCCCGGCGCGGGCTCACCTACAGCTGCCA
GGTGGAGCACGGCAGCCTGGAGCACCCCCTGAGCCAGAGCTGGG
>XM_002197722.1_PREDICTED:_Taeniopygia_guttata_class_II_histocompatibility_antigen_B-L_beta_chain-like_(LOC100218309)_partial_mRNA/1-250
--------------------------------TCGAGCTCCCAGCCCGGCCCCGGCCGCC
TGCTCTGCTCCGTGCTGGATTTCTACCCTGCCCCGATCCAGGTGAGGTGGTTCCAGGGCC
AGCAGGAGCTCTCGGAGCACGTGGTGGCCACCGAGGTGGTCCCCAACGGGGACTGGAGCT
ACCAGCTGCTGGTGCTGCTGGAAACC--CCCCCCCGGCGCGGGCTCACCTACAGCTGCCA
GGTGGAGCACGGCAGCCTGGAGCACCCCCTGAGCCAGAGCTGGG
>XM_002198130.2_PREDICTED:_Taeniopygia_guttata_rano_class_II_histocompatibility_antigen_A_beta_chain-like_(LOC100231315)_partial_mRNA(2)/1-250
--------------------------------TCGAGCTCCCAGCCCGGCCCCGGCCGCC
TGCTCTGCTCCGTGCTGGATTTCTACCCTGCCCCGATCCAGGTGAGGTGGTTCCAGGGCC
AGCAGGAGCTCTCGGAGCACGTGGTGGCCACCGAGGTGGTCCCCAACGGGGACTGGAGCT
ACCAGCTGCTGGTGCTGCTGGAAACC--CCCCCCCGGCGCGGGCTCACCTACAGCTGCCA
GGTGGAGCACGGCAGCCTGGAGCACCCCCTGAGCCAGAGCTGGG
>XM_002198130.2_PREDICTED:_Taeniopygia_guttata_rano_class_II_histocompatibility_antigen_A_beta_chain-like_(LOC100231315)_partial_mRNA/1-250
--------------------------------TCGAGCTCCCAGCCCGGCCCCGGCCGCC
TGCTCTGCTCCGTGCTGGATTTCTACCCTGCCCCGATCCAGGTGAGGTGGTTCCAGGGCC
AGCAGGAGCTCTCGGAGCACGTGGTGGCCACCGAGGTGGTCCCCAACGGGGACTGGAGCT
ACCAGCTGCTGGTGCTGCTGGAAACC--CCCCCCCGGCGCGGGCTCACCTACAGCTGCCA
GGTGGAGCACGGCAGCCTGGAGCACCCCCTGAGCCAGAGCTGGG
>XM_002198161.2_PREDICTED:_Taeniopygia_guttata_class_II_histocompatibility_antigen_B-L_beta_chain-like_(LOC100229282)_mRNA/1-142
------------------------------------------------------------
------------------------------------------------------------
--------------------GTGGTGGCCACCGACATTTTCCCCAGCGGGGACTGGACCT
ACCAGCTCCTGGTGCTGCTGGAAACC--CCAACCCGGGCCGGGCTCACCTACACCTGCCA
GGTGGAGCACGGCAGCCTGGAGCACCCCCTGAGCCGCCACTGGG
>XM_002200257.2_PREDICTED:_Taeniopygia_guttata_class_II_histocompatibility_antigen_B-L_beta_chain-like_(LOC100221316)_partial_mRNA/1-250
--------------------------------TCGAGCTCCCAGCCCGGCCCCGGCCGCC
TGCTCTGCTCCGTGCTGGATTTCTACCCTGCCCCGATCCAGGTGAGGTGGTTCCAGGGCC
AGCAGGAGCTCTCGGAGCACGTGGTGGCCACCGAGGTGGTCCCCAACGGGGACTGGAGCT
ACCAGCTGCTGGTGCTGCTGGAAACC--CCCCCCCGGCGCGGGCTCACCTACAGCTGCCA
GGTGGAGCACGGCAGCCTGGAGCACCCCCTGAGCCAGAGCTGGG
>XM_005031410.2_PREDICTED:_Anas_platyrhynchos_class_II_histocompatibility_antigen_B-L_beta_chain_(LOC101796920)_partial_mRNA/1-253
----GCCCAAGGTGAGGGTCTCTCCCATGCAGTCGAGCTCGCTGCCCCAGACCGACAGGC
TGGCGTGCTACGTGACGGGCTTCTACCCCGCCGAGATCCAGGTGAAGTGGTTCAAGAACG
GCCAGGAGGAGACGAAGCACGTGGTGTCCACGGACGTGATCCAGAACGGGGACTGGACCT
ACCAGGTGCTGGTGATGCTGGAAAGC--ACCCCGCAGCACGGGGACACCTACGAGTGCCA
CGTGCAGCACGCCAGCCTG-------------------------
>XM_005062242.1_PREDICTED:_Ficedula_albicollis_class_II_histocompatibility_antigen_B-L_beta_chain-like_(LOC101816546)_mRNA/1-229
--------------------------------TCGAGCTCCCAGCCCGGCCCCGGCCGCC
TGCTCTGCTCCGTGATGGATTTCTACCCTGCCCAGATCCAGGTGAGGTGGTTCCAGGGCC
AGCAGGAGCTCTCGGAGCACGTGGTGGCCACCGACGTGGTGGCCAACGGCGACTGGACCT
ACCAGCTGCTGGTGCTGCTGGAAACG--CCGCCCCGGCGCGGGCTCAGCTACACGTGCCA
GGTGGAGCACGTCAGCCTGGAGC---------------------
>XM_005062711.1_PREDICTED:_Ficedula_albicollis_class_II_histocompatibility_antigen_B-L_beta_chain-like_(LOC101811121)_mRNA/1-229
--------------------------------TCGAGCTCCCAGCCCGGCCCCGACCGCC
TGCTCTGCTCCGTGATGGATTTCTACCCTGCCCAGATCCAGGTCAGGTGGTTGCAGGGCC
AGCAGGAGCTCTCGGAGCACGTGGTGGCCACCGACGTGGTGGCCAACGGCGACTGGACCT
ACCAGCTGCTGGTGCTGCTGGAAACG--CCGCCCCGGCGCGGGCTCAGCTACACGTGCCA
GGTGGAGCACGTCAGCCTGGAGC---------------------
>XM_005062921.1_PREDICTED:_Ficedula_albicollis_class_II_histocompatibility_antigen_B-L_beta_chain-like_(LOC101817843)_partial_mRNA/1-229
--------------------------------TCGAGCTCCCAGCCCGGCCCCGACCGCC
TGCTCTGCTCCGTGATGGATTTCTACCCTGCCCAGATCCAGGTCAGGTGGTTCCAGGGCC
AGCAGGAGCTCTCGGAGCACGTGGTGGCCACCGACGTGGTGGCCAACGGCGACTGGACCT
ACCAGCTGCTGGTGCTGCTGGAAACG--CCGCCCCGGCGCGGGCTCAGCTACACGTGCCA
GGTGGAGCACGTCAGCCTGGAGC---------------------
>XM_005062922.1_PREDICTED:_Ficedula_albicollis_class_II_histocompatibility_antigen_B-L_beta_chain-like_(LOC101818035)_partial_mRNA/1-229
--------------------------------TCGAGCTCCCAGCCCGGCCCCGACCGCC
TGCTCTGCTCCGTGATGGATTTCTACCCTGCCCAGATCCAGGTCAGGTGGTTGCAGGGCC
AGCAGGAGCTCTCGGAGCACGTGGTGGCCACCGACGTGGTGGCCAACGGCGACTGGACCT
ACCAGCTGCTGGTGCTGCTGGAAACG--CCGCCCCGGCGCGGGCTCAGCTACACGTGCCA
GGTGGAGCACGTCAGCCTGGAGC---------------------
>XM_005234098.2_PREDICTED:_Falco_peregrinus_class_II_histocompatibility_antigen_B-L_beta_chain-like_(LOC101911209)_mRNA/1-244
------------------------------AGTCGAGCTCCCTGCCGCAGATCGACAGGT
TGGTGTGTGCCGTGATGGATTATTACCCGGCGGAGATCGAGGTGAAATGGTTTAAAAACG
GGCAGGAGGAAACGGAGCGGGTGGTCTCCACCGACGTGATCCAAAACGGAGACTGGACCT
ACCAGGTCCTGGTGATGCTGGAAACC--ACCCCGCAACGCGGCGACGTCTACACGTGCCA
GGTGGAACACGTCAGCCTGCAGCACCCCATCAGCCA--------
>XM_005515786.1_PREDICTED:_Columba_livia_class_II_histocompatibility_antigen_B-L_beta_chain_(LOC102091594)_mRNA/1-256
--------------------------ATGCAGTCGAGCTCCCTGCCCCAGACCGACAGGC
TGGTTTGCTACGTGACGGGGTTTTACCCGGCGGAGATTGAGGTGAAGTGGCTCAAGAACG
GGCAGGAGGAGACGGAGCACGTGGTGTCCACGGACGTGATCCAGAACGGAGACTGGACCT
ACCAGGTGCTGGTGTTCCTGGAAACC--ACCCCCCAGCGCGGGGAGACCTACACGTGCCA
GGTGGAGCACGTCAGCCTGGAGCACCCGCTCACCCGGCACTGGG
>XM_005515792.1_PREDICTED:_Columba_livia_class_II_histocompatibility_antigen_B-L_beta_chain_(LOC102093420)_partial_mRNA/1-278
----GCCCAAGGTGAGGGTCTCCCCCATGCAGTCGAGCTCCCTGCCCCAGACCGACAGGC
TGGTTTGCTACGTGACGGGGTTTTACCCGGCGGAGATTGAGGTGAAGTGGCTCAAGAACG
GGCAGGAGGAGACGGAGCACGTGGTGTCCACGGACGTGATCCAGAACGGAGACTGGACCT
ACCAGGTGCTGGTGTTCCTGGAAACC--ACCCCCCAGCGCGGGGAGACCTACACGTGCCA
GGTGGAGCACGTCAGCCTGGAGCACCCGCTCACCCGGCACTGGG
>XM_005533592.1_PREDICTED:_Pseudopodoces_humilis_class_II_histocompatibility_antigen_B-L_beta_chain-like_(LOC102111239)_mRNA/1-250
--------------------------------TCGAGCTCCCACCCTGGCACCAGCCACC
TGCTCTGCTCAGTGATGGATTTCTACCCTGCCAAGATCCAGGTGAGGTGGTTCCAGGGCC
AGCAGGAGCTCTCGGGACACGTGATGGCCACTGATGTGGTCCCCAACGGGGACTGGACCT
ACCAGCTCCTGGTGCTGCTGGAAACC--GCCCCCCAGCGCGGGGTCAGCTACAGCTGCCA
GGTGGAGCACGTCAGCCTGGAGGAGCCCCTAAGCCAGCACTGGG
>XM_005534342.2_PREDICTED:_Pseudopodoces_humilis_class_II_histocompatibility_antigen_B-L_beta_chain-like_(LOC102110367)_mRNA/1-229
--------------------------------TCGAGCTCCCAGCCCGGGCCCGGCCGCC
TGCTCTGCTCCGTGATGGATTTCTACCCTGCCGAGATCCAGGTGCGCTGGTTCCAGGGCC
AGCAGGAGCTCTCGGGCCACGTGGTGGCCACTGACGTGGTGGCCAACGGCGACTGGAGCC
AGCAGCTGCTGGTGCTGCTGGAAACC--CCCCCCCGGCGCGGGGCCACCTACACGTGCCA
GGTGGAGCACGTCAGCCTGGAGC---------------------
>XM_006036594.1_Alligator_sinensis
---AGCCCAAGGTGAAAGTCTCCCCAGCAAAATCAGGGGCCCAGGCCCACCCGGACGCAC
TGATTTGCTCCGTGACGGGGTTCTACCCAGGCAACATTGAGGTTAAGTGGTTGAAGAACG
GGCAGGAGCAGACGGCCGGAGCGGTGTCCACGGAGCTGATGCAGAACGGAGACTGGACCT
TCCAGATCCTGGTGATGCTGGAAGTG--ACCCTCCACAGCGGGGACATCTACACCTGCCA
GGTGGAGCACAGCAGCCTGCCGGGACCCATAACTGTGCTCTGGG
>XM_008503557.1_PREDICTED:_Calypte_anna_class_II_histocompatibility_antigen_B-L_beta_chain-like_(LOC103537288)_partial_mRNA/1-268
-----CCCAAGGTGGAAATCTTCCCGACGGAGTCGGGTTCCCTTCCCCGGATCGACGGGT
TGGTTTGTGCCGTGATGGATTTTTACCCGGCGGAGATGGAGGTGAAATGGTTCAAGGATG
GGAAGGAGGAGGTGGAGCACGTGGTGTCCACGGACGTCACCCAAAACGGGGACTGGACCT
ACCAGGTCCTGGTGATGCTGGAAACC--ACCCCGCAGCTCGGGGAAACCTACAGCTGCCA
GGTGGAACACGTCAGCCTGCAGCATCCCATCACCC---------
>XM_008635441.2_PREDICTED:_Corvus_brachyrhynchos_class_II_histocompatibility_antigen_B-L_beta_chain-like_(LOC103617180)_partial_mRNA/1-143
------------------------------------------------------------
------------------------------------------------------------
-------------------CGTGGTGGCCACCGACATCGTCCCCAACGGGGACTGGACCC
ACCAGCTCCTGGTGCTGCTGGAAACT--NNGCCCCAGCGTGGGGTCAGCTCCAGCTGCCG
GGTGGAGCACGACAGCCTGGAGCAGCCCCTGAGCCAGCACTGGG
>XM_009075943.1_PREDICTED:_Acanthisitta_chloris_HLA_class_II_histocompatibility_antigen_DQ_beta_1_chain-like_(LOC103803394)_partial_mRNA/1-163
------------------------------------------------------------
-----TGCTCCGTGATGGATTTCTTCCCTGCGCAGGTGCAGGTGAGGTGGTTCCAGGCTG
GGCGGGAGCTGACGGGGCACGTGGTGGCCACCGACGTGGTCCCCAACGGGGACTGGACCT
ACCAGCTGCTGGGGCTGCTGGAAACC--ACCCCCCAGCACGGGGACACCT----------
--------------------------------------------
>XM_009289256.2_PREDICTED:_Aptenodytes_forsteri_class_II_histocompatibility_antigen_B-L_beta_chain-like_(LOC103907149)_partial_mRNA/1-282
TTCAGCCCAAGGTGAGGGTCTCCCCCATGCAGTCGAGCTCCCTGCCCCGGACCGACAGGC
TGGTTTGCTACGTGACGGGCTTTTACCCCGCGGAGATCGAGGTGAAGTGGTTCAAGAACG
GGCAGGAGGAGACGGAGCGCGTGGTGTCCACGGACGTGATGCAGAACGGAGACTGGACCT
ACCAGGTGCTGGTGATGCTGGAAACC--ACCCCGCAGCGCGGGGACACCTACACGTGCCA
GGTGGAGCACGTCAGCCTGCAGCACCCCGTCACCCAGCACTGGG
>XM_009324037.1_PREDICTED:_Pygoscelis_adeliae_class_II_histocompatibility_antigen_B-L_beta_chain-like_(LOC103916928)_partial_mRNA/1-282
TTCAGCCCAAGGTGAGGGTCTCCCCCATGCAGTCGAGCTCCCTGCCCCGGACCGACAGGC
TGGCTTGCTACGTGACGGGCTTCTACCCCGCGGAGATCGAGGTGAAGTGGTTCAAGAACG
GGCAGGAGGAGACGGAGCGCGTGGTGTCCACGGACGTGATCCAGAACGGAGACTGGACCT
ACCAGGTGCTGGTGATGCTGGAAACC--ACCCCGCAGCGCGGGGACACCTACGCGTGCCA
GGTGGAGCACGTCAGCCTGCAGCACCCCGTCACCCAGCACTGGG
>XM_009470693.1_PREDICTED:_Nipponia_nippon_class_II_histocompatibility_antigen_B-L_beta_chain_(LOC104017648)_mRNA/1-282
TTCAGCCCAAGGTGAAGGTCTCCCCCATGCAGTCGAGCTCCCTGCCCCAGACGGACAGGC
TGGTTTGCGCCGTGACGGGATTTTACCCCGCGGAGATTGAGGTGAAGTGGTTCAAGAACG
GGCAGGAGGAGACGGAGCGCGTGGTGTCCACGGACGTGATCCAGAACGGAGACTGGACCT
ACCAGGTGCTGGTGATGCTGGAAACC--ACCCCGCAGCGCGGGGACACCTACACGTGCCA
GGTGGAGCACGTCAGCCTGCAGCACCCCGTCACCCAGGACTGGG
>XM_009560180.1_PREDICTED:_Cuculus_canorus_class_II_histocompatibility_antigen_B-L_beta_chain-like_(LOC104058596)_mRNA/1-241
--------------------------------TCGGGCTCTCTGCCCCAGCCCGACAGGT
TGGTTTGCGCCGCCGTGGATTTCTACCCCGCCGCCATCGAGGTGAAGTGGTGGAAGAACG
GGCGGGAGGAGGTGGAGCGCGTGGTGTCCACGGAGGTGCTGCAGAACGGAGACTGGACCT
ACCAGGTGCTGGTGATGCTGGAGAGC--ATCCCGCAGCGCGGCGAGACCTACACGTGCCA
GGTGGAGCACGCCAGCCTGCGGCGCCCCGTCACCC---------
>XM_009586297.1_PREDICTED:_Fulmarus_glacialis_class_II_histocompatibility_antigen_B-L_beta_chain-like_(LOC104082991)_partial_mRNA/1-256
--------------------------ATGCAGTCGAGCTCCCTGCCCCAGACCGACAGGC
TGGTTTGCTACGTGACGGGGTTTTACCCCATGGAGATTGAGGTGAAGTGGTTCAAGAACG
GGCAGGAGGAGACGGAGCGCGTGGTGTCCACGGACGTGATCCAGAATGGAGACTGGACCT
ACCAGGTGCTGGTGATGCTGGAAACC--ACCCCGCAGCGCGGGGACACCTACATGTGCCA
GGTGGAGCACGTCAGCCTGCAGCACCCCCTCACCCAGCTCTGGG
>XM_009647145.1_PREDICTED:_Egretta_garzetta_class_II_histocompatibility_antigen_B-L_beta_chain-like_(LOC104133710)_partial_mRNA/1-241
------------------------------AGTCGGGCTCCCTGCCCCAGACCAACAGGC
TGGTTTGCTACGTGACGGGGTTTTACCCGGCGGAGATTGAGGTGAAGTGGTTCAAGAACG
GGCAGGAGGAGACGGAGCGCGTGGTGTCCACGGACGTGATCCAGAACGGGGACTGGACCT
ACCAGGTGCTGGTGATGCTGGAAACC--ACCCCGCAGCGCGGGGACACCTACATGTGCCA
GGTGGAGCACGCCAGCCTGCAGCAGCCCGTCAC-----------
>XM_009687543.1_PREDICTED:_Struthio_camelus_australis_class_II_histocompatibility_antigen_B-L_beta_chain-like_(LOC104152269)_partial_mRNA/1-155
TTCAGCCCAAGGTGATGGTCTCCCCCATGCAGTCAGGGTCCCTGCCCCAAACGGACAGGC
TGGTTTGTTACGTGACGGGGTTTTACCCCGCGGAGATCGAGGTGAAGTGGTTCAAGAACG
GGCAGGAGGAGACGGAGCGCGTGGGGGCCACGGAC-------------------------
------------------------------------------------------------
--------------------------------------------
>XM_009687784.1_PREDICTED:_Struthio_camelus_australis_class_II_histocompatibility_antigen_B-L_beta_chain-like_(LOC104137768)_partial_mRNA/1-244
--------------------------------------TCCCTGCCCCAAACGGACAGGC
TGGTTTGTTACGTGACGGGGTTTTACCCCGCGGAGATCGAGGTGAAGTGGTTCAAGAACG
GGCAGGAGGAGACGGAGCGCGTGGTGGCCACGGACGTGATCCAGAACGGAGACTGGACCT
ACCAGGTGCTGGTGATGCTGGAAACC--AGCCCGCAGCGCGGGGACACCTACACCTGCCA
GGTGGAGCACGTCAGCCTGCAGCACCCGCTCACCCAGCACTGGG
>XM_009709975.1_PREDICTED:_Cariama_cristata_class_II_histocompatibility_antigen_B-L_beta_chain-like_(LOC104169148)_partial_mRNA/1-272
----GCCCAAGGTGGAAATCTACCCCGTGCAGTCGAGCTCCCTGGCGCAGACCAACAGGC
TGGTTTGCGCCGTGATGGATTTCTACCCCGCGGAGATGGAGGTGAAGTGGTTCAAGAACG
GGCAGGAGGAGGTGGAGCACGTGGTGTCCACGGACGTGATCCAGAACGGCGACTGGACCT
ACCAGGTGCTGGTGATGCTGGAAACC--ACCCCGCAGCG------CNTTTACGCGTGCCA
GGTGGAGCCCGTCAGCCTGGAGCACCCCGTCAGCCAGCACTGGG
>XM_009814721.1_PREDICTED:_Gavia_stellata_class_II_histocompatibility_antigen_B-L_beta_chain-like_(LOC104259360)_partial_mRNA/1-167
TTCAGCCTAAGGTGAGGGTCTCCCCCGTGCAGTCGAGCTCGCTGCCCCAGACCGACCGGC
TGGTTTGCTCCGTGACGGGGTTCTACCCTGCGGAAATTGAGGTGAAGTGGTTCAAGAACG
GGCAGGAGGAGACGGAGCGCGTGGTGTCCACGGATGTGATCCAGAAC-------------
------------------------------------------------------------
--------------------------------------------
>XM_009891114.1_PREDICTED:_Charadrius_vociferus_class_II_histocompatibility_antigen_B-L_beta_chain-like_(LOC104291821)_partial_mRNA/1-252
------------------------------AGTCCAGCTCCCTGCCCCAGACCGACAGGC
TGGTTTGCGCCGTGATGGATTTCTACCCCGCGGAGATCGAGGTGAAGTGGTTCAAGAACG
GGCAGGAGGAGACGGAGCGCGTGGTGTCCACGGACGTGATGCAGAACGGAGACTGGACCT
ACCAGGTGCTGGTGATGCTGGAGACC--ACCCCGCAGCGCGGGGACACCTACACGTGCCA
CGTGGAGCACGTCAGCCTGCGGCACCCTGTCACCATGCACTGGG
>XM_009897092.1_PREDICTED:_Picoides_pubescens_class_II_histocompatibility_antigen_B-L_beta_chain-like_(LOC104297185)_mRNA/1-252
------------------------------AGTCGAGCTCCCTGCCCGAGAGCAAGAGCC
TGGCTTGCTACGTGACAGGGTTCTACCCAGCAGAGGTGGAGGTGAAGTGGTTGAGGAATG
GTCAGGAGGAGACAGACCAGGTGGTGTCCACTGATGTGATGCAGAATGGAGACTGGACCT
ACCAGGTGCTGGTGATGCTGGAAGCC--CCCCCAGAGCGTGGGGACACCTACGTGTGCCA
GGTGGAGCACGCCAGCCTGCAGCACCCCATCAGCCAGCCCTGGG
>XM_009899350.1_PREDICTED:_Picoides_pubescens_class_II_histocompatibility_antigen_B-L_beta_chain-like_(LOC104299202)_mRNA/1-252
------------------------------AGTCGAGCTCCCTGCCCCAGAGCACCAGGC
TGGTTTGTGCCGTGATGGATTTCTACCCCGCGGAGGTGGAGGTGAAGTGGTTCAGGAACG
GGCAGGAGGAGACGGAGAGCGTGGTGTCCACGGAGGTGCTGCCGAACGGGGACTGGACCT
ACCAGGTGCTGGTGCTGCTGGAAACC--AGCCCGCAGCCTGGGGACACCTACCTGTGCCA
AGTGGAGCACAGCAGCCTGCAGCACCCCATCAGCCAGCGCTGGG
>XM_009901396.1_PREDICTED:_Picoides_pubescens_class_II_histocompatibility_antigen_B-L_beta_chain-like_(LOC104301057)_partial_mRNA/1-227
-------------------------------------------------------CAGGC
TGGTTTGCGCCGTGATGGATTTCTACCCCGCGGAGGTGGAGGTGAAGTGGTTCAGGAACG
GGCAGGAGGAGACGGAGAGCGTGGTGTCCACGGAGGTGCTGCAGAACGGGGACTGGACCT
ACCAGGTGCTGGTGCTGCTGGAAACC--AGCCCGCAGCGCGGGGACACCTACCTGTGCCA
GGTGGAGCACAGCAGCCTGCAGCGCCCCATCGCCCAGCGCTGGG
>XM_009927842.1_PREDICTED:_Haliaeetus_albicilla_class_II_histocompatibility_antigen_B-L_beta_chain-like_(LOC104323948)_partial_mRNA/1-196
----GCCCAAGGTGAGGGTCTCCCCCATGCAGTCGAGCTCCCTGCCCCAGACCAACAGGC
TGGTTTGCTACGTGACGGGGTTTTACCCCGCGGAGATTGAGGTGAAGTGGTTCAAGAACG
GGCAGGAGGAGACGGAGCACGTGGTGTCCACGGACATGATCCAGAACGGAGACTGGACCT
ACCAGGTGCTGGTGATGCTG----------------------------------------
--------------------------------------------
>XM_009941653.1_PREDICTED:_Opisthocomus_hoazin_class_II_histocompatibility_antigen_B-L_beta_chain-like_(LOC104335873)_mRNA/1-219
TTCAGCCCAAGGTGAGGGTCTCTGCCATGCAGTCGAGCTCCCTGCCCCAGACCGACAGGC
TGGTTTGCGCCGTGATGGATTTCTACCCCGCGGAGATCGAGGTGAAGTGGTTCAAGAACG
GGCAGGAGGAGACGGAGCACGTGGTGTCCACGGACGTGATCCAGAACGGAGACTGGACCT
ACCAGGTGCTGGTGATGCTGGAAACC--AGCCCGCAGCGCG-------------------
--------------------------------------------
>XM_009960252.1_PREDICTED:_Leptosomus_discolor_class_II_histocompatibility_antigen_B-L_beta_chain-like_(LOC104353626)_partial_mRNA/1-261
TTCAGCCCAAGGTGAGGGTCTCCCCCCTGCAGTCGAGCTCCCTGCCCGAGACCGACAGGC
TGCTCTGCTACGTGACGGGCTTTTACCCGGCGGAGATCGAGGTGAAGTGGTTCAAGAACG
GGCAGGAGGAGACGGAGCGCGTGGTGTCCACGGACGTGATCCAGAACGGAGACTGGACCT
ACCAGGTGCTGGTGATGCTGGAAACC--AGCCCGCGGCGCGGGGACGCCTACACGTGCCA
GGTGGAGCACGTCAGCCTGCAGC---------------------
>XM_009989403.1_PREDICTED:_Tauraco_erythrolophus_class_II_histocompatibility_antigen_B-L_beta_chain-like_(LOC104381641)_partial_mRNA/1-139
-------------------------------GTCGGGCTCGCTGCCCCAGACCGACCGGC
TGGTTTGCGCCGTGATGGATTTCTACCCCGCGGAGATCGAGGTGAAGTGGTTCAGGAACG
GGCAGGAGGAGACGGAGCGCGTGGTGTCCACGGACGTGATCCAGAACGGG----------
------------------------------------------------------------
--------------------------------------------
>XM_009993841.1_PREDICTED:_Chaetura_pelagica_class_II_histocompatibility_antigen_B-L_beta_chain-like_(LOC104385397)_partial_mRNA/1-257
----GCCCAAGGTGCGGGTCTCCCCGATGCAGTCGGGCTCCCTGCCCCAGACCGACAGGC
TGGTTTGCTACGTGAGCGGATTCTACCCGCCGGAGATCGAGGTGAAATGGTTCAAGGACG
AGCAGGAGGAGACGGAGCGCGTGGTGTCCACGGACGTGATCCAGAACGGAGACTGGACGT
ACCAGGTGCTGGTGATGCTGGAGACC--AGCCCTGAGCGCGGGGAGAGCTACAGGTGCCA
GGTGGAGCACGCCAGCCTGCAGC---------------------
>XM_009995167.1_PREDICTED:_Chaetura_pelagica_class_II_histocompatibility_antigen_B-L_beta_chain-like_(LOC104386550)_partial_mRNA/1-243
------------------TCTTCCCCGTGCAGTCGGGCTCCCTGCCCCAGACCGACAGGC
TGGTTTGTGCCGTGATGGATTTCTACCCGCCGGAGATCGAGGTGAAATGGTTCAAGGACG
AGCAGGAGGAGACGGAGCGCGTGGTGTCCACGGACGTGATCCAGAACGGAGACTGGACGT
ACCAGGTGCTGGTGATGCTGGAGACC--AGCCCTGAGCGCGGGGAGAGCTACAGGTGCCA
GGTGGAGCACGCCAGCCTGCAGC---------------------
>XM_010073610.1_PREDICTED:_Pterocles_gutturalis_class_II_histocompatibility_antigen_B-L_beta_chain-like_(LOC104461872)_partial_mRNA/1-193
------------------------------------------------------------
-----------------------------GCGGAGATCGAGGTGAAGTGGTTCAAGAATG
GGCAGGAAGAGACGGAGCGTGTGGTGTCCACGGACGTGATCCAGAACGGAGACTGGACCT
ACCAGGTGCTGGTGATGCTGGAAACC--ACCCCGCAGCGCGGGGAGACCTACACGTGCCA
GGTGGAGCACGTCAGCCTGCAGCACCCCGTCACCCAGCACTGGG
>XM_010078222.1_PREDICTED:_Pterocles_gutturalis_class_II_histocompatibility_antigen_B-L_beta_chain-like_(LOC104465251)_partial_mRNA/1-106
TTCAGCCCAGGGTGAGGGTCTCTCCCATGCTGTCAAGCTCCCTGCCCCAGACCAACAGGC
TGGTTTGCTACGTGACGGGGTTTTACCCTGCGGAGATCGAGGTGAA--------------
------------------------------------------------------------
------------------------------------------------------------
--------------------------------------------
>XM_010134318.1_PREDICTED:_Buceros_rhinoceros_silvestris_class_II_histocompatibility_antigen_B-L_beta_chain-like_(LOC104491844)_partial_mRNA(2)/1-89
----GCCCAAGGTGAGGGTGTCCCCCGTGCAGTCGGGCTCCCTGCCCCAGATCGACCGGC
TGGTTTGCCACGTGTCGGGGCTTTATCCCACGG---------------------------
------------------------------------------------------------
------------------------------------------------------------
--------------------------------------------
>XM_010134318.1_PREDICTED:_Buceros_rhinoceros_silvestris_class_II_histocompatibility_antigen_B-L_beta_chain-like_(LOC104491844)_partial_mRNA/1-116
------------------------------------------------------------
------------------------------------------------------------
----------------------------------------------CGGCGACTGGACCT
ACCAGGTGCTGGTGCGGCTGGAACCC--AGCCCGCAGCGCGGGGACAGCTACCTGTGCCA
GGTGGAGCACGGCAGCCTGCAGCAGCCCCTCAGCCAGCGCTGGG
>XM_010159513.1_PREDICTED:_Eurypyga_helias_class_II_histocompatibility_antigen_B-L_beta_chain_(LOC104503562)_partial_mRNA/1-248
------------------TCTACCCCATGGAGTCGAGCTCCCTGCCCCAGACCGACCGGC
TGGTGTGCGCCGTGATGGATTTCTACCCCGCGGACATCGAGGTGAAGTGGTTCCGCAACG
GGCAGGAGGAGACGGAGCGCGTGGTGTCCACGGACGTGATGCAGAACGGAGACTGGACCT
ACCAGGTGCTGGTGCTGCTGGAAACC--AGCCCGCGGCGCGGGGACACCTACGCCTGCCG
GGTGGAGCACGTCAGCCTGGAGCACCCC----------------
>XM_010171842.1_PREDICTED:_Caprimulgus_carolinensis_class_II_histocompatibility_antigen_B-L_beta_chain-like_(LOC104527977)_partial_mRNA/1-277
-----CCCAAGGTGAAGGTCTCCCCCATGCAGTCGAGCTCCCTGCCCCAGACCGACAGGC
TGGTTTGCTACGTGACGGGGTTTTACCCCGCGGAGATCGAGGTGAAGTGGTTCAAGAACG
GGCAGGAGGAGACGGAGCGCGTGGTGTCAACGGACGTGATCCAGAATGGAGACTGGACCT
ACCAGGTGCTGGTGATGCTGGAAACC--ACCCCGCAGCGCGGGGACACCTACACCTGCCA
GGTGGAACACGTCAGCCTGCAGCACCCTGTCACCCAGCGCTGGG
>XM_010193179.1_PREDICTED:_Mesitornis_unicolor_class_II_histocompatibility_antigen_B-L_beta_chain-like_(LOC104533484)_partial_mRNA/1-215
------------------------------AGTCCAGCTCCCTGCCCCAGACCGACAGGC
TGGTTTGCTACGTGACGGGCTTCTACCCCGCGGAGGTGGAGGTGAAGTGGCTGAAGAACG
GGCGGGAGGAGACGGAGCGCGTGGTGTCCACGGACGTGATCCAGAACGGAGACTGGACCT
ACCAGGTGCTGGTGATGCTGGAAACC--GCCCCGCAGCGCGGGGACACCTACACGTGCCA
GGTGGAG-------------------------------------
>XM_010211658.1_PREDICTED:_Tinamus_guttatus_class_II_histocompatibility_antigen_B-L_beta_chain-like_(LOC104565009)_mRNA/1-139
-------------------------------------------GCCCCAAACGGACAGGC
TGGTTTGCGCCGTCATGGATTTCTACCCGCCGGAGATCGAGGTGAAGTGGTTCAAGAACG
GGCGGGAGGAGACGGAGCGCGTGGTGGCCACGGAGGTGATGCGGACCGCGGCCTGGCCCT
AC----------------------------------------------------------
--------------------------------------------
>XM_010212154.1_PREDICTED:_Tinamus_guttatus_class_II_histocompatibility_antigen_B-L_beta_chain-like_(LOC104565463)_mRNA/1-155
------------------------------------------------------------
------------------------------------------------------------
-------GGAGACGAAGCGCGTGGTGGCCACGGACGTGATGCAGAACGGAGACTGGACCT
ACCAAGTGCTGGTGATCCTGGAGACC--ACCCCGCAGTCCGGGGACACCTACACGTGCCA
CGTGGAGCACGTCAGCCTGCAGCACCCGCTCACGCAGGACTGGG
>XM_010226787.1_PREDICTED:_Tinamus_guttatus_class_II_histocompatibility_antigen_B-L_beta_chain-like_(LOC104579194)_partial_mRNA/1-278
----GCCCAAGGTGATGGTCTCCCCCATGCAGTCGGGGTCTCTGCCCCAAACGGACAGAC
TGGTTTGCTACGTGACGGGGTTTTACCCTCCGGAGATCGAGGTGAAGTGGTTCAAGAATG
GGCAGGAGGAGACGAAGCGCGTGGTGGCCACGGACGTGATGCAGAACGGAGACTGGACCT
ACCAAGTGCTGGTGATCCTGGAGACC--ACCCCGCAGTCCGGGGACACCTACACGTGCCA
CGTGGAGCACGTCAGCCTGCAGCACCCGCTCACGCAGGACTGGG
>XM_010393447.1_PREDICTED:_Corvus_cornix_cornix_class_II_histocompatibility_antigen_B-L_beta_chain-like_(LOC104685543)_partial_mRNA/1-150
------------------------------------------------------------
------------------------------------------------------------
------------CGGGGCACGTGGTGGCCACCGACATTGTCCCCAACGGGGTCTGGACCC
ACCAGCTCCTGGTGCTGCTGGAAACT--CCCCCANNGCGCGGGGTCAGCACCAGCTGCCG
GGTGGAGCACGACAGCCTGGAGCAGCCCCTGAACCGGCACTGGG
>XM_010569906.1_PREDICTED:_Haliaeetus_leucocephalus_class_II_histocompatibility_antigen_B-L_beta_chain-like_(LOC104833319)_mRNA/1-278
----GCCCAAGGTGAGGGTCTCCCCCATGCAGTCGAGCTCCCTGCCCCAGACCAACAGGC
TGGTTTGCTACGTGACGGGGTTTTACCCCGCGGAGATTGAGGTGAAGTGGTTCAAGAACG
GGCAGGAGGAGACGGAGCACGTGGTGTCCACGGACATGATCCAGAACGGAGACTGGACCT
ACCAGGTGCTGGTGATGCTGGAAACC--ACCCCGCAGCGCGGGGACACCTACGTGTGCCA
GGTGGAGCACGTCAGCCTGCAGCACCCCATCACCCAGCAGTGGG
>XM_010727749.2_PREDICTED:_Meleagris_gallopavo_class_II_histocompatibility_antigen_B-L_beta_chain-like_(LOC104916737)_partial_mRNA/1-279
---CGCCCGAGGTGAGGATCTGCGCGCTGCAGTCGGGCTCCCTGCCCCGAACCGACCGGC
TGGCTTGCTTCGTGACGGGCTTCTACCCACCCGAGATCGAAGTGAAGTGGTTCCAGAACG
GACAGGAGGAGACGGAGCGCGTCGTGTCCACGGACGTGATCCAGAACGGGGACTGGACCT
ACCAGGTGCTGGTGGTGCTGGAGACC--GGCCCGCGGCGCGGGGACAGCTACGTGTGCCG
GGTGGAGCACGTCAGCCTGCGGCAGCCCATCAGCCGGCTCTGGG
>XM_010727750.1_PREDICTED:_Meleagris_gallopavo_class_II_histocompatibility_antigen_B-L_beta_chain-like_(LOC100547088)_partial_mRNA/1-255
---CGCCCGAGGTGAGGATCTGCGCGCTGCAGTCAGGCTCCCTGCCCCGAACCGACCGGC
TGGCTTGCTTCGTGACGGGCTTCTACCCACCCGAGATCGAAGTGAAGTGGTTCCAGAACG
GACAGGAGGAGACGGAGCGCGTCGTGTCCACGGACGTGATCCAGAACGGGGACTGGACCT
ACCAGGTGCTGGTGGTGCTGGAGACC--GGCCCGCGGCGCGGGGACAGCTACGTGTGCCG
GGTGGAGCACGTCAGCCTGC------------------------
>XM_010727789.1_PREDICTED:_Meleagris_gallopavo_class_II_histocompatibility_antigen_B-L_beta_chain-like_(LOC104916783)_partial_mRNA/1-272
----GCCCAAGGTGCGGGTCTCGGCGCTGCAGTCGGGCTCCCTGCCCGAAACGGACCGCC
TGGCGTGCTACGTGACGGGCTTCTACCCGCCGGAGATCGAGGTGAAGTGGTTCCTGAACG
GGCGCGAGGAGACGGAGCGCGTGGTGTCCACGGACGTGATGCAGAACGGGGACTGGACGT
ACCAGGTGCTGGTGGTGCTGGAGACC--GTCCCGCGGCGCGGGGACAGCTACGTGTGCCG
GGTGGAGCACGCCAGCCTGCGGCAGCCCGTCAGCCAGC------
>XM_010727790.2_PREDICTED:_Meleagris_gallopavo_class_II_histocompatibility_antigen_B-L_beta_chain-like_(LOC104916784)_partial_mRNA/1-160
----GCCCAAGGTGCGGGTCTCGGCGCTGCAGTCGGGCTCCCTGCCCGAAACGGACCGCC
TGGCGTGCTACGTGACGGGCTTCTACCCGCCGGAGATCGAGGTGAAGTGGTTCCTGAACG
GGCGCGAGGAGACGGAGCGCGTGGTGTCCACGGACGTGATGCAG----------------
------------------------------------------------------------
--------------------------------------------
>XM_011600893.1_PREDICTED:_Aquila_chrysaetos_canadensis_class_II_histocompatibility_antigen_B-L_beta_chain_(LOC105415091)_mRNA/1-177
------------------------------------------------------------
---------------------------------------------AGTGGTTCAAGAACG
GGCAGGAGGAGACGGAGCACGTGGTGTCCACGGACATGATCCAGAACGGAGACTGGACCT
ACCAGGTGATGGTGATGCTGGAAACC--ACCCCGCAGCGCGGGGACACCTACGTGTGCCA
GGTGGAGCACGTCAGCCTGCAGCACCCCGTCACCCAGCAGTGGG
>XM_012570525.1_PREDICTED:_Taeniopygia_guttata_uncharacterized_LOC100220852_(LOC100220852)_mRNA/1-105
------------------------------------------------------------
------------------------------------------------------------
--------------------------------------------AACGGGGACTGGACCC
ACCAACTTCTGGTGCTGCTGGAAACC--CCCCCACTCCAGGGCGGGGTCACCTGCAGCTG
CCAGGTGGAACACGTCAGCCTGGAGCACCCC-------------
>XM_012575084.1_PREDICTED:_Taeniopygia_guttata_class_II_histocompatibility_antigen_B-L_beta_chain-like_(LOC100225729)_mRNA/1-135
------------------------------------------------------------
------------------------------------------------------------
---------------------------CCACCGATGTGGTCCCCAACGGGGACTGGACCC
ACCAGCTCCTGGTCCTGCTGGAAACC--CCAGCCCGGGGCGAGCTCACCTCCACCTGCCA
GGTGGAGCACGTCAGCCTGGAGCACCCCCTGAGCCGGAACTGGG
>XM_012576249.1_PREDICTED:_Taeniopygia_guttata_uncharacterized_LOC100227937_(LOC100227937)_partial_mRNA(2)/1-250
--------------------------------TCGAGCTCCCAGCCCGGCCCCGGCCGCC
TGCTCTGCTCCGTGCTGGATTTCTACCCTGCCCCGATCCAGGTGAGGTGGTTCCAGGGCC
AGCAGGAGCTCTCGGAGCACGTGGTGGCCACCGAGGTGGTCTCCAACGGGGACTGGAGCT
ACCAGCTGCTGGTGCTGCTGGAAACC--CCCCCCCGGCGCGGGCTCACCTACAGCTGCCA
GGTGGAGCACGGCAGCCTGGAGCACCCCCTGAGCCAGAGCTGGG
>XM_012576249.1_PREDICTED:_Taeniopygia_guttata_uncharacterized_LOC100227937_(LOC100227937)_partial_mRNA/1-250
--------------------------------TCGAGCTCCCAGCCCGGCCCCGGCCGCC
TGCTCTGCTCCGTGCTGGATTTCTACCCTGCCCCGATCCAGGTGAGGTGGTTCCAGGGCC
AGCAGGAGCTCTCGGAGCACGTGGTGGCCACCGAGGTGGTCCCCAACGGGGACTGGAGCT
ACCAGCTGCTGGTGCTGCTGGAAACC--CCCCCCCGGCGCGGGCTCACCTACAGCTGCCA
GGTGGAGCACGGCAGCCTGGAGCACCCCCTGAGCCAGAGCTGGG
>XM_013104916.1_PREDICTED:_Anas_platyrhynchos_class_II_histocompatibility_antigen_B-L_beta_chain-like_(LOC106018928)_partial_mRNA/1-270
----GCCCAAGGTGAGGGTCTCTCCCATGCAGTCGAGCTCGCTGCCCCAGACCGACAGGC
TGGCGTGCTACGTGACGGGCTTCTACCCCGCCGAGATCCAGGTGAAGTGGTTCAAGAACG
GCCAGGAGGAGACGAAGCACGTGGTGTCCACGGACGTGATCCAGAACGGGGACTGGACCT
ACCAGGTGCTGGTGATGCTGGAAAGC--ACCCCGCAGCACGGGGACACCTACGAGTGCCA
CGTGCAGCACGCCAGCCTGAAAAGCCCCATCACCCA--------
>XM_013104917.1_PREDICTED:_Anas_platyrhynchos_class_II_histocompatibility_antigen_B-L_beta_chain_(LOC101789604)_mRNA/1-270
----GCCCAAGGTGAGGGTCTCTCCCATGCAGTCGAGCTCGCTGCCCCAGACCGACAGGC
TGGCGTGCTACGTGACGGGCTTCTACCCCGCCGAGATCCAGGTGAAGTGGTTCAAGAACG
GCCAGGAGGAGACGAAGCACGTGGTGTCCACGGACGTGATCCAGAACGGGGACTGGACCT
ACCAGGTGCTGGTGATGCTGGAAAGC--ACCCCGCAGCATGGGGACACCTACGAGTGCCA
CGTGCAGCACGCCAGCCTGAAAAGCCCCATCATCCA--------
>XM_013129236.1_PREDICTED:_Melopsittacus_undulatus_class_II_histocompatibility_antigen_B-L_beta_chain-like_(LOC101868683)_partial_mRNA/1-243
------------------TCTTCCCGGTGCAGTCGAGCTCGGCGCCGCAGACCAACCGCT
TGGCGTGTGCCGTGAGCGACTTCTACCCCGCGCCCATCGAGGTGCGGTGGTTCAAGGACG
GGCGCGAGGAGCTGGAGCGCGTGGTGTCCACCGACGTCATCCAGAACGGCGACTGGACCT
ACCAGGTGCTGGTGATGCTGGAGACC--AGCCCGCGGCGCGGAGAGACCTACGCCTGTCA
GGTGGAACACGTCAGCCTCCAGC---------------------
>XM_013170980.1_PREDICTED:_Anser_cygnoides_domesticus_class_II_histocompatibility_antigen_B-L_beta_chain-like_(LOC106029714)_partial_mRNA/1-182
------------------------------------------------------------
--------------------------------GAGATCGAGGTGAAGTGGTTCAAGAACG
GCCAGGAGGAGACGAAGCACGTGGTGTCCACGGACGTGATCCCCAACGGGGACTGGACCT
ACCAGGTGCTGGTGATGCTGGAAAGC--ACCCCGCAGCACGGGGACACCTACAAGTGCCA
GGTGGAGCACGCCAGCCTGCAGAGCCCCATCACCCA--------
>XM_013202350.1_PREDICTED:_Anser_cygnoides_domesticus_uncharacterized_LOC106049920_(LOC106049920)_mRNA/1-270
----GCCCAAGGTGAGGGTCTCTCCCATGCAGTCGAGCTCGCTGCCCCAGACCGACAGGC
TGGCGTGCTACGTGACGGGCTTCTACCCCGCCGAGATCGAGGTGAAGTGGTTCAAGAACG
GCCAGGAGGAGACGAAGCACGTGGTGTCCACGGACGTGATCCCCAACGGGGACTGGACCT
ACCAGGTGCTGGTGATGCTGGAAAGC--ACCCCGCAGCACGGGGACACCTACAAGTGCCA
GGTGGAGCACGCCAGCCTGCAGAGCCCCATCACCCA--------
>XM_013948264.1_PREDICTED:_Apteryx_australis_mantelli_class_II_histocompatibility_antigen_B-L_beta_chain-like_(LOC106489131)_partial_mRNA/1-282
TTCAGCCCAAGGTGCTGGTGTCCCCCATGCAGTCGGGGTCCCTGCCCCAAACGGACAGGC
TGCTCTGCTACGTGACGGGCTTTTACCCGCCGGAGATCGAGGTCAAGTGGTTCAAGAACG
GGCGGGAGGAGACGGAGCGCGTGGTGGCCACGGACGTGATCCAGAACGGCGACTGGACCT
ACCAGGTGCTGGTGATGCTGGAAAGC--ATGCCGCAGAGCGGGGACACCTACACCTGCCA
GGTGGAGCACGCCAGCCTGCAGCAGCCGCTCACCCAGCACTGGG
>XM_013948617.1_PREDICTED:_Apteryx_australis_mantelli_class_II_histocompatibility_antigen_B-L_beta_chain-like_(LOC106489433)_partial_mRNA/1-282
TTCAGCCCAAGGTGCTGGTGTCCCCCATGCAGTCGGGGTCCCTGCCCCAAACGGACAGGC
TGCTCTGCTACGTGACGGGCTTTTACCCACCGGAGATCGAGGTCAAGTGGTTCAAGAACG
GGCGGGAGGAGACGGAGCGCGTGGTGGCCACGGACGTGATCCAGAACGGCGACTGGACCT
ACCAGGTGCTGGTGATGCTGGAAAGC--ATGCCGCAGAGCGGGGACACCTACACCTGCCA
GGTGGAGCACGCCAGCCTGCAGCAGCCGCTCACCCAGCACTGGG
>XM_014262120.1_PREDICTED:_Pseudopodoces_humilis_class_II_histocompatibility_antigen_B-L_beta_chain-like_(LOC102111614)_mRNA/1-141
------------------------------------------------------------
------------------------------------------------------------
---------------------TGGTGGCCACTGATGTGGTTCCCACCGGGGACTGGAGCC
AGCAGCTCCTGGTGCTGCTGGAAACC--CCCCCGCAATGCGGGCTCAGCTCCAGCTGCCA
GGTGGAGCACGTCAGCCTGGAGCACCCCCTGAGCCGGCACTGGG
>XM_014262440.1_PREDICTED:_Pseudopodoces_humilis_class_II_histocompatibility_antigen_B-L_beta_chain-like_(LOC106628871)_partial_mRNA/1-116
------------------------------------------------------------
------------------------------------------------------------
----------------------------------------------CGGGAACTGGAGCC
AGCAGCTCCTGGTGCTGCTGGAAACC--GCCCCCCAATGCGGGCTCAGCTCCAGCTGCCA
GGTGGAGCACGTCAGCCTGGAGCACCCCCTGAGCCGGCACTGGG
>XM_014262791.1_PREDICTED:_Pseudopodoces_humilis_class_II_histocompatibility_antigen_B-L_beta_chain-like_(LOC102111855)_mRNA/1-229
--------------------------------TCGAGCTCCCAGCCCGGGCCCGGCCGCC
TGCTCTGCTCCGTGATGGATTTCTACCCTGCCGAGATCCAGGTGCGCTGGTTCCAGGGCC
AGCAGGAGCTCTCGGGCCACGTGGTGGCCACTGACGTGGTGGCCAACGGCGACTGGAGCC
AGCAGCTGCTGGTGCTGCTGGAAACC--CCCCCCCGGCGCGGGGCCACCTACACGTGCCA
GGTGGAGCACGTCAGCCTGGAGC---------------------
>XM_014262954.1_PREDICTED:_Pseudopodoces_humilis_class_II_histocompatibility_antigen_B-L_beta_chain-like_(LOC102113537)_mRNA/1-143
------------------------------------------------------------
------------------------------------------------------------
-------------------CGTGCTGGCCACTGCCGTGCTCCCCAGCGGGGACTGGAGCC
AGCAGCTCCTGGTGCTGCTGGAAACC--GCCCCCCAATGCGGGCTCAGCTCCAGCTGCCA
GGTGGAGCACGTCAGCCTGGAGCACCCCCTGAGCCGGCACTGGG
>XM_014273818.1_PREDICTED:_Zonotrichia_albicollis_class_II_histocompatibility_antigen_B-L_beta_chain-like_(LOC102064778)_mRNA/1-196
------------------------------------------------------------
-----TGCTCCGTGATGGATTTCTACCCTGCTGCCATCCAGGTGAGGTGGTTCCAGGGCG
AGCAGGAGCTGTCGGAGCACGTGGTGGCCACCGACGTGGTCCCCAACGGGGACTGGACCT
ACCAGCTGCTGGTGCTGCTGGAAACG--CCGCCCCAGCGCGGGCTCAGCTACAGCTGCCA
GGTGGAGCACGTCAGCCTGGAGC---------------------
>XM_014277765.1_PREDICTED:_Falco_cherrug_class_II_histocompatibility_antigen_B-L_beta_chain-like_(LOC102051129)_mRNA/1-222
------------------------------AGTCGAGCTCCCTGCCGCAGATCGACAGGT
TGGTGTGTGCCGTGATGGATTACTACCCGGCGGAGATCGAGGTGAAATGGTTTAAAAACG
GGCAGGAGGAAACGGAGCGGGTGGTCTCCACCGACGTGATCCAAAACGGAGACTGGACCT
ACCAGGTCCTGGTGATGCTGGAAACC--ACCCCGCAACGCGGCGACGTCTACACGTGCCA
GGTGGAACACGTCA------------------------------
>XM_014311173.1_PREDICTED:_Geospiza_fortis_class_II_histocompatibility_antigen_B-L_beta_chain-like_(LOC102043437)_mRNA/1-250
--------------------------------TCGAGCTCCCAGCCCGGCCCCGGCCGCC
TGCTCTGCTCCGTGATGGATTTCTACCCTGCTGCCATCCAGGTGAGGTGGTTCCAGGGCC
AGCAGGAGCTCTCGGAGCACGTGGTGGCCACCGACGTGGTTCCCAACGGGGACTGGACCT
ACCAGCTGCGGGTGCTGCTGGAAACC--CCCCCACGGCGCGGGCTGAGCTACAGCTGCCC
GGTGGAGCACGTCAGCCTGGAGCAGCCCCTGAGCCGGCACTGGG
>XM_014893485.1_PREDICTED:_Sturnus_vulgaris_class_II_histocompatibility_antigen_B-L_beta_chain-like_(LOC106863901)_mRNA/1-190
------------------------------------------------------------
-----------GTGACGGATTTCTACCCTGCCCACATCCAGGTGAGGTGGTTCCAGGGCC
AGCAGGAGCTCTCAGGGCACATGGTGGCCACTGACCTGGTCCCCAATGGGGACTTGACCT
ACCAGCTCCTGGTGCTGCTGGAAACA--CCTCTGCGGCGCGGGGTCAGCTACACCTGCCA
GGTGGAGCATGTCAGCATGGAGC---------------------
>XM_014959846.1_PREDICTED:_Calidris_pugnax_class_II_histocompatibility_antigen_B-L_beta_chain-like_(LOC106898545)_mRNA/1-264
------------------TCTACCCGATGCAGTCGGGCTCCCTGCCCCAGACCGACAGGC
TGGTTTGCGCCGTGACGGGTTTTTACCCCTCGGAGATCGAGGTGAAGTGGCTGAGGAACG
GGCAGGAGGAGACGGAGCACGTGGTGTCCACGGAGGTGATGCAGAACGGGGACTGGACCT
ACCAGGTGCTGGTGATGCTGGAAACC--ACCCCGCAGCGCGGGGACACCTACACCTGCCA
CGTGGAGCACGTCAGCCTGCAGCACCCCGTCACCCTGCACTGGG
>XM_014959847.1_PREDICTED:_Calidris_pugnax_class_II_histocompatibility_antigen_B-L_beta_chain-like_(LOC106898546)_mRNA/1-264
------------------TCTACCCGATGCAGTCGGGCTCCCTGCCCCAGACCGACAGGC
TGGTTTGCGCCGTGACGGGTTTTTACCCCTCGGAGATCGAGGTGAAGTGGCTGAGGAACG
GGCAGGAGGAGACGGAGCACGTGGTGTCCACGGAGGTGATGCAGAACGGGGACTGGACCT
ACCAGGTGCTGGTGATGCTGGAAACC--ACCCCGCAGCGCGGGGACACCTACACCTGCCA
CGTGGAGCACGTCAGCCTGCAGCACCCCGTCACCCTGCACTGGG
>XM_014959856.1_PREDICTED:_Calidris_pugnax_class_II_histocompatibility_antigen_B-L_beta_chain-like_(LOC106898555)_mRNA/1-252
------------------------------AGTCGGGCTCCCTGCCCCAGACCAACAGGC
TGGTTTGCGCCGTGATGGATTTCTACCCGGCAGAGATCGAGGTGAAGTGGTTGAGGAACG
GGCAGGAGGAGACGGAGCACGTGGTGTCCACGGAGGTGATGCAGAACGGGGACTGGACCT
ACCAGGTGCTGGTGATGCTGGAAACC--ACCCCGCAGCGCGGGGACACCTACACCTGCCA
CGTGGAGCACGTCAGCCTGCAGCACCCCGTCACCCTGCACTGGG
>XM_015294994.1_PREDICTED:_Gallus_gallus_Major_histocompatibility_complex_class_II_beta_chain_BLB1_(BLB1)_transcript_variant_X1_mRNA/1-271
----GCCCAAGGTGAGGGTCTCGGCGCTGCAGTCGGGCTCCCTGCCCGAAACCGACCGTC
TGGCGTGCTACGTGACGGGCTTCTACCCGCCGGAGATCGAGGTGAAGTGGTTCCTGAACG
GGCGGGAGGAGACGGAGCGCGTGGTGTCCACGGACGTGATGCAGAACGGGGACTGGACGT
ACCAGGTGCTGGTGGTGCTGGAGACC--GTCCCGCGGCGCGGGGACAGCTACGTGTGCCG
GGTGGAGCACGCCAGCCTGCGGCAGCCCATCAGCCAG-------
>XM_015295104.1_PREDICTED:_Gallus_gallus_uncharacterized_LOC101748499_(LOC101748499)_transcript_variant_X5_mRNA/1-278
----GCCCAAGGTGAGGATCTCTGCGCTGCAGTCGGGCTCCCTGCCCCAAACCGACCGGC
TGGCTTGCTACGTGACGGGCTTCTACCCGCCGGAGATCGAGGTGAAGTGGTTCCAGAACG
GGCAGGAGGAGACAGAGCGCGTGGTGTCCACGGACGTGATCCAGAACGGGGACTGGACGT
ACCAGGTGCTGGTGGTGCTGGAGACC--AGCCCACGGCACGGGGACAGCTATGTGTGCCA
GGTGGAGCACACCAGCCTGCAGCAGCCCATCACCCAGCACTGGG
>XM_015302127.1_PREDICTED:_Gallus_gallus_Major_histocompatibility_complex_class_II_beta_chain_BLB3_(similar_to_HLA_class_II_D_beta_chain)_(BLB3)_transcript_variant_X1_mRNA/1-278
----GCCCAAGGTGAGGATCTCTGCGCTGCAGTCGGGCTCCCTGCCCCAAACCGACCGGC
TGGCTTGCTACGTGACGGGCTTCTACCCGCCGGAGATCGAGGTGAAGTGGTTCCAGAACG
GGCAGGAGGAGACAGAGCGCGTGGTGTCCACGGACGTGATCCAGAACGGGGATTGGACGT
ACCAGGTGCTGGTGGTGCTGGAGACC--AGCCCACGGCACGGGGACAGCTATGTGTGCCA
GGTGGAGCACACCAGCCTGCAGCAGCCCATCACCCAGCGCTGGG
>XM_015302128.1_PREDICTED:_Gallus_gallus_Major_histocompatibility_complex_class_II_beta_chain_BLB3_(similar_to_HLA_class_II_D_beta_chain)_(BLB3)_transcript_variant_X2_mRNA/1-278
----GCCCAAGGTGAGGATCTCTGCGCTGCAGTCGGGCTCCCTGCCCCAAACCGACCGGC
TGGCTTGCTACGTGACGGGCTTCTACCCGCCGGAGATCGAGGTGAAGTGGTTCCAGAACG
GGCAGGAGGAGACAGAGCGCGTGGTGTCCACGGACGTGATCCAGAACGGGGATTGGACGT
ACCAGGTGCTGGTGGTGCTGGAGACC--AGCCCACGGCACGGGGACAGCTATGTGTGCCA
GGTGGAGCACACCAGCCTGCAGCAGCCCATCACCCAGCGCTGGG
>XM_015302129.1_PREDICTED:_Gallus_gallus_Major_histocompatibility_complex_class_II_beta_chain_BLB3_(similar_to_HLA_class_II_D_beta_chain)_(BLB3)_transcript_variant_X3_mRNA/1-278
----GCCCAAGGTGAGGATCTCTGCGCTGCAGTCGGGCTCCCTGCCCCAAACCGACCGGC
TGGCTTGCTACGTGACGGGCTTCTACCCGCCGGAGATCGAGGTGAAGTGGTTCCAGAACG
GGCAGGAGGAGACAGAGCGCGTGGTGTCCACGGACGTGATCCAGAACGGGGATTGGACGT
ACCAGGTGCTGGTGGTGCTGGAGACC--AGCCCACGGCACGGGGACAGCTATGTGTGCCA
GGTGGAGCACACCAGCCTGCAGCAGCCCATCACCCAGCGCTGGG
>XM_015302130.1_PREDICTED:_Gallus_gallus_Major_histocompatibility_complex_class_II_beta_chain_BLB3_(similar_to_HLA_class_II_D_beta_chain)_(BLB3)_transcript_variant_X4_mRNA/1-278
----GCCCAAGGTGAGGATCTCTGCGCTGCAGTCGGGCTCCCTGCCCCAAACCGACCGGC
TGGCTTGCTACGTGACGGGCTTCTACCCGCCGGAGATCGAGGTGAAGTGGTTCCAGAACG
GGCAGGAGGAGACAGAGCGCGTGGTGTCCACGGACGTGATCCAGAACGGGGATTGGACGT
ACCAGGTGCTGGTGGTGCTGGAGACC--AGCCCACGGCACGGGGACAGCTATGTGTGCCA
GGTGGAGCACACCAGCCTGCAGCAGCCCATCACCCAGCGCTGGG
>XM_015302131.1_PREDICTED:_Gallus_gallus_Major_histocompatibility_complex_class_II_beta_chain_BLB3_(similar_to_HLA_class_II_D_beta_chain)_(BLB3)_transcript_variant_X5_mRNA/1-278
----GCCCAAGGTGAGGATCTCTGCGCTGCAGTCGGGCTCCCTGCCCCAAACCGACCGGC
TGGCTTGCTACGTGACGGGCTTCTACCCGCCGGAGATCGAGGTGAAGTGGTTCCAGAACG
GGCAGGAGGAGACAGAGCGCGTGGTGTCCACGGACGTGATCCAGAACGGGGATTGGACGT
ACCAGGTGCTGGTGGTGCTGGAGACC--AGCCCACGGCACGGGGACAGCTATGTGTGCCA
GGTGGAGCACACCAGCCTGCAGCAGCCCATCACCCAGCGCTGGG
>XM_015302136.1_PREDICTED:_Gallus_gallus_class_II_histocompatibility_antigen_B-L_beta_chain-like_(LOC107057103)_mRNA/1-272
----GCCCAAGGTGAGGATCTCTGCGCTGCAGTCGGGCTCCCTGCTCCAAACCGACCGGC
TGGCTTGCTACGTGACGGGCTTCTACCCGCCGGAGATCGAGGTGAAGTGGTTCCAGAACG
GGCAGGAGGAGACAGAGCGCGTGGTGTCCACGGACGTGATCCAGAACGGGGACTGGACGT
ACCAGGTGCTGGTGGTGCTGGAGACC--AGCCCACGGCACGGGGACAGCTATGTGTGCCA
GGTGGAGCACACCAGCCTGCAGCAGCCCATCACCCAGC------
>XM_015302142.1_PREDICTED:_Gallus_gallus_class_II_histocompatibility_antigen_B-L_beta_chain-like_(LOC107057117)_transcript_variant_X1_mRNA/1-278
----GCCCAAGGTGAGGATCTCTGCGCTGCAGTCGGGCTCCCTGCCCCAAACCGACCGGC
TGGCTTGCTACGTGACGGGCTTCTACCCGCCGGAGATCGAGGTGAAGTGGTTCCAGAACG
GGCAGGAGGAGACAGAGCGCGTGGTGTCCACGGACGTGATCCAGAACGGGGACTGGACGT
ACCAGGTGCTGGTGGTGCTGGAGACC--AGCCCACGGCACGGGGACAGCTATGTGTGCCA
GGTGGAGCACACCAGCCTGCAGCAGCCCATCACCCAGCGCTGGG
>XM_015302143.1_PREDICTED:_Gallus_gallus_class_II_histocompatibility_antigen_B-L_beta_chain-like_(LOC107057117)_transcript_variant_X2_mRNA/1-278
----GCCCAAGGTGAGGATCTCTGCGCTGCAGTCGGGCTCCCTGCCCCAAACCGACCGGC
TGGCTTGCTACGTGACGGGCTTCTACCCGCCGGAGATCGAGGTGAAGTGGTTCCAGAACG
GGCAGGAGGAGACAGAGCGCGTGGTGTCCACGGACGTGATCCAGAACGGGGACTGGACGT
ACCAGGTGCTGGTGGTGCTGGAGACC--AGCCCACGGCACGGGGACAGCTATGTGTGCCA
GGTGGAGCACACCAGCCTGCAGCAGCCCATCACCCAGCGCTGGG
>XM_015302144.1_PREDICTED:_Gallus_gallus_class_II_histocompatibility_antigen_B-L_beta_chain-like_(LOC107057117)_transcript_variant_X3_mRNA/1-278
----GCCCAAGGTGAGGATCTCTGCGCTGCAGTCGGGCTCCCTGCCCCAAACCGACCGGC
TGGCTTGCTACGTGACGGGCTTCTACCCGCCGGAGATCGAGGTGAAGTGGTTCCAGAACG
GGCAGGAGGAGACAGAGCGCGTGGTGTCCACGGACGTGATCCAGAACGGGGACTGGACGT
ACCAGGTGCTGGTGGTGCTGGAGACC--AGCCCACGGCACGGGGACAGCTATGTGTGCCA
GGTGGAGCACACCAGCCTGCAGCAGCCCATCACCCAGCGCTGGG
>XM_015302145.1_PREDICTED:_Gallus_gallus_class_II_histocompatibility_antigen_B-L_beta_chain-like_(LOC107057117)_transcript_variant_X4_mRNA/1-278
----GCCCAAGGTGAGGATCTCTGCGCTGCAGTCGGGCTCCCTGCCCCAAACCGACCGGC
TGGCTTGCTACGTGACGGGCTTCTACCCGCCGGAGATCGAGGTGAAGTGGTTCCAGAACG
GGCAGGAGGAGACAGAGCGCGTGGTGTCCACGGACGTGATCCAGAACGGGGACTGGACGT
ACCAGGTGCTGGTGGTGCTGGAGACC--AGCCCACGGCACGGGGACAGCTATGTGTGCCA
GGTGGAGCACACCAGCCTGCAGCAGCCCATCACCCAGCGCTGGG
>XM_015302146.1_PREDICTED:_Gallus_gallus_class_II_histocompatibility_antigen_B-L_beta_chain-like_(LOC107057117)_transcript_variant_X5_mRNA/1-278
----GCCCAAGGTGAGGATCTCTGCGCTGCAGTCGGGCTCCCTGCCCCAAACCGACCGGC
TGGCTTGCTACGTGACGGGCTTCTACCCGCCGGAGATCGAGGTGAAGTGGTTCCAGAACG
GGCAGGAGGAGACAGAGCGCGTGGTGTCCACGGACGTGATCCAGAACGGGGACTGGACGT
ACCAGGTGCTGGTGGTGCTGGAGACC--AGCCCACGGCACGGGGACAGCTATGTGTGCCA
GGTGGAGCACACCAGCCTGCAGCAGCCCATCACCCAGCGCTGGG
>XM_015302147.1_PREDICTED:_Gallus_gallus_class_II_histocompatibility_antigen_B-L_beta_chain-like_(LOC107057117)_transcript_variant_X6_mRNA/1-278
----GCCCAAGGTGAGGATCTCTGCGCTGCAGTCGGGCTCCCTGCCCCAAACCGACCGGC
TGGCTTGCTACGTGACGGGCTTCTACCCGCCGGAGATCGAGGTGAAGTGGTTCCAGAACG
GGCAGGAGGAGACAGAGCGCGTGGTGTCCACGGACGTGATCCAGAACGGGGACTGGACGT
ACCAGGTGCTGGTGGTGCTGGAGACC--AGCCCACGGCACGGGGACAGCTATGTGTGCCA
GGTGGAGCACACCAGCCTGCAGCAGCCCATCACCCAGCGCTGGG
>XM_015616251.1_PREDICTED:_Parus_major_class_II_histocompatibility_antigen_B-L_beta_chain-like_(LOC107198963)_transcript_variant_X1_mRNA/1-199
------------------------------------------------------------
-----------------------TACCCTGCCAAGATCCAGGTGAGGTGGTTCCAGGACC
AGCAGGAGCTCTTGGGACACGTGATGGCCACTGATGTGGTCCCCAATGGGGACTGGACCT
ACCAGCTCCTGGTTCTGCTGGAAACT--GCCCCCCAGCGCGGGGTCAGCTACAGCTGCCA
GGTGGAGCACGTCAGCCTGGAGGAGCCCCTAAGCCGGCACTGGG
>XM_015616252.1_PREDICTED:_Parus_major_class_II_histocompatibility_antigen_B-L_beta_chain-like_(LOC107198963)_transcript_variant_X2_mRNA/1-199
------------------------------------------------------------
-----------------------TACCCTGCCAAGATCCAGGTGAGGTGGTTCCAGGACC
AGCAGGAGCTCTTGGGACACGTGATGGCCACTGATGTGGTCCCCAATGGGGACTGGACCT
ACCAGCTCCTGGTTCTGCTGGAAACT--GCCCCCCAGCGCGGGGTCAGCTACAGCTGCCA
GGTGGAGCACGTCAGCCTGGAGGAGCCCCTAAGCCGGCACTGGG
>XM_015616253.1_PREDICTED:_Parus_major_class_II_histocompatibility_antigen_B-L_beta_chain-like_(LOC107198963)_transcript_variant_X3_mRNA/1-199
------------------------------------------------------------
-----------------------TACCCTGCCAAGATCCAGGTGAGGTGGTTCCAGGACC
AGCAGGAGCTCTTGGGACACGTGATGGCCACTGATGTGGTCCCCAATGGGGACTGGACCT
ACCAGCTCCTGGTTCTGCTGGAAACT--GCCCCCCAGCGCGGGGTCAGCTACAGCTGCCA
GGTGGAGCACGTCAGCCTGGAGGAGCCCCTAAGCCGGCACTGGG
>XM_015870936.1_PREDICTED:_Coturnix_japonica_class_II_histocompatibility_antigen_B-L_beta_chain-like_(LOC107317826)_transcript_variant_X1_mRNA/1-278
----GCCCAAAGTGAGGATCTCTGCACTGCAGTCGGGCTCCCTTCCCCAAACCGACCGGC
TGGCTTGCTATGTGACAGGCTTCTACCCGCCTGAGATTGAGGTGAAGTGGTTCCAGAACG
GGCAGGAGGAGACAGAGAGTGTGGTGTCCACAGATGTGATCCAGAATGGGGACTGGACCT
ACCAGGTGCTGGTGGTGCTGGAGACC--AGCCCAAGACATGGGGACAGCTATGTGTGCCA
GGTGGAGCACGCCAGCCTGTGGCTGCCCATCACCCAGCTCTGGG
>XM_015870938.1_PREDICTED:_Coturnix_japonica_class_II_histocompatibility_antigen_B-L_beta_chain-like_(LOC107317826)_transcript_variant_X2_mRNA/1-278
----GCCCAAAGTGAGGATCTCTGCACTGCAGTCGGGCTCCCTTCCCCAAACCGACCGGC
TGGCTTGCTATGTGACAGGCTTCTACCCGCCTGAGATTGAGGTGAAGTGGTTCCAGAACG
GGCAGGAGGAGACAGAGAGTGTGGTGTCCACAGATGTGATCCAGAATGGGGACTGGACCT
ACCAGGTGCTGGTGGTGCTGGAGACC--AGCCCAAGACATGGGGACAGCTATGTGTGCCA
GGTGGAGCACGCCAGCCTGTGGCTGCCCATCACCCAGCTCTGGG
>XM_015870939.1_PREDICTED:_Coturnix_japonica_class_II_histocompatibility_antigen_B-L_beta_chain-like_(LOC107317826)_transcript_variant_X3_mRNA/1-278
----GCCCAAAGTGAGGATCTCTGCACTGCAGTCGGGCTCCCTTCCCCAAACCGACCGGC
TGGCTTGCTATGTGACAGGCTTCTACCCGCCTGAGATTGAGGTGAAGTGGTTCCAGAACG
GGCAGGAGGAGACAGAGAGTGTGGTGTCCACAGATGTGATCCAGAATGGGGACTGGACCT
ACCAGGTGCTGGTGGTGCTGGAGACC--AGCCCAAGACATGGGGACAGCTATGTGTGCCA
GGTGGAGCACGCCAGCCTGTGGCTGCCCATCACCCAGCTCTGGG
>XM_015870940.1_PREDICTED:_Coturnix_japonica_class_II_histocompatibility_antigen_B-L_beta_chain-like_(LOC107317826)_transcript_variant_X4_mRNA/1-278
----GCCCAAAGTGAGGATCTCTGCACTGCAGTCGGGCTCCCTTCCCCAAACCGACCGGC
TGGCTTGCTATGTGACAGGCTTCTACCCGCCTGAGATTGAGGTGAAGTGGTTCCAGAACG
GGCAGGAGGAGACAGAGAGTGTGGTGTCCACAGATGTGATCCAGAATGGGGACTGGACCT
ACCAGGTGCTGGTGGTGCTGGAGACC--AGCCCAAGACATGGGGACAGCTATGTGTGCCA
GGTGGAGCACGCCAGCCTGTGGCTGCCCATCACCCAGCTCTGGG
>XM_015870941.1_PREDICTED:_Coturnix_japonica_class_II_histocompatibility_antigen_B-L_beta_chain-like_(LOC107317826)_transcript_variant_X5_mRNA/1-278
----GCCCAAAGTGAGGATCTCTGCACTGCAGTCGGGCTCCCTTCCCCAAACCGACCGGC
TGGCTTGCTATGTGACAGGCTTCTACCCGCCTGAGATTGAGGTGAAGTGGTTCCAGAACG
GGCAGGAGGAGACAGAGAGTGTGGTGTCCACAGATGTGATCCAGAATGGGGACTGGACCT
ACCAGGTGCTGGTGGTGCTGGAGACC--AGCCCAAGACATGGGGACAGCTATGTGTGCCA
GGTGGAGCACGCCAGCCTGTGGCTGCCCATCACCCAGCTCTGGG
>XM_015878560.1_PREDICTED:_Coturnix_japonica_class_II_histocompatibility_antigen_B-L_beta_chain-like_(LOC107321546)_mRNA/1-254
----GCCCAAGGTGAGGGTCTCGGCGCTGCAGTCGGGCTCCCTGGGCGAAAGCGACCGGC
TGGCGTGCTACGTGACGGGCTTCTACCCGCCGGAGATCGAGGTGAAGTGGTTCCAGAACG
GGAGGGAGGAGACGGAGCGCGTGGTGTCCACGGACGTGATGCAGAACGGGGACTGGACGT
ACCAGGTGCTGGTGGTGCTGGAGACC--GTCCCGCGGCGCGGGGACAGCTACGAGTGCCG
GGTGGAGCACGCCAGCCTGC------------------------
>XM_015878572.1_PREDICTED:_Coturnix_japonica_class_II_histocompatibility_antigen_B-L_beta_chain-like_(LOC107321554)_mRNA/1-254
----GCCCAAGGTGAGGGTCTCGGCGCTGCAGTCGGGCTCCCTGGGCGAAAGCGACCGGC
TGGCGTGCTACGTGACGGGCTTCTACCCGCCGGAGATCGAGGTGAAGTGGTTCCAGAACG
GGAGGGAGGAGACGGAGCGCGTGGTGTCCACGGACGTGATGCAGAACGGGGACTGGACGT
ACCAGGTGCTGGTGGTGCTGGAGACC--GTCCCGCGGCGCGGGGACAGCTACGAGTGCCG
GGTGGAGCACGCCAGCCTGC------------------------
>XM_016302871.1_PREDICTED:_Ficedula_albicollis_class_II_histocompatibility_antigen_B-L_beta_chain-like_(LOC101818613)_mRNA/1-201
------------------------------------------------------------
-----TGCTCCGTGATGGATTTCTACCCTGCCGAGATCCAGGTGAGGTGGTTCCAGGGCC
AGCAGGAGCTCTCGGAGCACGTGGTGGCCACTGACGTGGTCCCCAACGGGGACCTGACCT
ACCAGGTCCTGGTGCTGCTGGAAACC--CCCCCGCGGCGCAGAGTCAGCTACACCTGCCA
GGTGGAGCACGTCAGCCTGGAGCACCCC----------------
>XM_016305674.1_PREDICTED:_Ficedula_albicollis_class_II_histocompatibility_antigen_B-L_beta_chain-like_(LOC101810918)_mRNA/1-229
--------------------------------TCGAGCTCCCAGCCCGGCCCCGACCGCC
TGCTCTGCTCCGTGATGGATTTCTACCCTGCCCAGATCCAGGTCAGGTGGTTCCAGGGCC
AGCAGGAGCTCTCGGAGCACGTGGTGGCCACCGACGTGGTGGCCAACGGCGACTGGACCT
ACCAGCTGCTGGTGCTGCTGGAAACG--CCGCCCCGGCGCGGGCTCAGCTACACGTGCCA
GGTGGAGCACGTCAGCCTGGAGC---------------------
>XM_017726756.1_PREDICTED:_Corvus_brachyrhynchos_class_II_histocompatibility_antigen_B-L_beta_chain-like_(LOC103625029)_mRNA/1-150
------------------------------------------------------------
------------------------------------------------------------
------------CGGGGCACGTGGTGGCCACCGACATTGTCCCCAACGGGGTCTGGACCC
ACCAGCTCCTGGTGCTGCTGGAAACT--CCCCCAGCGNNCGGGGTCAGCACCAGCTGCCG
GGTGGAGCACGACAGCCTGGAGCAGCCCCTGAACCGGCACTGGG
>XM_017731542.1_PREDICTED:_Corvus_brachyrhynchos_HLA_class_II_histocompatibility_antigen_DQ_beta_2_chain_(LOC103613749)_partial_mRNA/1-217
------------------------------------------------------------
-----TGCTCCGTGATGGATTTCTACCCTGCCGAGATCCAGGTGAGGTGGTTCCAGGGCC
AGCAGGAGCTCTCGGGCCACGTGGTGGCCACCGACATCGTCCCCAACGGGGACTGGACCT
ACCAGCTGCTGGTGCTGCTGGAAATT--CCCCCCCAGCGCGGGCTCAGCTACACCTGCCA
GGTGGAGCACGTCAGCCTGGAGCAGCCCCTGAGCCTGCACTGGG
>XM_018070531.1_PREDICTED:_Manacus_vitellinus_class_II_histocompatibility_antigen_B-L_beta_chain-like_(LOC108639286)_partial_mRNA/1-251
-------------------------------GTCGAGCTCCCAGCCCGGCCCCGGCCGCC
TGCTCTGCTCCGTGATGGATTTCTACCCTGCGCCGGTGCAGGTGAGGTGGTTCCAGGATG
GGCAGGAGCTGCCGGAGCACGTGGTGGCCACCGACGTGGTCCCCACCGGGGACTGGAGCT
ACCAGGTGCTGGTGCTGCTGGAAATC--CCCCCCCGGCGCGGGGTCACCTACAGCTGCCA
GGTGGAGCACGTCAGCCTGGAGCACCCCCTCAGCCGGCACTGGG
>XM_018070558.1_PREDICTED:_Manacus_vitellinus_class_II_histocompatibility_antigen_B-L_beta_chain-like_(LOC108639307)_mRNA/1-251
-------------------------------GTCGAGCTCCCAGCCCGGCCCCGGCCGCC
TGCTCTGCTCCGTGATGGATTTCTACCCTGCGCCGGTGCAGGTGAGGTGGTTCCAGGATG
GGCAGGAGCTGCCGGAGCACGTGGTGGCCACCGACGTGGTCCCCAACGGGGACTGGACCT
ACCAGGTGCTGGTGCTGCTGGAAATC--CCCCCCCGGCGCGGGGTCACCTACAGCTGCCA
GGTGGAGCACGTCAGCCTGGAGCACCCCCTCAGCCGGCACTGGG
>XM_018070891.1_PREDICTED:_Manacus_vitellinus_class_II_histocompatibility_antigen_B-L_beta_chain-like_(LOC108639360)_partial_mRNA/1-251
-------------------------------GTCGAGCTCCCAGCCCGGCCCCGGCCGCC
TGCTCTGCTCCGGGATGGATTTCTACCCTGCGCCGGTGCAGGTGAGGTGGTTCCAGGATG
GGCAGGAGCTGCCGGAGCACGTGGTGGCCACCGACGTGGTCCCCAACGGGGACTGGAGCT
ACCAGGTGCTGGTGCTGCTGGAAATC--CCCCCCCGGCGCGGGGTCACCTACAGCTGCCA
GGTGGAGCACGTCAGCCTGGAGCACCCCCTCAGCCGGCACTGGG
>XM_018072758.1_PREDICTED:_Manacus_vitellinus_class_II_histocompatibility_antigen_B-L_beta_chain_(LOC103760975)_mRNA/1-239
-------------------------------GTCGAGCTCCCAGCCCGGCCCCGGCCGCC
TGCTCTGCTCTGTGATGGATTTCTACCCTGCGCCGGTGCAGGTGAGGTGGTTCCAGGATG
AGCAGGAGCTGCCGGAGCACGTGGTGGCCACTGATGTGGTCCCCAACGGGGACTGGACCT
ACCAGGTGCTGGTGCTGCTGGAAATC--CCCCCCCGGCGCGGGGTCACCTACAGCTGCCA
GGTGGAGCACGTCATCCTGGAGCACCCCCTCA------------
>XM_018072759.1_PREDICTED:_Manacus_vitellinus_class_II_histocompatibility_antigen_B-L_beta_chain-like_(LOC108639675)_mRNA/1-251
-------------------------------GTCGAGCTCCCAGCCCGGCCCCGGCCGCC
TGCTCTGCTCTGTGATGGATTTCTACCCTGCGCCGGTGCAGGTGAGGTGGTTCCAGGATG
GGCAGGAGCTGCCAGAGGACGTGTTTTCCACCGACGTGGTCCCCACCGGGGACTGGAGCT
ACCAGGTGCTGGTGCTGCTGGAAATC--CCCCCCCGGCGCGGGGTCACCTACAGCTGCCA
GGTGGAGCACGTCAGCCTGGAGCACCCCCTCAGCCGGCACTGGG
>XM_018072760.1_PREDICTED:_Manacus_vitellinus_class_II_histocompatibility_antigen_B-L_beta_chain-like_(LOC108639676)_partial_mRNA/1-251
-------------------------------GTCGAGCTCCCAGCCCGGCCCCGGCCGCC
TGCTCTGCTCCGGGATGGATTTCTACCCTGCGCCGGTGCAGGTGAGGTGGTTCCAGGATG
GGCAGGAGCTGCCGGAGCACGTGGTGGCCACCGACGTGGTCCCCAACGGGGACTGGAGCT
GCCAGGTGCTGGTGATGCTGGAAATC--CCCCCCCGGCACGGGGTCACCTACAGCTGCCA
GGTGGAGCACGTCAGCCTGGAGCACCCCCTCAGCCGGCACTGGG
>XM_018072765.1_PREDICTED:_Manacus_vitellinus_class_II_histocompatibility_antigen_B-L_beta_chain-like_(LOC108639681)_partial_mRNA/1-251
-------------------------------GTCGAGCTCCCAGCCCGGCCCCGGCCGCC
TGCTCTGCTCCGGGATGGATTTCTACCCTGCGCCGGTGCAGGTGAGGTGGTTCCAGGATG
GGCAGGAGCTGCCGGAGCACGTGGTGGCCACCGACGTGGTCCCCAACGGGGACTGGAGCT
GCCAGGTGCTGGTGATGCTGGAAATC--CCCCCCCGGCACGGGGTCACCTACAGCTGCCA
GGTGGAGCACGTCAGCCTGGAGCACCCCCTCAGCCGGCACTGGG
>XM_018072958.1_PREDICTED:_Manacus_vitellinus_class_II_histocompatibility_antigen_B-L_beta_chain-like_(LOC108639732)_mRNA/1-251
-------------------------------GTCGAGCTCCCAGCCCGGCCCCGGCCGCC
TGCTCTGCTCCGGGATGGATTTCTACCCTGCGCCGGTGCAGGTGAGGTGGTTCCAGGATG
GGCAGGAGCTGCCGGAGCACGTGGTGGCCACCGACGTGGTCCCCAACGGGGACTGGACCT
ACCAGGTGCTGGTGCTGCTGGAAATC--CCCCCCCGGCGCGGGGTCACCTACAGCTGCCA
GGTGGAGCACGTCAGCCTGGAGCACCCCCTCAGCCGGCACTGGG
>XM_018072959.1_PREDICTED:_Manacus_vitellinus_class_II_histocompatibility_antigen_B-L_beta_chain-like_(LOC108639733)_mRNA/1-251
-------------------------------GTCGAGCTCCCAGCCCGGCCCCGGCCGCC
TGCTCTGCTCCGGGATGGATTTCTACCCTGCGCCGGTGCAGGTGAGGTGGTTCCAGGATG
GGCAGGAGCTGCCGGAGCACGTGGTGGCCACCGACGTGGTCCCCAACGGGGACTGGACCT
ACCAGGTGCTGGTGCTGCTGGAAATC--CCCCCCCGGCGCGGGGTCACCTACAGCTGCCA
GGTGGAGCACGTCAGCCTGGAGCACCCCCTCAGCCGGCACTGGG
>XM_018072960.1_PREDICTED:_Manacus_vitellinus_class_II_histocompatibility_antigen_B-L_beta_chain-like_(LOC108639734)_mRNA/1-251
-------------------------------GTCGAGCTCCCAGCCCGGCCCCGGCCGCC
TGCTCTGCTCCGGGATGGATTTCTACCCTGCGCCGGTGCAGGTGAGGTGGTTCCAGGATG
GGCAGGAGCTGCCGGAGCACGTGGTGGCCACCGACGTGGTCCCCAACGGGGACTGGAGCT
ACCAGGTGCTGGTGATGCTGGAAATC--CCCCCCCGGCACGGGGTCACCTACAGCTGCCA
GGTGGAGCACGTCAGCCTGGAGCACCCCCTCAGCCGGCACTGGG
>XM_018072961.1_PREDICTED:_Manacus_vitellinus_class_II_histocompatibility_antigen_B-L_beta_chain-like_(LOC108639735)_partial_mRNA/1-251
-------------------------------GTCGAGCTCCCAGCCCGGCCCCGGCCGCC
TGCTCTGCTCCGTGATGGATTTCTACCCTGCGCCGGTGCAGGTGAGGTGGTTCCAGGATG
GGCAGGAGCTGCCGGAGCACGTGGTGGCCACCGACGTGGTCCCCAACGGGGACTGGAGCT
GCCAGGTGCTGGTGATGCTGGAAATC--CCCCCCCGGCACGGGGTCACCTACAGCTGCCA
GGTGGAGCACGTCAGCCTGGAGCACCCCCTCAGCCGGCACTGGG
>XM_018072963.1_PREDICTED:_Manacus_vitellinus_class_II_histocompatibility_antigen_B-L_beta_chain-like_(LOC108639736)_partial_mRNA/1-251
-------------------------------GTCGAGCTCCCAGCCCGGCCCCGGCCGCC
TGCTCTGCTCCGGGATGGATTTCTACCCTGCGCCGGTGCAGGTGAGGTGGTTCCAGGATG
GGCAGGAGCTGCCGGAGCACGTGGTGGCCACCGACGTGGTCCCCAACGGGGACTGGAGCT
ACCAGGTGCTGGTGCTGCTGGAAATC--CCCCCCCGGCGCGGGGTCACCTACAGCTGCCA
GGTGGAGCACGTCAGCCTGGAGCACCCCCTCAGCCGGCACTGGG
>XM_018072972.1_PREDICTED:_Manacus_vitellinus_class_II_histocompatibility_antigen_B-L_beta_chain-like_(LOC108639746)_partial_mRNA/1-251
-------------------------------GTCGAGCTCCCAGCCCGGCCCCGGCCGCC
TGCTCTGCTCCGGGATGGATTTCTACCCTGCGCCGGTGCAGGTGAGGTGGTTCCAGGATG
GGCAGGAGCTGCCGGAGCACGTGGTGGCCACCGACGTGGTCCCCAACGGGGACTGGACCT
ACCAGGTGCTGGTGCTGCTGGAAATC--CCCCCCCGGCGCGGGGTCACCTACAGCTGCCA
GGTGGAGCACGTCAGCCTGGAGCACCCCCTCAGCCGGCACTGGG
>XM_018072974.1_PREDICTED:_Manacus_vitellinus_class_II_histocompatibility_antigen_B-L_beta_chain-like_(LOC108639748)_partial_mRNA/1-251
-------------------------------GTCGAGCTCCCAGCCCGGCCCCGGCCGCC
TGCTCTGCTCCGGGATGGATTTCTACCCTGCGCCGGTGCAGGTGAGGTGGTTCCAGGATG
GGCAGGAGCTGCCGGAGCACGTGGTGGCCACCGACGTGGTCCCCAACGGGGACTGGACCT
ACCAGGTGCTGGTGCTGCTGGAAATC--CCCCCCCGGCGCGGGGTCACCTACAGCTGCCA
GGTGGAGCACGTCAGCCTGGAGCACCCCCTCAGCCGGCACTGGG
>XM_018073418.1_PREDICTED:_Manacus_vitellinus_class_II_histocompatibility_antigen_B-L_beta_chain-like_(LOC108639833)_partial_mRNA/1-251
-------------------------------GTCGAGCTCCCAGCCCGGCCCCGGCCGCC
TGCTCTGCTCCGGGATGGATTTCTACCCTGCGCCGGTGCAGGTGAGGTGGTTCCAGGATG
GGCAGGAGCTGCCGGAGCACGTGGTGGCCACCGACGTGGTCCCCAACGGGGACTGGAGCT
ACCAGGTGCTGGTGCTGCTGGAAATC--CCCCCCCGGCGCGGGGTCACCTACAGCTGCCA
GGTGGAGCACGTCAGCCTGGAGCACCCCCTCAGCCGGCACTGGG
>XM_018073716.1_PREDICTED:_Manacus_vitellinus_class_II_histocompatibility_antigen_B-L_beta_chain-like_(LOC108639905)_partial_mRNA/1-251
-------------------------------GTCGAGCTCCCAGCCCGGCCCCGGCCGCC
TGCTCTGCTCTGTGATGGATTTCTACCCTGCGCCGGTGCAGGTGAGGTGGTTCCAGGATG
GGCAGGAGCTGCCAGAGGACGTGTTTTCCACCGACGTGGTCCCCACCGGGGACTGGAGCT
ACCAGGTGCTGGTGCTGCTGGAAATC--CCCCCCCGGCGCGGGGTCACCTACAGCTGCCA
GGTGGAGCACGTCAGCCTGGAGCACCCCCTCAGCCGGCACTGGG
>XM_018073717.1_PREDICTED:_Manacus_vitellinus_class_II_histocompatibility_antigen_B-L_beta_chain-like_(LOC108639906)_partial_mRNA/1-251
-------------------------------GTCGAGCTCCCAGCCCGGCCCCGGCCGCC
TGCTCTGCTCCGTGATGGATTTCTACCCTGCGCCGGTGCAGGTGAGGTGGTTCCAGGATG
GGCAGGAGCTGCCGGAGCACGTGGTGGCCACCGACGTGGTCCCCAACGGGGACTGGACCT
ACCAGGTGCTGGTGCTGCTGGAAATC--CCCCCCCGGCGCGGGGTCACCTACAGCTGCCA
GGTGGAGCACGTCAGCCTGGAGCACCCCCTCAGCCGGCACTGGG
>XM_018073718.1_PREDICTED:_Manacus_vitellinus_class_II_histocompatibility_antigen_B-L_beta_chain-like_(LOC108639907)_partial_mRNA/1-251
-------------------------------GTCGAGCTCCCAGCCCGGCCCCGGCCGCC
TGCTCTGCTCCGGGATGGATTTCTACCCTGCGCCGGTGCAGGTGAGGTGGTTCCAGGATG
GGCAGGAGCTGCCGGAGCACGTGGTGGCCACCGACGTGGTCCCCAACGGGGACTGGACCT
ACCAGGTGCTGGTGCTGCTGGAAATC--CCCCCCCGGCGCGGGGTCACCTACAGCTGCCA
GGTGGAGCACGTCAGCCTGGAGCACCCCCTCAGCCGGCACTGGG
>XM_018073723.1_PREDICTED:_Manacus_vitellinus_class_II_histocompatibility_antigen_B-L_beta_chain-like_(LOC108639912)_partial_mRNA/1-222
--------------------------------TCGAGCTCCCAGCCCGGCCCCGGCCGCC
TGCTCTGCTCCGGGATGGATTTCTACCCTGCGCCGGTGCAGGTGAGGTGGTTCCAGGATG
GGCAGGAGCTGCCGGAGCACGTGGTGGCCACCGACGTGGTCCCCAACGGGGACTGGACCT
ACCAGGTGCTGGTGCTGCTGGCCCTG--CCCCCCCGGCGCGGGGTCACCTGCAGGTGCCG
GGTGGAGCACGTCAGC----------------------------
>XM_018073726.1_PREDICTED:_Manacus_vitellinus_class_II_histocompatibility_antigen_B-L_beta_chain-like_(LOC108639914)_partial_mRNA/1-251
-------------------------------GTCGAGCTCCCAGCCCGGCCCCGGCCGCC
TGCTCTGCTCCGGGATGGATTTCTACCCTGCGCCGGTGCAGGTGAGGTGGTTCCAGGATG
GGCAGGAGCTGCCGGAGCACGTGGTGGCCACCGACGTGGTCCCCAACGGGGACTGGAGCT
GCCAGGTGCTGGTGCTGCTGGAAATC--CCCCCCCGGCGCGGGGTCACCTACAGCTGCCA
GGTGGAGCACGTCAGCCTGGAGCACCCCCTCAGCCGGCACTGGG
>XM_018074777.1_PREDICTED:_Manacus_vitellinus_class_II_histocompatibility_antigen_B-L_beta_chain-like_(LOC108640088)_partial_mRNA/1-229
-------------------------------GTCGAGCTCCCAGCCCGGCCCCGGCCGCC
TGCTCTGCTCCGTGATGGATTTCTACCCTGCACCGGTGCAGGTGAGGTGGTTCCAGGATG
GGCAGGAGCTGCCAGAGGACGTGTTTTCCACCGACGTGGTCCCCAACGGGGACTGGAGCT
ACCAGGTGCTGGTGCTGCTGGAAATC--CCCCCCCGGCGCGGGGTCACCTACAGCTGCCA
GGTGGAGCACGTCAGCCGGCAG----------------------
>XM_018075081.1_PREDICTED:_Manacus_vitellinus_class_II_histocompatibility_antigen_B-L_beta_chain-like_(LOC108640133)_partial_mRNA/1-251
-------------------------------GTCGAGCTCCCAGCCCGGCCCCGGCCGCC
TGCTCTGCTCCGGGATGGATTTCTACCCTGCGCCGGTGCAGGTGAGGTGGTTCCAGGATG
GGCAGGAGCTGCCGGAGCACGTGGTGGCCACCGACGTGGTCCCCAACGGGGACTGGAGCT
ACCAGGTGCTGGTGCTGCTGGAAATC--CCCCCCCGGCGCGGGGTCACCTACAGCTGCCA
GGTGGAGCACGTCAGCCTGGAGCACCCCCTCAGCCGGCACTGGG
>XM_018075085.1_PREDICTED:_Manacus_vitellinus_class_II_histocompatibility_antigen_B-L_beta_chain-like_(LOC108640137)_partial_mRNA/1-251
-------------------------------GTCGAGCTCCCAGCCCGGCCCCGGCCGCC
TGCTCTGCTCCGTGATGGATTTCTACCCTGCGCCGGTGCAGGTGAGGTGGTTCCAGGATG
GGCAGGAGCTGCCGGAGCACGTGGTGGCCACCGACGTGGTCCCCAACGGGGACTGGACCT
ACCAGGTGCTGGTGCTGCTGGAAATC--CCCCCCCGGCGCGGGGTCACCTACAGCTGCCA
GGTGGAGCACGTCAGCCTGGAGCACCCCCTCAGCCGGCACTGGG
>XM_018076839.1_PREDICTED:_Manacus_vitellinus_class_II_histocompatibility_antigen_B-L_beta_chain-like_(LOC108640433)_mRNA/1-251
-------------------------------GTCGAGCTCCCAGCCCGGCCCCGGCCGCC
TGCTCTGCTCCGTGATGGATTTCTACCCTGTGCCGGTGCAGGTGAGGTGGTTCCAGGATG
GGCAGGAGCTGCCGGAGCACGTGGTGGCCACCGACGTGGTCCCCAACGGGGACTGGACCT
ACCAGGTGTTGGTGCTGCTGGAAATC--CCCCCCCGGCGCGGGGTCACCTACAGCTGCCA
GGTGGAGCACGTCAGCCTGGAGCACCCCCTCAGCCGGCACTGGG
>XM_018077344.1_PREDICTED:_Manacus_vitellinus_class_II_histocompatibility_antigen_B-L_beta_chain-like_(LOC108640536)_partial_mRNA/1-251
-------------------------------GTCGAGTTCCCAGCCCGGCCCCGGCCGCC
TGCTCTGCTCCGTGATGGATTTCTACCCTGCACCGGTGCAGGTGAGGTGGTTCCAGGATG
GGCAGGAGCTGCCGGAGCACGTGGTGGCCACCGACGTGGTCCCCAACGGGGACTGGACCT
ACCAGGTGCTGGTGCTGCTGGAAATC--CCCCCCCGGCGCGGGGTCACCTACAGCTGCCA
GGTGGAGCACGTCAGCCTGGAGCACCCCCTCAGCCGGCACTGGG
>XM_018077345.1_PREDICTED:_Manacus_vitellinus_class_II_histocompatibility_antigen_B-L_beta_chain-like_(LOC108640537)_partial_mRNA/1-251
-------------------------------GTCGAGTTCCCAGCCCGGCCCCGGCCGCC
TGCTCTGCTCCGTGATGGATTTCTACCCTGCACCGGTGCAGGTGAGGTGGTTCCAGGATG
GGCAGGAGCTGCCGGAGCACGTGGTGGCCACCGACGTGGTCCCCAACGGGGACTGGACCT
ACCAGGTGCTGGTGCTGCTGGAAATC--CCCCCCCGGCGCGGGGTCACCTACAGCTGCCA
GGTGGAGCACGTCAGCCTGGAGCACCCCCTCAGCCGGCACTGGG
>XM_018077808.1_PREDICTED:_Manacus_vitellinus_class_II_histocompatibility_antigen_B-L_beta_chain-like_(LOC108640632)_partial_mRNA/1-251
-------------------------------GTCGAGCTCCCAGCCCGGCCCCGGCCGCC
TGCTCTGCTCCGTGATGGATTTCTACCCTGCGCCGGTGCAGGTGAGGTGGTTCCAGGATG
GGCAGGAGCTGCCGGAGCACGTGGTGGCCACCGACGTGGTCCCCAACGGGGACTGGAGCT
GCCAGGTGCTGGTGATGCTGGAAATC--CCCCCCCGGCACGGGGTCACCTACAGCTGCCA
GGTGGAGCACGTCAGCCTGGAGCACCCCCTCAGCCGGCACTGGG
>XM_018078829.1_PREDICTED:_Manacus_vitellinus_class_II_histocompatibility_antigen_B-L_beta_chain-like_(LOC108640766)_partial_mRNA/1-251
-------------------------------GTCGAGCTCCCAGCCCGGCCCCGGCCGCC
TGCTCTGCTCCGTGATGGATTTCTACCCTGCGCCGGTGCAGGTGAGGTGGTTCCAGGATG
GGCAGGAGCTGCCGGAGCACGTGGTGGCCACCGACGTGGTCCCCAACGGGGACTGGAGCT
GCCAGGTGCTGGTGCTGCTGGAAATC--CCCCCCCGGCGCGGGGTCACCTACAGCTGCCA
GGTGGAGCACGTCAGCCTGGAGCACCCCCTCAGCCGGCACTGGG
>XM_018083437.1_PREDICTED:_Manacus_vitellinus_class_II_histocompatibility_antigen_B-L_beta_chain-like_(LOC108641459)_partial_mRNA/1-183
------------------------------------------------------------
---------------------------------------AGGTGAGGTGGTTCCAGGATG
GGCAGGAGCTGCCGGAGCACGTGGTGGCCACCGACGTGGTCCCCAACGGGGACTGGAGCT
GCCAGGTGCTGGTGATGCTGGAAATC--CCCCCCCGGCACGGGGTCACCTACAGCTGCCA
GGTGGAGCACGTCAGCCTGGAGCACCCCCTCAGCCGGCACTGGG
>XM_018083438.1_PREDICTED:_Manacus_vitellinus_class_II_histocompatibility_antigen_B-L_beta_chain-like_(LOC108641460)_mRNA/1-251
-------------------------------GTCGAGCTCCCAGCCCGGCCCCGGCCGCC
TGCTCTGCTCCGTGATGGATTTCTACCCTGCGCCGGTGCAGGTGAGGTGGTTCCAGGATG
GGCAGGAGCTGCCGGAGCACGTGGTGGCCACCGACGTGGTCCCCAACGGGGACTGGAGCT
GCCAGGTGCTGGTGATGCTGGAAATC--CCCCCCCGGCACGGGGTCACCTACAGCTGCCA
GGTGGAGCACGTCAGCCTGGAGCACCCCCTCAGCCGGCACTGGG
>XM_018084761.1_PREDICTED:_Manacus_vitellinus_class_II_histocompatibility_antigen_B-L_beta_chain-like_(LOC108641711)_partial_mRNA/1-183
------------------------------------------------------------
---------------------------------------AGGTGAGGTGGTTCCAGGATG
GGCAGGAGCTGCCGGAGCACGTGGTGGCCACCGACGTGGTCCCCAACGGGGACTGGAGCT
GCCAGGTGCTGGTGATGCTGGAAATC--CCCCCCCGGCACGGGGTCACCTACAGCTGCCA
GGTGGAGCACGTCAGCCTGGAGCACCCCCTCAGCCGGCACTGGG
>XM_018084762.1_PREDICTED:_Manacus_vitellinus_class_II_histocompatibility_antigen_B-L_beta_chain-like_(LOC108641712)_mRNA/1-250
--------------------------------TCGAGCTCCCAGCCCGGCCCCGGCCGCC
TGCTCTGCTCCGGGATGGATTTCTACCCTGCGCCGGTGCAGGTGAGGTGGTTCCAGGATG
GGCAGGAGCTGCCGGAGCACGTGGTGGCCACCGACGTGGTCCCCAACGGGGACTGGAGCT
GCCAGGTGCTGGTGATGCTGGAAATC--CCCCCCCGGCACGGGGTCACCTACAGCTGCCA
GGTGGAGCACGTCAGCCTGGAGCACCCCCTCAGCCGGCACTGGG
>XM_018084763.1_PREDICTED:_Manacus_vitellinus_class_II_histocompatibility_antigen_B-L_beta_chain-like_(LOC108641713)_partial_mRNA/1-250
--------------------------------TCGAGCTCCCAGCCCGGCCCCGGCCGCC
TGCTCTGCTCCGGGATGGATTTCTACCCTGCGCCGGTGCAGGTGAGGTGGTTCCAGGATG
GGCAGGAGCTGCCGGAGCACGTGGTGGCCACCGACGTGGTCCCCAACGGGGACTGGACCT
ACCAGGTGCTGGTGCTGCTGGAAATC--CCCCCCCAGCGCGGGGTCACCTACAGCTGCCA
GGTGGAGCACGTCAGCCTGGAGCACCCCCTCAGCCGGCACTGGG
>XM_018084766.1_PREDICTED:_Manacus_vitellinus_class_II_histocompatibility_antigen_B-L_beta_chain-like_(LOC108641715)_partial_mRNA/1-183
------------------------------------------------------------
---------------------------------------AGGTGAGGTGGTTCCAGGATG
GGCAGGAGCTGCCAGAGGACGTGTTTTCCACCGACGTGGTCCCCACCGGGGACTGGAGCT
ACCAGGTGCTGGTGCTGCTGGAAATC--CCCCCCCGGCGCGGGGTCACCTACAGCTGCCA
GGTGGAGCACGTCAGCCTGGAGCACCCCCTCAGCCGGCACTGGG
>XM_018085555.1_PREDICTED:_Manacus_vitellinus_class_II_histocompatibility_antigen_B-L_beta_chain-like_(LOC108641853)_partial_mRNA/1-251
-------------------------------GTCGAGCTCCCAGCCCGGCCCCGGCCGCC
TGCTCTGCTCCGTGATGGATTTCTACCCTGCGCCGGTGCAGGTGAGGTGTTTCCAGGATG
GGCAGGAGCTGCCAGAGGACGTGTTTACCACCGACGTGGTCCCCAACGGGGACTGGACCT
ACCAGGTGCTGGTGCTGCTGGAAATC--CCCCCCCGGCACGGGGTCACCTACAGCTGCCA
GGTGGAGCACGTCAGCCTGGAGCACCCCCTCAGCCGGCACTGGG
>XM_018086670.1_PREDICTED:_Manacus_vitellinus_class_II_histocompatibility_antigen_B-L_beta_chain-like_(LOC108642130)_partial_mRNA/1-251
-------------------------------GTCCAGCTCCCAGCCCGGCCCCGGCCGCC
TGCTCTGCTCTGTGATGGATTTCTACCCTGCGCCGGTGCAGGTGAGGTGGTTCCAGGATG
GGCAGGAGCTGCCGGAGCACGTGGTGGCCACCGACGTGGTCCCCACCGGGGACTGGAGCT
GCCAGGTGCTGGTGCTGCTGGAAATC--CCCCCCCGGCGCGGGGTCACCTACAGCTGCCA
GGTGGAGCACGTCAGCCTGGAGCACCCCCTCAGCCGGCACTGGG
>XM_018086680.1_PREDICTED:_Manacus_vitellinus_class_II_histocompatibility_antigen_B-L_beta_chain-like_(LOC108642140)_partial_mRNA/1-213
-------------------------------GTCGAGCTCCCAGCCCGGCCCCGGCCGCC
TGCTCTGCTCCGTGATGGATTTCTACCCTGCACCGGTGCAGGTGAGGTGGTTCCAGGATG
GGCAGGAGCTGCCAGAGGACGTGTTTTCCACCGACGTGGTCCCCAACGGGGACTGGAGCT
ACCAGGTGCTGGTGCTGCTGGAAATC--CCCCCCCGGCGCGGGGTCACCTACAGCTGCCA
GGTGGA--------------------------------------
>XM_018086682.1_PREDICTED:_Manacus_vitellinus_class_II_histocompatibility_antigen_B-L_beta_chain-like_(LOC108642142)_partial_mRNA/1-251
-------------------------------GTCGAGCTCCCAGCCCGGCCCCGGCCGCC
TGCTCTGCTCCGGGATGGATTTCTACCCTGCGCCGGTGCAGGTGAGGTGGTTCCAGGATG
GGCAGGAGCTGCCGGAGCACGTGGTGGCCACCGACGTGGTCCCCAACGGGGACTGGACCT
ACCAGGTGCTGGTGCTGCTGGAAATC--CCCCCCCGGCGCGGGGTCACCTACAGCTGCCA
GGTGGAGCACGTCAGCCTGGAGCACCCCCTCAGCCGGCACTGGG
>XM_018086688.1_PREDICTED:_Manacus_vitellinus_class_II_histocompatibility_antigen_B-L_beta_chain-like_(LOC108642149)_partial_mRNA/1-239
-------------------------------GTCGAGCTCCCAGCCCGGCCCCGGCCGCC
TGCTCTGCTCCGGGATGGATTTCTACCCTGCGCCGGTGCAGGTGAGGTGGTTCCAGGATG
GGCAGGAGCTGCCGGAGCACGTGGTGGCCACCGACGTGGTCCCCAACGGGGACTGGACCT
ACCAGGTGCTGGTGCTGCTGGAAATC--CCCCCCCGGCGCGGGGTCACCTACAGCTGCCA
GGTGGAGCACGTCAGCCTGGAGCACCCCCTCA------------
>XM_018086691.1_PREDICTED:_Manacus_vitellinus_class_II_histocompatibility_antigen_B-L_beta_chain-like_(LOC108642152)_partial_mRNA/1-251
-------------------------------GTCGAGCTCCCAGCCCGGCCCCGGCCGCC
TGCTCTGCTCCGGGATGGATTTCTACCCTGCGCCGGTGCAGGTGAGGTGGTTCCAGGATG
GGCAGGAGCTGCCGGAGCACGTGGTGGCCACCGACGTGGTCCCCAACGGGGACTGGACCT
ACCAGGTGCTGGTGCTGCTGGAAATC--CCCCCCCGGCGCGGGGTCACCTACAGCTGCCA
GGTGGAGCACGTCAGCCTGGAGCACCCCCTCAGCCGGCACTGGG
>XM_018086715.1_PREDICTED:_Manacus_vitellinus_class_II_histocompatibility_antigen_B-L_beta_chain-like_(LOC108642178)_partial_mRNA/1-251
-------------------------------GTCGAGCTCCCAGCCCGGCCCCGGCCGCC
TGCTCTGCTCCGGGATGGATTTCTACCCTGCGCCGGTGCAGGTGAGGTGGTTCCAGGATG
GGCAGGAGCTGCCGGAGCACGTGGTGGCCACCGACGTGGTCCCCAACGGGGACTGGACCT
ACCAGGTGCTGGTGCTGCTGGAAATC--CCCCCCCGGCGCGGGGTCACCTACAGCTGCCA
GGTGGAGCACGTCAGCCTGGAGCACCCCCTCAGCCGGCACTGGG
>XM_018086722.1_PREDICTED:_Manacus_vitellinus_class_II_histocompatibility_antigen_B-L_beta_chain-like_(LOC108642184)_mRNA/1-251
-------------------------------GTCGAGCTCCCAGCCCGGCCCCGGCCGCC
TGCTCTGCTCCGTGATGGATTTCTACCCTGTGCCGGTGCAGGTGAGGTGGTTCCAGGATG
GGCAGGAGCTGCCGGAGCACGTGGTGGCCACCGACGTGGTCCCCAACGGGGACTGGACCT
ACCAGGTGTTGGTGCTGCTGGAAATC--CCCCCCCGGCGCGGGGTCACCTACAGCTGCCA
GGTGGAGCACGTCAGCCTGGAGCACCCCCTCAGCCGGCACTGGG
>XM_018086723.1_PREDICTED:_Manacus_vitellinus_class_II_histocompatibility_antigen_B-L_beta_chain_(LOC103760418)_mRNA/1-251
-------------------------------GTCGAGCTCCCAGCCCGGCCCCGGCCGCC
TGCTCTGCTCCGTGATGGATTTCTACCCTGCGCCGGTGCAGGTGAGGTGGTTCCAGGATG
GGCAGGAGCTGCCGGAGCACGTGGTGGCCACCGACGTGGTCCCCAACGGGGACTGGACCT
ACCAGGTGCTGGTGCTGCTGGAAATC--CCCCCCCGGCGCGGGGTCACCTACAGCTGCCA
GGTGGAGCACGTCAGCCTGGAGCACCCCCTCAGCCGGCACTGGG
>XM_018086731.1_PREDICTED:_Manacus_vitellinus_class_II_histocompatibility_antigen_B-L_beta_chain-like_(LOC108642194)_partial_mRNA/1-251
-------------------------------GTCGAGCTCCCAGCCCGGCCCCGGCCGCC
TGCTCTGCTCTGTGATGGATTTCTACCCTGCGCCGGTGCAGGTGAGGTGGTTCCAGGATG
GGCAGGAGCTGCCAGAGGACGTGTTTTCCACCGACGTGGTCCCCACCGGGGACTGGAGCT
ACCAGGTGCTGGTGCTGCTGGAAATC--CCCCCCCGGCGCGGGGTCACCTACAGCTGCCA
GGTGGAGCACGTCAGCCTGGAGCACCCCCTCAGCCGGCACTGGG
>XM_018086732.1_PREDICTED:_Manacus_vitellinus_class_II_histocompatibility_antigen_B-L_beta_chain-like_(LOC108642196)_partial_mRNA/1-239
-------------------------------GTCGAGCTCCCAGCCCGGCCCCGGCCGCC
TGCTCTGCTCCGGGATGGATTTCTACCCTGCGCCGGTGCAGGTGAGGTGGTTCCAGGATG
GGCAGGAGCTGCCGGAGCACGTGGTGGCCACCGACGTGGTCCCCAACGGGGACTGGACCT
ACCAGGTGCTGGTGCTGCTGGAAATC--CCCCCCCGGCGCGGGGTCACCTACAGCTGCCA
GGTGGAGCACGTCAGCCTGGAGCACCCCCTCA------------
>XM_018086734.1_PREDICTED:_Manacus_vitellinus_class_II_histocompatibility_antigen_B-L_beta_chain-like_(LOC108642200)_partial_mRNA/1-251
-------------------------------GTCGAGCTCCCAGCCCGGCCCCGGCCGCC
TGCTCTGCTCCGTGATGGATTTCTACCCTGCGCCGGTGCAGGTGAGGTGTTTCCAGGATG
GGCAGGAGCTGCCAGAGGACGTGTTTACCACCGACGTGGTCCCCAACGGGGACTGGACCT
ACCAGGTGCTGGTGCTGCTGGAAATC--CCCCCCCGGCACGGGGTCACCTACAGCTGCCA
GGTGGAGCACGTCAGCCTGGAGCACCCCCTCAGCCGGCACTGGG
>XM_018086755.1_PREDICTED:_Manacus_vitellinus_class_II_histocompatibility_antigen_B-L_beta_chain-like_(LOC108642224)_partial_mRNA/1-251
-------------------------------GTCGAGCTCCCAGCCCGGCCCCGGCCGCC
TGCTCTGCTCCGGGATGGATTTCTACCCTGCGCCGGTGCAGGTGAGGTGGTTCCAGGATG
GGCAGGAGCTGCCGGAGCACGTGGTGGCCACCGACGTGGTCCCCAACGGGGACTGGAGCT
ACCAGGTGCTGGTGCTGCTGGAAATC--CCCCCCCGGCGCGGGGTCACCTACAGCTGCCA
GGTGGAGCACGTCAGCCTGGAGCACCCCCTCAGCCGGCACTGGG
>XM_018086777.1_PREDICTED:_Manacus_vitellinus_class_II_histocompatibility_antigen_B-L_beta_chain-like_(LOC108642249)_partial_mRNA/1-251
-------------------------------GTCGAGCTCCCAGCCCGGCCCCGGCCGCC
TGCTCTGCTCCGTGATGGATTTCTACCCTGCGCCGGTGCAGGTGAGGTGTTTCCAGGATG
GGCAGGAGCTGCCAGAGGACGTGTTTACCACCGACGTGGTCCCCAACGGGGACTGGACCT
ACCAGGTGCTGGTGCTGCTGGAAATC--CCCCCCCGGCACGGGGTCACCTACAGCTGCCA
GGTGGAGCACGTCAGCCTGGAGCACCCCCTCAGCCGGCACTGGG
>XM_018086802.1_PREDICTED:_Manacus_vitellinus_class_II_histocompatibility_antigen_B-L_beta_chain-like_(LOC108642268)_partial_mRNA/1-251
-------------------------------GTCGAGCTCCCAGCCCGGCCCCGGCCGCC
TGCTCTGCTCCGTGATGGATTTCTACCCTGCGCCGGTGCAGGTGAGGTGGTTCCAGGATG
GGCAGGAGCTGCCGGAGCACGTGGTGGCCACCGACGTGGTCCCCACCGGGGACTGGAGCT
ACCAGGTGCTGGTGCTGCTGGAAATC--CCCCCCCGGCGCGGGGTCACCTACAGCTGCCA
GGTGGAGCACGTCAGCCTGGAGCACCCCCTCAGCCGGCACTGGG
>XM_018086830.1_PREDICTED:_Manacus_vitellinus_class_II_histocompatibility_antigen_B-L_beta_chain-like_(LOC108642296)_partial_mRNA/1-251
-------------------------------GTCGAGCTCCCAGCCCGGCCCCGGCCGCC
TGCTCTGCTCCGTGATGGATTTCTACCCTGCGCCGGTGCAGGTGAGGTGGTTCCAGGATG
GGCAGGAGCTGCCGGAGCACGTGGTGGCCACCGACGTGGTCCCCAACGGGGACTGGAGCT
GCCAGGTGCTGGTGATGCTGGAAATC--CCCCCCCGGCACGGGGTCACCTACAGCTGCCA
GGTGGAGCACGTCAGCCTGGAGCACCCCCTCAGCCGGCACTGGG
>XM_018086831.1_PREDICTED:_Manacus_vitellinus_class_II_histocompatibility_antigen_B-L_beta_chain-like_(LOC108642297)_partial_mRNA/1-251
-------------------------------GTCGAGCTCCCAGCCCGGCCCCGGCCGCC
TGCTCTGCTCCGTGATGGATTTCTACCCTGCGCCGGTGCAGGTGAGGTGGTTCCAGGATG
GGCAGGAGCTGCCGGAGCACGTGGTGGCCACCGACGTGGTCCCCAACGGGGACTGGAGCT
GCCAGGTGCTGGTGATGCTGGAAATC--CCCCCCCGGCACGGGGTCACCTACAGCTGCCA
GGTGGAGCACGTCAGCCTGGAGCACCCCCTCAGCCGGCACTGGG
>XM_018086854.1_PREDICTED:_Manacus_vitellinus_class_II_histocompatibility_antigen_B-L_beta_chain-like_(LOC108642332)_mRNA/1-251
-------------------------------GTCGAGCTCCCAGCCCGGCCCCGGCCGCC
TGCTCTGCTCCGTGATGGATTTCTACCCTGCGCCGGTGCAGGTGAGGTGGTTCCAGGATG
GGCAGGAGCTGCCGGAGCACGTGGTGGCCACCGACGTGGTCCCCACCGGGGACTGGAGCT
ACCAGGTGCTGGTGCTGCTGGAAATC--CCCCCCCGGCGCGGGGTCACCTACAGCTGCCA
GGTGGAGCACGTCAGCCTGGAGCACCCCCTCAGCCGGCACTGGG
>XM_018086862.1_PREDICTED:_Manacus_vitellinus_class_II_histocompatibility_antigen_B-L_beta_chain-like_(LOC108642339)_partial_mRNA/1-250
--------------------------------TCGAGCTCCCAGCCCGGCCCCGGCCGCC
TGCTCTGCTCCGGGATGGATTTCTACCCTGCGCCGGTGCAGGTGAGGTGGTTCCAGGATG
GGCAGGAGCTGCCGGAGCACGTGGTGGCCACCGACGTGGTCCCCAACGGGGACTGGACCT
ACCAGGTGCTGGTGATGCTGGAAATC--CCCCCCCAGCACGGGGTCACCTACAGCTGCCA
GGTGGAGCACGTCAGCCTGGAGCACCCCCTCAGCCGGCACTGGG
>XM_018086876.1_PREDICTED:_Manacus_vitellinus_class_II_histocompatibility_antigen_B-L_beta_chain-like_(LOC108642353)_partial_mRNA/1-251
-------------------------------GTCGAGCTCCCAGCCCGGCCCCGGCCGCC
TGCTCTGCTCCGGGATGGATTTCTACCCTGCGCCGGTGCAGGTGAGGTGGTTCCAGGATG
[truncated: 54,826 more chars]
