# Supplementary material for: 100 million years of multigene family evolution: origin and evolution of the avian MHC class IIB
Source: BMC Genomics. 2017 Jun 13;18:460. doi: 10.1186/s12864-017-3839-7 (PMC5470263; doi:10.1186/s12864-017-3839-7)
Supplement: Supplementary file 11 — Fasta format alignments of all MHCIIB sequences used for analysis. Separate alignments are provided for each exon and intron comprised between exon 1 to exon 4. Two alignments are provided for each region, one including all sequences retrievable and one including all accessions for which exon 3 was available. For the latter, all accession were retained for all regions, even if no sequence data was available. (ZIP 354 kb) [file 12864_2017_3839_MOESM11_ESM.zip › ex4.fas]

>Accipitriformes_Accipiter_gentilis__EF370953.1/1-217
--------------------------------------------------------------------------------------------------
>Accipitriformes_Aegypius_monachus__EF370954.1/1-217
--------------------------------------------------------------------------------------------------
>Accipitriformes_Aquila_chrysaetos__EF370955.1/1-217
--------------------------------------------------------------------------------------------------
>Accipitriformes_Buteo_buteo__EF370956.1/1-217
--------------------------------------------------------------------------------------------------
>Accipitriformes_Circaetus_gallicus__EF370957.1/1-217
--------------------------------------------------------------------------------------------------
>Accipitriformes_Circus_aeruginosus__EF370958.1/1-217
--------------------------------------------------------------------------------------------------
>Accipitriformes_Elanus_caeruleus__EF370959.1/1-217
--------------------------------------------------------------------------------------------------
>Accipitriformes_Gyps_africanus__EF370967.1/1-217
--------------------------------------------------------------------------------------------------
>Accipitriformes_Gyps_africanus__EF370969.1/1-217
--------------------------------------------------------------------------------------------------
>Accipitriformes_Gyps_africanus__EF370972.1/1-217
--------------------------------------------------------------------------------------------------
>Accipitriformes_Gyps_africanus__EF370974.1/1-217
--------------------------------------------------------------------------------------------------
>Accipitriformes_Gyps_africanus__EF370990.1/1-217
--------------------------------------------------------------------------------------------------
>Accipitriformes_Gyps_coprotheres__EF370977.1/1-217
--------------------------------------------------------------------------------------------------
>Accipitriformes_Haliaeetus_leucocephalus__GU085500.1/1-217
GAGGTGCAGTCGGACGCCGCCAGGAGCAAGATGCTCACGGGGGTGGGGGGCTTCGTGCTGGGACTCATCTTCCTGGCGCTGGGG--------------
>Accipitriformes_Haliaeetus_leucocephalus__GU085502.1/1-217
GAGGTGCAGTCGGACGCCGCCAGGAGCAAGATGCTCACGGGGGTGGGGGGCTTCGTGCTGGGACTCATCTTCCTGGCGCTGGGG--------------
>Accipitriformes_Milvus_milvus__KJ162427.1/1-217
GAGGTGCAGTCGGACGCCGCCAGGAGCAAGATGCTCACGGGGGTGGGGGGCTTCGTGCTGGGACTCAT------------------------------
>Accipitriformes_Neophron_percnopterus__EF370964.1/1-217
--------------------------------------------------------------------------------------------------
>Accipitriformes_Pandion_haliaetus__EF370965.1/1-217
--------------------------------------------------------------------------------------------------
>Accipitriformes_PREDICTED:_Haliaeetus_albicilla_XM_009927842.1/1-204
GAGGTACAGTCGGACACCGCCAGGAGCAAGATGCTCACGGGGGTGGGGGGCTTCGTGCTGGGACTCATCTTCCTGGCGCTGGGGCTCTTCCTCTACAT
>Anseriformes_Anas_platyrhynchos__NM_001310784.1/1-217
GTGCTCCCAGCGGATGCCGCCAGGGGCAAGATGCTGACGGGCGTCGGGGGCTTGGTGCTGGGGCTCATCTTCCTGGCGCTGGGGCTCTTCCTCTACGT
>Anseriformes_Anas_platyrhynchos__NM_001310815.1/1-217
GTGCTCCCAGCGGATGCCGCCAGGGGCAAGATGCTGACGGGCGTCGGGGGCTTGGTGCTGGGGCTCATCTTCCTGGCGCTGGGGCTCTTCCTCTACGT
>Anseriformes_Anser_cygnoides__EU734804.1/1-63
--------------------------------------------------------------------------------------------------
>Anseriformes_Anser_cygnoides__EU734805.1/1-104
--------------------------------------------------------------------------------------------------
>Anseriformes_Anser_cygnoides__EU999163.1/1-217
GTGCTCCCGGCGGACGCCGCCAGGGGCAAGATGCTGACGGGCGTGGGGGGCTTTGTGCTGGGGCTCATCTTCCTGGCGCTGGGGCTCCTCCTCTACGT
>Anseriformes_Cairina_moschata__DQ490138.1/1-217
GTGCTCCCAGCGGATGCCGCCAGGGGCAAGATGCTGACGGGCGTCGGGGGCTTGGTGCTGGGGCTCATCTTCCTGGCGCTGGGGCTCTTCCTCTACGT
>Apterygiformes_Apteryx_australis__LK075454.1/1-124
--------------------------------------------------------------------------------------------------
>Apterygiformes_Apteryx_australis__LK075717.1/1-217
--------------------------------------------------------------------------------------------------
>Apterygiformes_Apteryx_australis__LK094994.1/1-217
--------------------------------------------------------------------------------------------------
>Apterygiformes_Apteryx_owenii__HQ639683.1/1-217
GGGGCCCAGCCAAACACTGCCCCAAGCAAGATGTTCATAGGAGTGGGGGGCCTGGTGCTGGGGCCCATAGTCATGGCGCTGGGGCTGTACCTCTACCT
>Apterygiformes_Apteryx_owenii__HQ639685.1/1-217
GGGGCCCAGTCGGACACCGCCAGGAGCAAGATGCTGACGGGGGTGGGGGGCCTGGTGCTGGGGCTCATCTTCCTAGCGCTGGGGCTGGTCCTCTACCT
>Apterygiformes_Apteryx_owenii__HQ639686.1/1-172
--------------------------------------------------------------------------------------------------
>Apterygiformes_Apteryx_owenii__HQ639687.1/1-172
--------------------------------------------------------------------------------------------------
>Apterygiformes_Apteryx_owenii__HQ639690.1/1-172
--------------------------------------------------------------------------------------------------
>Apterygiformes_Apteryx_owenii__HQ639691.1/1-172
--------------------------------------------------------------------------------------------------
>Apterygiformes_Apteryx_owenii__HQ639693.1/1-172
--------------------------------------------------------------------------------------------------
>Apterygiformes_Apteryx_owenii__HQ639696.1/1-172
--------------------------------------------------------------------------------------------------
>Bucerotiformes_PREDICTED:_Buceros_rhinoceros_XM_010134318.1/1-146
--------------------------------------------------------------------------------------------------
>Caprimulgiformes_PREDICTED:_Calypte_anna_XM_008493495.1/1-215
GAGCTGCAGTCGGACGGCGCCAGGAGCAAGATGCTGACGGGGGTGGGGGGCTTCGTGCTGGGGCTCATTTTCCTGGCGGTGGGGCTCTTCCTCTACAT
>Caprimulgiformes_PREDICTED:_Caprimulgus_carolinensis_XM_010171842.1/1-217
GAGCTGCATCCGGATGGTTCCAGGGGCAAGATGCTGACTGGGGTGGGGGGTTTCGTGCTGGGATTCATCTTCCTGGCACTGGGGCTCTTCCTCTACCT
>Caprimulgiformes_PREDICTED:_Chaetura_pelagica_XM_009993841.1/1-217
--------------------------------------------------------------------------------------------------
>Caprimulgiformes_PREDICTED:_Chaetura_pelagica_XM_009995167.1/1-217
--------------------------------------------------------------------------------------------------
>Caprimulgiformes_Tachymarptis_melba__KJ162431.1/1-217
GAGCTGCAGCCGGACGGCGCCAGGAGCAAGATGCTGACGGGGGTGGGGGGCTTCGTGCTGGGGCTCAT------------------------------
>Caprimulgiformes_Tachymarptis_melba__KJ162432.1/1-217
GAGCTGCAGTCGGACGCCGGCAGGAGCAAGATGCTGACGGGGGTGGGGGGCTTCGTGCTGGGGCTCAT------------------------------
>Caprimulgiformes_Tachymarptis_melba__KJ162433.1/1-217
GAGCTGCAGCCGGACGGCGCCAGGAGCAAGATGCTGACGGGGGTGGGGGGCTTCGTGCTGGGGCTCAT------------------------------
>Cariamiformes_PREDICTED:_Cariama_cristata_XM_009709975.1/1-217
GAGTTGCAGTCGGACGCCGCCAGGAGCAAGATGCTGACGGGGGTGGGGGGCTTTGTGCTGGGGCTCATCTTCCTGGCGC-------------------
>Casuariiformes_Casuarius_casuarius__KJ162549.1/1-172
--------------------------------------------------------------------------------------------------
>Casuariiformes_Casuarius_casuarius__KJ162550.1/1-217
GGGGCCCAGTCGGACGCTGCCAGGAGCAAGATGCTCACGGGGGTGGGGGGCCTGGTGCTGGGGCTCAT------------------------------
>Charadriiformes_Aethia_pusilla__AY327423.1/1-215
--------------------------------------------------------------------------------------------------
>Charadriiformes_Aethia_pusilla__AY327424.1/1-215
--------------------------------------------------------------------------------------------------
>Charadriiformes_Aethia_pusilla__AY327426.1/1-214
--------------------------------------------------------------------------------------------------
>Charadriiformes_Alca_torda__EU326268.1/1-217
GAGCTGCAGTCGGACGCCGGCAGGAGCAACATGCTGACGGGGATCG----------------------------------------------------
>Charadriiformes_Alca_torda__EU326269.1/1-217
GAGCTGCAGTCGGACGCCGGCAGGAGCAACATGCTGACGGGGATCG----------------------------------------------------
>Charadriiformes_Alca_torda__EU326270.1/1-217
GAGCTGCAGTCGGACGCCGGCAGGAGCAACATGCTGACGGGGATCG----------------------------------------------------
>Charadriiformes_Alca_torda__EU326279.1/1-217
GAGCTGCAGTCGGACGCCGGCAGGAGCAACATGCTGACGGGGATCG----------------------------------------------------
>Charadriiformes_Alca_torda__HQ822510.1/1-217
--------------------------------------------------------------------------------------------------
>Charadriiformes_Alca_torda__HQ822517.1/1-217
--------------------------------------------------------------------------------------------------
>Charadriiformes_Alca_torda__HQ822519.1/1-217
--------------------------------------------------------------------------------------------------
>Charadriiformes_Alca_torda__HQ822524.1/1-217
--------------------------------------------------------------------------------------------------
>Charadriiformes_Alca_torda__HQ822525.1/1-217
--------------------------------------------------------------------------------------------------
>Charadriiformes_Alca_torda__HQ822526.1/1-217
--------------------------------------------------------------------------------------------------
>Charadriiformes_Alca_torda__HQ822527.1/1-217
--------------------------------------------------------------------------------------------------
>Charadriiformes_Fratercula_arctica__EU326262.1/1-217
GAGCTGCAGTCGGACGCCGGGAGGAGCAACATGCTGACGGGGATCG----------------------------------------------------
>Charadriiformes_Fratercula_arctica__EU326266.1/1-217
GAGCTGCAGTCGGACGCCGGCAGGAGCAACATGCTGACGGGGATCG----------------------------------------------------
>Charadriiformes_Fratercula_arctica__EU326267.1/1-217
GAGCTGCAGTCGGACGCCGGCAGGAGCAACATGCTGACGGGGATCG----------------------------------------------------
>Charadriiformes_Fratercula_arctica__HQ822485.1/1-217
--------------------------------------------------------------------------------------------------
>Charadriiformes_Fratercula_arctica__HQ822486.1/1-217
--------------------------------------------------------------------------------------------------
>Charadriiformes_Fratercula_arctica__HQ822487.1/1-217
--------------------------------------------------------------------------------------------------
>Charadriiformes_Fratercula_arctica__HQ822488.1/1-217
--------------------------------------------------------------------------------------------------
>Charadriiformes_Fratercula_arctica__HQ822489.1/1-217
--------------------------------------------------------------------------------------------------
>Charadriiformes_Fratercula_arctica__HQ822493.1/1-217
--------------------------------------------------------------------------------------------------
>Charadriiformes_Fratercula_arctica__HQ822502.1/1-217
--------------------------------------------------------------------------------------------------
>Charadriiformes_Fratercula_arctica__HQ822506.1/1-217
--------------------------------------------------------------------------------------------------
>Charadriiformes_Fratercula_arctica__HQ822507.1/1-217
--------------------------------------------------------------------------------------------------
>Charadriiformes_Gallinago_media__AF485404.1/1-166
--------------------------------------------------------------------------------------------------
>Charadriiformes_Gallinago_media__AF485405.1/1-166
--------------------------------------------------------------------------------------------------
>Charadriiformes_Gallinago_media__AF485406.1/1-166
--------------------------------------------------------------------------------------------------
>Charadriiformes_Limosa_limosa__KJ162434.1/1-217
GAGCTGCAGTCGGACGGCGCCAGGAGCAAGATGCTCACGGGGGTGGGGG-------------------------------------------------
>Charadriiformes_Limosa_limosa__KJ162435.1/1-217
GAGCTGCAGTCGGACGGCGCCAGGAGCAAGATGCTCACGGGGGTGGGGG-------------------------------------------------
>Charadriiformes_Limosa_limosa__KJ162436.1/1-217
GAGCTGCAGTCGGACGGCGCCAGGAGCAAGATGCTCACGGGGGTGGGAG-------------------------------------------------
>Charadriiformes_Limosa_limosa__KJ162437.1/1-217
GAGCTGCAGTCGGACGGCGCCAGGAGCAAGATGCTCACGGGGGTGGGGG-------------------------------------------------
>Charadriiformes_Pagophila_eburnea__KJ162438.1/1-217
GGGCTGCAGTCGGACGGCGGCAGGAGCAAGATGCTGACGGGGGTGGGGGGCTTCGTGCTGGGGCTCAT------------------------------
>Charadriiformes_Pagophila_eburnea__KJ162439.1/1-217
GGGCTGCAGTCGGACGGCGGCAGGAGCAAGATGCTGACGGGGGTGGGGGGCTTCGTGCTGGGGCTCAT------------------------------
>Charadriiformes_Pagophila_eburnea__KJ162440.1/1-217
GAGCTGCAGTCGGACGGCGGCAGGAGCAAGATGCTGACGGGGGTGGGGGGCTTCGTGCTGGGGCTCAT------------------------------
>Charadriiformes_Pagophila_eburnea__KJ162442.1/1-217
GAGCTGCAGTCGGACGGCGGCAGGAGCAAGATGCTGACGGGGGTGGGGGGCTTCGTGCTGGGGCTCAT------------------------------
>Charadriiformes_Philomachus_pugnax__KJ162443.1/1-217
GAGCTGCAGTCAGACGGCGCCAGGAGCAAGATGCTGACGGGGGTGGGGGGCTTCGTGCTGGGGCTCAT------------------------------
>Charadriiformes_Philomachus_pugnax__KJ162444.1/1-217
GAGCTGCAGTCAGACGGCGCCAGGAGCAAGATGCTGACGGGGGTGGGGGGCTTCGTGCTGGGGCTCAT------------------------------
>Charadriiformes_Philomachus_pugnax__KJ162446.1/1-217
GAGCTGCAGTCGGACGGCGCCAGGAGCAAGATGCTGACGGGGGTGGGGG-------------------------------------------------
>Charadriiformes_Philomachus_pugnax__KJ162447.1/1-217
GAGCTGCAGTCGGACGGCGCCAGGAGCAAGATGCTGACGGGGGTGGGGGGCTTCGTGCTGGGGCTCAT------------------------------
>Charadriiformes_Philomachus_pugnax__KJ162448.1/1-217
GAGCTGCAGTCAGACGGCGCCAGGAGCAAGATGCTGACGGGGGTGGGGG-------------------------------------------------
>Charadriiformes_PREDICTED:_Calidris_pugnax_XM_014959846.1/1-217
GAGCTGCAGTCGGACGGCGCCAGGAGCAAGATGCTGACGGGGGTGGGGGGCTTCGTGCTGGGGCTCATCTTCCTGGCGCTGGGGCTCTTCCTCTACGT
>Charadriiformes_PREDICTED:_Calidris_pugnax_XM_014959856.1/1-217
GAGCTGCAGTCGGACGGCGCCAGGAGCAAGATGCTGACGGGGGTGGGGGGCTTCGTGCTGGGGTTCATCTTCCTGGCGCTGGGGCTCTTCCTCTACGT
>Charadriiformes_PREDICTED:_Charadrius_vociferus_XM_009891114.1/1-217
GCGCTGCAGACGGACGCCGGCAGGAGCAAGATGCTGACGGGGGTGGGGGGCTTCGTGCTGGGGCTCATCTTCCTGGCGCTGGGGCTCTTCCTCTACAT
>Charadriiformes_Rissa_tridactyla__EU326244.1/1-217
GAGCTGCGGTCGGACGGCGGCAGGAGCAACATGCTGACGGGGATCG----------------------------------------------------
>Charadriiformes_Rissa_tridactyla__EU326249.1/1-217
GAGCTGCAGTCGGACGGCGGCAGGAGCAACATGCTGACGGGGATCG----------------------------------------------------
>Charadriiformes_Rissa_tridactyla__EU326254.1/1-217
GAGCTGCAGTCGGACGGCGGCAGGAGCAACATGCTGACGGGGATCG----------------------------------------------------
>Charadriiformes_Rissa_tridactyla__EU326256.1/1-217
GGGCTGCAGTCGGACGGCGGCAGGAGCAACATGCTGACGGGGATCG----------------------------------------------------
>Charadriiformes_Rissa_tridactyla__EU326257.1/1-217
GAGCTGCAGTCGGACGGCGGCAGGAGCAACATGCTGACGGGGATCG----------------------------------------------------
>Charadriiformes_Rissa_tridactyla__EU326258.1/1-217
GGGCTGCAGTCGGACGGCGGCAGGAGCAACATGCTGACGGGGATCG----------------------------------------------------
>Charadriiformes_Rissa_tridactyla__EU326259.1/1-217
GGGCTGCAGTCGGACGGCGGCAGGAGCAACATGCTGACGGGGATCG----------------------------------------------------
>Charadriiformes_Rissa_tridactyla__EU326261.1/1-217
GAGCTGCAGTCGGACAGCGGCAGGAGCAACATGCTGACGGGGATCG----------------------------------------------------
>Charadriiformes_Rissa_tridactyla__HQ822398.1/1-217
--------------------------------------------------------------------------------------------------
>Charadriiformes_Rissa_tridactyla__HQ822408.1/1-217
--------------------------------------------------------------------------------------------------
>Charadriiformes_Rissa_tridactyla__HQ822410.1/1-217
--------------------------------------------------------------------------------------------------
>Charadriiformes_Rissa_tridactyla__HQ822412.1/1-217
--------------------------------------------------------------------------------------------------
>Charadriiformes_Rissa_tridactyla__HQ822414.1/1-217
--------------------------------------------------------------------------------------------------
>Charadriiformes_Rissa_tridactyla__HQ822418.1/1-217
--------------------------------------------------------------------------------------------------
>Charadriiformes_Rissa_tridactyla__HQ822420.1/1-217
--------------------------------------------------------------------------------------------------
>Charadriiformes_Rissa_tridactyla__HQ822425.1/1-217
--------------------------------------------------------------------------------------------------
>Charadriiformes_Rissa_tridactyla__HQ822426.1/1-217
--------------------------------------------------------------------------------------------------
>Charadriiformes_Rissa_tridactyla__HQ822427.1/1-217
--------------------------------------------------------------------------------------------------
>Charadriiformes_Rissa_tridactyla__HQ822432.1/1-217
--------------------------------------------------------------------------------------------------
>Charadriiformes_Rissa_tridactyla__HQ822433.1/1-217
--------------------------------------------------------------------------------------------------
>Charadriiformes_Rissa_tridactyla__HQ822438.1/1-217
--------------------------------------------------------------------------------------------------
>Charadriiformes_Rissa_tridactyla__HQ822440.1/1-217
--------------------------------------------------------------------------------------------------
>Charadriiformes_Rissa_tridactyla__HQ822441.1/1-217
--------------------------------------------------------------------------------------------------
>Charadriiformes_Rissa_tridactyla__HQ822443.1/1-217
--------------------------------------------------------------------------------------------------
>Charadriiformes_Rissa_tridactyla__HQ822445.1/1-217
--------------------------------------------------------------------------------------------------
>Charadriiformes_Rissa_tridactyla__HQ822449.1/1-217
--------------------------------------------------------------------------------------------------
>Charadriiformes_Rissa_tridactyla__HQ822455.1/1-217
--------------------------------------------------------------------------------------------------
>Charadriiformes_Rissa_tridactyla__HQ822460.1/1-217
--------------------------------------------------------------------------------------------------
>Charadriiformes_Rissa_tridactyla__HQ822461.1/1-217
--------------------------------------------------------------------------------------------------
>Charadriiformes_Rissa_tridactyla__HQ822463.1/1-217
--------------------------------------------------------------------------------------------------
>Charadriiformes_Rissa_tridactyla__HQ822464.1/1-217
--------------------------------------------------------------------------------------------------
>Charadriiformes_Rissa_tridactyla__HQ822467.1/1-217
--------------------------------------------------------------------------------------------------
>Charadriiformes_Rissa_tridactyla__HQ822469.1/1-217
--------------------------------------------------------------------------------------------------
>Charadriiformes_Rissa_tridactyla__HQ822470.1/1-217
--------------------------------------------------------------------------------------------------
>Charadriiformes_Rissa_tridactyla__HQ822472.1/1-217
--------------------------------------------------------------------------------------------------
>Charadriiformes_Uria_aalge__EU326273.1/1-217
GAGCTGCAGTCGGACGCCGGCAGGAGCAACATGCTGACGGGGATCG----------------------------------------------------
>Charadriiformes_Uria_aalge__EU326274.1/1-217
GAGCTGCAGTCGGACGCCGGCAGGAGCAACATGCTGACGGGGATCG----------------------------------------------------
>Charadriiformes_Uria_aalge__EU326275.1/1-217
GAGCTGCAGTCGGACGCCGGCAGGTGCAACATGCTGACGGGGATCG----------------------------------------------------
>Charadriiformes_Uria_aalge__EU326276.1/1-217
GAGTTGCAGTCGGACGCCGGCAGGAGCAACATGCTGACGGGGATCG----------------------------------------------------
>Charadriiformes_Uria_aalge__EU326278.1/1-217
GAGCTGCAGTCGGACGCCGGCAGGAGCAACATGCTGACGGGGATCG----------------------------------------------------
>Charadriiformes_Uria_aalge__HQ822474.1/1-217
--------------------------------------------------------------------------------------------------
>Charadriiformes_Uria_aalge__HQ822476.1/1-217
--------------------------------------------------------------------------------------------------
>Charadriiformes_Uria_aalge__HQ822478.1/1-217
--------------------------------------------------------------------------------------------------
>Charadriiformes_Uria_aalge__HQ822480.1/1-217
--------------------------------------------------------------------------------------------------
>Charadriiformes_Uria_aalge__HQ822481.1/1-217
--------------------------------------------------------------------------------------------------
>Charadriiformes_Uria_aalge__HQ822482.1/1-217
--------------------------------------------------------------------------------------------------
>Ciconiiformes_Ciconia_ciconia__KJ162449.1/1-217
GAGCTGCAGTCGGACGCCGGCAGGAGCAAGATGCTGACGGGGGTGGGGGGCTTCGTGCTGGGGCTCA-------------------------------
>Ciconiiformes_Ciconia_ciconia__KJ162450.1/1-217
GAGCTGCAGTCGGACGCCGGCAGGAGCAAGATGCTGACGGGGGTGGGGGGCTTCGTGCTGGGGCTCAT------------------------------
>Ciconiiformes_Ciconia_ciconia__KJ162452.1/1-217
GAGCTGCAGTCGGACGCCGGCAGGAGCAAGATGCTGACGGGGGTGGGGGGCTTCGTGCTGGGGCTCAT------------------------------
>Ciconiiformes_Ciconia_ciconia__KJ162453.1/1-217
GAGCTGCAGTCGGACGCCGGCAGGAGCAAGATGCTGACGGGGGTGGGGGGCTTCGTGCTGGGGCTCAT------------------------------
>Columbiformes_Columba_livia__KJ162459.1/1-217
GAGCTGCAGTCAGACGGCGCCAGGAGCAAGATGCTGACGGGGGTGGGCG-------------------------------------------------
>Columbiformes_Columba_livia__KJ162460.1/1-217
GAGCTGCAGTCGGACGGCGCCAGGAGCAAGATGCTGACGGGGGTGGGCG-------------------------------------------------
>Coraciiformes_Alcedo_atthis__KJ162462.1/1-217
GAGCTGCCGTCGGACAGCGGGCGCAGCAAGATGCTGACGGGGGTGGTGG-------------------------------------------------
>Coraciiformes_Alcedo_atthis__KJ162463.1/1-217
GAGCTGCCGTCGGACGGCGGGCGCAGCAAGATGCTGACGGGGGTGGTGG-------------------------------------------------
>Coraciiformes_Alcedo_atthis__KJ162464.1/1-172
--------------------------------------------------------------------------------------------------
>Coraciiformes_Alcedo_atthis__KJ162465.1/1-172
--------------------------------------------------------------------------------------------------
>Coraciiformes_Alcedo_atthis__KJ162466.1/1-172
--------------------------------------------------------------------------------------------------
>Cuculiformes_PREDICTED:_Cuculus_canorus_XM_009560180.1/1-217
GAGCTGCAGGCGGACGGCGCCAGGAGCAAGATGCTGACCGGGGTGGGGGGCTTCGTGCTGGGCTGCGGCTTCCTGGCGCTGGGGCTCGGCCTCTACGG
>Eurypygiformes_PREDICTED:_Eurypyga_helias_XM_010159513.1/1-215
--------------------------------------------------------------------------------------------------
>Falconiformes_Falco_biarmicus__EF370989.1/1-217
--------------------------------------------------------------------------------------------------
>Falconiformes_Falco_eleonorae__JN613254.1/1-217
--------------------------------------------------------------------------------------------------
>Falconiformes_Falco_femoralis__EF370988.1/1-217
--------------------------------------------------------------------------------------------------
>Falconiformes_Falco_naumanni__EF370986.1/1-217
--------------------------------------------------------------------------------------------------
>Falconiformes_Falco_peregrinus__EF370985.1/1-217
--------------------------------------------------------------------------------------------------
>Galliformes_Coturnix_japonica__AB110468.1/1-217
GAGCCGCCGTCGGACGCGGGCAGGAGCAAAATGCTGACGGGCGTGGGGGGCTTCGTGCTGGGGCTCGTCTTCCTGGCGC-------------------
>Galliformes_Gallus_domesticus__X07447.1/1-217
GAGCCCCCGGGGGATGTGAGCAGGAGCAAGCTGCTGATGGGCGTCGGGGGCTTTGTGCTGGGGCTCGTCTACCTTGCACTGGGGATCTTCTTCTTCCT
>Galliformes_Gallus_gallus__AB020220.1/1-217
--------------------------------------------------------------------------------------------------
>Galliformes_Gallus_gallus__AF452564.1/1-217
GAGCCCCCGGGGGATGTGAGCAGGAGCAAGCTGCTGATGGGCGTCGGGGGCTTTGTGCTGGGGCTCGTCTTCCTGGCGC-------------------
>Galliformes_Gallus_gallus__AF452565.1/1-217
GAGCCCCCGGGGGATGTGAGCAGGAGCAAGCTGCTGATGGGCGTCGGGGGCTTTGTGCTGGGGCTCGTCTTCCTGGCGC-------------------
>Galliformes_Gallus_gallus__AF452566.1/1-217
GAGCCCCCGGGGGATGTGAGCAGGAGCAAGCTGCTGATGGGCGTCGGGGGCTTTGTGCTGGGGCTCGTCTTCCTGGCGC-------------------
>Galliformes_Gallus_gallus__AJ248572.1/1-217
--------------------------------------------------------------------------------------------------
>Galliformes_Gallus_gallus__AJ248579.1/1-217
--------------------------------------------------------------------------------------------------
>Galliformes_Gallus_gallus__AY210420.1/1-201
--------------------------------------------------------------------------------------------------
>Galliformes_Gallus_gallus__AY510090.1/1-216
GAGCCGCCGGCGGACGCGGGCAGGAGCAAGCTGCTGACGGGCATGGGGGGCTTCGTGCTGGGGCTCGTCTTCCTGGCGCTGGGGCTCTTCGTGTTCCT
>Galliformes_Gallus_gallus__DQ007238.1/1-213
GAGCCCCCGGGGGATGTGAGCAGGAGCAAGCTGCTGATGGGCGTCGGGGGCTTTGTGCTGGGGCTCGTCTACCTTGCACTGGGGATCTTCTTCTTCCT
>Galliformes_Gallus_gallus__EF554708.1/1-216
GAGCCGCCGGCGGACGCGGGCAGGAGCAAGCTGCTGACGGGCGTGGGGGGCTTCGTGCTGGGGCTCGTCTTCCTGGCGCTGGGGCTCTTCGTGTTCCT
>Galliformes_Gallus_gallus__EF554714.1/1-216
GAGCCGCCGGCGGACGCGGGCAGGAGCAAGCTGTTGACGGGCGTGGGGGGCTTCGTGCTGGGGCTCGTCTTCCTGGCGCTGGGGCTCTTCGTGTTCCT
>Galliformes_Gallus_gallus__EF554717.1/1-216
GAGCCGCCGGCGGACGCGGGCAGGAGCAAGCTGCTGACGGGCGTGGGGGGCTTCGTGCTGGGGCTCGTCTTCCTGGCGCTGGGGCTCTTCGTGTTCCT
>Galliformes_Gallus_gallus__EF554719.1/1-216
GAGCCGCCGGCGGACGCGGGCAGGAGCAAGCTGCTGACGGGCGTGGGGGGCTTCGTGCTGGGGCTCGTCTTCCTGGCGCTGGGGCTCTTCGTGTTCCT
>Galliformes_Gallus_gallus__EF661573.1/1-216
GAGCCGCCGGCGGACGCGGGCAGGAGCAAGCTGCTGACGGGCGTGGGGGGCTTCGTGCTGGGGCTCGTCTTCCTGGCGCTGGGGCTCTTTGTGTTCCT
>Galliformes_Gallus_gallus__EF661574.1/1-216
GAGCCGCCGGCGGACGCGGGCAGGAGCAAGCTGCTGACGGGCGTGGGGGGCTTCGTGCTGGGGCTCGTCTTCCTGGCGCTGGGGCTCTTCGTGTTCCT
>Galliformes_Gallus_gallus__HQ203695.1/1-216
GAGCCGCCGGCGGACGCGGGCAGGAGCAAGCTGCTGACGGGCGTGGGGGGCTTCGTGCTGGGGCTCGTCTTCCTGGCACTGGGGCTCTTCGTGTTCCT
>Galliformes_Gallus_gallus__HQ203697.1/1-216
GAGCCGCCGGCGGACGCGGGCAGGAGCAAGCTGCTGACGGGCGTGGGGGGCTTCGTGCTGGGGCTCGTCTTCCTGGCGCTGGGGCTCTTCGTGTTCCT
>Galliformes_Gallus_gallus__HQ203705.1/1-216
GAGCCGCCGGCGGACGCGGGCAGGAGCAAGCTGCTGACGGGCGTGGGGGGCTTCGTGCTGGGGCTCGTCTTCCTGGCGCTGGGGCTCTTCGTGTTCCT
>Galliformes_Gallus_gallus__HQ203708.1/1-216
GAGCCGCCGGCGGACGCGGGCAGGAGCAAGCTGCTGACGGGCGTGGGGGGCTTCGTGCTGGGGCTCGTCTTCCTGGCGCTGGGGCTCTTCGTGTTCCT
>Galliformes_Gallus_gallus__HQ203709.1/1-216
GAGCCGCCGGCGGACGCGGGCAGGAGCAAGCTGCTGACGGGCGTGGGGGGCTTCGTGCTGGGGCTCGTCTTCCTGGCGCTGGGGCTCTTCGTGTTCCT
>Galliformes_Gallus_gallus__HQ203715.1/1-216
GAGCCGCCGGCGGACGCGGGCAGGAGCAAGCTGCTGACGGGCGTGGGGGGCTTCGTGCTGGGGCTCGTCTTCCTGGCGCTGGGGCTCTTCGTGTTCCT
>Galliformes_Gallus_gallus__HQ203716.1/1-216
GAGCCGCCGGCGGACGCGGGCAGGAGCAAGCTGCTGACGGGCGTGGGGGGCTTCGTGCTGGGGCTCGTCTTCCTGGCGCTGGGGCTCTTCGTGTTCCT
>Galliformes_Gallus_gallus__HQ203719.1/1-216
GAGCCGCCGGCGGACGCGGGCAGGAGCAAGCTGCTGACGGGCGTGGGGGGCTTCGTGCTGGGGCTCGTCTTCCTGGCGCTGGGGCTCTTCGTGTTCCT
>Galliformes_Gallus_gallus__HQ203723.1/1-216
GAGCCTCCGGCGGACGCGGGCAGGAGCAAGCTGCTGACGGGCGTGGGGGGCTTCGTGCTGGGGCTCGTCTTCCTGGCGCTGGGGCTCTTCGTGTTCCT
>Galliformes_Meleagris_gallopavo__DQ993255.2/1-210
--------------------------------------------------------------------------------------------------
>Galliformes_Meleagris_gallopavo__FJ946996.1/1-210
GAGCCGCCGGCGGACGCGGGCAGGAGCAAGCTGCTGACGGGCGTGGGGGGCTTCGTGCTGGGGCTCGTCTTCCTGGCGCTGGGGCTCGTCGTGTTCCT
>Galliformes_Meleagris_gallopavo__FJ946997.1/1-210
GAGCCGCCGGCGGACGCGGGCAGGAGCAAGCTGCTGACGGGCGTGGGGGGCTTTGTGCTGGGGCTCGTCTTCCTGGCGCTGGGGCTCGTCGTGTTCCT
>Galliformes_Meleagris_gallopavo__GU189282.1/1-217
GAGCCGCCGGCGGACGCGGGCAGGAGCAAGCTGCTGACGGGCGTGGGGGGCTTTGTGCTGGGGCTCGTCTTCCTGGCGCTGGGGCTCGTCGTGTTCCT
>Galliformes_Meleagris_gallopavo__GU189283.1/1-217
GAGCTGCCGGCGGACGCGGGCAGGAGCAAGCTGCTGACGGGCGTGGGGGGCTTCGTGCTGGGGCTCGTCTTCCTGGCGCTGGGACTCGTCGTGTTCCT
>Galliformes_Numida_meleagris__EF643464.1/1-216
GAGCCCCCGGCGGACGCGGGCAGGAGCAAGATGCTGACGGGCGTGGGGGGCTTCGTGCTGGGGCTCGTCTTCCTGGCGCTGGGGCTCTTCCTGTTCCT
>Galliformes_Numida_meleagris__EU030445.1/1-216
--------------------------------------------------------------------------------------------------
>Galliformes_Numida_meleagris__EU826064.1/1-216
GAGCCCCCGGCAGACGCGGGCAGGAGCAAGATGCTGACGGGCGTGGGGGGCTTCGTGCTGGGGCTCGTCTTCCTGGCGCTGGGGCTCTTCCTGTTCCT
>Galliformes_Phasianus_colchicus__AJ224344.1/1-216
GAGCCGCCGGCGGACGCGGGCAGGAGCAAGCTGCTGACGGGCGTGGGGGGCTTCGTGCTGGGGCTCGTCTTCCTGGCGCTGGGGCTCGTCGTGTTCCT
>Galliformes_PREDICTED:_Meleagris_gallopavo_XM_010727749.1/1-212
GAGCCCCCGGTGGACGCGGGCAGGAGCAAGCTGCTGGTGGGCATCGGGGGCTTTGTGCTGGGGCTCGTCTGGCTGGCGCTGGGGC-------------
>Galliformes_PREDICTED:_Meleagris_gallopavo_XM_010727750.1/1-214
--------------------------------------------------------------------------------------------------
>Galliformes_Tetrao_tetrix__JQ028669.1/1-210
--------------------------------------------------------------------------------------------------
>Galliformes_Tympanuchus_cupido__JX971120.1/1-210
--------------------------------------------------------------------------------------------------
>Gaviiformes_PREDICTED:_Gavia_stellata_XM_009814721.1/1-184
GAGGTGCAGTCGGATGCAGCCAGGAGCAAGATGCTCACGGGGGTGGGAGGCTTCGTGCTGGGGCTCATCTTCCTGGCACTGGGGCTCTTCCTCTACAT
>Gruiformes_Anthropoides_paradiseus__LC062920.1/1-217
GAGCTGCAGTCGGACGCCGGCAGGAGCAAGATGCTGACGGGGGTGGGGGGCTTCGTGCTGGGGCTCAT------------------------------
>Gruiformes_Anthropoides_paradiseus__LC062921.1/1-217
GAGCTGCAGTCGGACGCCGGCAGGAGCAAGATGCTGACGGGGGTGGGGGGCTTCGTGCTGGGGCTCAT------------------------------
>Gruiformes_Anthropoides_virgo__LC062916.1/1-217
GAGCTGCAGTCGGACGCCGGCAGGAGCAAGATGCTGACGGGGGTGGGGGGCTTCGTGCTGGGGCTCAT------------------------------
>Gruiformes_Balearica_pavonina__LC062945.1/1-217
GAGCTGCAGTCGGACGCCGGCAGGAGCAAGATGCTGACGGGGGTGGGGGGCTTCGTGCTGGGGCTCAT------------------------------
>Gruiformes_Balearica_pavonina__LC062946.1/1-217
GAGCTGCAGTCGGACGCCGGCAGGAGCAAGATGCTGACGGGGGTGGGGGGCTTCGTGCTGGGGCTCAT------------------------------
>Gruiformes_Balearica_regulorum__LC062944.1/1-217
GAGCTGCAGTCGGACGCCGGCAGGAGCAAGATGCTGACGGGGGTGGGGGGCTTCGTGCTGGGGCTCAT------------------------------
>Gruiformes_Fulica_atra__LC062950.1/1-217
GAGCTGCAGTCGGACGCTGCCAGGAGCAAGATGCTCACAGGGGTGGGGGGGTTCGTGCTGGGGCTCAT------------------------------
>Gruiformes_Fulica_atra__LC062951.1/1-217
GAGCTGCAGTCGGACGCTGCCAGGAGCAAGATGCTCACAGGGGTGGGGGGGTTCGTGCTGGGGCTCAT------------------------------
>Gruiformes_Grus_antigone__LC062912.1/1-217
GAGCTGCAGTCGGACGCCGGCAGGAGCAAGATGCTGACGGGGGTGGGGGGCTTCGTGCTGGGGCTCAT------------------------------
>Gruiformes_Grus_antigone__LC062914.1/1-217
GAGCTGCAGTCGGACGCCGGCAGGAGCAAGATGCTGACGGGGGTGGGGGGCTTCGTGCTGGGGCTCAT------------------------------
>Gruiformes_Grus_canadensis__LC062905.1/1-217
GAGCTGCAGTCGGACGCCGGCAGGAGCAAGATGCTGACGGGGGTGGGGGGCTTCGTGCTGGGGCTCAT------------------------------
>Gruiformes_Grus_canadensis__LC062907.1/1-217
GAGCTGCAGTCGGACGCCGGCAGGAGCAAGATGCTGACGGGGGTGGGGGGCTTCGTGCTGGGGCTCAT------------------------------
>Gruiformes_Grus_grus__LC062932.1/1-217
GAGCTGCAGTCAGAAGCCGGCAGGAGCAAGATGCTGACGGGGGTGGGGGGCTTCGTGCTGGGGCTCAT------------------------------
>Gruiformes_Grus_grus__LC062933.1/1-217
GAGCTGCAGTCAGAAGCCGGCAGGAGCAAGATGCTGACGGGGGTGGGGGGCTTCGTGCTGGGGCTCAT------------------------------
>Gruiformes_Grus_grus__LC062934.1/1-217
GAGCTGCAGTCGGACGCCGGCAGGAGCAAGATGCTGACGGGGGTGGGGGGCTTCGTGCTGGGGCTCAT------------------------------
>Gruiformes_Grus_leucogeranus__LC062903.1/1-217
GAGCTGCAGTCGGACGCCGGCAGGAGCAAGATGCTGACGGGGGTGGGGGGCTTCGTGCTGGGGCTCAT------------------------------
>Gruiformes_Grus_leucogeranus__LC062904.1/1-217
GAGCTGCAGTCGGACGCCGGCAGGAGCAAGATGCTGACAGGGGTGGGGGGCTTCGTGCTGGGGCTCAT------------------------------
>Gruiformes_Grus_nigricollis__LC062939.1/1-217
GAGCTGCAGTCGGACGCCGGCAGGAGCAAGATGCTGACGGGGGTGGGGGGCTTCGTGCTGGGGCTCAT------------------------------
>Gruiformes_Psophia_crepitans__LC062948.1/1-217
GAGCTGCAGCCGGACGCGGCCAGGAGCAAGATGCTGACGGGGGTGGGGGGCTTCGTGCTGGGGCTCAT------------------------------
>Gruiformes_Psophia_crepitans__LC062949.1/1-217
GAGCTGCAGCCGGACGCGGCCAGGAGCAAGATGCTGACGGGGGTGGGGGGCTTCGTGCTGGGGCTCAT------------------------------
>Gruiformes_Rallus_aquaticus__KJ162470.1/1-217
GAGCTGCAGTCGGATGCTGCCAGGAGCAAGATGCTCACGGGGGTTGGGGGGTTCGTGCTGGGGCTCAT------------------------------
>Gruiformes_Rallus_aquaticus__KJ162471.1/1-217
GAGCTGCAGTCGGATGCTGCCAGGAGCAAGATGCTCACGGGGGTTGGGGGGTTCGTGCTGGGGCTCAT------------------------------
>Leptosomiformes_PREDICTED:_Leptosomus_discolor_XM_009960252.1/1-215
--------------------------------------------------------------------------------------------------
>Mesitornithiformes_PREDICTED:_Mesitornis_unicolor_XM_010186590.1/1-49
--------------------------------------------------------------------------------------------------
>Mesitornithiformes_PREDICTED:_Mesitornis_unicolor_XM_010193179.1/1-189
--------------------------------------------------------------------------------------------------
>Musophagiformes_PREDICTED:_Tauraco_erythrolophus_XM_009989403.1/1-170
--------------------------------------------------------------------------------------------------
>Musophagiformes_Tauraco_hartlaubi__KJ162472.1/1-217
GAGCTGCAGTCGGACGCCGGCAGGAGCAAGATGCTGACGGGGGTGGGGGGCTTCGTGCTGGGGCTCAT------------------------------
>Musophagiformes_Tauraco_hartlaubi__KJ162473.1/1-217
GAGCTGCAGTCGGACGCCGGCAGGAGCAAGATGCTGACGGGGGTGGGGGGCTTCGTGCTGGGGCTCAT------------------------------
>Musophagiformes_Tauraco_hartlaubi__KJ162474.1/1-217
GAGCTGCAGTCGGACGCCGGCAGGAGCAAGATGCTGACGGGGGTGGGGGGCTTCGTGCTGGGGCTCAT------------------------------
>Opisthocomiformes_PREDICTED:_Opisthocomus_hoazin_XM_009941653.1/1-217
--------------------------------------------------------------------------------------------------
>Otidiformes_Otis_tarda__LC062952.1/1-217
GAGATGCAGTCGGACACCGCCAGGAGCAAGATGCTGACCGGGGTGGGGGGCTTCGTGCTGGGGTTCAT------------------------------
>Otidiformes_Otis_tarda__LC062954.1/1-217
GGGATGCAGTCGGACACCGCCAGGAGCAAGATGCTGACCGGGGTGGGGGGCTTCGTGCTGGGGTTCAT------------------------------
>Otidiformes_Otis_tarda__LC062955.1/1-217
GGGATGCAGTCGGACACCGCCAGGAGCAAGATGCTGACCGGGGTGGGGGGCTTCGTGCTGGGGTTCAT------------------------------
>Passeriformes_Acrocephalus_arundinaceus__AJ404372.1/1-217
--------------------------------------------------------------------------------------------------
>Passeriformes_Acrocephalus_arundinaceus__AJ404374.1/1-217
--------------------------------------------------------------------------------------------------
>Passeriformes_Acrocephalus_arundinaceus__AJ404375.1/1-217
--------------------------------------------------------------------------------------------------
>Passeriformes_Acrocephalus_arundinaceus__AJ404377.1/1-212
--------------------------------------------------------------------------------------------------
>Passeriformes_Agelaius_phoeniceus__AF170972.1/1-174
--------------------------------------------------------------------------------------------------
>Passeriformes_Agelaius_phoeniceus__AF328738.1/1-174
--------------------------------------------------------------------------------------------------
>Passeriformes_Agelaius_phoeniceus__U23967.1/1-220
--------------------------------------------------------------------------------------------------
>Passeriformes_Agelaius_phoeniceus__U23970.1/1-220
--------------------------------------------------------------------------------------------------
>Passeriformes_Agelaius_phoeniceus__U23971.1/1-220
--------------------------------------------------------------------------------------------------
>Passeriformes_Andropadus_virens__AY437900.1/1-107
--------------------------------------------------------------------------------------------------
>Passeriformes_Andropadus_virens__AY437904.1/1-107
--------------------------------------------------------------------------------------------------
>Passeriformes_Andropadus_virens__AY437912.1/1-107
--------------------------------------------------------------------------------------------------
>Passeriformes_Andropadus_virens__AY437914.1/1-217
--------------------------------------------------------------------------------------------------
>Passeriformes_Aphelocoma_coerulescens__U23958.1/1-217
--------------------------------------------------------------------------------------------------
>Passeriformes_Aphelocoma_coerulescens__U23959.1/1-217
--------------------------------------------------------------------------------------------------
>Passeriformes_Aphelocoma_coerulescens__U23960.1/1-217
--------------------------------------------------------------------------------------------------
>Passeriformes_Aphelocoma_coerulescens__U23961.1/1-217
--------------------------------------------------------------------------------------------------
>Passeriformes_Aphelocoma_coerulescens__U23962.1/1-217
--------------------------------------------------------------------------------------------------
>Passeriformes_Aphelocoma_coerulescens__U23966.1/1-217
--------------------------------------------------------------------------------------------------
>Passeriformes_Aphelocoma_coerulescens__U23972.1/1-217
--------------------------------------------------------------------------------------------------
>Passeriformes_Bucanetes_githagineus__GU390276.1/1-206
--------------------------------------------------------------------------------------------------
>Passeriformes_Carpodacus_mexicanus__AF241546.1/1-208
--------------------------------------------------------------------------------------------------
>Passeriformes_Carpodacus_mexicanus__AF241548.1/1-213
--------------------------------------------------------------------------------------------------
>Passeriformes_Carpodacus_mexicanus__AF241550.1/1-213
--------------------------------------------------------------------------------------------------
>Passeriformes_Carpodacus_mexicanus__AF241552.1/1-213
--------------------------------------------------------------------------------------------------
>Passeriformes_Carpodacus_mexicanus__AF241554.1/1-213
--------------------------------------------------------------------------------------------------
>Passeriformes_Carpodacus_mexicanus__AF241556.1/1-213
--------------------------------------------------------------------------------------------------
>Passeriformes_Carpodacus_mexicanus__AF241558.1/1-213
--------------------------------------------------------------------------------------------------
>Passeriformes_Carpodacus_mexicanus__AF241560.1/1-213
--------------------------------------------------------------------------------------------------
>Passeriformes_Carpodacus_mexicanus__AF241562.1/1-211
--------------------------------------------------------------------------------------------------
>Passeriformes_Carpodacus_mexicanus__AF241564.1/1-213
--------------------------------------------------------------------------------------------------
>Passeriformes_Carpodacus_mexicanus__U23968.1/1-220
--------------------------------------------------------------------------------------------------
>Passeriformes_Carpodacus_mexicanus__U23969.1/1-220
--------------------------------------------------------------------------------------------------
>Passeriformes_Carpodacus_mexicanus__U23976.1/1-220
--------------------------------------------------------------------------------------------------
>Passeriformes_Chersophilus_duponti__GU390280.1/1-157
--------------------------------------------------------------------------------------------------
>Passeriformes_Corvus_corax__GU390283.1/1-215
--------------------------------------------------------------------------------------------------
>Passeriformes_Geospiza_scandens__AF164167.1/1-113
GAGCTCCCGCCCGGCCCCGGC---------------------------------------CGCCTGCTCTGCTCCGTGATGGATTTCTACCCTGCCCC
>Passeriformes_Geothlypis_trichas__GQ247624.1/1-97
--------------------------------------------------------------------------------------------------
>Passeriformes_Geothlypis_trichas__GQ247629.1/1-97
--------------------------------------------------------------------------------------------------
>Passeriformes_Geothlypis_trichas__GQ247630.1/1-97
--------------------------------------------------------------------------------------------------
>Passeriformes_Geothlypis_trichas__GQ247631.1/1-97
--------------------------------------------------------------------------------------------------
>Passeriformes_Geothlypis_trichas__GQ247634.1/1-97
--------------------------------------------------------------------------------------------------
>Passeriformes_Lanius_senator__GU390298.1/1-216
--------------------------------------------------------------------------------------------------
>Passeriformes_Lonchura_striata__L42334.1/1-214
--------------------------------------------------------------------------------------------------
>Passeriformes_Lonchura_striata__L42335.1/1-214
--------------------------------------------------------------------------------------------------
>Passeriformes_Luscinia_svecica__HM189222.1/1-117
--------------------------------------------------------------------------------------------------
>Passeriformes_Motacilla_alba__GU390292.1/1-211
--------------------------------------------------------------------------------------------------
>Passeriformes_Petroica_australis__AY428561.1/1-217
--------------------------------------------------------------------------------------------------
>Passeriformes_Petroica_australis__AY428562.1/1-217
--------------------------------------------------------------------------------------------------
>Passeriformes_Petroica_australis__AY428563.1/1-217
--------------------------------------------------------------------------------------------------
>Passeriformes_Petroica_australis__AY428566.1/1-217
--------------------------------------------------------------------------------------------------
>Passeriformes_Petroica_traversi__AY258333.1/1-217
--------------------------------------------------------------------------------------------------
>Passeriformes_Petroica_traversi__AY428569.1/1-217
--------------------------------------------------------------------------------------------------
>Passeriformes_Philetairus_socius__KJ162482.1/1-185
GAGATGCCGCCGGACGCCGCCCSCAGCAAGATGCTGACGGGGATCGGGGGCTCCGTGTTGGGCTTCAT------------------------------
>Passeriformes_PREDICTED:_Acanthisitta_chloris_XM_009075943.1/1-217
--------------------------------------------------------------------------------------------------
>Passeriformes_PREDICTED:_Corvus_brachyrhynchos_XM_008631578.1/1-217
--------------------------------------------------------------------------------------------------
>Passeriformes_PREDICTED:_Corvus_brachyrhynchos_XM_008635441.1/1-217
--------------------------------------------------------------------------------------------------
>Passeriformes_PREDICTED:_Corvus_brachyrhynchos_XM_008644403.1/1-215
--------------------------------------------------------------------------------------------------
>Passeriformes_PREDICTED:_Corvus_cornix_XM_010391970.1/1-217
--------------------------------------------------------------------------------------------------
>Passeriformes_PREDICTED:_Corvus_cornix_XM_010393447.1/1-215
--------------------------------------------------------------------------------------------------
>Passeriformes_PREDICTED:_Ficedula_albicollis_XM_005062242.1/1-217
--------------------------------------------------------------------------------------------------
>Passeriformes_PREDICTED:_Ficedula_albicollis_XM_005062711.1/1-217
--------------------------------------------------------------------------------------------------
>Passeriformes_PREDICTED:_Ficedula_albicollis_XM_005062921.1/1-217
--------------------------------------------------------------------------------------------------
>Passeriformes_PREDICTED:_Ficedula_albicollis_XM_016302871.1/1-217
--------------------------------------------------------------------------------------------------
>Passeriformes_PREDICTED:_Geospiza_fortis_XM_014311173.1/1-220
--------------------------------------------------------------------------------------------------
>Passeriformes_PREDICTED:_Parus_major_XM_015616250.1/1-215
--------------------------------------------------------------------------------------------------
>Passeriformes_PREDICTED:_Parus_major_XM_015616251.1/1-217
--------------------------------------------------------------------------------------------------
>Passeriformes_PREDICTED:_Pseudopodoces_humilis_XM_005533592.1/1-217
--------------------------------------------------------------------------------------------------
>Passeriformes_PREDICTED:_Pseudopodoces_humilis_XM_005534342.2/1-217
--------------------------------------------------------------------------------------------------
>Passeriformes_PREDICTED:_Pseudopodoces_humilis_XM_014262120.1/1-214
GAGGCACTGGGGGGCTGGGAGGGTGATTGGGGTGTGCTGGGAGGAACTGAGAGGGAGTTTGAGATAGTCTTATTGAAACTGGGAGAGGGCTTCAGGTG
>Passeriformes_PREDICTED:_Pseudopodoces_humilis_XM_014262440.1/1-211
--------------------------------------------------------------------------------------------------
>Passeriformes_PREDICTED:_Pseudopodoces_humilis_XM_014262954.1/1-204
--------------------------------------------------------------------------------------------------
>Passeriformes_PREDICTED:_Pseudopodoces_humilis_XM_014263055.1/1-214
--------------------------------------------------------------------------------------------------
>Passeriformes_PREDICTED:_Serinus_canaria_XM_009099933.1/1-217
--------------------------------------------------------------------------------------------------
>Passeriformes_PREDICTED:_Serinus_canaria_XM_009100171.1/1-217
--------------------------------------------------------------------------------------------------
>Passeriformes_PREDICTED:_Serinus_canaria_XM_009100973.1/1-216
--------------------------------------------------------------------------------------------------
>Passeriformes_PREDICTED:_Sturnus_vulgaris_XM_014893485.1/1-217
--------------------------------------------------------------------------------------------------
>Passeriformes_PREDICTED:_Taeniopygia_guttata_XM_002193356.2/1-217
--------------------------------------------------------------------------------------------------
>Passeriformes_PREDICTED:_Taeniopygia_guttata_XM_002198130.2/1-217
--------------------------------------------------------------------------------------------------
>Passeriformes_PREDICTED:_Taeniopygia_guttata_XM_002198161.2/1-211
--------------------------------------------------------------------------------------------------
>Passeriformes_PREDICTED:_Taeniopygia_guttata_XM_012570525.1/1-211
--------------------------------------------------------------------------------------------------
>Passeriformes_PREDICTED:_Taeniopygia_guttata_XM_012575084.1/1-211
--------------------------------------------------------------------------------------------------
>Passeriformes_PREDICTED:_Taeniopygia_guttata_XM_012576249.1/1-217
--------------------------------------------------------------------------------------------------
>Passeriformes_PREDICTED:_Taeniopygia_guttata_XM_012576250.1/1-192
--------------------------------------------------------------------------------------------------
>Passeriformes_PREDICTED:_Zonotrichia_albicollis_XM_014273818.1/1-220
--------------------------------------------------------------------------------------------------
>Passeriformes_PREDICTED:_Zonotrichia_albicollis_XM_014275376.1/1-178
--------------------------------------------------------------------------------------------------
>Passeriformes_Sylvia_melanocephala__GU390296.1/1-191
--------------------------------------------------------------------------------------------------
>Pelecaniformes_Ardea_alba__HM991022.1/1-130
--------------------------------------------------------------------------------------------------
>Pelecaniformes_Ardea_alba__HM991023.1/1-130
--------------------------------------------------------------------------------------------------
>Pelecaniformes_Ardea_alba__HM991046.1/1-130
--------------------------------------------------------------------------------------------------
>Pelecaniformes_Ardea_cinerea__HM991016.1/1-130
--------------------------------------------------------------------------------------------------
>Pelecaniformes_Ardea_cinerea__HM991017.1/1-130
--------------------------------------------------------------------------------------------------
>Pelecaniformes_Ardea_cinerea__KJ162457.1/1-217
GAGCTGCAGTCGGACGCCGCCAGGAGCAAGATGCTGACGGGGGTGGGGGGCTTCGTGCTGGGGCTCAT------------------------------
>Pelecaniformes_Ardea_cinerea__KJ162458.1/1-217
GAGGTGCAGTCGGACGCCGCCAGGAGCAAGATGCTGACGGGGGTGGGGGGCTTCGTGCTGGGGCTCAT------------------------------
>Pelecaniformes_Ardeola_bacchus__HM991020.1/1-130
--------------------------------------------------------------------------------------------------
>Pelecaniformes_Ardeola_bacchus__HM991044.1/1-130
--------------------------------------------------------------------------------------------------
>Pelecaniformes_Bubulcus_ibis__HM991033.1/1-130
--------------------------------------------------------------------------------------------------
>Pelecaniformes_Bubulcus_ibis__KJ162454.1/1-217
GAGGTGCAGTCGGACGCCGCCAGGAGCAAGATGCTGACGGGGGTGGGGGGCTTCGTGCTGGGGCTCAT------------------------------
>Pelecaniformes_Egretta_eulophotes__HM991028.1/1-130
--------------------------------------------------------------------------------------------------
>Pelecaniformes_Egretta_eulophotes__KC282841.1/1-217
GAGGTGCAGTCGGACGCCGCCAGGAGCAAGATGCTGACGGGGGTGGGGGGCTTCGTGCTGGGGCTCATCTTCCTGGCGCTGGGGCTCTTCCTCTACGT
>Pelecaniformes_Egretta_eulophotes__KC282842.1/1-217
GAGGTGCAGTCGGACGCCGCCAGGAGCAAGATGCTGACGGGGGTGGGGGGCTTCGTGCTGGGGCTCATCTTCCTGGCGCTGGGGCTCTTCCTCTACGT
>Pelecaniformes_Egretta_eulophotes__KC282843.1/1-217
GAGGTGCAGTCGGACGCCGCCAGGAGCAAGATGCTGACGGGGGTGGGGGGCTTCGTGCTGGGGCTCATCTTCCTGGCGCTGGGGCTCTTCCTCTACGT
>Pelecaniformes_Egretta_eulophotes__KC282846.1/1-217
GAGGTGCAGTCGGACGCCGCCAGGAGCAAGATGCTGACGGGGGTGGGGGGCTTCGTGCTGGGGCTCATCTTCCTGGCGCTGGGGCTCTTCCTCTACGT
>Pelecaniformes_Egretta_eulophotes__KC282850.1/1-217
GAGGTGCAGTCGGACGCCGCCAGGAGCAAGATGCTGACGGGGGTGGGGGGCTTCGTGCTGGGGCTCATCTTCCTGGCGCTGGGGCTCTTCCTCTACGT
>Pelecaniformes_Egretta_eulophotes__KC282852.1/1-217
GAGGTGCAGTCGGACGCCGCCAGGAGCAAGATGCTGACGGGGGTGGGGGGCTTCGTGCTGGGGCTCATCTTCCTGGCGCTGGGGCTCTTCCTCTACGT
>Pelecaniformes_Egretta_eulophotes__KC282853.1/1-217
GAGGTGCAGTCGGACGCCGCCAGGAGCAAGATGCTGACGGGGGTGGGGGGCTTCGTGCTGGGGCTCATCTTCCTGGCGCTGGGGCTCTTCCTCTACGT
>Pelecaniformes_Egretta_eulophotes__KC282858.1/1-199
--------------------------------------------------------------------------------------------------
>Pelecaniformes_Egretta_eulophotes__KC282867.1/1-199
--------------------------------------------------------------------------------------------------
>Pelecaniformes_Egretta_eulophotes__KC282870.1/1-199
--------------------------------------------------------------------------------------------------
>Pelecaniformes_Egretta_eulophotes__KC282875.1/1-199
--------------------------------------------------------------------------------------------------
>Pelecaniformes_Egretta_sacra__HM991037.1/1-130
--------------------------------------------------------------------------------------------------
>Pelecaniformes_Egretta_sacra__HM991038.1/1-130
--------------------------------------------------------------------------------------------------
>Pelecaniformes_Egretta_sacra__HM991058.1/1-130
--------------------------------------------------------------------------------------------------
>Pelecaniformes_Egretta_sacra__JF340055.1/1-130
--------------------------------------------------------------------------------------------------
>Pelecaniformes_Egretta_sacra__JF340056.1/1-130
--------------------------------------------------------------------------------------------------
>Pelecaniformes_Egretta_sacra__JF340057.1/1-130
--------------------------------------------------------------------------------------------------
>Pelecaniformes_Egretta_sacra__JF340058.1/1-130
--------------------------------------------------------------------------------------------------
>Pelecaniformes_Gorsachius_magnificus__HM991024.1/1-130
--------------------------------------------------------------------------------------------------
>Pelecaniformes_Gorsachius_magnificus__HM991025.1/1-130
--------------------------------------------------------------------------------------------------
>Pelecaniformes_Gorsachius_magnificus__HM991048.1/1-130
--------------------------------------------------------------------------------------------------
>Pelecaniformes_Ixobrychus_flavicollis__HM991026.1/1-130
--------------------------------------------------------------------------------------------------
>Pelecaniformes_Ixobrychus_flavicollis__HM991050.1/1-130
--------------------------------------------------------------------------------------------------
>Pelecaniformes_Ixobrychus_flavicollis__HM991051.1/1-130
--------------------------------------------------------------------------------------------------
>Pelecaniformes_Nipponia_nippon__AB872442.1/1-217
--------------------------------------------------------------------------------------------------
>Pelecaniformes_Nipponia_nippon__AB872444.1/1-217
--------------------------------------------------------------------------------------------------
>Pelecaniformes_Nipponia_nippon__KP182416.1/1-217
GAGCTGCAGCCGGACGCCGCCAGGAGCAAGATGCTGACGGGGGTGGGGGGCTTCGTGTTGGGGCTCATCTTCCTGGCGCTGGGGCTCTTCCTCTACGT
>Pelecaniformes_Nycticorax_nycticorax__HM991039.1/1-130
--------------------------------------------------------------------------------------------------
>Pelecaniformes_Nycticorax_nycticorax__HM991060.1/1-130
--------------------------------------------------------------------------------------------------
>Pelecaniformes_PREDICTED:_Egretta_garzetta_XM_009647145.1/1-217
--------------------------------------------------------------------------------------------------
>Phoenicopteriformes_Phoenicoparrus_andinus__KU053982.1/1-212
--------------------------------------------------------------------------------------------------
>Phoenicopteriformes_Phoenicoparrus_andinus__KU053983.1/1-212
--------------------------------------------------------------------------------------------------
>Phoenicopteriformes_Phoenicoparrus_andinus__KU053984.1/1-212
--------------------------------------------------------------------------------------------------
>Phoenicopteriformes_Phoenicoparrus_andinus__KU053985.1/1-212
--------------------------------------------------------------------------------------------------
>Phoenicopteriformes_Phoenicoparrus_jamesi__KU053978.1/1-212
--------------------------------------------------------------------------------------------------
>Phoenicopteriformes_Phoenicoparrus_jamesi__KU053979.1/1-212
--------------------------------------------------------------------------------------------------
>Phoenicopteriformes_Phoenicoparrus_jamesi__KU053980.1/1-212
--------------------------------------------------------------------------------------------------
>Phoenicopteriformes_Phoenicoparrus_jamesi__KU053981.1/1-212
--------------------------------------------------------------------------------------------------
>Phoenicopteriformes_Phoenicoparrus_minor__KU053975.1/1-212
--------------------------------------------------------------------------------------------------
>Phoenicopteriformes_Phoenicoparrus_minor__KU053977.1/1-212
--------------------------------------------------------------------------------------------------
>Phoenicopteriformes_Phoenicopterus_chilensis__KU053971.1/1-212
--------------------------------------------------------------------------------------------------
>Phoenicopteriformes_Phoenicopterus_chilensis__KU053972.1/1-212
--------------------------------------------------------------------------------------------------
>Phoenicopteriformes_Phoenicopterus_chilensis__KU053973.1/1-212
--------------------------------------------------------------------------------------------------
>Phoenicopteriformes_Phoenicopterus_roseus__KU053963.1/1-212
--------------------------------------------------------------------------------------------------
>Phoenicopteriformes_Phoenicopterus_roseus__KU053964.1/1-212
--------------------------------------------------------------------------------------------------
>Phoenicopteriformes_Phoenicopterus_roseus__KU053965.1/1-212
--------------------------------------------------------------------------------------------------
>Phoenicopteriformes_Phoenicopterus_roseus__KU053966.1/1-212
--------------------------------------------------------------------------------------------------
>Phoenicopteriformes_Phoenicopterus_roseus__KU053997.1/1-217
--------------------------------------------------------------------------------------------------
>Phoenicopteriformes_Phoenicopterus_roseus__KU053998.1/1-217
--------------------------------------------------------------------------------------------------
>Phoenicopteriformes_Phoenicopterus_roseus__KU053999.1/1-217
--------------------------------------------------------------------------------------------------
>Phoenicopteriformes_Phoenicopterus_roseus__KU054000.1/1-217
--------------------------------------------------------------------------------------------------
>Phoenicopteriformes_Phoenicopterus_ruber__KU053968.1/1-212
--------------------------------------------------------------------------------------------------
>Phoenicopteriformes_Phoenicopterus_ruber__KU053970.1/1-212
--------------------------------------------------------------------------------------------------
>Piciformes_Dendrocopos_major__KJ162483.1/1-217
GAGCTGCAGGGGGATGCAGGACGCAGCAAGATGCTGACAGGGGTGGGAGGCTTTGTGCTGGGCTTGGT------------------------------
>Piciformes_Dendrocopos_major__KJ162485.1/1-172
--------------------------------------------------------------------------------------------------
>Piciformes_Jynx_torquilla__KJ162486.1/1-217
--------------------------------------------------------------------------------------------------
>Piciformes_PREDICTED:_Picoides_pubescens_XM_009899350.1/1-217
GAGCTGCCGTCAGAGCCCGGCCGCAGCAAGATGCTGACAGGGGTGGGGGGCTTGGTGCTGGGGCTCCTCTGCCTGGGCCTGGGGCTCTGCCTCCACCT
>Piciformes_PREDICTED:_Picoides_pubescens_XM_009907896.1/1-107
--------------------------------------------------------------------------------------------------
>Procellariiformes_Bulweria_bulwerii__KJ162487.1/1-217
GAGGTGCAGTCAGACGGCGCCAGGAGCAAGATGCTCACGGGGGTGGGGG-------------------------------------------------
>Procellariiformes_Calonectris_diomedea__KJ162496.1/1-217
GAGGTGCAGTCGGATGGCGCCAGGAGCAAGATGCTCACGGGGGTGGGGGGCTTCGTGCTGGGGCTGAT------------------------------
>Procellariiformes_Calonectris_diomedea__KJ162497.1/1-217
GAGGTGCAGTCGGACGGCGCCAGGAGCAAGATGCTCACGGGGGTGGGGGGCTTCGTGCTGGGGCTGAT------------------------------
>Procellariiformes_Calonectris_diomedea__KJ162499.1/1-217
GAGGTGCAGTCGGACGGCGCCAGGAGCAAGATGCTCACGGGGGTGGGGG-------------------------------------------------
>Procellariiformes_Diomedea_exulans__KJ162500.1/1-217
GAGGTGCAGGCCGACGGCGCCAGGAGCAAGATGCTCACGGGGGTGGGGGGCTTCGTGCTGGGGCTCAT------------------------------
>Procellariiformes_Halobaena_caerulea__JF276893.1/1-215
GAGGTGCAGTCGGATGGCGCCAGGAGCAAGATGCTCACGGGGGTGGGGGGCTTCGTGCTGGGGCTCATCTTCCTGGCGCTG-----------------
>Procellariiformes_Halobaena_caerulea__KJ162503.1/1-217
GAGGTGCAGTCGGATGGCGCCAGGAGCAAGATGCTCACGGGGGTGGGGGGCTTCGTGCTGGGGCTCAT------------------------------
>Procellariiformes_Halobaena_caerulea__KJ162504.1/1-217
GAGGTGCAGTCGGATGGCGCCAGGAGCAAGATGCTCACGGGGGTGGGGGGCTTCGTGCTGGGGCTCAT------------------------------
>Procellariiformes_Halobaena_caerulea__KJ162505.1/1-217
GAGGTGCAGTCGGATGGCGCCAGGAGCAAGATGCTCACGGGGGTGGGGGGCTTCGTGCTGGGGCTCGT------------------------------
>Procellariiformes_Oceanodroma_castro__KJ162507.1/1-217
GAGGTGCAGTCAGACACCGCCAGGAGCAAGATGCTCACGGGGGTGGGGGGCTTCGTGCTGGGGCTCAT------------------------------
>Procellariiformes_Oceanodroma_castro__KJ162508.1/1-217
GAGGTGCAGTCAGACGCCGCCAGGAGCAAGATGCTCACGGGGGTGGGGGGCTTCGTGCTGGGGCTCAT------------------------------
>Procellariiformes_Oceanodroma_castro__KJ162509.1/1-217
GAGGTGCAGTCAGACACCGCCAGGAGCAAGATGCTCACGGGGGTGGGGGGCTTCGTGCTGGGGCTCAT------------------------------
>Procellariiformes_Oceanodroma_leucorhoa__JN613229.1/1-217
--------------------------------------------------------------------------------------------------
>Procellariiformes_Oceanodroma_leucorhoa__JN613230.1/1-217
--------------------------------------------------------------------------------------------------
>Procellariiformes_Oceanodroma_monteiroi__KJ162516.1/1-217
GAGGTGCAGTCAGACRCYGCCAGGAGCAAGATGCTCACGGGGGTGGGGGGCTTCGTGCTGGGGCTCAT------------------------------
>Procellariiformes_Pachyptila_belcheri__KJ162523.1/1-217
GAGGTGCAGTCGGACGGCGCCAGGAGCAAGATGCTCACGGGGGTGGGGGGCTTCGTGCTGGGGCTCAT------------------------------
>Procellariiformes_Pachyptila_desolata__KJ162531.1/1-217
GAGGTGCAGTCGGACGGCGCCAGGAGCAAGATGCTCACGGGGGTGGGGGGCTTCGTGCTGGGGCTCAT------------------------------
>Procellariiformes_Pachyptila_desolata__KJ162532.1/1-217
GAGGTGCAGTCGGACGGCGCCAGGAGCAAGATGCTCACGGGGGTGGGGGGCTTCGTGCTGGGGCTCAT------------------------------
>Procellariiformes_Pagodroma_nivea__KJ162533.1/1-217
GAGGTGCAGTCGGACGGCGCCAGGAGCAAGATGCTCACGGGGGTGGGGGGCTTCGTGCTGGGGCTCAT------------------------------
>Procellariiformes_Pagodroma_nivea__KJ162535.1/1-217
GAGGTGCAGTCGGACGGCGCCAGGAGCAAGATGCTCACGGGGGTGGGGGGCTTCGTGCTGGGGCTCAT------------------------------
>Procellariiformes_Pagodroma_nivea__KJ162536.1/1-217
GAGGTGCAGTCGGACGGCGCCAGGAGCAAGATGCTCACGGGGGTGGGGGGCTTCGTGCTGGGGCTCAT------------------------------
>Procellariiformes_Phoebastria_immutabilis__KF475675.1/1-201
--------------------------------------------------------------------------------------------------
>Procellariiformes_PREDICTED:_Fulmarus_glacialis_XM_009586297.1/1-189
GAGGTGCAGTCGGATGGCGCCAGGAGCAAGATGCTCACGGGGGTGGGGGGCTTCGTGCTGGGGCTCATCTTCCTGGCGCTGGGGCTCTTCCTCTACAT
>Procellariiformes_Procellaria_aequinoctialis__KJ162491.1/1-217
GAGGTGCAGTCAGACGGCGCCAGGAGCAAGATGCTCACGGGGGTGGGGGGCTTCGTGCTGGGGCTCAT------------------------------
>Procellariiformes_Procellaria_aequinoctialis__KJ162492.1/1-217
GAGGTGCAGTCAGACGGCGCCAGGAGCAAGATGCTCACGGGGGTGGGGGGCTTCGTGCTGGGGCTCAT------------------------------
>Procellariiformes_Procellaria_aequinoctialis__KJ162493.1/1-217
GAGGTGCAGTCAGACGGCGCCAGGAGCAAGATGCTCACGGGGGTGGGGGGCTTCGTGCTGGGGCTCAT------------------------------
>Procellariiformes_Procellaria_aequinoctialis__KJ162494.1/1-217
GAGGTGCAGTCAGACGGCGCCAGGAGCAAGATGCTCACGGGGGTGGGGGGCTTCGTGCTGGGGCTCAT------------------------------
>Psittaciformes_PREDICTED:_Melopsittacus_undulatus_XM_013129236.1/1-217
GAGCT---GACGGATGGCAGCAATAGCAAGATGGTGACGGGGATCGGGGGCTTCGTCTTGGGGCTCATCTTCCTCGTGGTGGGGCTCATCTTCTACAT
>Psittaciformes_PREDICTED:_Nestor_notabilis_XM_010009528.1/1-64
--------------------------------------------------------------------------------------------------
>Pterocliformes_PREDICTED:_Pterocles_gutturalis_XM_010073610.1/1-129
GAGCTGCAGTCGGACGCTGGCAGGAGCAAGATGCTGACAGGGGTGGGGGGCTTTGTGCTGGGGCTGATCTTCCTGGCGCTGGGGCTCTTCCTCTACAT
>Pterocliformes_PREDICTED:_Pterocles_gutturalis_XM_010078222.1/1-108
--------------------------------------------------------------------------------------------------
>Sphenisciformes_PREDICTED:_Aptenodytes_forsteri_XM_009289256.1/1-215
GAGGTGCAGTCGGACGCCGCCAGGAGCAAGATGCTCACGGGGGTGGGGGGCTTCGTGCTGGGGCTCATCTTCCTGGCGGTGGGGCTCTTCCTCTACGT
>Sphenisciformes_Eudyptula_minor__AB302091.1/1-217
------------------------------------------------ACCCTGGGGTGGGGGCCCAAGCCCCCGATCCAGGCGGGGAGCG-------
>Sphenisciformes_PREDICTED:_Pygoscelis_adeliae_XM_009324037.1/1-215
--------------------------------------------------------------------------------------------------
>Sphenisciformes_Spheniscus_demersus__AB301478.1/1-217
------------------------------------------------ACCCTGGGGTGGGGGCCCAAGCCCCC------------------------
>Sphenisciformes_Spheniscus_humboldti__AB154398.1/1-217
--------------------------------------------------------------------------------------------------
>Strigiformes_Aegolius_funereus__EF641252.1/1-217
--------------------------------------------------------------------------------------------------
>Strigiformes_Aegolius_funereus__EF641253.1/1-217
--------------------------------------------------------------------------------------------------
>Strigiformes_Asio_flammeus__EF641250.1/1-217
--------------------------------------------------------------------------------------------------
>Strigiformes_Asio_flammeus__EF641251.1/1-217
--------------------------------------------------------------------------------------------------
>Strigiformes_Asio_otus__EF641224.1/1-217
--------------------------------------------------------------------------------------------------
>Strigiformes_Athene_noctua__EF370984.1/1-217
--------------------------------------------------------------------------------------------------
>Strigiformes_Athene_noctua__EF641247.1/1-217
--------------------------------------------------------------------------------------------------
>Strigiformes_Athene_noctua__EF641248.1/1-217
--------------------------------------------------------------------------------------------------
>Strigiformes_Athene_noctua__EF641249.1/1-217
--------------------------------------------------------------------------------------------------
>Strigiformes_Bubo_africanus__EF641244.1/1-217
--------------------------------------------------------------------------------------------------
>Strigiformes_Bubo_africanus__EF641245.1/1-217
--------------------------------------------------------------------------------------------------
>Strigiformes_Bubo_africanus__EF641246.1/1-217
--------------------------------------------------------------------------------------------------
>Strigiformes_Bubo_bubo__EF370980.1/1-217
--------------------------------------------------------------------------------------------------
>Strigiformes_Bubo_bubo__EF641238.1/1-217
--------------------------------------------------------------------------------------------------
>Strigiformes_Bubo_bubo__EF641239.1/1-217
--------------------------------------------------------------------------------------------------
>Strigiformes_Bubo_scandiacus__EF641233.1/1-217
--------------------------------------------------------------------------------------------------
>Strigiformes_Bubo_scandiacus__EF641234.1/1-217
--------------------------------------------------------------------------------------------------
>Strigiformes_Bubo_scandiacus__EF641235.1/1-217
--------------------------------------------------------------------------------------------------
>Strigiformes_Glaucidium_passerinum__EF641231.1/1-217
--------------------------------------------------------------------------------------------------
>Strigiformes_Otus_scops__EF370981.1/1-217
--------------------------------------------------------------------------------------------------
>Strigiformes_Otus_scops__EF641257.1/1-217
--------------------------------------------------------------------------------------------------
>Strigiformes_Otus_scops__EF641258.1/1-217
--------------------------------------------------------------------------------------------------
>Strigiformes_Otus_scops__EF641259.1/1-217
--------------------------------------------------------------------------------------------------
>Strigiformes_Strix_aluco__EF370982.1/1-217
--------------------------------------------------------------------------------------------------
>Strigiformes_Strix_aluco__EF641254.1/1-217
--------------------------------------------------------------------------------------------------
>Strigiformes_Strix_aluco__EF641255.1/1-217
--------------------------------------------------------------------------------------------------
>Strigiformes_Strix_aluco__KJ162541.1/1-217
GAGCTGCAGTCGGACGGCGCCCGCAGCAAGATGCTGACGGGGGTGGGGG-------------------------------------------------
>Strigiformes_Strix_aluco__KJ162542.1/1-217
GAGCTGCAGTCGGACGGCGCCCGCAGCAAGATGCTGACGGGGGTGGGGG-------------------------------------------------
>Strigiformes_Strix_aluco__KJ162543.1/1-217
GAGCTGCAGTGGGACGGYGCCCGCAGCAAGATGCTGACGGGGGTTGGGG-------------------------------------------------
>Strigiformes_Strix_aluco__KJ162544.1/1-217
GAGCTGCAGTCGGATGGTGCCCGCAGCAAGATGCTGACGGGGGTTGGGG-------------------------------------------------
>Strigiformes_Strix_nebulosa__EF641240.1/1-217
--------------------------------------------------------------------------------------------------
>Strigiformes_Strix_uralensis__EF641242.1/1-217
--------------------------------------------------------------------------------------------------
>Strigiformes_Strix_uralensis__EF641243.1/1-217
--------------------------------------------------------------------------------------------------
>Strigiformes_Surnia_ulula__EF641226.1/1-217
--------------------------------------------------------------------------------------------------
>Strigiformes_Surnia_ulula__EF641228.1/1-217
--------------------------------------------------------------------------------------------------
>Strigiformes_Surnia_ulula__EF641229.1/1-217
--------------------------------------------------------------------------------------------------
>Strigiformes_Surnia_ulula__EF641230.1/1-217
--------------------------------------------------------------------------------------------------
>Strigiformes_Tyto_alba__EF370979.1/1-217
--------------------------------------------------------------------------------------------------
>Strigiformes_Tyto_alba__EF641260.1/1-217
--------------------------------------------------------------------------------------------------
>Struthioniformes_PREDICTED:_Struthio_camelus_XM_009687543.1/1-157
--------------------------------------------------------------------------------------------------
>Struthioniformes_PREDICTED:_Struthio_camelus_XM_009687784.1/1-189
--------------------------------------------------------------------------------------------------
>Struthioniformes_Struthio_camelus__KJ162545.1/1-217
GGGGCCCAGTCGGACACCGCCAGGAGCAAGATGCTCACGGGAGTGGGTGGCCTGGTGCTGGGGCTCAT------------------------------
>Struthioniformes_Struthio_camelus__KJ162546.1/1-217
GGGGCCCAGTCGGACACCGCCAGGAGCAAGATGCTCACGGGGGTGGGTGGCCTGGTGTTGGGGCTCAT------------------------------
>Tinamiformes_PREDICTED:_Tinamus_guttatus_XM_010211658.1/1-214
--------------------------------------------------------------------------------------------------
>Tinamiformes_PREDICTED:_Tinamus_guttatus_XM_010226787.1/1-213
--------------------------------------------------------------------------------------------------
>Reptilia_Alligator_sinensis_XM_006036594.1
GAGGTGCAGTTGGACTCATCCAGGAGCAAGATGCTGACGGGGATCGGGGGCTTCGTGCTGGGGCTGATCTTCCTGGCGCTGGGACTCCTTGTCTACTT
>Reptilia_Sphenodon_punctatus_DQ124232.1
GAGCCGCAGTCTGACTCCGCCAGGAGCAAGATGCTGACGGGGATCGGGGGCTTCGTGCTGGGGCTGATCTTCCTGACCGTCCGGCCCTCCCGGACTCT
