# Supplementary material for: 100 million years of multigene family evolution: origin and evolution of the avian MHC class IIB
Source: BMC Genomics. 2017 Jun 13;18:460. doi: 10.1186/s12864-017-3839-7 (PMC5470263; doi:10.1186/s12864-017-3839-7)
Supplement: Supplementary file 11 — Fasta format alignments of all MHCIIB sequences used for analysis. Separate alignments are provided for each exon and intron comprised between exon 1 to exon 4. Two alignments are provided for each region, one including all sequences retrievable and one including all accessions for which exon 3 was available. For the latter, all accession were retained for all regions, even if no sequence data was available. (ZIP 354 kb) [file 12864_2017_3839_MOESM11_ESM.zip › ex4_raw-all.fas]

>AB110465.1_Coturnix_japonica/1-966
AGCCGCCGTCGGACGCGGGCAGGAGCAAAATGCTGACGGGCGTGGGGGGCTTCGTGCTGG
GGCTCGTCTTCCTGGCGCTGGGGCTCTTCATGTTCCTGCGCAGTCAGAAAGGTGAGCGCT
GGG---------------------------------------------------------
-----------------------------------------GAGCGGGGCTGCGCATGGG
GGAGGG---GGGTTACGACCGTTC-TGACCTCGTCTCGCTGTGTTTCAGGGCAACCCGTG
GCCACCACTCCAGGTAACA------------TCCCATTCCTTTTCCTCT-----------
---------------------------------------------------TCCTATTCT
TGTCCCCGAGCT-------GGGCTCAGCTGTGCCCG--TCTCCCCGCAGGGATGCTGAAT
TAGCTGCTGCTCCGCCGAGCCGCTCCACCGGCA---------CTCCCGGCTGCCGCCCCG
GCTCCCCCTC-----GGGCTG--TCACCGCGTCCCTTCGAGCTGTCACCGCGATGCGTTT
TTTTGTCCCCATCCTATTAAACGCGCTGCATTTTTTTGTCCCCATCCTATTAAACGCGCT
GACTTGGAAGCC------------------------------------------------
------------GCCGTTCGCTGCCCGTGAATCATTTGGGGACTTTCCGT----------
------------------------------------------------------------
----------------------------------------
>AB110466.1_Coturnix_japonica/1-1124
AGCCGCCGTCGGACGCGGGCAGGAGCAAAATGCTGACGGGCGTGGGGGGCTTCGTGCTGG
GGCTCGTCTTCCTGGCGCTGGGGCTCTTCATGTTCCTGCGCAGTCAGAAAGGTGAGCGCT
GGG---------------------------------------------------------
-----------------------------------------CAGCGGGGCTGAGTCTATG
GGAGGG---GGGTTACGACCGCTCTTGACCTCGTCTCTCTGTGTTTCAGGGCAACCCGTG
GCCACCGCTCCAGGTAACA------------TCCCATTCCTTTTCCTCT-----------
---------------------------------------------------TCCTATTCT
TGTCCCCGAGCT-------GGGCTCAGCTCTGCCCG--TCTCCCCGCAGGGATGCTGAAT
TAGCTGCTGCTCCGCCGAGCCGCTCCACCGTCACCCCCCGCACTCCCGGCCG------CG
GCTCTCCCTC-----GTGTTG--CCCCCACATCCTCCCCCCGTGCCGCCGCAGCGCCCGC
TCCGTGCCCTCCCCAAGAAGAAGC-------CGCTCCGACGCTGTCCCATTGTCTGCACA
TCCATGGGGACCTTCTGTTGTGCGACGGCAGGGGAAGGAAGCGGGCGGTCT---------
GTGCTCTTCTATTCCGTTCAGTCCCAGAAGGTGGTTTGGGTCCTTTAACCAAATATACTC
TTTAATTGCATCAAATGGCTGGAAGGAATTGGTCTGTTGTACACGTAGGAGTGTTGGAGA
GCGTCCAAGAAGCATTTCCTATGAGCAATCAGCATTAAAA
>AB110467.1_Coturnix_japonica/1-1050
AGCCGCCGTCGGACGCGGGCAGGAGCAAAATGCTGACGGGCGTGGGGGGCTTCGTGCTGG
GGCTCGTCTTCCTGGCGCTGGGGCTCTTCATGTTCCTGCGCAGTCAGAAAGGTGAGCGCT
GGG---------------------------------------------------------
-----------------------------------------GAGCGGGGCTGAGTCTATG
GGAGGG---GGGTTACGACCGCTC-TGACCTCGTCTCGCTGTGTTTCAGGGCAACCCGTG
GCCACCGCTCCAGGTAACATCCCATTCCTTTTCCCGTTCCTTTTCCTCC-----------
---------------------------------------------------TCCTATTCC
CGGCCCCGAGCT-------GGGCTCAGCTCTGCCCG--TCTCCCCGCAGGGATGCTGAAT
TAGCTGCTGCTCCGCCGAGCCGCTCCACCGACACCCCCCGCACTCCCGGCCG------CG
GCTCTCCCTC-----GTGTTG--CCCCCCCACTCTCCCCCCGTGCCGCCGCAGCGCCCGC
TCCGTGCCCTCCCCAAGAAGAAGC-------CGCTCCGACGCTGTCCCGTTGTCTGCACA
TCCATGGGGACCTTCTGTTGTGCGACGGCAGGGGAAGGAAGTGGGCGGTCT---------
GTGCTCTTCTATTCCGTTCAGTCCCAGAAGGTGGTTTGGGTCCTTTCACCTAATATGCTC
TTTTATTGCATCAAA---------------------------------------------
----------------------------------------
>AB110468.1_Coturnix_japonica/1-535
AGCCGCCGTCGGACGCGGGCAGGAGCAAAATGCTGACGGGCGTGGGGGGCTTCGTGCTGG
GGCTCGTCTTCCTGGCGC------------------------------------------
------------------------------------------------------------
------------------------------------------------------------
------------------------------------------------------------
------------------------------------------------------------
------------------------------------------------------------
------------------------------------------------------------
------------------------------------------------------------
------------------------------------------------------------
------------------------------------------------------------
------------------------------------------------------------
------------------------------------------------------------
------------------------------------------------------------
----------------------------------------
>AB110469.1_Coturnix_japonica/1-1004
AGCCGCCGTCGGACGCGGGCAGGAGCAAAATGCTGACGGGCGTGGGGGGCTTCGTGCTGG
GGCTCGTCTTCCTGGCGCTGGGGCTCTTCATGTTCCTGCGCAGTCAGAAAGGTGAGCGCT
GGG---------------------------------------------------------
-----------------------------------------GAGCGGGGCTGAGTCTATG
GGAGGG---GGGTTACGACCGCTC-TGACCTCGTCTCGCTGTGTTTCAGGGCAACCCGTG
GCCACCGATCCAGGTAACG------------TCCCATTCCTTTTTCTCT-----------
---------------------------------------------------TCCTATTCT
TGTCCCCGAGCT-------GGTCTCAGCTCTGCCCA--TCTCCCCGCAGGGATGCTGAAT
TAGCTGCTGCTCCGCCGAGCCGCTCCA---------------------------------
------CCCC-----GTGTTG--CCGCCCCACCCTCCCCCCGTGCCGCCGCAGCGCCCGC
TCCGTGCCCTCCCCAAGAAGAAGC-------CGCTCCGACGCTGTCCCGTTGTCCGCACA
TCCATGGGGACCTTCTGTTGTGCGACGGCAGGGGAAGGAAGCGGGCGGTCT---------
GTGCTCTTCTATTCCGTTCAGTCCCAGAAGGTAGTTTGGGTCCTTTAA-AGAATATACTC
TTTTATTGCATCAAA---------------------------------------------
----------------------------------------
>AB110470.1_Coturnix_japonica/1-1037
AGCCGCCGTCGGACGCGGGCAGGAGCAAAATGCTGACGGGCGTGGGGGGCTTCGTGCTGG
GGCTCGTCTTCCTGGCGCTGGGGCTCTTCATGTTCCTGCGCAGTCAGAAAGGTGAGCGCT
GGG---------------------------------------------------------
-----------------------------------------GAGCGGGGCTGAGTCTATG
GGAGGG---GGGTTACGACCGCTC-TGACCTCGTCTCGCTGTGTTTCAGGGCAACCCGTG
GCCACCGCTCCAGGTAACG------------TCCCGTTCCTTTTCCTCT-----------
---------------------------------------------------TCCTATTCC
CGGCCCCGAGCT-------GGGCTCAGCTCTGCCCG--TCTCCCCGCAGGGATGCTGAAT
TAGCTGCTGCTCCGCCGAGCCGCTCCACCGGCA-CCCCCGCACTCCCGGCCG------CG
GCTCTCCCTC-----GTGTTG--CCCCCCCCCACTCTCCCCGTGACGCCGCAGCGCCCGC
TCCGTGCCCTCCCCAAGAAGAAGC-------CGCTCCGACTCTGTCCCGTTGTCTGCACA
TCCATGGGGACCTTCTGTTGTGCGACGGCAGGAGAAGGAAGCGGGCGGTCT---------
GTGCTCTTCTATTCCGTTCAGTCCCAGAAGGTGGTTTGGATCCTTTCACCAAATATACTC
TTTTATTGCATCAAA---------------------------------------------
----------------------------------------
>AB110471.1_Coturnix_japonica/1-942
AGCCGCCGTCGGACGCGGGCAGGAGCAAAATGCTGACGGGCGTGGGGGGCTTCGTGCTGG
GGCTCGTCTTCCTGGCGCTGGGGCTCTTCATGTTCCTGCGCAGTCAGAAAGGTGAGCGCT
GGG---------------------------------------------------------
-----------------------------------------GAGCGGGGCTGAGTCTATG
GGAGGG---GGGTTACGAACGCTC-TGACCTCGTCTCGCTGTATTTCAGGGCAACCCGTG
GCCACCGCTCCAGGTAACA------------TCCCATTCCTTTTCCTCT-----------
---------------------------------------------------TCCTATTCT
TGTCCCCGAGCT-------GGGCTCAGCTCTGCCCG--TCTCCCCGCAGGGATGCTGAAT
TAGCTGCTGCTCCGCCGATCCGCTCTCCCCGCACCCCCCGCACTCCCGGCTGTCGCCCCG
GCTCCCCCTC-----GGGCTG--TCACCGCGTCCCTTCGAGCTGTCACCGCGATGCAT--
-------------------------------TTTTTTGTCCCCATCCTATTAAACGCGCT
GACTTGGAAGCC------------------------------------------------
------------GCCGTTCGCTGCCCGTGAATCATTTGGGGACTTTCCGT----------
------------------------------------------------------------
----------------------------------------
>AB110472.1_Coturnix_japonica/1-1127
AGCCGCCGTCGGACGCGGGCAGGAGCAAAATGCTGACGGGCGTGGGGGGCTTCGTGCTGG
GGCTCGTCTTCCTGGCGCTGGGGCTCTTCATGTTCCTGCGCAGTCAGAAAGGTGAGCGCT
GGG---------------------------------------------------------
-----------------------------------------GAGGGGGGCTCCGCCTGTG
GGAGGG---GGAATACGACCGCTC-TGACCTCGTCTCGCTGTGTTTCAGGTCGCCCCGCG
GCCACCGCTGCAGGTAACG------------TCCCGTTCCCATTCCCGT-----------
---------------------------------------------------TCCCATTCC
CGGCCCCGAGCT-------GGGCTCAGCTCTGCCCG--TCTCCCCGCAGGGATGCTGAAT
TAGCTGCTGCTCCGCCGAGCCGCTCCACCGGCACCCCCCGCACTCCCGGCCG------CG
GCTCTCCCTCCCCCTGTGTTG--CCCCCCCACACTCCCCCCGTGCCGCCGCAGCGCCCGC
TCCGTGCCCTCCCCAAGAAGAAGC-------CGCTCCGACGCTGTCCCGTTGTCTGCACA
TCCATGGGGACCTTCTGTTGTGCGACGGCAGGGGAAGGAAGC-GACGGTCT---------
GTGCTCTTCTATTCCGTTCAGTACCAGAAGGTGGTTTGGGTCCTTTCACCAAATATACTC
TTTAATTGCATCAAATGGCTGGAAGGAATTGGTCTGTTGTACACGTTGGAGTGGTGGAGA
GAGTCAAAGAAGCATTTCCTACAAGCAAACAGCATTAAAA
>AB110473.1_Coturnix_japonica/1-535
AGCCGCCGTCGGACGCGGGCAGGAGCAAAATGCTGACGGGCGTGGGGGGCTTCGTGCTGG
GGCTCGTCTTCCTGGCGC------------------------------------------
------------------------------------------------------------
------------------------------------------------------------
------------------------------------------------------------
------------------------------------------------------------
------------------------------------------------------------
------------------------------------------------------------
------------------------------------------------------------
------------------------------------------------------------
------------------------------------------------------------
------------------------------------------------------------
------------------------------------------------------------
------------------------------------------------------------
----------------------------------------
>AB110474.1_Coturnix_japonica/1-535
AGCCGCCGTCGGACGCGGGCAGGAGCAAAATGCTGACGGGCGTGGGGGGCTTCGTGCTGG
GGCTCGTCTTCCTGGCGC------------------------------------------
------------------------------------------------------------
------------------------------------------------------------
------------------------------------------------------------
------------------------------------------------------------
------------------------------------------------------------
------------------------------------------------------------
------------------------------------------------------------
------------------------------------------------------------
------------------------------------------------------------
------------------------------------------------------------
------------------------------------------------------------
------------------------------------------------------------
----------------------------------------
>AB110475.1_Coturnix_japonica/1-1036
AGCCGCCGTCGGACGCGGGCAGGAGCAAAATGCTGACGGGCGTGGGGGGCTTCGTGCTGG
GGCTCGTCTTCCTGGCGCTGGGGCTCTTCATGTTCCTGCGCAGTCAGAAAGGTGAGCGCT
GGG---------------------------------------------------------
-----------------------------------------GAGCGGGGCTGAGTCTATG
GGAGGG----GGTTACGACCGCTC-TGACCTCGTCTCTCTGTGTTTCAGGGCAACCCGTG
GCCACCGCTCCAGGTAACA------------TCCCATTCCTTTTCCTCT-----------
---------------------------------------------------TCCTATTCT
TGTCCCCGAGCT-------GGGCTCAGCTCTGCCCG--TCTCCCCGCAGGGATGCTGAAT
TAGCTGCTGCTCCGCCGAGCCGCTCCACCGGCACCCCCCGCACTCCCGGCCG------CG
GCTCTCCCTC-----GTGTTG---CCCCCCACGCTCCCCCCGTGCCGCCGCAGCGCCCGC
TCCGTGCCCTCCCCAAGAAGAAGC-------CGCTCCGACGCTGTCCCGTTGTCTGCACA
TCCGTGGGGACCTTCTGTTGTGCGACGGAAGGGGAAGGAAGCGGGCGGTCT---------
GTGCTCTTCTATTCCGTTCAGTCCCAGAAGGTGGTTTGGATCCTTTAACCAAATATACTC
TTTTATTGCATCAAA---------------------------------------------
----------------------------------------
>AB110477.1_Coturnix_japonica/1-470
AGCCGCCGTCGGACGCGGGCAGGAGCAAAATGCTGACGGGCGTGGGGGGCTTCGTGCTGG
GGCTCGTCTTCCTGGCGCTGGGGCTCTTCATGTTCCTGCGCAGTCAGAAAGGTGAGCGCT
GGG---------------------------------------------------------
-----------------------------------------CAGCGGGGCTGAGTCTATG
GGAGGG-----------------------------------------GGGGCAACCCGTG
GCCACCGCTC--------------------------------------------------
------------------------------------------------------------
----------------------------------------------CAGGGATGCTGAAT
TAG---------------------------------------------------------
------------------------------------------------------------
------------------------------------------------------------
------------------------------------------------------------
------------------------------------------------------------
------------------------------------------------------------
----------------------------------------
>AB110479.1_Coturnix_japonica/1-470
AGCCGCCGTCGGACGCGGGCAGGAGCAAAATGCTGACGGGCGTGGGGGGCTTCGTGCTGG
GGCTCGTCTTCCTGGCGCTGGGGCTCTTCATGTTCCTGCGCAGTCAGAAAGGTGAGCGCT
GGG---------------------------------------------------------
-----------------------------------------GAGCGGGGCTGAGTCTATG
GGAGGG-----------------------------------------GGGGCAACCCGTG
GCCACCGCTC--------------------------------------------------
------------------------------------------------------------
----------------------------------------------CAGGGATGCTGAAT
TAG---------------------------------------------------------
------------------------------------------------------------
------------------------------------------------------------
------------------------------------------------------------
------------------------------------------------------------
------------------------------------------------------------
----------------------------------------
>AB110480.1_Coturnix_japonica/1-470
AGCCGCCGTCGGACGCGGGCAGGAGCAAAATGCTGACGGGCGTGGGGGGCTTCGTGCTGG
GGCTCGTCTTCCTGGCGCTGGGGCTCTTCATGTTCCTGCGCAGTCAGAAAGGTGAGCGCT
GGG---------------------------------------------------------
-----------------------------------------GAGGGGGGCTCCGCCTGTG
GGAGGG-----------------------------------------GGGTCGCCCCGCG
GCCACCGCTG--------------------------------------------------
------------------------------------------------------------
----------------------------------------------CAGGGATGCTGAAT
TAG---------------------------------------------------------
------------------------------------------------------------
------------------------------------------------------------
------------------------------------------------------------
------------------------------------------------------------
------------------------------------------------------------
----------------------------------------
>AB110482.1_Coturnix_japonica/1-469
AGCCGCCGTCGGACGCGGGCAGGAGCAAAATGCTGACGGGCGTGGGGGGCTTCGTGCTGG
GGCTCGTCTTCCTGGCGCTGGGGCTCTTCATGTTCCTGCGCAGTCAGAAAGGTGAGCGCT
GGG---------------------------------------------------------
-----------------------------------------GAGCGGGGCTGAGTCTATG
GGAGGG------------------------------------------GGGCAACCCGTG
GCCACCGCTC--------------------------------------------------
------------------------------------------------------------
----------------------------------------------CAGGGATGCTGAAT
TAG---------------------------------------------------------
------------------------------------------------------------
------------------------------------------------------------
------------------------------------------------------------
------------------------------------------------------------
------------------------------------------------------------
----------------------------------------
>AB531504.1_Cactospiza_pallida/1-465
------------------------------------------------------------
------------------------------------------------------------
------------------------------------------------------------
------------------------------------------------------------
------------------------------------------------------------
------------------------------------------------------------
------------------------------------------------------------
------------------------------------------------------------
------------------------------------------------------------
------------------------------------------------------------
------------------------------------------------------------
------------------------------------------------------------
------------------------------------------------------------
------------------------------------------------------------
----------------------------------------
>AB531505.1_Camarhynchus_parvulus/1-415
------------------------------------------------------------
------------------------------------------------------------
------------------------------------------------------------
------------------------------------------------------------
------------------------------------------------------------
------------------------------------------------------------
------------------------------------------------------------
------------------------------------------------------------
------------------------------------------------------------
------------------------------------------------------------
------------------------------------------------------------
------------------------------------------------------------
------------------------------------------------------------
------------------------------------------------------------
----------------------------------------
>AB531508.1_Camarhynchus_psittaculus/1-415
------------------------------------------------------------
------------------------------------------------------------
------------------------------------------------------------
------------------------------------------------------------
------------------------------------------------------------
------------------------------------------------------------
------------------------------------------------------------
------------------------------------------------------------
------------------------------------------------------------
------------------------------------------------------------
------------------------------------------------------------
------------------------------------------------------------
------------------------------------------------------------
------------------------------------------------------------
----------------------------------------
>AB531510.1_Geospiza_fortis/1-464
------------------------------------------------------------
------------------------------------------------------------
------------------------------------------------------------
------------------------------------------------------------
------------------------------------------------------------
------------------------------------------------------------
------------------------------------------------------------
------------------------------------------------------------
------------------------------------------------------------
------------------------------------------------------------
------------------------------------------------------------
------------------------------------------------------------
------------------------------------------------------------
------------------------------------------------------------
----------------------------------------
>AB531511.1_Geospiza_scandens/1-464
------------------------------------------------------------
------------------------------------------------------------
------------------------------------------------------------
------------------------------------------------------------
------------------------------------------------------------
------------------------------------------------------------
------------------------------------------------------------
------------------------------------------------------------
------------------------------------------------------------
------------------------------------------------------------
------------------------------------------------------------
------------------------------------------------------------
------------------------------------------------------------
------------------------------------------------------------
----------------------------------------
>AB531512.1_Geospiza_scandens/1-537
------------------------------------------------------------
------------------------------------------------------------
------------------------------------------------------------
------------------------------------------------------------
------------------------------------------------------------
------------------------------------------------------------
------------------------------------------------------------
------------------------------------------------------------
------------------------------------------------------------
------------------------------------------------------------
------------------------------------------------------------
------------------------------------------------------------
------------------------------------------------------------
------------------------------------------------------------
----------------------------------------
>AB531514.1_Certhidea_olivacea/1-465
------------------------------------------------------------
------------------------------------------------------------
------------------------------------------------------------
------------------------------------------------------------
------------------------------------------------------------
------------------------------------------------------------
------------------------------------------------------------
------------------------------------------------------------
------------------------------------------------------------
------------------------------------------------------------
------------------------------------------------------------
------------------------------------------------------------
------------------------------------------------------------
------------------------------------------------------------
----------------------------------------
>AB531515.1_Certhidea_olivacea/1-466
------------------------------------------------------------
------------------------------------------------------------
------------------------------------------------------------
------------------------------------------------------------
------------------------------------------------------------
------------------------------------------------------------
------------------------------------------------------------
------------------------------------------------------------
------------------------------------------------------------
------------------------------------------------------------
------------------------------------------------------------
------------------------------------------------------------
------------------------------------------------------------
------------------------------------------------------------
----------------------------------------
>AB531518.1_Cactospiza_pallida/1-426
------------------------------------------------------------
------------------------------------------------------------
------------------------------------------------------------
------------------------------------------------------------
------------------------------------------------------------
------------------------------------------------------------
------------------------------------------------------------
------------------------------------------------------------
------------------------------------------------------------
------------------------------------------------------------
------------------------------------------------------------
------------------------------------------------------------
------------------------------------------------------------
------------------------------------------------------------
----------------------------------------
>AB531519.1_Cactospiza_pallida/1-426
------------------------------------------------------------
------------------------------------------------------------
------------------------------------------------------------
------------------------------------------------------------
------------------------------------------------------------
------------------------------------------------------------
------------------------------------------------------------
------------------------------------------------------------
------------------------------------------------------------
------------------------------------------------------------
------------------------------------------------------------
------------------------------------------------------------
------------------------------------------------------------
------------------------------------------------------------
----------------------------------------
>AB531546.1_Camarhynchus_pauper/1-538
------------------------------------------------------------
------------------------------------------------------------
------------------------------------------------------------
------------------------------------------------------------
------------------------------------------------------------
------------------------------------------------------------
------------------------------------------------------------
------------------------------------------------------------
------------------------------------------------------------
------------------------------------------------------------
------------------------------------------------------------
------------------------------------------------------------
------------------------------------------------------------
------------------------------------------------------------
----------------------------------------
>AB531548.1_Geospiza_difficilis/1-425
------------------------------------------------------------
------------------------------------------------------------
------------------------------------------------------------
------------------------------------------------------------
------------------------------------------------------------
------------------------------------------------------------
------------------------------------------------------------
------------------------------------------------------------
------------------------------------------------------------
------------------------------------------------------------
------------------------------------------------------------
------------------------------------------------------------
------------------------------------------------------------
------------------------------------------------------------
----------------------------------------
>AB531549.1_Geospiza_fuliginosa/1-499
------------------------------------------------------------
------------------------------------------------------------
------------------------------------------------------------
------------------------------------------------------------
------------------------------------------------------------
------------------------------------------------------------
------------------------------------------------------------
------------------------------------------------------------
------------------------------------------------------------
------------------------------------------------------------
------------------------------------------------------------
------------------------------------------------------------
------------------------------------------------------------
------------------------------------------------------------
----------------------------------------
>AB531550.1_Geospiza_scandens/1-464
------------------------------------------------------------
------------------------------------------------------------
------------------------------------------------------------
------------------------------------------------------------
------------------------------------------------------------
------------------------------------------------------------
------------------------------------------------------------
------------------------------------------------------------
------------------------------------------------------------
------------------------------------------------------------
------------------------------------------------------------
------------------------------------------------------------
------------------------------------------------------------
------------------------------------------------------------
----------------------------------------
>AB531551.1_Geospiza_scandens/1-464
------------------------------------------------------------
------------------------------------------------------------
------------------------------------------------------------
------------------------------------------------------------
------------------------------------------------------------
------------------------------------------------------------
------------------------------------------------------------
------------------------------------------------------------
------------------------------------------------------------
------------------------------------------------------------
------------------------------------------------------------
------------------------------------------------------------
------------------------------------------------------------
------------------------------------------------------------
----------------------------------------
>AB531552.1_Pinaroloxias_inornata/1-434
------------------------------------------------------------
------------------------------------------------------------
------------------------------------------------------------
------------------------------------------------------------
------------------------------------------------------------
------------------------------------------------------------
------------------------------------------------------------
------------------------------------------------------------
------------------------------------------------------------
------------------------------------------------------------
------------------------------------------------------------
------------------------------------------------------------
------------------------------------------------------------
------------------------------------------------------------
----------------------------------------
>AB531555.1_Cactospiza_pallida/1-455
------------------------------------------------------------
------------------------------------------------------------
------------------------------------------------------------
------------------------------------------------------------
------------------------------------------------------------
------------------------------------------------------------
------------------------------------------------------------
------------------------------------------------------------
------------------------------------------------------------
------------------------------------------------------------
------------------------------------------------------------
------------------------------------------------------------
------------------------------------------------------------
------------------------------------------------------------
----------------------------------------
>AB531556.1_Cactospiza_pallida/1-455
------------------------------------------------------------
------------------------------------------------------------
------------------------------------------------------------
------------------------------------------------------------
------------------------------------------------------------
------------------------------------------------------------
------------------------------------------------------------
------------------------------------------------------------
------------------------------------------------------------
------------------------------------------------------------
------------------------------------------------------------
------------------------------------------------------------
------------------------------------------------------------
------------------------------------------------------------
----------------------------------------
>AB531557.1_Geospiza_difficilis/1-476
------------------------------------------------------------
------------------------------------------------------------
------------------------------------------------------------
------------------------------------------------------------
------------------------------------------------------------
------------------------------------------------------------
------------------------------------------------------------
------------------------------------------------------------
------------------------------------------------------------
------------------------------------------------------------
------------------------------------------------------------
------------------------------------------------------------
------------------------------------------------------------
------------------------------------------------------------
----------------------------------------
>AB531558.1_Pinaroloxias_inornata/1-434
------------------------------------------------------------
------------------------------------------------------------
------------------------------------------------------------
------------------------------------------------------------
------------------------------------------------------------
------------------------------------------------------------
------------------------------------------------------------
------------------------------------------------------------
------------------------------------------------------------
------------------------------------------------------------
------------------------------------------------------------
------------------------------------------------------------
------------------------------------------------------------
------------------------------------------------------------
----------------------------------------
>AB531559.1_Pinaroloxias_inornata/1-465
------------------------------------------------------------
------------------------------------------------------------
------------------------------------------------------------
------------------------------------------------------------
------------------------------------------------------------
------------------------------------------------------------
------------------------------------------------------------
------------------------------------------------------------
------------------------------------------------------------
------------------------------------------------------------
------------------------------------------------------------
------------------------------------------------------------
------------------------------------------------------------
------------------------------------------------------------
----------------------------------------
>AB531561.1_Pinaroloxias_inornata/1-465
------------------------------------------------------------
------------------------------------------------------------
------------------------------------------------------------
------------------------------------------------------------
------------------------------------------------------------
------------------------------------------------------------
------------------------------------------------------------
------------------------------------------------------------
------------------------------------------------------------
------------------------------------------------------------
------------------------------------------------------------
------------------------------------------------------------
------------------------------------------------------------
------------------------------------------------------------
----------------------------------------
>AB531563.1_Pinaroloxias_inornata/1-465
------------------------------------------------------------
------------------------------------------------------------
------------------------------------------------------------
------------------------------------------------------------
------------------------------------------------------------
------------------------------------------------------------
------------------------------------------------------------
------------------------------------------------------------
------------------------------------------------------------
------------------------------------------------------------
------------------------------------------------------------
------------------------------------------------------------
------------------------------------------------------------
------------------------------------------------------------
----------------------------------------
>AB531564.1_Pinaroloxias_inornata/1-465
------------------------------------------------------------
------------------------------------------------------------
------------------------------------------------------------
------------------------------------------------------------
------------------------------------------------------------
------------------------------------------------------------
------------------------------------------------------------
------------------------------------------------------------
------------------------------------------------------------
------------------------------------------------------------
------------------------------------------------------------
------------------------------------------------------------
------------------------------------------------------------
------------------------------------------------------------
----------------------------------------
>AB531587.1_Platyspiza_crassirostris/1-464
------------------------------------------------------------
------------------------------------------------------------
------------------------------------------------------------
------------------------------------------------------------
------------------------------------------------------------
------------------------------------------------------------
------------------------------------------------------------
------------------------------------------------------------
------------------------------------------------------------
------------------------------------------------------------
------------------------------------------------------------
------------------------------------------------------------
------------------------------------------------------------
------------------------------------------------------------
----------------------------------------
>AB531588.1_Camarhynchus_parvulus/1-464
------------------------------------------------------------
------------------------------------------------------------
------------------------------------------------------------
------------------------------------------------------------
------------------------------------------------------------
------------------------------------------------------------
------------------------------------------------------------
------------------------------------------------------------
------------------------------------------------------------
------------------------------------------------------------
------------------------------------------------------------
------------------------------------------------------------
------------------------------------------------------------
------------------------------------------------------------
----------------------------------------
>AB531590.1_Certhidea_olivacea/1-465
------------------------------------------------------------
------------------------------------------------------------
------------------------------------------------------------
------------------------------------------------------------
------------------------------------------------------------
------------------------------------------------------------
------------------------------------------------------------
------------------------------------------------------------
------------------------------------------------------------
------------------------------------------------------------
------------------------------------------------------------
------------------------------------------------------------
------------------------------------------------------------
------------------------------------------------------------
----------------------------------------
>AB531591.1_Geospiza_difficilis/1-506
------------------------------------------------------------
------------------------------------------------------------
------------------------------------------------------------
------------------------------------------------------------
------------------------------------------------------------
------------------------------------------------------------
------------------------------------------------------------
------------------------------------------------------------
------------------------------------------------------------
------------------------------------------------------------
------------------------------------------------------------
------------------------------------------------------------
------------------------------------------------------------
------------------------------------------------------------
----------------------------------------
>AB531592.1_Geospiza_fuliginosa/1-444
------------------------------------------------------------
------------------------------------------------------------
------------------------------------------------------------
------------------------------------------------------------
------------------------------------------------------------
------------------------------------------------------------
------------------------------------------------------------
------------------------------------------------------------
------------------------------------------------------------
------------------------------------------------------------
------------------------------------------------------------
------------------------------------------------------------
------------------------------------------------------------
------------------------------------------------------------
----------------------------------------
>AB531597.1_Pinaroloxias_inornata/1-465
------------------------------------------------------------
------------------------------------------------------------
------------------------------------------------------------
------------------------------------------------------------
------------------------------------------------------------
------------------------------------------------------------
------------------------------------------------------------
------------------------------------------------------------
------------------------------------------------------------
------------------------------------------------------------
------------------------------------------------------------
------------------------------------------------------------
------------------------------------------------------------
------------------------------------------------------------
----------------------------------------
>AB531598.1_Platyspiza_crassirostris/1-455
------------------------------------------------------------
------------------------------------------------------------
------------------------------------------------------------
------------------------------------------------------------
------------------------------------------------------------
------------------------------------------------------------
------------------------------------------------------------
------------------------------------------------------------
------------------------------------------------------------
------------------------------------------------------------
------------------------------------------------------------
------------------------------------------------------------
------------------------------------------------------------
------------------------------------------------------------
----------------------------------------
>AB531600.1_Camarhynchus_pauper/1-386
------------------------------------------------------------
------------------------------------------------------------
------------------------------------------------------------
------------------------------------------------------------
------------------------------------------------------------
------------------------------------------------------------
------------------------------------------------------------
------------------------------------------------------------
------------------------------------------------------------
------------------------------------------------------------
------------------------------------------------------------
------------------------------------------------------------
------------------------------------------------------------
------------------------------------------------------------
----------------------------------------
>AB531601.1_Camarhynchus_pauper/1-476
------------------------------------------------------------
------------------------------------------------------------
------------------------------------------------------------
------------------------------------------------------------
------------------------------------------------------------
------------------------------------------------------------
------------------------------------------------------------
------------------------------------------------------------
------------------------------------------------------------
------------------------------------------------------------
------------------------------------------------------------
------------------------------------------------------------
------------------------------------------------------------
------------------------------------------------------------
----------------------------------------
>AB531603.1_Camarhynchus_pauper/1-538
------------------------------------------------------------
------------------------------------------------------------
------------------------------------------------------------
------------------------------------------------------------
------------------------------------------------------------
------------------------------------------------------------
------------------------------------------------------------
------------------------------------------------------------
------------------------------------------------------------
------------------------------------------------------------
------------------------------------------------------------
------------------------------------------------------------
------------------------------------------------------------
------------------------------------------------------------
----------------------------------------
>AB531604.1_Camarhynchus_pauper/1-476
------------------------------------------------------------
------------------------------------------------------------
------------------------------------------------------------
------------------------------------------------------------
------------------------------------------------------------
------------------------------------------------------------
------------------------------------------------------------
------------------------------------------------------------
------------------------------------------------------------
------------------------------------------------------------
------------------------------------------------------------
------------------------------------------------------------
------------------------------------------------------------
------------------------------------------------------------
----------------------------------------
>AB531612.1_Camarhynchus_parvulus/1-424
------------------------------------------------------------
------------------------------------------------------------
------------------------------------------------------------
------------------------------------------------------------
------------------------------------------------------------
------------------------------------------------------------
------------------------------------------------------------
------------------------------------------------------------
------------------------------------------------------------
------------------------------------------------------------
------------------------------------------------------------
------------------------------------------------------------
------------------------------------------------------------
------------------------------------------------------------
----------------------------------------
>AB531613.1_Geospiza_difficilis/1-465
------------------------------------------------------------
------------------------------------------------------------
------------------------------------------------------------
------------------------------------------------------------
------------------------------------------------------------
------------------------------------------------------------
------------------------------------------------------------
------------------------------------------------------------
------------------------------------------------------------
------------------------------------------------------------
------------------------------------------------------------
------------------------------------------------------------
------------------------------------------------------------
------------------------------------------------------------
----------------------------------------
>AB531614.1_Geospiza_magnirostris/1-476
------------------------------------------------------------
------------------------------------------------------------
------------------------------------------------------------
------------------------------------------------------------
------------------------------------------------------------
------------------------------------------------------------
------------------------------------------------------------
------------------------------------------------------------
------------------------------------------------------------
------------------------------------------------------------
------------------------------------------------------------
------------------------------------------------------------
------------------------------------------------------------
------------------------------------------------------------
----------------------------------------
>AB531615.1_Geospiza_magnirostris/1-476
------------------------------------------------------------
------------------------------------------------------------
------------------------------------------------------------
------------------------------------------------------------
------------------------------------------------------------
------------------------------------------------------------
------------------------------------------------------------
------------------------------------------------------------
------------------------------------------------------------
------------------------------------------------------------
------------------------------------------------------------
------------------------------------------------------------
------------------------------------------------------------
------------------------------------------------------------
----------------------------------------
>AB531642.1_Loxigilla_noctis/1-456
------------------------------------------------------------
------------------------------------------------------------
------------------------------------------------------------
------------------------------------------------------------
------------------------------------------------------------
------------------------------------------------------------
------------------------------------------------------------
------------------------------------------------------------
------------------------------------------------------------
------------------------------------------------------------
------------------------------------------------------------
------------------------------------------------------------
------------------------------------------------------------
------------------------------------------------------------
----------------------------------------
>AB531644.1_Melanospiza_richardsoni/1-456
------------------------------------------------------------
------------------------------------------------------------
------------------------------------------------------------
------------------------------------------------------------
------------------------------------------------------------
------------------------------------------------------------
------------------------------------------------------------
------------------------------------------------------------
------------------------------------------------------------
------------------------------------------------------------
------------------------------------------------------------
------------------------------------------------------------
------------------------------------------------------------
------------------------------------------------------------
----------------------------------------
>AB531645.1_Melanospiza_richardsoni/1-457
------------------------------------------------------------
------------------------------------------------------------
------------------------------------------------------------
------------------------------------------------------------
------------------------------------------------------------
------------------------------------------------------------
------------------------------------------------------------
------------------------------------------------------------
------------------------------------------------------------
------------------------------------------------------------
------------------------------------------------------------
------------------------------------------------------------
------------------------------------------------------------
------------------------------------------------------------
----------------------------------------
>AB531646.1_Melanospiza_richardsoni/1-456
------------------------------------------------------------
------------------------------------------------------------
------------------------------------------------------------
------------------------------------------------------------
------------------------------------------------------------
------------------------------------------------------------
------------------------------------------------------------
------------------------------------------------------------
------------------------------------------------------------
------------------------------------------------------------
------------------------------------------------------------
------------------------------------------------------------
------------------------------------------------------------
------------------------------------------------------------
----------------------------------------
>AB531647.1_Melanospiza_richardsoni/1-456
------------------------------------------------------------
------------------------------------------------------------
------------------------------------------------------------
------------------------------------------------------------
------------------------------------------------------------
------------------------------------------------------------
------------------------------------------------------------
------------------------------------------------------------
------------------------------------------------------------
------------------------------------------------------------
------------------------------------------------------------
------------------------------------------------------------
------------------------------------------------------------
------------------------------------------------------------
----------------------------------------
>AB531649.1_Melanospiza_richardsoni/1-456
------------------------------------------------------------
------------------------------------------------------------
------------------------------------------------------------
------------------------------------------------------------
------------------------------------------------------------
------------------------------------------------------------
------------------------------------------------------------
------------------------------------------------------------
------------------------------------------------------------
------------------------------------------------------------
------------------------------------------------------------
------------------------------------------------------------
------------------------------------------------------------
------------------------------------------------------------
----------------------------------------
>AB531650.1_Melanospiza_richardsoni/1-456
------------------------------------------------------------
------------------------------------------------------------
------------------------------------------------------------
------------------------------------------------------------
------------------------------------------------------------
------------------------------------------------------------
------------------------------------------------------------
------------------------------------------------------------
------------------------------------------------------------
------------------------------------------------------------
------------------------------------------------------------
------------------------------------------------------------
------------------------------------------------------------
------------------------------------------------------------
----------------------------------------
>AB531651.1_Tiaris_canorus/1-455
------------------------------------------------------------
------------------------------------------------------------
------------------------------------------------------------
------------------------------------------------------------
------------------------------------------------------------
------------------------------------------------------------
------------------------------------------------------------
------------------------------------------------------------
------------------------------------------------------------
------------------------------------------------------------
------------------------------------------------------------
------------------------------------------------------------
------------------------------------------------------------
------------------------------------------------------------
----------------------------------------
>AB531652.1_Tiaris_canorus/1-455
------------------------------------------------------------
------------------------------------------------------------
------------------------------------------------------------
------------------------------------------------------------
------------------------------------------------------------
------------------------------------------------------------
------------------------------------------------------------
------------------------------------------------------------
------------------------------------------------------------
------------------------------------------------------------
------------------------------------------------------------
------------------------------------------------------------
------------------------------------------------------------
------------------------------------------------------------
----------------------------------------
>AB531653.1_Tiaris_canorus/1-456
------------------------------------------------------------
------------------------------------------------------------
------------------------------------------------------------
------------------------------------------------------------
------------------------------------------------------------
------------------------------------------------------------
------------------------------------------------------------
------------------------------------------------------------
------------------------------------------------------------
------------------------------------------------------------
------------------------------------------------------------
------------------------------------------------------------
------------------------------------------------------------
------------------------------------------------------------
----------------------------------------
>AB531654.1_Tiaris_canorus/1-456
------------------------------------------------------------
------------------------------------------------------------
------------------------------------------------------------
------------------------------------------------------------
------------------------------------------------------------
------------------------------------------------------------
------------------------------------------------------------
------------------------------------------------------------
------------------------------------------------------------
------------------------------------------------------------
------------------------------------------------------------
------------------------------------------------------------
------------------------------------------------------------
------------------------------------------------------------
----------------------------------------
>AB531655.1_Tiaris_canorus/1-456
------------------------------------------------------------
------------------------------------------------------------
------------------------------------------------------------
------------------------------------------------------------
------------------------------------------------------------
------------------------------------------------------------
------------------------------------------------------------
------------------------------------------------------------
------------------------------------------------------------
------------------------------------------------------------
------------------------------------------------------------
------------------------------------------------------------
------------------------------------------------------------
------------------------------------------------------------
----------------------------------------
>AB531671.1_Tiaris_bicolor/1-374
------------------------------------------------------------
------------------------------------------------------------
------------------------------------------------------------
------------------------------------------------------------
------------------------------------------------------------
------------------------------------------------------------
------------------------------------------------------------
------------------------------------------------------------
------------------------------------------------------------
------------------------------------------------------------
------------------------------------------------------------
------------------------------------------------------------
------------------------------------------------------------
------------------------------------------------------------
----------------------------------------
>AB531672.1_Tiaris_bicolor/1-374
------------------------------------------------------------
------------------------------------------------------------
------------------------------------------------------------
------------------------------------------------------------
------------------------------------------------------------
------------------------------------------------------------
------------------------------------------------------------
------------------------------------------------------------
------------------------------------------------------------
------------------------------------------------------------
------------------------------------------------------------
------------------------------------------------------------
------------------------------------------------------------
------------------------------------------------------------
----------------------------------------
>AB531673.1_Tiaris_bicolor/1-533
------------------------------------------------------------
------------------------------------------------------------
------------------------------------------------------------
------------------------------------------------------------
------------------------------------------------------------
------------------------------------------------------------
------------------------------------------------------------
------------------------------------------------------------
------------------------------------------------------------
------------------------------------------------------------
------------------------------------------------------------
------------------------------------------------------------
------------------------------------------------------------
------------------------------------------------------------
----------------------------------------
>AB531681.1_Tiaris_obscura/1-391
------------------------------------------------------------
------------------------------------------------------------
------------------------------------------------------------
------------------------------------------------------------
------------------------------------------------------------
------------------------------------------------------------
------------------------------------------------------------
------------------------------------------------------------
------------------------------------------------------------
------------------------------------------------------------
------------------------------------------------------------
------------------------------------------------------------
------------------------------------------------------------
------------------------------------------------------------
----------------------------------------
>AB531682.1_Tiaris_obscura/1-391
------------------------------------------------------------
------------------------------------------------------------
------------------------------------------------------------
------------------------------------------------------------
------------------------------------------------------------
------------------------------------------------------------
------------------------------------------------------------
------------------------------------------------------------
------------------------------------------------------------
------------------------------------------------------------
------------------------------------------------------------
------------------------------------------------------------
------------------------------------------------------------
------------------------------------------------------------
----------------------------------------
>AB531686.1_Tiaris_obscura/1-391
------------------------------------------------------------
------------------------------------------------------------
------------------------------------------------------------
------------------------------------------------------------
------------------------------------------------------------
------------------------------------------------------------
------------------------------------------------------------
------------------------------------------------------------
------------------------------------------------------------
------------------------------------------------------------
------------------------------------------------------------
------------------------------------------------------------
------------------------------------------------------------
------------------------------------------------------------
----------------------------------------
>AB531688.1_Tiaris_obscura/1-476
------------------------------------------------------------
------------------------------------------------------------
------------------------------------------------------------
------------------------------------------------------------
------------------------------------------------------------
------------------------------------------------------------
------------------------------------------------------------
------------------------------------------------------------
------------------------------------------------------------
------------------------------------------------------------
------------------------------------------------------------
------------------------------------------------------------
------------------------------------------------------------
------------------------------------------------------------
----------------------------------------
>AB531689.1_Tiaris_obscura/1-391
------------------------------------------------------------
------------------------------------------------------------
------------------------------------------------------------
------------------------------------------------------------
------------------------------------------------------------
------------------------------------------------------------
------------------------------------------------------------
------------------------------------------------------------
------------------------------------------------------------
------------------------------------------------------------
------------------------------------------------------------
------------------------------------------------------------
------------------------------------------------------------
------------------------------------------------------------
----------------------------------------
>AB531693.1_Tiaris_obscura/1-476
------------------------------------------------------------
------------------------------------------------------------
------------------------------------------------------------
------------------------------------------------------------
------------------------------------------------------------
------------------------------------------------------------
------------------------------------------------------------
------------------------------------------------------------
------------------------------------------------------------
------------------------------------------------------------
------------------------------------------------------------
------------------------------------------------------------
------------------------------------------------------------
------------------------------------------------------------
----------------------------------------
>AB531723.1_Cactospiza_pallida/1-401
------------------------------------------------------------
------------------------------------------------------------
------------------------------------------------------------
------------------------------------------------------------
------------------------------------------------------------
------------------------------------------------------------
------------------------------------------------------------
------------------------------------------------------------
------------------------------------------------------------
------------------------------------------------------------
------------------------------------------------------------
------------------------------------------------------------
------------------------------------------------------------
------------------------------------------------------------
----------------------------------------
>AB531724.1_Camarhynchus_psittaculus/1-474
------------------------------------------------------------
------------------------------------------------------------
------------------------------------------------------------
------------------------------------------------------------
------------------------------------------------------------
------------------------------------------------------------
------------------------------------------------------------
------------------------------------------------------------
------------------------------------------------------------
------------------------------------------------------------
------------------------------------------------------------
------------------------------------------------------------
------------------------------------------------------------
------------------------------------------------------------
----------------------------------------
>AB531725.1_Geospiza_fortis/1-474
------------------------------------------------------------
------------------------------------------------------------
------------------------------------------------------------
------------------------------------------------------------
------------------------------------------------------------
------------------------------------------------------------
------------------------------------------------------------
------------------------------------------------------------
------------------------------------------------------------
------------------------------------------------------------
------------------------------------------------------------
------------------------------------------------------------
------------------------------------------------------------
------------------------------------------------------------
----------------------------------------
>AB531726.1_Geospiza_fuliginosa/1-474
------------------------------------------------------------
------------------------------------------------------------
------------------------------------------------------------
------------------------------------------------------------
------------------------------------------------------------
------------------------------------------------------------
------------------------------------------------------------
------------------------------------------------------------
------------------------------------------------------------
------------------------------------------------------------
------------------------------------------------------------
------------------------------------------------------------
------------------------------------------------------------
------------------------------------------------------------
----------------------------------------
>AB531727.1_Geospiza_magnirostris/1-474
------------------------------------------------------------
------------------------------------------------------------
------------------------------------------------------------
------------------------------------------------------------
------------------------------------------------------------
------------------------------------------------------------
------------------------------------------------------------
------------------------------------------------------------
------------------------------------------------------------
------------------------------------------------------------
------------------------------------------------------------
------------------------------------------------------------
------------------------------------------------------------
------------------------------------------------------------
----------------------------------------
>AB531728.1_Geospiza_scandens/1-454
------------------------------------------------------------
------------------------------------------------------------
------------------------------------------------------------
------------------------------------------------------------
------------------------------------------------------------
------------------------------------------------------------
------------------------------------------------------------
------------------------------------------------------------
------------------------------------------------------------
------------------------------------------------------------
------------------------------------------------------------
------------------------------------------------------------
------------------------------------------------------------
------------------------------------------------------------
----------------------------------------
>AB531814.1_Tiaris_bicolor/1-374
------------------------------------------------------------
------------------------------------------------------------
------------------------------------------------------------
------------------------------------------------------------
------------------------------------------------------------
------------------------------------------------------------
------------------------------------------------------------
------------------------------------------------------------
------------------------------------------------------------
------------------------------------------------------------
------------------------------------------------------------
------------------------------------------------------------
------------------------------------------------------------
------------------------------------------------------------
----------------------------------------
>AF030997.1_Agelaius_phoeniceus/1-1494
AGATGCCGCCGGACGCCGCCCGCAGCAAGATGCTGACGGGCATCGGGGGCTTCGTCTTGG
GCTTCGTCTTCCTGGCGCTGGGGCTCGGCTTCTACGTGCGCAAGAAGGTCAGGGCGGGTG
CCG---------------------------------------------------------
-----------------------------------------GGGGTGGCGTCCCGGCCGT
GGCGGAGCGTGTGCGCTCCCGCCGGGACCCCAGCCCGGTGTCACCCCCTTTTCTCTGCCC
ACAGAGCTCTTGAGCCGGCGGCGGCCG---------------------------------
------------------------------------------------------------
------------------------------------------------------------
------------------------------------------------------------
------------------------------------------------------------
------------------------------------------------------------
------------------------------------------------------------
------------------------------------------------------------
------------------------------------------------------------
----------------------------------------
>AF164164.1_Geospiza_conirostris/1-772
------------------------------------------------------------
------------------------------------------------------------
------------------------------------------------------------
------------------------------------------------------------
------------------------------------------------------------
------------------------------------------------------------
------------------------------------------------------------
------------------------------------------------------------
------------------------------------------------------------
------------------------------------------------------------
------------------------------------------------------------
------------------------------------------------------------
------------------------------------------------------------
------------------------------------------------------------
----------------------------------------
>AF164165.1_Certhidea_olivacea/1-1940
------------------------------------------------------------
------------------------------------------------------------
------------------------------------------------------------
------------------------------------------------------------
------------------------------------------------------------
------------------------------------------------------------
------------------------------------------------------------
------------------------------------------------------------
------------------------------------------------------------
------------------------------------------------------------
------------------------------------------------------------
------------------------------------------------------------
------------------------------------------------------------
------------------------------------------------------------
----------------------------------------
>AF164166.1_Geospiza_scandens/1-1782
------------------------------------------------------------
------------------------------------------------------------
------------------------------------------------------------
------------------------------------------------------------
------------------------------------------------------------
------------------------------------------------------------
------------------------------------------------------------
------------------------------------------------------------
------------------------------------------------------------
------------------------------------------------------------
------------------------------------------------------------
------------------------------------------------------------
------------------------------------------------------------
------------------------------------------------------------
----------------------------------------
>AF164167.1_Geospiza_scandens/1-1691
------------------------------------------------------------
------------------------------------------------------------
------------------------------------------------------------
------------------------------------------------------------
------------------------------------------------------------
------------------------------------------------------------
------------------------------------------------------------
------------------------------------------------------------
------------------------------------------------------------
------------------------------------------------------------
------------------------------------------------------------
------------------------------------------------------------
------------------------------------------------------------
------------------------------------------------------------
----------------------------------------
>AF485404.1_Gallinago_media/1-368
------------------------------------------------------------
------------------------------------------------------------
------------------------------------------------------------
------------------------------------------------------------
------------------------------------------------------------
------------------------------------------------------------
------------------------------------------------------------
------------------------------------------------------------
------------------------------------------------------------
------------------------------------------------------------
------------------------------------------------------------
------------------------------------------------------------
------------------------------------------------------------
------------------------------------------------------------
----------------------------------------
>AH009492.2_Carpodacus_mexicanus/1-368
------------------------------------------------------------
------------------------------------------------------------
------------------------------------------------------------
------------------------------------------------------------
------------------------------------------------------------
------------------------------------------------------------
------------------------------------------------------------
------------------------------------------------------------
------------------------------------------------------------
------------------------------------------------------------
------------------------------------------------------------
------------------------------------------------------------
------------------------------------------------------------
------------------------------------------------------------
----------------------------------------
>AH009499.2_Carpodacus_mexicanus/1-363
------------------------------------------------------------
------------------------------------------------------------
------------------------------------------------------------
------------------------------------------------------------
------------------------------------------------------------
------------------------------------------------------------
------------------------------------------------------------
------------------------------------------------------------
------------------------------------------------------------
------------------------------------------------------------
------------------------------------------------------------
------------------------------------------------------------
------------------------------------------------------------
------------------------------------------------------------
----------------------------------------
>AH009500.2_Carpodacus_mexicanus/1-368
------------------------------------------------------------
------------------------------------------------------------
------------------------------------------------------------
------------------------------------------------------------
------------------------------------------------------------
------------------------------------------------------------
------------------------------------------------------------
------------------------------------------------------------
------------------------------------------------------------
------------------------------------------------------------
------------------------------------------------------------
------------------------------------------------------------
------------------------------------------------------------
------------------------------------------------------------
----------------------------------------
>AH009501.2_Carpodacus_mexicanus/1-368
------------------------------------------------------------
------------------------------------------------------------
------------------------------------------------------------
------------------------------------------------------------
------------------------------------------------------------
------------------------------------------------------------
------------------------------------------------------------
------------------------------------------------------------
------------------------------------------------------------
------------------------------------------------------------
------------------------------------------------------------
------------------------------------------------------------
------------------------------------------------------------
------------------------------------------------------------
----------------------------------------
>AH009502.2_Carpodacus_mexicanus/1-368
------------------------------------------------------------
------------------------------------------------------------
------------------------------------------------------------
------------------------------------------------------------
------------------------------------------------------------
------------------------------------------------------------
------------------------------------------------------------
------------------------------------------------------------
------------------------------------------------------------
------------------------------------------------------------
------------------------------------------------------------
------------------------------------------------------------
------------------------------------------------------------
------------------------------------------------------------
----------------------------------------
>AH009503.2_Carpodacus_mexicanus/1-368
------------------------------------------------------------
------------------------------------------------------------
------------------------------------------------------------
------------------------------------------------------------
------------------------------------------------------------
------------------------------------------------------------
------------------------------------------------------------
------------------------------------------------------------
------------------------------------------------------------
------------------------------------------------------------
------------------------------------------------------------
------------------------------------------------------------
------------------------------------------------------------
------------------------------------------------------------
----------------------------------------
>AH009504.2_Carpodacus_mexicanus/1-368
------------------------------------------------------------
------------------------------------------------------------
------------------------------------------------------------
------------------------------------------------------------
------------------------------------------------------------
------------------------------------------------------------
------------------------------------------------------------
------------------------------------------------------------
------------------------------------------------------------
------------------------------------------------------------
------------------------------------------------------------
------------------------------------------------------------
------------------------------------------------------------
------------------------------------------------------------
----------------------------------------
>AH009505.2_Carpodacus_mexicanus/1-368
------------------------------------------------------------
------------------------------------------------------------
------------------------------------------------------------
------------------------------------------------------------
------------------------------------------------------------
------------------------------------------------------------
------------------------------------------------------------
------------------------------------------------------------
------------------------------------------------------------
------------------------------------------------------------
------------------------------------------------------------
------------------------------------------------------------
------------------------------------------------------------
------------------------------------------------------------
----------------------------------------
>AH009506.2_Carpodacus_mexicanus/1-368
------------------------------------------------------------
------------------------------------------------------------
------------------------------------------------------------
------------------------------------------------------------
------------------------------------------------------------
------------------------------------------------------------
------------------------------------------------------------
------------------------------------------------------------
------------------------------------------------------------
------------------------------------------------------------
------------------------------------------------------------
------------------------------------------------------------
------------------------------------------------------------
------------------------------------------------------------
----------------------------------------
>AH009507.2_Carpodacus_mexicanus/1-366
------------------------------------------------------------
------------------------------------------------------------
------------------------------------------------------------
------------------------------------------------------------
------------------------------------------------------------
------------------------------------------------------------
------------------------------------------------------------
------------------------------------------------------------
------------------------------------------------------------
------------------------------------------------------------
------------------------------------------------------------
------------------------------------------------------------
------------------------------------------------------------
------------------------------------------------------------
----------------------------------------
>AJ224344.1_Phasianus_colchicus/1-719
AGCCGCCGGCGGACGCGGGCAGGAGCAAGCTGCTGACGGGCGTGGGGGGCTTCGTGCTGG
GGCTCGTCTTCCTGGCGCTGGGGCTCGTCGTGTTCCTGCGCGGTCACAAAGG--------
------------------------------------------------------------
------------------------------------------------------------
--------------------------------------------------GCGCCCCGTC
GCCGCCGCTC--------------------------------------------------
------------------------------------------------------------
----------------------------------------------CAGGGATGCTGAAT
TAGCTGCTGCCCCGCCGATCCGCTCCACCCGCACCCCACGCATCCCCCACCGTCTCCTCG
GCTCTCCCTC-----GGGCTGCCCCCCCCTGTGCCGCCCCTCTGCCGCCGCAGCGCCCGC
TCTGTGCCCTCCCCAAGAAGAAGT-------CGCTCAGACGGCGTCCCGTTGTCTGCACA
TCCTTGGGGTCCTTCTGTCGTGCGACAGCAGTAGAGGGAAGCGGGAGGTCTGTGCTCTTC
TATTCTCCTTCAGTGCCAGGTGGTGGTTTGGGTTCTTTAACGGAATAAATTCTTTTATTG
CAT---------------------------------------------------------
----------------------------------------
>AJ224345.1_Phasianus_colchicus/1-574
AGCCGCCGGCGGACGCGGGCAGGAGCAAGCTGCTGACGGGCGTGGGGGGCTTCGTGCTGG
GGCTCGTCTTCCTGGCGCTGGGGCTCGTCGTGTTCCTGCGCGGTCACAAAGG--------
------------------------------------------------------------
------------------------------------------------------------
--------------------------------------------------GCGCCCCGTC
GCCGCCGCTC--------------------------------------------------
------------------------------------------------------------
----------------------------------------------CAGGGATGCTGAAT
TAGCTGCTGCCCCGCCGAGCCGCTCCACCCGCAGCCCCTGCATCCCCGACCGCGTCCTCG
GCTCTCCCTC-----GGGCTGCCATTGCT--TCCCCTCGAGCTGTCACCACGATGCACGT
TTTGTCCCCATCCTAATAAA----------------------------------------
------------------------------------------------------------
--------------------------------------------------CGCGCTGACT
TTG---------------------------------------------------------
----------------------------------------
>AJ224348.1_Phasianus_colchicus/1-574
AGCCGCCGGCGGACGCGGGCAGGAGCAAGCTGCTGACGGGCGTGGGGGGCTTCGTGCTGG
GGCTCGTCTTCCTGGCGCTGGGGCTCGTCGTGTTCTTGCGCGGTCACAAAGG--------
------------------------------------------------------------
------------------------------------------------------------
--------------------------------------------------GCGCCCCGTC
GCCGCCGCTC--------------------------------------------------
------------------------------------------------------------
----------------------------------------------CAGGGATGCTGAAT
TAGCTGCTGCCCCGCCGAGCCGCTCCACCCGCAGCCCCTGCATCCCCGACCGCGTCCTCG
GCTCTCCCTC-----GGGCTGCCATTGCG--TCCCCTCGAGCTGTCACCACGATGCACGT
TTTGTCCCCATCCTAATAAA----------------------------------------
------------------------------------------------------------
--------------------------------------------------CGCGCTGACT
TTG---------------------------------------------------------
----------------------------------------
>AJ224349.1_Phasianus_colchicus/1-555
AGCCGCCGGCGGACGCGGGCAGGAGCAAGCTGCTGACGGGCGTGGGGGGCTTCGTGCTGG
GGCTCGTCTTCCTGGCGCTGGGGCTCGTCGTGTTCCTGCGCGGTCACAAAGG--------
------------------------------------------------------------
------------------------------------------------------------
--------------------------------------------------GCGCCCCGTC
GCCGCCGCTC--------------------------------------------------
------------------------------------------------------------
----------------------------------------------CAGGGATGCTGAAT
TAGCTGCTGCCCCGCCGAGCCGCTCCACCCGCACCCCCCGCATCCCCGACCGTCTCCTCG
GCTCTCCCTC-----GGGCTGCCCCCCCTTGTGCCGCCCCTCTGCCGCCGCAGCGCCCGC
TCTGTGCCCTCCCCAAGA------------------------------------------
------------------------------------------------------------
------------------------------------------------------------
------------------------------------------------------------
----------------------------------------
>AJ404371.1_Acrocephalus_arundinaceus/1-576
AGATGCCGGCGGACGCGGCCCGCAGCAAGATGCTGACGGGGATCGGGGGCTTGGTGCTGG
GCTCGGTGTACCTGGCGCTGGGGCTGGGCTTCTACGTGCGCAAGAAGAGCTCCTGAGTTG
CCG---------------------------------------------------------
-----------------------------------------CCGGCGGCCGCAGCCCCTC
CCCGTGGCCTCGGGCCCGG---CCGGGACCCCCCGCTCCGTCCCCGCGCTG--ATTTTGG
GGGGG-------TCCCTGTGTCC-CCCCATCCCAGCCCCGCTGTCACTCTGTATCCACCT
GGCTTCAGCTATTGTTCCCAATAAAGCTTCCCA-GTTAGACTTGCA--------------
------------------------------------------------------------
------------------------------------------------------------
------------------------------------------------------------
------------------------------------------------------------
------------------------------------------------------------
------------------------------------------------------------
------------------------------------------------------------
----------------------------------------
>AJ404372.1_Acrocephalus_arundinaceus/1-575
AGATGCCGGCGGACGCGGCCCGCAGCAAGATGCTGACGGGGATCGGGGGCTTGGTGCTGG
GCTCGGTGTACCTGGCGCTGGGGCTGGGCTTCTACGTGCGCAAGAAGAGCTCCTGAGTTG
CCG---------------------------------------------------------
-----------------------------------------CCGGCGGCCGCAGCCCCTC
CCCGTGGCCTCGGGCCCGG---CCGGGACCCCCCGCTCCGTCCCCGCGCTG--ATTTTGG
GGGGG-------TCCCTGTGTCCACCCCACCCCAGCCTCTCTGTCA--CTGTCTCCACCT
GGCTTCTGCTATTGTTCCCAATAAAGCTTCCTA-GTTAGACTCGCA--------------
------------------------------------------------------------
------------------------------------------------------------
------------------------------------------------------------
------------------------------------------------------------
------------------------------------------------------------
------------------------------------------------------------
------------------------------------------------------------
----------------------------------------
>AJ404373.1_Acrocephalus_arundinaceus/1-577
AGATGCCGGCGGACGCGGCCCGCAGCAAGATGCTGACGGGGATCGGGGGCTTGGTGCTGG
GCTCGGTGTACCTGGCGCTGGGGCTGGGCTTCTACGTGCGCAAGAAGAGCTCCTGAGTTG
CCG---------------------------------------------------------
-----------------------------------------CCGGCGGCCGCAGCCCCTC
CCCGTGGCCTCGGGCCCGG---CCGGGACCCCCCGCTCCGTCCCCGCGCTG--ATTTTGG
GGGGG-------TCCCTGTGTCCCCCCCACCCCAGCCCCGCTGTCACTCTGTCCCCACCT
GGCTTCTGCTATTTTTCCCAATAAAGCTTCCTA-GTTAGACTCGCA--------------
------------------------------------------------------------
------------------------------------------------------------
------------------------------------------------------------
------------------------------------------------------------
------------------------------------------------------------
------------------------------------------------------------
------------------------------------------------------------
----------------------------------------
>AJ404374.1_Acrocephalus_arundinaceus/1-416
AGATGCCGGCGGACGCGGCCCGCAGCAAGATGCTGACGGGGATCGGGGGCTTGGTGCTGG
GCTCGGTGTACCTGGCGCTGGGGCTGGGCTTCTACGTGCGCAAGAAGAGCTCCTGAGTTG
CCG---------------------------------------------------------
-----------------------------------------CCGGCGGCCGC--------
------------------------------------------------------------
------------------------------------------------------------
------------------------------------------------------------
------------------------------------------------------------
------------------------------------------------------------
------------------------------------------------------------
------------------------------------------------------------
------------------------------------------------------------
------------------------------------------------------------
------------------------------------------------------------
----------------------------------------
>AJ404375.1_Acrocephalus_arundinaceus/1-416
AGATGCCGGCGGACGCGGCCCGCAGCAAGATGCTGACGGGGATCGGGGGCTTGGTGCTGG
GCTCGGTGTACCTGGCGCTGGGGCTGGGCTTCTACGTGCGCAAGAAGAGCTCCTGAGTTG
CCG---------------------------------------------------------
-----------------------------------------CCGGCGGCCGC--------
------------------------------------------------------------
------------------------------------------------------------
------------------------------------------------------------
------------------------------------------------------------
------------------------------------------------------------
------------------------------------------------------------
------------------------------------------------------------
------------------------------------------------------------
------------------------------------------------------------
------------------------------------------------------------
----------------------------------------
>AJ404376.1_Acrocephalus_arundinaceus/1-416
AGATGCCGGCGGACGCGGCCCGCAGCAAGATGCTGACGGGGATCGGGGGCTTGGTGCTGG
GCTCGGTGTACCTGGCGCTGGGGCTGGGCTTCTACGTGCGCAAGAAGAGCTCCTGAGTTG
CCG---------------------------------------------------------
-----------------------------------------CCGGCGGCCGC--------
------------------------------------------------------------
------------------------------------------------------------
------------------------------------------------------------
------------------------------------------------------------
------------------------------------------------------------
------------------------------------------------------------
------------------------------------------------------------
------------------------------------------------------------
------------------------------------------------------------
------------------------------------------------------------
----------------------------------------
>AJ404377.1_Acrocephalus_arundinaceus/1-662
AGATGCCGGCGGACGCGGCCCGCAGCAAGATGCTGACGGGGATCGGGGGCTTGGTGCTGG
GCTCGGTGTACCTGGCGCTGGGGCTGGGCTTCTACGTGCGCAAGAAGGTGAGGGGAGGTG
CCGGGGGTGGTGTCCCCGCAGGGCCGGAGCGTGTGTGCTCCCCCCGGGGCCCCCCAGCCC
GGTGTCACCCCCTTTGCTCTGCCCACAGAGCTCCTGAGCCGCCGGCGGCCGCAGCCCCTC
CCTGTGGCCTCGGGCCCGG---CCGGGACCCCCCGCTCCGTCCCCGCGCTG--ATTTTGG
GGGGG-------TCCCTGTGTCC-CCCCATCCCAGCCCCGCTGTCACTCTGTGCCCGCCC
GGCTGCTCCCAGTGTTCCCAGTAAAGCTTCCCA-GTTGA---------------------
------------------------------------------------------------
------------------------------------------------------------
------------------------------------------------------------
------------------------------------------------------------
------------------------------------------------------------
------------------------------------------------------------
------------------------------------------------------------
----------------------------------------
>AY064463.1_Certhidea_olivacea/1-364
------------------------------------------------------------
------------------------------------------------------------
------------------------------------------------------------
------------------------------------------------------------
------------------------------------------------------------
------------------------------------------------------------
------------------------------------------------------------
------------------------------------------------------------
------------------------------------------------------------
------------------------------------------------------------
------------------------------------------------------------
------------------------------------------------------------
------------------------------------------------------------
------------------------------------------------------------
----------------------------------------
>AY258333.1_Petroica_traversi/1-587
AGCTGCTGCCGGACACCGCCCGCAGCAAGACCCTGACGGGGATCGGGGGCTTCGTCTTGG
GCTTYGTCTTCCTGGCGCTGGGGCTCGGCTTTTACCTGCGCAAGAAGAGCTCCTGAGCCG
CCG---------------------------------------------------------
-----------------------------------------GCGCCTCTCACAGCCCCTC
CCCCGCTTTGCTYTGCATGGATTTGAGGACCCCTCCCCCACTCCCCCGATGG-ATTTTGG
ATGAAGGGG---TTGGGGTGTTCCCCCCTCCCCCCACCCTGGTTGTTCCCTGTTGTTCCC
AATAATGTTTTTCGCAATAGAATTTTTCCCAATAAAGCTTTTACTTCAATG---------
------------------------------------------------------------
------------------------------------------------------------
------------------------------------------------------------
------------------------------------------------------------
------------------------------------------------------------
------------------------------------------------------------
------------------------------------------------------------
----------------------------------------
>AY258334.1_Petroica_traversi/1-587
AGCTGCCGCCGGACACCGCCCGCAGCAAGACCCTGACGGGGATCGGGGGCTTCGTCTTGG
GCTTCGTCTTCCTGGCGCTGGGGCTCGGCTTTTACCTGCGCAAGAAGAGCTCCTGAGCCG
CCG---------------------------------------------------------
-----------------------------------------GCGCCGCTCGCAGCCCCTC
CCCCGCTYTGCTYTGCATGGATTTGAGGACCCCTCCCCCACCCCCCCGATGG-ATTTTGG
ATGAAGGGG---TTGGGGTGTTCCCCCCTCCCCCCACCCTGGTTGTTCCCTGTTGTTCCC
AATAATGTTTTTCGCAATAGAATTTTTCCCAATAAAGCTTTTACTTCAATG---------
------------------------------------------------------------
------------------------------------------------------------
------------------------------------------------------------
------------------------------------------------------------
------------------------------------------------------------
------------------------------------------------------------
------------------------------------------------------------
----------------------------------------
>AY258335.1_Petroica_traversi/1-577
AGTTGCCGCCGGACACCGCCCGCAGCAAGACCCTGACGGGGATCGGGGGCTTCGTCTTGG
GCTTCGTCTTCCTGGCGCTGGGGCTCGGCTTTTACCTGCGCAAGAAGAGCTCCTGAGCCG
CCG---------------------------------------------------------
-----------------------------------------GCGCCGCTCGCAGCCCCTC
CCCCGCTCTGCTCTGCATGGATTTGGGGACCCCTCCCCCACTCCCCCGATGG-ATTTTGG
ATGAAGGGG---TTGGGGTGTTCCCCCCTNCCCCCACCCTTGTTTTTCCCTGTGGTTCCC
AATAAAATTTTTTCCAATAAAATTTTTCCCAACAAATTTTC-------------------
------------------------------------------------------------
------------------------------------------------------------
------------------------------------------------------------
------------------------------------------------------------
------------------------------------------------------------
------------------------------------------------------------
------------------------------------------------------------
----------------------------------------
>AY327426.1_Aethia_pusilla/1-432
------------------------------------------------------------
------------------------------------------------------------
------------------------------------------------------------
------------------------------------------------------------
------------------------------------------------------------
------------------------------------------------------------
------------------------------------------------------------
------------------------------------------------------------
------------------------------------------------------------
------------------------------------------------------------
------------------------------------------------------------
------------------------------------------------------------
------------------------------------------------------------
------------------------------------------------------------
----------------------------------------
>AY428561.1_Petroica_australis/1-572
AGCTGCCGCCGGACGCCGCCCGCAGCAAGACCCTGACGGGGGTCGGGGGCTTCGTCTTGG
GCTTCGTCTTCCTGGCGCTGGGGCTCGGCTTTTACCTGCGCAAGAAGAGCTCCTGAGCCG
CCG---------------------------------------------------------
-----------------------------------------GCGCTGCTCGCGGCCCCTC
CCCCGCTCTGCTGTGCATGGATTTGTGGACCCCTCCCCCAACCCGCCGATGGAATTTTGG
GGGAGGGGGAATTGGGGGTATCCCCCCCTCCCCCCACTCTCGGTGTCGCTTTGTCCCCGT
G-------TTGTTCCAGTAAAGCTTTCTCAGTTCAAACC---------------------
------------------------------------------------------------
------------------------------------------------------------
------------------------------------------------------------
------------------------------------------------------------
------------------------------------------------------------
------------------------------------------------------------
------------------------------------------------------------
----------------------------------------
>AY428562.1_Petroica_australis/1-687
AGCTGCCACCGGACACCGCCCGCAGCAAGACCCTGACGGGGGTCGGGGGCTTCGTCTTGG
GCTTCGTCTTCCTGGCGCTGGGGCTCGGCTTTTACCTGCGCAAGAAGAGCTCCTGAGCCG
CCG---------------------------------------------------------
-----------------------------------------GCGCTGCTCGCAGCCCCTC
CCCCCCTCTGCTCTGCATGAATTTGGGGACCCCTCCCCCACTCCCCCGATGG-ATTTTGG
ATGAAGGGG---TTGGGGTGTTCCCCCCTCCCCCTACCCTGGTTGTTCCCTGTTGTTCCC
AATAATGTTTTTTGCAATAAAATTTTTCCCAACAAAGCTTTTACTTCAATGAAATGTTCC
CCGATAAATTTCCATTATTAATTTTTCCCCAATAAATTTCCTCCCATTAAAATTTCCCAA
TAAAGTTGTTACTAATAAAATTTTTCTCATT-----------------------------
------------------------------------------------------------
------------------------------------------------------------
------------------------------------------------------------
------------------------------------------------------------
------------------------------------------------------------
----------------------------------------
>AY428563.1_Petroica_australis/1-587
AGCTGCCGCCGGATGCCGCCCGCAGCAAGACCCTGACGGGGGTCGGGGGCTTCATCTTGG
GCTTCGTCTTCCTGGCGCTGGGGCTCGGCTTTTACCTGCGCAAGAAGAGCTCCTGAGCCG
CCG---------------------------------------------------------
-----------------------------------------GCGCTGCTCGCAGCCCCTC
CCCCGCTCTGCTCTCCATGGATTTGTGGATCACTCCCCCACTCCCCCGATGG-ATTTTGG
ATGAAGGGG---TTGGGGTGTTCCCCCCTCCCCCCACCCTGGTTGTTCCCTGTTGTTCCC
AATAACGCTTTTTGCAATAAAATTTTTCCCAATAAAGCTTTTACTTCAATG---------
------------------------------------------------------------
------------------------------------------------------------
------------------------------------------------------------
------------------------------------------------------------
------------------------------------------------------------
------------------------------------------------------------
------------------------------------------------------------
----------------------------------------
>AY428564.1_Petroica_australis/1-587
AGCTGCCGCCGGACGCCGCCCGCAGCAAGACCCTGACGGGGGTCGGGGGCTTCGTCTTGG
GCTTCGTCTTCCTGGCGCTGGGGCTCGGCTTTTACCTGCGCAAGAAGAGCTCCTGAGCCG
CCG---------------------------------------------------------
-----------------------------------------GCGCTGCTCGCAGCCCCTC
CCCCGCTCTGCTCTGCATGGATTTGTGGACCCCTCCCCCACTCCCCCGATGG-ATTTTGG
ATGAAGGGG---TTGGGGTGTTCCTCCCTCCCCCCACCCTGGTTGTTCCCTGTTGTTCTC
AATAATGTTTTTTGCAATAAAATTTTTCCCAATAAAGCTTTTACTTCAATG---------
------------------------------------------------------------
------------------------------------------------------------
------------------------------------------------------------
------------------------------------------------------------
------------------------------------------------------------
------------------------------------------------------------
------------------------------------------------------------
----------------------------------------
>AY428565.1_Petroica_australis/1-572
AGCTGCCGCCGGACGCCGCTCGCAGCAAGACCCTGACGGGGGTCGGGGGCTTCGTCTTGG
GCTTCGTCTTCCTGGCGCTGGGGCTCGGCTTTTACCTGCGCAAGAAGAGCTCCTGAGCCG
CCG---------------------------------------------------------
-----------------------------------------GCGCTGCTCGCGGCCCCTC
CCCCGCTCTGCTCTGCATGGATTTGTGGACCCCTCCCCCAACCCGCCGATGGAATTTTGG
GGGAGGGGGAATTGGGGGTATCCCCCCCTCCCCCCACTCTCGGTGTCGCTTTGTCCCCGT
G-------TTGTTCCAGTAAAGCTTTCTCAGTTCAAACC---------------------
------------------------------------------------------------
------------------------------------------------------------
------------------------------------------------------------
------------------------------------------------------------
------------------------------------------------------------
------------------------------------------------------------
------------------------------------------------------------
----------------------------------------
>AY428567.1_Petroica_australis/1-583
AGCTGCCGCCGGATGCCGCCCGCAGCAAGACCCTGACGGGGGTCGGGGGCTTCATCTTGG
GCTTCGTCTTCCTGGCGCTGGGGCTCGGCTTTTACCTGCGCAAGAAGAGCTCCTGAGCTG
CCG---------------------------------------------------------
-----------------------------------------GCGCTGCTCGCAGCCCCTC
CCCCGCTCTGCTCTCCATGGATTTGTGGACCCCTCCCCCACTCCCCCGATGG-ATTTTGG
ATGAAGGGG---TTGGGGTGTTCCCCCCTCCCCCCACCCTGGTTGTTCCCTGTTGTTCCC
AATAATGTTTTTTGCAATAAAATTTTTCCCAATAAAGCTTTTACTTC-------------
------------------------------------------------------------
------------------------------------------------------------
------------------------------------------------------------
------------------------------------------------------------
------------------------------------------------------------
------------------------------------------------------------
------------------------------------------------------------
----------------------------------------
>AY428568.1_Petroica_australis/1-672
AGCTGCCGCCGGACACCGCCCGCAGCAAGACCCTGACGGGGGTCGGGGGCTTCGTCTTGG
GCTTCGTCTTCCTGGCGCTGGGGCTCGGCTTTTACCTGCGCAAGAAGAGCTCCTGAGCCG
CCG---------------------------------------------------------
-----------------------------------------GCGCTGCTCGCAGCCCCTC
CCCCCCTCTGCTCTGCATGGATTTGGGGACCCCTCCCCCACTCCCCCGATGG-ATTTTGG
ATGAAGGGG---TTGGGGTGTTCCCCCCTCCCCCTACCCTGGTTGTTCCCTGTTCTTCCC
AATAATGTTTTTTGCAATAAAATTTTTCCCAACAAAGCTTTTACTTCAATGAAATGTTCC
CCGATAAATTTCTGTTATTAATTTTTCCCCAATAAATTTCCTCCCATTAAAATTTCCCAA
TAAAGTTGTTACTAAT--------------------------------------------
------------------------------------------------------------
------------------------------------------------------------
------------------------------------------------------------
------------------------------------------------------------
------------------------------------------------------------
----------------------------------------
>AY428569.1_Petroica_traversi/1-571
AGCTGCCGCCGGACACCGCCCGCAGCAAGACCCTGACGGGGATCGGGGGCTTCGTCTTGG
GCTTCGTCTTCCTGGCGCTGGGGCTCGGCTTTTACCTGCGCAAGAAGAGCTCCTGAGCCG
CCG---------------------------------------------------------
-----------------------------------------GCGCCGCTCGCAGCCCCTC
CCCCCCTCTGCTCTGCATGGATTTGGGGACCCCTCCCCCACCCCCCCGATGG-ATTTTGG
GGGAGGGGGAATTGGGGGTGTCCCCCCCTCCCCCCACTCTCGGTGTCGCTTTGTCCCCAT
G-------TTGTTCCAGTAAAGCTTTCTCATTTCAAACC---------------------
------------------------------------------------------------
------------------------------------------------------------
------------------------------------------------------------
------------------------------------------------------------
------------------------------------------------------------
------------------------------------------------------------
------------------------------------------------------------
----------------------------------------
>AY428570.1_Petroica_traversi/1-571
AGCTGCCGCCGGACACCGCCCGCAGCAAGACCCTGACGGGGATCGGGGGCTTCGTCTTGG
GCTTCGTCTTCCTGGCGCTGGGGCTCGGCTTTTACCTGCGCAAGAAGAGCTCCTGAGCCG
CCG---------------------------------------------------------
-----------------------------------------GCGCCGCTCGCAGCCCCTC
CCCCCCTCTGCTCTGCATGGATTTGGGGACCCCTCCCCCACCCCCCCGATGG-ATTTTGG
GGGAGGGGGAATTGGGGGTGTCCCCCCCTCCCCCCACTCTCGGTGTCGCTTTGTCCCCAT
G-------TTGTTCCAGTAAAGCTTTCTCATTTCAAACC---------------------
------------------------------------------------------------
------------------------------------------------------------
------------------------------------------------------------
------------------------------------------------------------
------------------------------------------------------------
------------------------------------------------------------
------------------------------------------------------------
----------------------------------------
>AY437914.1_Andropadus_virens/1-644
------------------------------------------------------------
------------------------------------------------------------
------------------------------------------------------------
------------------------------------------------------------
------------------------------------------------------------
------------------------------------------------------------
------------------------------------------------------------
------------------------------------------------------------
------------------------------------------------------------
------------------------------------------------------------
------------------------------------------------------------
------------------------------------------------------------
------------------------------------------------------------
------------------------------------------------------------
----------------------------------------
>AY510090.1_Gallus_gallus/1-431
AGCCGCCGGCGGACGCGGGCAGGAGCAAGCTGCTGACGGGCATGGGGGGCTTCGTGCTGG
GGCTCGTCTTCCTGGCGCTGGGGCTCTTCGTGTTCCTGCGCGGTCAGAAAGG--------
------------------------------------------------------------
------------------------------------------------------------
--------------------------------------------------GCGCCCCGTC
GCCGCCGCTC--------------------------------------------------
------------------------------------------------------------
----------------------------------------------CAGGGATGCTGAAT
TAG---------------------------------------------------------
------------------------------------------------------------
------------------------------------------------------------
------------------------------------------------------------
------------------------------------------------------------
------------------------------------------------------------
----------------------------------------
>DQ008584.2_Gallus_gallus/1-443
AGCCGCCGGCGGACGCGGGCAGGAGCAAGCTGCTGACGGGCGTGGGGGGCTTCGTGCTGG
GGCTCGTCTTCCTGGCGCTGGGGCTCTTCGTGTTCCTGCGCGGTCAGAAAGG--------
------------------------------------------------------------
------------------------------------------------------------
--------------------------------------------------GCGCCCCGTC
GCCGCCGCTC--------------------------------------------------
------------------------------------------------------------
----------------------------------------------CAGGGATGCTGAAT
TAGCTGCTGCCCCGC---------------------------------------------
------------------------------------------------------------
------------------------------------------------------------
------------------------------------------------------------
------------------------------------------------------------
------------------------------------------------------------
----------------------------------------
>DQ008585.2_Gallus_gallus/1-443
AGCCGCCGGCGGACGCGGGCAGGAGCAAGCTGCTGACGGGCGTGGGGGGCTTCGTGCTGG
GGCTCGTCTTCCTGGCGCTGGGGCTCTTCGTGTTCCTGCGCGGTCAGAAAGG--------
------------------------------------------------------------
------------------------------------------------------------
--------------------------------------------------GCGCCCCGTC
GCCGCCGCTC--------------------------------------------------
------------------------------------------------------------
----------------------------------------------CAGGGATGCTGAAT
TAGCTGCTGCCCCGC---------------------------------------------
------------------------------------------------------------
------------------------------------------------------------
------------------------------------------------------------
------------------------------------------------------------
------------------------------------------------------------
----------------------------------------
>DQ008586.2_Gallus_gallus/1-443
AGCCGCCGGCGGACGCGGGCAGGAGCAAGCTGCTGACGGGCGTGGGGGGCTTCGTGCTGG
GGCTCGTCTTCCTGGCGCTGGGGCTCTTCGTGTTCCTGCGCGGTCAGAAAGG--------
------------------------------------------------------------
------------------------------------------------------------
--------------------------------------------------GCGCCCCGTC
GCCGCCGCTC--------------------------------------------------
------------------------------------------------------------
----------------------------------------------CAGGGATGCTGAAT
TAGCTGCTGCCCCGC---------------------------------------------
------------------------------------------------------------
------------------------------------------------------------
------------------------------------------------------------
------------------------------------------------------------
------------------------------------------------------------
----------------------------------------
>EF370953.1_Accipiter_gentilis/1-492
------------------------------------------------------------
------------------------------------------------------------
------------------------------------------------------------
------------------------------------------------------------
------------------------------------------------------------
------------------------------------------------------------
------------------------------------------------------------
------------------------------------------------------------
------------------------------------------------------------
------------------------------------------------------------
------------------------------------------------------------
------------------------------------------------------------
------------------------------------------------------------
------------------------------------------------------------
----------------------------------------
>EF370954.1_Aegypius_monachus/1-495
------------------------------------------------------------
------------------------------------------------------------
------------------------------------------------------------
------------------------------------------------------------
------------------------------------------------------------
------------------------------------------------------------
------------------------------------------------------------
------------------------------------------------------------
------------------------------------------------------------
------------------------------------------------------------
------------------------------------------------------------
------------------------------------------------------------
------------------------------------------------------------
------------------------------------------------------------
----------------------------------------
>EF370955.1_Aquila_chrysaetos/1-495
------------------------------------------------------------
------------------------------------------------------------
------------------------------------------------------------
------------------------------------------------------------
------------------------------------------------------------
------------------------------------------------------------
------------------------------------------------------------
------------------------------------------------------------
------------------------------------------------------------
------------------------------------------------------------
------------------------------------------------------------
------------------------------------------------------------
------------------------------------------------------------
------------------------------------------------------------
----------------------------------------
>EF370956.1_Buteo_buteo/1-493
------------------------------------------------------------
------------------------------------------------------------
------------------------------------------------------------
------------------------------------------------------------
------------------------------------------------------------
------------------------------------------------------------
------------------------------------------------------------
------------------------------------------------------------
------------------------------------------------------------
------------------------------------------------------------
------------------------------------------------------------
------------------------------------------------------------
------------------------------------------------------------
------------------------------------------------------------
----------------------------------------
>EF370957.1_Circaetus_gallicus/1-495
------------------------------------------------------------
------------------------------------------------------------
------------------------------------------------------------
------------------------------------------------------------
------------------------------------------------------------
------------------------------------------------------------
------------------------------------------------------------
------------------------------------------------------------
------------------------------------------------------------
------------------------------------------------------------
------------------------------------------------------------
------------------------------------------------------------
------------------------------------------------------------
------------------------------------------------------------
----------------------------------------
>EF370958.1_Circus_aeruginosus/1-496
------------------------------------------------------------
------------------------------------------------------------
------------------------------------------------------------
------------------------------------------------------------
------------------------------------------------------------
------------------------------------------------------------
------------------------------------------------------------
------------------------------------------------------------
------------------------------------------------------------
------------------------------------------------------------
------------------------------------------------------------
------------------------------------------------------------
------------------------------------------------------------
------------------------------------------------------------
----------------------------------------
>EF370959.1_Elanus_caeruleus/1-500
------------------------------------------------------------
------------------------------------------------------------
------------------------------------------------------------
------------------------------------------------------------
------------------------------------------------------------
------------------------------------------------------------
------------------------------------------------------------
------------------------------------------------------------
------------------------------------------------------------
------------------------------------------------------------
------------------------------------------------------------
------------------------------------------------------------
------------------------------------------------------------
------------------------------------------------------------
----------------------------------------
>EF370960.1_Gypaetus_barbatus/1-494
------------------------------------------------------------
------------------------------------------------------------
------------------------------------------------------------
------------------------------------------------------------
------------------------------------------------------------
------------------------------------------------------------
------------------------------------------------------------
------------------------------------------------------------
------------------------------------------------------------
------------------------------------------------------------
------------------------------------------------------------
------------------------------------------------------------
------------------------------------------------------------
------------------------------------------------------------
----------------------------------------
>EF370961.1_Harpyhaliaetus_coronatus/1-486
------------------------------------------------------------
------------------------------------------------------------
------------------------------------------------------------
------------------------------------------------------------
------------------------------------------------------------
------------------------------------------------------------
------------------------------------------------------------
------------------------------------------------------------
------------------------------------------------------------
------------------------------------------------------------
------------------------------------------------------------
------------------------------------------------------------
------------------------------------------------------------
------------------------------------------------------------
----------------------------------------
>EF370962.1_Hieraaetus_pennatus/1-495
------------------------------------------------------------
------------------------------------------------------------
------------------------------------------------------------
------------------------------------------------------------
------------------------------------------------------------
------------------------------------------------------------
------------------------------------------------------------
------------------------------------------------------------
------------------------------------------------------------
------------------------------------------------------------
------------------------------------------------------------
------------------------------------------------------------
------------------------------------------------------------
------------------------------------------------------------
----------------------------------------
>EF370963.1_Milvus_milvus/1-495
------------------------------------------------------------
------------------------------------------------------------
------------------------------------------------------------
------------------------------------------------------------
------------------------------------------------------------
------------------------------------------------------------
------------------------------------------------------------
------------------------------------------------------------
------------------------------------------------------------
------------------------------------------------------------
------------------------------------------------------------
------------------------------------------------------------
------------------------------------------------------------
------------------------------------------------------------
----------------------------------------
>EF370964.1_Neophron_percnopterus/1-496
------------------------------------------------------------
------------------------------------------------------------
------------------------------------------------------------
------------------------------------------------------------
------------------------------------------------------------
------------------------------------------------------------
------------------------------------------------------------
------------------------------------------------------------
------------------------------------------------------------
------------------------------------------------------------
------------------------------------------------------------
------------------------------------------------------------
------------------------------------------------------------
------------------------------------------------------------
----------------------------------------
>EF370965.1_Pandion_haliaetus/1-496
------------------------------------------------------------
------------------------------------------------------------
------------------------------------------------------------
------------------------------------------------------------
------------------------------------------------------------
------------------------------------------------------------
------------------------------------------------------------
------------------------------------------------------------
------------------------------------------------------------
------------------------------------------------------------
------------------------------------------------------------
------------------------------------------------------------
------------------------------------------------------------
------------------------------------------------------------
----------------------------------------
>EF370966.1_Gyps_africanus/1-496
------------------------------------------------------------
------------------------------------------------------------
------------------------------------------------------------
------------------------------------------------------------
------------------------------------------------------------
------------------------------------------------------------
------------------------------------------------------------
------------------------------------------------------------
------------------------------------------------------------
------------------------------------------------------------
------------------------------------------------------------
------------------------------------------------------------
------------------------------------------------------------
------------------------------------------------------------
----------------------------------------
>EF370967.1_Gyps_africanus/1-496
------------------------------------------------------------
------------------------------------------------------------
------------------------------------------------------------
------------------------------------------------------------
------------------------------------------------------------
------------------------------------------------------------
------------------------------------------------------------
------------------------------------------------------------
------------------------------------------------------------
------------------------------------------------------------
------------------------------------------------------------
------------------------------------------------------------
------------------------------------------------------------
------------------------------------------------------------
----------------------------------------
>EF370968.1_Gyps_africanus/1-496
------------------------------------------------------------
------------------------------------------------------------
------------------------------------------------------------
------------------------------------------------------------
------------------------------------------------------------
------------------------------------------------------------
------------------------------------------------------------
------------------------------------------------------------
------------------------------------------------------------
------------------------------------------------------------
------------------------------------------------------------
------------------------------------------------------------
------------------------------------------------------------
------------------------------------------------------------
----------------------------------------
>EF370969.1_Gyps_africanus/1-496
------------------------------------------------------------
------------------------------------------------------------
------------------------------------------------------------
------------------------------------------------------------
------------------------------------------------------------
------------------------------------------------------------
------------------------------------------------------------
------------------------------------------------------------
------------------------------------------------------------
------------------------------------------------------------
------------------------------------------------------------
------------------------------------------------------------
------------------------------------------------------------
------------------------------------------------------------
----------------------------------------
>EF370970.1_Gyps_africanus/1-496
------------------------------------------------------------
------------------------------------------------------------
------------------------------------------------------------
------------------------------------------------------------
------------------------------------------------------------
------------------------------------------------------------
------------------------------------------------------------
------------------------------------------------------------
------------------------------------------------------------
------------------------------------------------------------
------------------------------------------------------------
------------------------------------------------------------
------------------------------------------------------------
------------------------------------------------------------
----------------------------------------
>EF370971.1_Gyps_africanus/1-496
------------------------------------------------------------
------------------------------------------------------------
------------------------------------------------------------
------------------------------------------------------------
------------------------------------------------------------
------------------------------------------------------------
------------------------------------------------------------
------------------------------------------------------------
------------------------------------------------------------
------------------------------------------------------------
------------------------------------------------------------
------------------------------------------------------------
------------------------------------------------------------
------------------------------------------------------------
----------------------------------------
>EF370972.1_Gyps_africanus/1-495
------------------------------------------------------------
------------------------------------------------------------
------------------------------------------------------------
------------------------------------------------------------
------------------------------------------------------------
------------------------------------------------------------
------------------------------------------------------------
------------------------------------------------------------
------------------------------------------------------------
------------------------------------------------------------
------------------------------------------------------------
------------------------------------------------------------
------------------------------------------------------------
------------------------------------------------------------
----------------------------------------
>EF370973.1_Gyps_africanus/1-496
------------------------------------------------------------
------------------------------------------------------------
------------------------------------------------------------
------------------------------------------------------------
------------------------------------------------------------
------------------------------------------------------------
------------------------------------------------------------
------------------------------------------------------------
------------------------------------------------------------
------------------------------------------------------------
------------------------------------------------------------
------------------------------------------------------------
------------------------------------------------------------
------------------------------------------------------------
----------------------------------------
>EF370974.1_Gyps_africanus/1-496
------------------------------------------------------------
------------------------------------------------------------
------------------------------------------------------------
------------------------------------------------------------
------------------------------------------------------------
------------------------------------------------------------
------------------------------------------------------------
------------------------------------------------------------
------------------------------------------------------------
------------------------------------------------------------
------------------------------------------------------------
------------------------------------------------------------
------------------------------------------------------------
------------------------------------------------------------
----------------------------------------
>EF370975.1_Gyps_coprotheres/1-493
------------------------------------------------------------
------------------------------------------------------------
------------------------------------------------------------
------------------------------------------------------------
------------------------------------------------------------
------------------------------------------------------------
------------------------------------------------------------
------------------------------------------------------------
------------------------------------------------------------
------------------------------------------------------------
------------------------------------------------------------
------------------------------------------------------------
------------------------------------------------------------
------------------------------------------------------------
----------------------------------------
>EF370977.1_Gyps_coprotheres/1-495
------------------------------------------------------------
------------------------------------------------------------
------------------------------------------------------------
------------------------------------------------------------
------------------------------------------------------------
------------------------------------------------------------
------------------------------------------------------------
------------------------------------------------------------
------------------------------------------------------------
------------------------------------------------------------
------------------------------------------------------------
------------------------------------------------------------
------------------------------------------------------------
------------------------------------------------------------
----------------------------------------
>EF370978.1_Gyps_coprotheres/1-493
------------------------------------------------------------
------------------------------------------------------------
------------------------------------------------------------
------------------------------------------------------------
------------------------------------------------------------
------------------------------------------------------------
------------------------------------------------------------
------------------------------------------------------------
------------------------------------------------------------
------------------------------------------------------------
------------------------------------------------------------
------------------------------------------------------------
------------------------------------------------------------
------------------------------------------------------------
----------------------------------------
>EF370979.1_Tyto_alba/1-492
------------------------------------------------------------
------------------------------------------------------------
------------------------------------------------------------
------------------------------------------------------------
------------------------------------------------------------
------------------------------------------------------------
------------------------------------------------------------
------------------------------------------------------------
------------------------------------------------------------
------------------------------------------------------------
------------------------------------------------------------
------------------------------------------------------------
------------------------------------------------------------
------------------------------------------------------------
----------------------------------------
>EF370980.1_Bubo_bubo/1-512
------------------------------------------------------------
------------------------------------------------------------
------------------------------------------------------------
------------------------------------------------------------
------------------------------------------------------------
------------------------------------------------------------
------------------------------------------------------------
------------------------------------------------------------
------------------------------------------------------------
------------------------------------------------------------
------------------------------------------------------------
------------------------------------------------------------
------------------------------------------------------------
------------------------------------------------------------
----------------------------------------
>EF370981.1_Otus_scops/1-514
------------------------------------------------------------
------------------------------------------------------------
------------------------------------------------------------
------------------------------------------------------------
------------------------------------------------------------
------------------------------------------------------------
------------------------------------------------------------
------------------------------------------------------------
------------------------------------------------------------
------------------------------------------------------------
------------------------------------------------------------
------------------------------------------------------------
------------------------------------------------------------
------------------------------------------------------------
----------------------------------------
>EF370982.1_Strix_aluco/1-514
------------------------------------------------------------
------------------------------------------------------------
------------------------------------------------------------
------------------------------------------------------------
------------------------------------------------------------
------------------------------------------------------------
------------------------------------------------------------
------------------------------------------------------------
------------------------------------------------------------
------------------------------------------------------------
------------------------------------------------------------
------------------------------------------------------------
------------------------------------------------------------
------------------------------------------------------------
----------------------------------------
>EF370983.1_Asio_otus/1-513
------------------------------------------------------------
------------------------------------------------------------
------------------------------------------------------------
------------------------------------------------------------
------------------------------------------------------------
------------------------------------------------------------
------------------------------------------------------------
------------------------------------------------------------
------------------------------------------------------------
------------------------------------------------------------
------------------------------------------------------------
------------------------------------------------------------
------------------------------------------------------------
------------------------------------------------------------
----------------------------------------
>EF370984.1_Athene_noctua/1-514
------------------------------------------------------------
------------------------------------------------------------
------------------------------------------------------------
------------------------------------------------------------
------------------------------------------------------------
------------------------------------------------------------
------------------------------------------------------------
------------------------------------------------------------
------------------------------------------------------------
------------------------------------------------------------
------------------------------------------------------------
------------------------------------------------------------
------------------------------------------------------------
------------------------------------------------------------
----------------------------------------
>EF370985.1_Falco_peregrinus/1-468
------------------------------------------------------------
------------------------------------------------------------
------------------------------------------------------------
------------------------------------------------------------
------------------------------------------------------------
------------------------------------------------------------
------------------------------------------------------------
------------------------------------------------------------
------------------------------------------------------------
------------------------------------------------------------
------------------------------------------------------------
------------------------------------------------------------
------------------------------------------------------------
------------------------------------------------------------
----------------------------------------
>EF370986.1_Falco_naumanni/1-484
------------------------------------------------------------
------------------------------------------------------------
------------------------------------------------------------
------------------------------------------------------------
------------------------------------------------------------
------------------------------------------------------------
------------------------------------------------------------
------------------------------------------------------------
------------------------------------------------------------
------------------------------------------------------------
------------------------------------------------------------
------------------------------------------------------------
------------------------------------------------------------
------------------------------------------------------------
----------------------------------------
>EF370987.1_Falco_tinnunculus/1-485
------------------------------------------------------------
------------------------------------------------------------
------------------------------------------------------------
------------------------------------------------------------
------------------------------------------------------------
------------------------------------------------------------
------------------------------------------------------------
------------------------------------------------------------
------------------------------------------------------------
------------------------------------------------------------
------------------------------------------------------------
------------------------------------------------------------
------------------------------------------------------------
------------------------------------------------------------
----------------------------------------
>EF370988.1_Falco_femoralis/1-447
------------------------------------------------------------
------------------------------------------------------------
------------------------------------------------------------
------------------------------------------------------------
------------------------------------------------------------
------------------------------------------------------------
------------------------------------------------------------
------------------------------------------------------------
------------------------------------------------------------
------------------------------------------------------------
------------------------------------------------------------
------------------------------------------------------------
------------------------------------------------------------
------------------------------------------------------------
----------------------------------------
>EF370989.1_Falco_biarmicus/1-460
------------------------------------------------------------
------------------------------------------------------------
------------------------------------------------------------
------------------------------------------------------------
------------------------------------------------------------
------------------------------------------------------------
------------------------------------------------------------
------------------------------------------------------------
------------------------------------------------------------
------------------------------------------------------------
------------------------------------------------------------
------------------------------------------------------------
------------------------------------------------------------
------------------------------------------------------------
----------------------------------------
>EF370990.1_Gyps_africanus/1-496
------------------------------------------------------------
------------------------------------------------------------
------------------------------------------------------------
------------------------------------------------------------
------------------------------------------------------------
------------------------------------------------------------
------------------------------------------------------------
------------------------------------------------------------
------------------------------------------------------------
------------------------------------------------------------
------------------------------------------------------------
------------------------------------------------------------
------------------------------------------------------------
------------------------------------------------------------
----------------------------------------
>EF554708.1_Gallus_gallus/1-439
AGCCGCCGGCGGACGCGGGCAGGAGCAAGCTGCTGACGGGCGTGGGGGGCTTCGTGCTGG
GGCTCGTCTTCCTGGCGCTGGGGCTCTTCGTGTTCCTGCGCGGTCAGAAAGG--------
------------------------------------------------------------
------------------------------------------------------------
--------------------------------------------------GCGCCCCGTC
GCCGCCGCTC--------------------------------------------------
------------------------------------------------------------
----------------------------------------------CAGGGATGCTGAAT
TAGCTGCTGCC-------------------------------------------------
------------------------------------------------------------
------------------------------------------------------------
------------------------------------------------------------
------------------------------------------------------------
------------------------------------------------------------
----------------------------------------
>EF554709.1_Gallus_gallus/1-439
AGCCGCCGGCGGACGCGGGCAGGAGCAAGCTGCTGACGGGCGTGGGGGGCTTCGTGCTGG
GGCTCGTCTTCCTGGCGCTGGGGCTCTTCGTGTTCCTGCGCGGTCAGAAAGG--------
------------------------------------------------------------
------------------------------------------------------------
--------------------------------------------------GCGCCCCGTC
GCCGCCGCTC--------------------------------------------------
------------------------------------------------------------
----------------------------------------------CAGGGATGCTGAAT
TAGCTGCTGCC-------------------------------------------------
------------------------------------------------------------
------------------------------------------------------------
------------------------------------------------------------
------------------------------------------------------------
------------------------------------------------------------
----------------------------------------
>EF554710.1_Gallus_gallus/1-439
AGCCGCCGGCGGACGCGGGCAGGAGCAAGCTGCTGACGGGCGTGGGGGGCTTCGTGCTGG
GGCTCGTCTTCCTGGCGCTGGGGCTCTTCGTGTTCCTGCGCGGTCAGAAAGG--------
------------------------------------------------------------
------------------------------------------------------------
--------------------------------------------------GCGCCCCGTC
GCCGCCGCTC--------------------------------------------------
------------------------------------------------------------
----------------------------------------------CAGGGATGCTGAAT
TAGCTGCTGCC-------------------------------------------------
------------------------------------------------------------
------------------------------------------------------------
------------------------------------------------------------
------------------------------------------------------------
------------------------------------------------------------
----------------------------------------
>EF554711.1_Gallus_gallus/1-439
AGCCTCCGGCGGACGCGGGCAGGAGCAAGCTGCTGACGGGCGTGGGGGGCTTCGTGCTGG
GGCTCGTCTTCCTGGCGCTGGGGCTCTTCGTGTTCCTGCGCGGTCAGAAAGG--------
------------------------------------------------------------
------------------------------------------------------------
--------------------------------------------------GCGCCCCGTC
GCCGCCGCTC--------------------------------------------------
------------------------------------------------------------
----------------------------------------------CAGGGATGCTGAAT
TAGCTGCTGCC-------------------------------------------------
------------------------------------------------------------
------------------------------------------------------------
------------------------------------------------------------
------------------------------------------------------------
------------------------------------------------------------
----------------------------------------
>EF554712.1_Gallus_gallus/1-439
AGCCGCCGGCGGACGCGGGCAGGAGCAAGCTGCTGACGGGCGTGGGGGGCTTCGTGCTGG
GGCTCGTCTTCCTGGCGCTGGGGCTCTTCGTGTTCCTGCGCGGTCAGAAAGG--------
------------------------------------------------------------
------------------------------------------------------------
--------------------------------------------------GCGCCCCGTC
GCCGCCGCTC--------------------------------------------------
------------------------------------------------------------
----------------------------------------------CAGGGATGCTGAAT
TAGCTGCTGCC-------------------------------------------------
------------------------------------------------------------
------------------------------------------------------------
------------------------------------------------------------
------------------------------------------------------------
------------------------------------------------------------
----------------------------------------
>EF554713.1_Gallus_gallus/1-439
AGCCGCCGGCGGACGCGGGCAGGAGCAAGCTGCTGACGGGCGTGGGGGGCTTCGTGCTGG
GGCTCGTCTTCCTGGCGCTGGGGCTCTTCGTGTTCCTGCGCGGTCAGAAAGG--------
------------------------------------------------------------
------------------------------------------------------------
--------------------------------------------------GCGCCCCGTC
GCCGCCGCTC--------------------------------------------------
------------------------------------------------------------
----------------------------------------------CAGGGATGCTGAAT
TAGCTGCTGCC-------------------------------------------------
------------------------------------------------------------
------------------------------------------------------------
------------------------------------------------------------
------------------------------------------------------------
------------------------------------------------------------
----------------------------------------
>EF554714.1_Gallus_gallus/1-439
AGCCGCCGGCGGACGCGGGCAGGAGCAAGCTGTTGACGGGCGTGGGGGGCTTCGTGCTGG
GGCTCGTCTTCCTGGCGCTGGGGCTCTTCGTGTTCCTGCGCGGTCAGAAAGG--------
------------------------------------------------------------
------------------------------------------------------------
--------------------------------------------------GCGCCCCGTC
GCCGCCGCTC--------------------------------------------------
------------------------------------------------------------
----------------------------------------------CAGGGATGCTGAAT
TAGCTGCTGCC-------------------------------------------------
------------------------------------------------------------
------------------------------------------------------------
------------------------------------------------------------
------------------------------------------------------------
------------------------------------------------------------
----------------------------------------
>EF554715.1_Gallus_gallus/1-439
AGCCTCCGGCGGACGCGGGCAGGAGCAAGCTGCTGACGGGCGTGGGGGGCTTCGTGCTGG
GGCTCGTCTTCCTGGCGCTAGGGCTCTTCGTGTTCCTGCGCGGTCAGAAAGG--------
------------------------------------------------------------
------------------------------------------------------------
--------------------------------------------------GCGCCCCGTC
GCCGCCGCTC--------------------------------------------------
------------------------------------------------------------
----------------------------------------------CAGGGATGCTGAAT
TAGCTGCTGCC-------------------------------------------------
------------------------------------------------------------
------------------------------------------------------------
------------------------------------------------------------
------------------------------------------------------------
------------------------------------------------------------
----------------------------------------
>EF554716.1_Gallus_gallus/1-439
AGCCTCCGGCGGACGCGGGCAGGAGCAAGCTGCTGACGGGCGTGGGGGGCTTCGTGCTGG
GGCTCGTCTTCCTGGCGCTAGGGCTCTTCGTGTTCCTGCGCGGTCAGAAAGG--------
------------------------------------------------------------
------------------------------------------------------------
--------------------------------------------------GCGCCCCGTC
GCCGCCGCTC--------------------------------------------------
------------------------------------------------------------
----------------------------------------------CAGGGATGCTGAAT
TAGCTGCTGCC-------------------------------------------------
------------------------------------------------------------
------------------------------------------------------------
------------------------------------------------------------
------------------------------------------------------------
------------------------------------------------------------
----------------------------------------
>EF554717.1_Gallus_gallus/1-439
AGCCGCCGGCGGACGCGGGCAGGAGCAAGCTGCTGACGGGCGTGGGGGGCTTCGTGCTGG
GGCTCGTCTTCCTGGCGCTGGGGCTCTTCGTGTTCCTGCGCGGTCAGAAAGG--------
------------------------------------------------------------
------------------------------------------------------------
--------------------------------------------------GCGCCCCGTC
GCCGCCGCTC--------------------------------------------------
------------------------------------------------------------
----------------------------------------------CAGGGATGCTGAAT
TAGCTGCTGCC-------------------------------------------------
------------------------------------------------------------
------------------------------------------------------------
------------------------------------------------------------
------------------------------------------------------------
------------------------------------------------------------
----------------------------------------
>EF554718.1_Gallus_gallus/1-439
AGCCGCCGGCGGACGCGGGCAGGAGCAAGCTGCTGACGGGCGTGGGGGGCTTCGTGCTGG
GGCTCGTCTTCCTGGCGCTGGGGCTCTTCGTGTTCCTGCGTGGTCAGAAAGG--------
------------------------------------------------------------
------------------------------------------------------------
--------------------------------------------------GCGCCCCGTC
GCCGCCGCTC--------------------------------------------------
------------------------------------------------------------
----------------------------------------------CAGGGATGCTGAAT
TAGCTGCTGCC-------------------------------------------------
------------------------------------------------------------
------------------------------------------------------------
------------------------------------------------------------
------------------------------------------------------------
------------------------------------------------------------
----------------------------------------
>EF554719.1_Gallus_gallus/1-439
AGCCGCCGGCGGACGCGGGCAGGAGCAAGCTGCTGACGGGCGTGGGGGGCTTCGTGCTGG
GGCTCGTCTTCCTGGCGCTGGGGCTCTTCGTGTTCCTGCGCGGTCAGAAAGG--------
------------------------------------------------------------
------------------------------------------------------------
--------------------------------------------------GCGCCCCGTC
GCCGCCGCTC--------------------------------------------------
------------------------------------------------------------
----------------------------------------------CAGGGATGCTGAAT
TAGCTGCTGCC-------------------------------------------------
------------------------------------------------------------
------------------------------------------------------------
------------------------------------------------------------
------------------------------------------------------------
------------------------------------------------------------
----------------------------------------
>EF643464.1_Numida_meleagris/1-417
AGCCCCCGGCGGACGCGGGCAGGAGCAAGATGCTGACGGGCGTGGGGGGCTTCGTGCTGG
GGCTCGTCTTCCTGGCGCTGGGGCTCTTCCTGTTCCTGCGCAGTCAGAAAGG--------
------------------------------------------------------------
------------------------------------------------------------
--------------------------------------------------GCGCCCCGTC
GCCGCCGCTC--------------------------------------------------
------------------------------------------------------------
----------------------------------------------CAG-----------
------------------------------------------------------------
------------------------------------------------------------
------------------------------------------------------------
------------------------------------------------------------
------------------------------------------------------------
------------------------------------------------------------
----------------------------------------
>EF661573.1_Gallus_gallus/1-439
AGCCGCCGGCGGACGCGGGCAGGAGCAAGCTGCTGACGGGCGTGGGGGGCTTCGTGCTGG
GGCTCGTCTTCCTGGCGCTGGGGCTCTTTGTGTTCCTGCGCGGTCAGAAAGG--------
------------------------------------------------------------
------------------------------------------------------------
--------------------------------------------------GCGCCCCGTC
GCCGCCGCTC--------------------------------------------------
------------------------------------------------------------
----------------------------------------------CAGGGATGCTGAAT
TAGCTGCTGCC-------------------------------------------------
------------------------------------------------------------
------------------------------------------------------------
------------------------------------------------------------
------------------------------------------------------------
------------------------------------------------------------
----------------------------------------
>EF661574.1_Gallus_gallus/1-439
AGCCGCCGGCGGACGCGGGCAGGAGCAAGCTGCTGACGGGCGTGGGGGGCTTCGTGCTGG
GGCTCGTCTTCCTGGCGCTGGGGCTCTTCGTGTTCCTGCGCGGTCAGAAAGG--------
------------------------------------------------------------
------------------------------------------------------------
--------------------------------------------------GCGCCCCGTC
GCCGCCGCTC--------------------------------------------------
------------------------------------------------------------
----------------------------------------------CAGGGATGCTGAAT
TAGCTGCTGCC-------------------------------------------------
------------------------------------------------------------
------------------------------------------------------------
------------------------------------------------------------
------------------------------------------------------------
------------------------------------------------------------
----------------------------------------
>EU326254.1_Rissa_tridactyla/1-601
AGCTGCAGTCGGACGGCGGCAGGAGCAACATGCTGACGGGGATCG---------------
------------------------------------------------------------
------------------------------------------------------------
------------------------------------------------------------
------------------------------------------------------------
------------------------------------------------------------
------------------------------------------------------------
------------------------------------------------------------
------------------------------------------------------------
------------------------------------------------------------
------------------------------------------------------------
------------------------------------------------------------
------------------------------------------------------------
------------------------------------------------------------
----------------------------------------
>EU326255.1_Rissa_tridactyla/1-600
AGCTGCAGTCGGACGGCGGCAGGAGCAACATGCTGACGGGGATCG---------------
------------------------------------------------------------
------------------------------------------------------------
------------------------------------------------------------
------------------------------------------------------------
------------------------------------------------------------
------------------------------------------------------------
------------------------------------------------------------
------------------------------------------------------------
------------------------------------------------------------
------------------------------------------------------------
------------------------------------------------------------
------------------------------------------------------------
------------------------------------------------------------
----------------------------------------
>EU326256.1_Rissa_tridactyla/1-625
GGCTGCAGTCGGACGGCGGCAGGAGCAACATGCTGACGGGGATCG---------------
------------------------------------------------------------
------------------------------------------------------------
------------------------------------------------------------
------------------------------------------------------------
------------------------------------------------------------
------------------------------------------------------------
------------------------------------------------------------
------------------------------------------------------------
------------------------------------------------------------
------------------------------------------------------------
------------------------------------------------------------
------------------------------------------------------------
------------------------------------------------------------
----------------------------------------
>EU326257.1_Rissa_tridactyla/1-624
AGCTGCAGTCGGACGGCGGCAGGAGCAACATGCTGACGGGGATCG---------------
------------------------------------------------------------
------------------------------------------------------------
------------------------------------------------------------
------------------------------------------------------------
------------------------------------------------------------
------------------------------------------------------------
------------------------------------------------------------
------------------------------------------------------------
------------------------------------------------------------
------------------------------------------------------------
------------------------------------------------------------
------------------------------------------------------------
------------------------------------------------------------
----------------------------------------
>EU326258.1_Rissa_tridactyla/1-624
GGCTGCAGTCGGACGGCGGCAGGAGCAACATGCTGACGGGGATCG---------------
------------------------------------------------------------
------------------------------------------------------------
------------------------------------------------------------
------------------------------------------------------------
------------------------------------------------------------
------------------------------------------------------------
------------------------------------------------------------
------------------------------------------------------------
------------------------------------------------------------
------------------------------------------------------------
------------------------------------------------------------
------------------------------------------------------------
------------------------------------------------------------
----------------------------------------
>EU326259.1_Rissa_tridactyla/1-624
GGCTGCAGTCGGACGGCGGCAGGAGCAACATGCTGACGGGGATCG---------------
------------------------------------------------------------
------------------------------------------------------------
------------------------------------------------------------
------------------------------------------------------------
------------------------------------------------------------
------------------------------------------------------------
------------------------------------------------------------
------------------------------------------------------------
------------------------------------------------------------
------------------------------------------------------------
------------------------------------------------------------
------------------------------------------------------------
------------------------------------------------------------
----------------------------------------
>EU326260.1_Rissa_tridactyla/1-624
GGCTGCAGTCGGACGGCGGCAGGAGCAACATGCTGACGGGGATCG---------------
------------------------------------------------------------
------------------------------------------------------------
------------------------------------------------------------
------------------------------------------------------------
------------------------------------------------------------
------------------------------------------------------------
------------------------------------------------------------
------------------------------------------------------------
------------------------------------------------------------
------------------------------------------------------------
------------------------------------------------------------
------------------------------------------------------------
------------------------------------------------------------
----------------------------------------
>EU326261.1_Rissa_tridactyla/1-601
AGCTGCAGTCGGACAGCGGCAGGAGCAACATGCTGACGGGGATCG---------------
------------------------------------------------------------
------------------------------------------------------------
------------------------------------------------------------
------------------------------------------------------------
------------------------------------------------------------
------------------------------------------------------------
------------------------------------------------------------
------------------------------------------------------------
------------------------------------------------------------
------------------------------------------------------------
------------------------------------------------------------
------------------------------------------------------------
------------------------------------------------------------
----------------------------------------
>EU326262.1_Fratercula_arctica/1-621
AGCTGCAGTCGGACGCCGGGAGGAGCAACATGCTGACGGGGATCG---------------
------------------------------------------------------------
------------------------------------------------------------
------------------------------------------------------------
------------------------------------------------------------
------------------------------------------------------------
------------------------------------------------------------
------------------------------------------------------------
------------------------------------------------------------
------------------------------------------------------------
------------------------------------------------------------
------------------------------------------------------------
------------------------------------------------------------
------------------------------------------------------------
----------------------------------------
>EU326263.1_Fratercula_arctica/1-610
AGCTGCAGTCGGACGCCGGCAGGAGCAACATGCTGACGGGGATCG---------------
------------------------------------------------------------
------------------------------------------------------------
------------------------------------------------------------
------------------------------------------------------------
------------------------------------------------------------
------------------------------------------------------------
------------------------------------------------------------
------------------------------------------------------------
------------------------------------------------------------
------------------------------------------------------------
------------------------------------------------------------
------------------------------------------------------------
------------------------------------------------------------
----------------------------------------
>EU326264.1_Fratercula_arctica/1-621
AGCTGCAGTCGGACGCCGGCAGGAGCAACATGCTGACGGGGATCG---------------
------------------------------------------------------------
------------------------------------------------------------
------------------------------------------------------------
------------------------------------------------------------
------------------------------------------------------------
------------------------------------------------------------
------------------------------------------------------------
------------------------------------------------------------
------------------------------------------------------------
------------------------------------------------------------
------------------------------------------------------------
------------------------------------------------------------
------------------------------------------------------------
----------------------------------------
>EU326265.1_Fratercula_arctica/1-621
AGCTGCAGTCGGACGCCGGCAGGAGCAACATGCTGACGGGGATCG---------------
------------------------------------------------------------
------------------------------------------------------------
------------------------------------------------------------
------------------------------------------------------------
------------------------------------------------------------
------------------------------------------------------------
------------------------------------------------------------
------------------------------------------------------------
------------------------------------------------------------
------------------------------------------------------------
------------------------------------------------------------
------------------------------------------------------------
------------------------------------------------------------
----------------------------------------
>EU326266.1_Fratercula_arctica/1-622
AGCTGCAGTCGGACGCCGGCAGGAGCAACATGCTGACGGGGATCG---------------
------------------------------------------------------------
------------------------------------------------------------
------------------------------------------------------------
------------------------------------------------------------
------------------------------------------------------------
------------------------------------------------------------
------------------------------------------------------------
------------------------------------------------------------
------------------------------------------------------------
------------------------------------------------------------
------------------------------------------------------------
------------------------------------------------------------
------------------------------------------------------------
----------------------------------------
>EU326267.1_Fratercula_arctica/1-632
AGCTGCAGTCGGACGCCGGCAGGAGCAACATGCTGACGGGGATCG---------------
------------------------------------------------------------
------------------------------------------------------------
------------------------------------------------------------
------------------------------------------------------------
------------------------------------------------------------
------------------------------------------------------------
------------------------------------------------------------
------------------------------------------------------------
------------------------------------------------------------
------------------------------------------------------------
------------------------------------------------------------
------------------------------------------------------------
------------------------------------------------------------
----------------------------------------
>EU326268.1_Alca_torda/1-624
AGCTGCAGTCGGACGCCGGCAGGAGCAACATGCTGACGGGGATCG---------------
------------------------------------------------------------
------------------------------------------------------------
------------------------------------------------------------
------------------------------------------------------------
------------------------------------------------------------
------------------------------------------------------------
------------------------------------------------------------
------------------------------------------------------------
------------------------------------------------------------
------------------------------------------------------------
------------------------------------------------------------
------------------------------------------------------------
------------------------------------------------------------
----------------------------------------
>EU326269.1_Alca_torda/1-619
AGCTGCAGTCGGACGCCGGCAGGAGCAACATGCTGACGGGGATCG---------------
------------------------------------------------------------
------------------------------------------------------------
------------------------------------------------------------
------------------------------------------------------------
------------------------------------------------------------
------------------------------------------------------------
------------------------------------------------------------
------------------------------------------------------------
------------------------------------------------------------
------------------------------------------------------------
------------------------------------------------------------
------------------------------------------------------------
------------------------------------------------------------
----------------------------------------
>EU326270.1_Alca_torda/1-618
AGCTGCAGTCGGACGCCGGCAGGAGCAACATGCTGACGGGGATCG---------------
------------------------------------------------------------
------------------------------------------------------------
------------------------------------------------------------
------------------------------------------------------------
------------------------------------------------------------
------------------------------------------------------------
------------------------------------------------------------
------------------------------------------------------------
------------------------------------------------------------
------------------------------------------------------------
------------------------------------------------------------
------------------------------------------------------------
------------------------------------------------------------
----------------------------------------
>EU326271.1_Alca_torda/1-618
AGCTGCAGTCGGACGCCGGCAGGAGCAACATGCTGACGGGGATCG---------------
------------------------------------------------------------
------------------------------------------------------------
------------------------------------------------------------
------------------------------------------------------------
------------------------------------------------------------
------------------------------------------------------------
------------------------------------------------------------
------------------------------------------------------------
------------------------------------------------------------
------------------------------------------------------------
------------------------------------------------------------
------------------------------------------------------------
------------------------------------------------------------
----------------------------------------
>EU326272.1_Alca_torda/1-635
AGCTGCAGTCGGACGCCGGCAGGAGCAACATGCTGACGGGGATCG---------------
------------------------------------------------------------
------------------------------------------------------------
------------------------------------------------------------
------------------------------------------------------------
------------------------------------------------------------
------------------------------------------------------------
------------------------------------------------------------
------------------------------------------------------------
------------------------------------------------------------
------------------------------------------------------------
------------------------------------------------------------
------------------------------------------------------------
------------------------------------------------------------
----------------------------------------
>EU326273.1_Uria_aalge/1-632
AGCTGCAGTCGGACGCCGGCAGGAGCAACATGCTGACGGGGATCG---------------
------------------------------------------------------------
------------------------------------------------------------
------------------------------------------------------------
------------------------------------------------------------
------------------------------------------------------------
------------------------------------------------------------
------------------------------------------------------------
------------------------------------------------------------
------------------------------------------------------------
------------------------------------------------------------
------------------------------------------------------------
------------------------------------------------------------
------------------------------------------------------------
----------------------------------------
>EU326274.1_Uria_aalge/1-633
AGCTGCAGTCGGACGCCGGCAGGAGCAACATGCTGACGGGGATCG---------------
------------------------------------------------------------
------------------------------------------------------------
------------------------------------------------------------
------------------------------------------------------------
------------------------------------------------------------
------------------------------------------------------------
------------------------------------------------------------
------------------------------------------------------------
------------------------------------------------------------
------------------------------------------------------------
------------------------------------------------------------
------------------------------------------------------------
------------------------------------------------------------
----------------------------------------
>EU326275.1_Uria_aalge/1-631
AGCTGCAGTCGGACGCCGGCAGGTGCAACATGCTGACGGGGATCG---------------
------------------------------------------------------------
------------------------------------------------------------
------------------------------------------------------------
------------------------------------------------------------
------------------------------------------------------------
------------------------------------------------------------
------------------------------------------------------------
------------------------------------------------------------
------------------------------------------------------------
------------------------------------------------------------
------------------------------------------------------------
------------------------------------------------------------
------------------------------------------------------------
----------------------------------------
>EU326276.1_Uria_aalge/1-607
AGTTGCAGTCGGACGCCGGCAGGAGCAACATGCTGACGGGGATCG---------------
------------------------------------------------------------
------------------------------------------------------------
------------------------------------------------------------
------------------------------------------------------------
------------------------------------------------------------
------------------------------------------------------------
------------------------------------------------------------
------------------------------------------------------------
------------------------------------------------------------
------------------------------------------------------------
------------------------------------------------------------
------------------------------------------------------------
------------------------------------------------------------
----------------------------------------
>EU326278.1_Uria_aalge/1-634
AGCTGCAGTCGGACGCCGGCAGGAGCAACATGCTGACGGGGATCG---------------
------------------------------------------------------------
------------------------------------------------------------
------------------------------------------------------------
------------------------------------------------------------
------------------------------------------------------------
------------------------------------------------------------
------------------------------------------------------------
------------------------------------------------------------
------------------------------------------------------------
------------------------------------------------------------
------------------------------------------------------------
------------------------------------------------------------
------------------------------------------------------------
----------------------------------------
>EU442606.2_Tyto_alba/1-771
AGCTGCAGTCGGACGGCGCCCGGAACAAGATGCTCACGGGAGTGGGGGGCTTCGTGCTGG
GACTCATCTTCCTGGCGCTGGGGCTCGTCCTCTACGTGCGCAAGAAGGGCGCCCCGTTCC
CCG---------------------------------------------------------
-----------------------------------------TGTTGCAGGGCTCCTGAGC
GACCCCCCCCCC------------------------------------------------
------------------------------------------------------------
------------------------------------------------------------
------------------------------------------------------------
------------------------------------------------------------
------------------------------------------------------------
------------------------------------------------------------
------------------------------------------------------------
------------------------------------------------------------
------------------------------------------------------------
----------------------------------------
>EU442607.1_Tyto_alba/1-639
AGCTGCAGTCGGACGGCGCCCG--------------------------------------
------------------------------------------------------------
------------------------------------------------------------
------------------------------------------------------------
------------------------------------------------------------
------------------------------------------------------------
------------------------------------------------------------
------------------------------------------------------------
------------------------------------------------------------
------------------------------------------------------------
------------------------------------------------------------
------------------------------------------------------------
------------------------------------------------------------
------------------------------------------------------------
----------------------------------------
>EU826064.1_Numida_meleagris/1-393
AGCCCCCGGCAGACGCGGGCAGGAGCAAGATGCTGACGGGCGTGGGGGGCTTCGTGCTGG
GGCTCGTCTTCCTGGCGCTGGGGCTCTTCCTGTTCCTGCGCAGTCAGAAAG---------
------------------------------------------------------------
------------------------------------------------------------
------------------------------------------------------------
------------------------------------------------------------
------------------------------------------------------------
------------------------------------------------------------
------------------------------------------------------------
------------------------------------------------------------
------------------------------------------------------------
------------------------------------------------------------
------------------------------------------------------------
------------------------------------------------------------
----------------------------------------
>EU826065.1_Numida_meleagris/1-393
AGCCCCCGGCAGACGCGGGCAGGAGCAAGATGCTGACGGGCGTTGGGGGCTTCGTGCTGG
GGCTCGTCTTCCTGGCGCTGGGGCTCTTCCTGTTCCTGCGCAGTCAGAAAG---------
------------------------------------------------------------
------------------------------------------------------------
------------------------------------------------------------
------------------------------------------------------------
------------------------------------------------------------
------------------------------------------------------------
------------------------------------------------------------
------------------------------------------------------------
------------------------------------------------------------
------------------------------------------------------------
------------------------------------------------------------
------------------------------------------------------------
----------------------------------------
>FJ588549.1_Pachyptila_belcheri/1-1048
AGGTGCAGTCGGACGGCGCCAGGAGCAAGATGCTCACGGGGGTGGGGGGCTTCGTGCTGG
GGCTCATCTTCCTGGCGCTGGGGCTCTTCCTCTACATGCGCAAGAAGGTGAGCGTGGGGA
CAC---------------------------------------------------------
-----------------------------------------TGGGTGGGGGGGGTCCCTG
GGGTTTGGGGTGTCTGCTGGGTGGGGGGGGGTGTCCCTGGGGTTTGGGGTGTCTCCTGGG
TGGGGGGCTGCAGTTCTGCCCCACAGGAGCTGCCCCTGCTCCGACGCTGACCTTGTCTCT
CTCTTTCAGGGGCGCCTCGTTCCCCAGGCTGCAGTAACGTCCCTCTCCCCCAACCCCGGC
CGGAGCAGCCCCCCCCCCCACCACACCGCTGATTTCTCCTCTTCCCCCCCCAGGGGCTCC
TGAAGTAACTCCAGCCCCTGCGGATCC---------------------------------
------------------------------------------------------------
------------------------------------------------------------
------------------------------------------------------------
------------------------------------------------------------
------------------------------------------------------------
----------------------------------------
>FJ946995.1_Meleagris_gallopavo/1-1116
AGCTGCCGGCGGACGCGGGCAGGAGCAAGCTGCTGACGGGCGTGGGGGGCTTCGTGCTGG
GGCTCGTCTTCCTGGCGCTGGGACTCGTCGTGTTCCTGCGCGGTCAGAAAGGTGAGCGCT
GGG---------------------------------------------------------
-----------------------------------------GAGCGGGGCTGCGCC----
-GGGGG---GGGCTGCGGCCGCGC-TGACCTCGTCTCGCTGTGTTTCAGGGCGCCCCGTC
GCCGCCGCTCCAGGTAACG------------TCCCGTCCCGTTCCCTTTCGTATTCCCGT
TCTCCTTCCTGTGGCTGTTCCCGTTCCCGTTCCGTT------CCGTTCCCGTTCCATTCC
CGGCCCCGAGCCCGGCGCGGGGCTCAGCTCTGCCCGCCTCTCCCCGCAGGGATGCTGAAT
TAGCTGCTGCCCCGCCGAGCCGCTCCACCCGCACTCTGCGCATCCCCGACCGTCTCCTCG
GCTCTCCCTC-----GGGCTGCCCCCCCCCGTGCCGCCCGTCTGCCGCCGCACCGCCCGC
TCTGTGTCCTCCCCGAGAAGAAGT-------CGCTCAGACGGCGTCCCGTTGTCTGCACA
TCCTTAAGGACCTTCTGTTGTACGACAGCACGGGAGGGGAGCGGGCGGTCT---------
GTCCTCTTCTATTCCGTTCAGTACCAGGTGGTGGTTTGGGTTCTTTAACCAAATAAACTC
TTTTATTGCATAAAATACCGGAAGG-----------------------------------
----------------------------------------
>FJ946996.1_Meleagris_gallopavo/1-1079
AGCCGCCGGCGGACGCGGGCAGGAGCAAGCTGCTGACGGGCGTGGGGGGCTTCGTGCTGG
GGCTCGTCTTCCTGGCGCTGGGGCTCGTCGTGTTCCTGCGCGGTCAGAAAGGTGAGCGCT
GGG---------------------------------------------------------
-----------------------------------------GAGCGGGGCTGCGCC----
-GGGGG---GGGCTGCGGCCGCGC-TGACCTCGTCTCGCTGTGTTTCAGGGCGACCCGTC
GCCGCCGCTCCAGGTAACG------------TCCCGTCCCGTTCCCTTTCCTATTCCCGT
TCTCCTTCCTGTGGCTGTTCCCGTTCCCGTTCCGTTC-----CCGTTCCCGTTCCATTCC
CGGCCCCGAGCCCGGCGCGGGGCTCAGCTCTGCCCGCCTCTCCCCGCAGGGATGCTGAAT
TAGCTGCTGCCCCGCCGAGCCGCTCCACCCGCACTCTGCGCATCCCCGACCGTCTCCTCG
GCTCTCCCTC-----GGGCTGCCCCCCCCCGTGCCGCCCGTCTGCTGCCGCATCGCCCGC
TCTGTGTCCTCCCCGAGAAGAAGT-------CGCTCAGACGGCGTCCCGTTGTCTGCACA
TCCTTAAGGACCTTCTGTTGTACGACAGCACGAGAGGGAAGCGGGAGGACTATGGGAGGG
GTCC-------------TCACAGCCCTGTGGTGGGTCCCAATGGCCTGTCG---------
------------------------------------------------------------
----------------------------------------
>FJ946997.1_Meleagris_gallopavo/1-1026
AGCCGCCGGCGGACGCGGGCAGGAGCAAGCTGCTGACGGGCGTGGGGGGCTTTGTGCTGG
GGCTCGTCTTCCTGGCGCTGGGGCTCGTCGTGTTCCTGCGCGGTCAGAAAGGTGAGCGCT
GGG---------------------------------------------------------
-----------------------------------------GAGCGGGGCTGCGCC----
-GGGGT---GGGCTGCGGCTGCGC-TGACCTCGTCTCGCTGTGTTTCAGGGCGCCCCGTC
GCCGCCGCTCCAGGTAACG------------TCCCGTCCCGTTCCT--------------
---------------------------------------------TTCCCGTTCCATTCC
CGGCCCCGAGCCCGGCGCGGGGCTCAGCTCTGCCCGCCTCTCCCCGCAGGGATGCTGAAT
TAGCTGCTGCCYCGCCGAGCCGCTCCACCCGCACTCTGCGCATCCCCGACCGTCTCCTCG
GCTCTCCCTC-----GGGCTG-CCCCCCCCGTGCCGCCCGTCTGCTGCCGCATCGCCTGC
TCTGTGTCCTCCCCGAGAAGAAGT-------CGCTCAGACGGCGTCCCGTTGTCTGCACA
TCCTTAAGGACCTTCTGTTGTGTGATAGCACGAGAGGGAAGCGGGAGGACTATGGGAGGG
GTCC-------------TCACAGCCCTGTGGTGGGTCCCAATGGCCTGTCGGG-------
------------------------------------------------------------
----------------------------------------
>FJ946998.1_Meleagris_gallopavo/1-1010
AGCCGCCGGCGGACGCGGGCAGGAGCAAGCTGCTGACGGGCGTGGGGGGCTTCGTGCTGG
GGCTCGTCTTCCTGGCGCTGGGGCTCGTCGTGTTCCTGCGCGGTCAGAAAGGTGAGCGCT
GGG---------------------------------------------------------
-----------------------------------------GAGCGGGGCTGCGCC----
-GGGGG---GGGCTGCGGCCGCGC-TGACCTCGTCTCGCTGTGTTTCAGGGCGCCCCGTC
GCCGCCGCTCCAGGTAACG------------TCCCGTCCCGTTCCCTTTCGTATTCCCGT
TCTCCTTCCTGTGGCTGTTCCCGTTCCCGTTCCGTTCCCGTTCCGTTCCCGTTCCATTCC
CGGCCCCGAGCCCGGCGCGTGGCTCAGCTCTGCCCGCCTCTCCCCGCAGGGATGCTGAAT
TAGCTGCTGCCCCGCCGAGCCGCTCCACCCTCACCCTCCGCATCCCCGACCGTCTCCTCG
GCTCTCCCTC-----GAGCTG--CCACCGCGTCCTTTCGAGCTGTCACCGCTCTGCACAT
TTTGTCCCCATCCTAATAAACGCG-------CTTTGACGCCGCTGTTCGCTGCCCGTGAA
CCGTTGGGGACTTCC-----------ATCGCGTGGGG-----------------------
------------------------------------------------------------
------------------------------------------------------------
----------------------------------------
>FJ951623.1_Meleagris_gallopavo/1-403
TGCCGCCGGCGGACGCGGGCAGGAGCAAGCTGCTGACGGGCGTGGGGGGCTTCGTGCTGG
GGCTCGTCTTCCTGGCGCTGGGGCTCGTCGTGTTCCTGCGCGGTCAGAAAGG--------
------------------------------------------------------------
------------------------------------------------------------
--------------------------------------------------GCGCCCCGT-
------------------------------------------------------------
------------------------------------------------------------
------------------------------------------------------------
------------------------------------------------------------
------------------------------------------------------------
------------------------------------------------------------
------------------------------------------------------------
------------------------------------------------------------
------------------------------------------------------------
----------------------------------------
>FJ951624.1_Meleagris_gallopavo/1-403
AGCCGCCGGCGGACGCGGGCAGGAGCAAGCTGCTGACGGGCGTGGGGGGCTTTGTGCTGG
GGCTCGTCTTCCTGGCGCTGGGGCTCGTCGTGTTCCTGCGCGGTCAGAAAGG--------
------------------------------------------------------------
------------------------------------------------------------
--------------------------------------------------GCGCCCCGT-
------------------------------------------------------------
------------------------------------------------------------
------------------------------------------------------------
------------------------------------------------------------
------------------------------------------------------------
------------------------------------------------------------
------------------------------------------------------------
------------------------------------------------------------
------------------------------------------------------------
----------------------------------------
>GU085500.1_Haliaeetus_leucocephalus/1-735
AGGTGCAGTCGGACGCCGCCAGGAGCAAGATGCTCACGGGGGTGGGGGGCTTCGTGCTGG
GACTCATCTTCCTGGCGCTGGGG-------------------------------------
------------------------------------------------------------
------------------------------------------------------------
------------------------------------------------------------
------------------------------------------------------------
------------------------------------------------------------
------------------------------------------------------------
------------------------------------------------------------
------------------------------------------------------------
------------------------------------------------------------
------------------------------------------------------------
------------------------------------------------------------
------------------------------------------------------------
----------------------------------------
>GU085501.1_Haliaeetus_leucocephalus/1-746
AGGTGCAGTCGGACGCCGCCAGGAGCAAGATGCTCACGGGGGTGGGGGGCTTCGTGCTGG
GACTCATCTTCCTGGCGCTGGGGAAGGGCGAATTC-------------------------
------------------------------------------------------------
------------------------------------------------------------
------------------------------------------------------------
------------------------------------------------------------
------------------------------------------------------------
------------------------------------------------------------
------------------------------------------------------------
------------------------------------------------------------
------------------------------------------------------------
------------------------------------------------------------
------------------------------------------------------------
------------------------------------------------------------
----------------------------------------
>GU085502.1_Haliaeetus_leucocephalus/1-735
AGGTGCAGTCGGACGCCGCCAGGAGCAAGATGCTCACGGGGGTGGGGGGCTTCGTGCTGG
GACTCATCTTCCTGGCGCTGGGG-------------------------------------
------------------------------------------------------------
------------------------------------------------------------
------------------------------------------------------------
------------------------------------------------------------
------------------------------------------------------------
------------------------------------------------------------
------------------------------------------------------------
------------------------------------------------------------
------------------------------------------------------------
------------------------------------------------------------
------------------------------------------------------------
------------------------------------------------------------
----------------------------------------
>GU085503.1_Haliaeetus_leucocephalus/1-734
AGGTGCAGTCGGACGCCGCCAGGAGCAAGATGCTCACGGGGGTGGGGGGCTTCGTGCTGG
GACTCATCTTCCTGGCGCTGGGG-------------------------------------
------------------------------------------------------------
------------------------------------------------------------
------------------------------------------------------------
------------------------------------------------------------
------------------------------------------------------------
------------------------------------------------------------
------------------------------------------------------------
------------------------------------------------------------
------------------------------------------------------------
------------------------------------------------------------
------------------------------------------------------------
------------------------------------------------------------
----------------------------------------
>GU189283.1_Meleagris_gallopavo/1-1082
AGCTGCCGGCGGACGCGGGCAGGAGCAAGCTGCTGACGGGCGTGGGGGGCTTCGTGCTGG
GGCTCGTCTTCCTGGCGCTGGGACTCGTCGTGTTCCTGCGCGGTCAGAAAGGTGAGCGCT
GGG---------------------------------------------------------
-----------------------------------------GAGCGGGGCTGCGCC----
-GGGGG---GGGCTGCGGCCGCGC-TGACCTCGTCTCGCTGTGTTTCAGGGCGCCCCGTC
GCCGCCGCTCCAGGTAACG------------TCCCGTCCCGTTCCCTTTCGTATTCCCGT
TCTCCTTCCTGTGGCTGTTCCCGTTCCCGTTCCGTT------CCGTTCCCGTTCCATTCC
CGGCCCCGAGCCCGGCGCGGGGCTCAGCTCTGCCCGCCTCTCCCCGCAGGGATGCTGAAT
TAGCTGCTGCCCCGCCGAGCCGCTCCACCCGCACTCTGCGCATCCCCGACCGTCTCCTCG
GCTCTCCCTC-----GGGCTGCCCCCCCCCGTGCCGCCCGTCTGCCGCCGCACCGCCCGC
TCTGTGTCCTCCCCGAGAAGAAGT-------CGCTCAGACGGCGTCCCGTTGTCTGCACA
TCCTTAAGGACCTTCTGTTGTACGACAGCACGGGAGGGGAGCGGGCGGTCT---------
GTCCTCTTCTATTCCGTTCAGTACCAGGTGGTGGTTTGGGTTCTTTAACCA---------
------------------------------------------------------------
----------------------------------------
>GU189284.1_Meleagris_gallopavo/1-1082
AGCCGCCGGCGGACGCGGGCAGGAGCAAGCTGCTGACGGGCGTGGGGGGCTTTGTGCTGG
GGCTCGTCTTCCTGGCGCTGGGGCTCGTCGTGTTCCTGCGCGGTCAGAAAGGTGAGCGCT
GGG---------------------------------------------------------
-----------------------------------------GAGCGGGGCTGCGCC----
-GGGGGGGTGGGCTGCGGCTGCGC-TGACCTCGTCTCGCTGTGTTTCAGGGCGCCCCGTC
GCCGCCGCTCCAGGTAACG------------TCCCGTCCCGTTCCCTTTCCTATTCCCGT
TCTCCTTCCTGTGGCTGTTCCCGTTCCCGTTCCGTTC-----CCGTTCCCGTTCCATTCC
CGGCCCCGAGCCCGGCGCGTGGCTCAGCTCTGCCCGCCTCTCCCCGCAGGGATGCTGAAT
TAGCTGCTGCCCCGCCGAACCGCTCCACCCGCACCCTCCGCATCCCCGACCGTCTCCTCG
GCTCTCCCTC-----GGGCTGCCCCCCCTCGTGCCGCCCGTCTGCCGCCGCATCGCCCGC
TCTGTGCCGTCCCCG---AGAAGT-------CGCTCAGACGGCGTCCCGTTGTCTGCACA
TCCTTAAGGACCTTCTGTTGTACGACAGCACGAGAGGGGAGCGGGCGGTCT---------
GTCCTCTTCTATTCCGTTCAGTACCAGGTGGTGGTTTGGGTTCTTTAACCA---------
------------------------------------------------------------
----------------------------------------
>GU189285.1_Meleagris_gallopavo/1-1071
AGCCGCCGGCGGACGCGGGCAGGAGCAAGCTGCTGACGGGCGTGGGGGGCTTCGTGCTGG
GGCTCGTCTTCCTGGCGCTGGGGCTCGTCGTGTTCCTGCGCGGTCAGAAAGGTGAGCGCT
GGG---------------------------------------------------------
-----------------------------------------GAGCGGGGCTGCGCC----
-GGGGG---GGGCTGCGGCCGCGC-TGACCTCGTCTCGCTGTGTTTCAGGGCGCCCCGTC
GCCGCCGCTCCAGGTAACG------------TCCCGTCCCGTTCCCTTTCCTATTCCCGT
TCTCCTTCCTGTGGCTGTTCCCGTTCCCGTTCCGTTC-----CCGTTCCCGTTCCATTCC
CGGCCCCGAGCCCGGCGCGGGGCTCAGCTCTGCCCGCCTCTCCCCGCAGGGATGCTGAAT
TAGCTGCTGCCCCGCCGAGCCGCTCCACCCTCACCCTCCGCATCCCCGACCGTCTCCTC-
----------------GGCTGCCCCCCCCCGTGCCGCCCGTCTGCTGCCGCATCGCCCGC
TCTGTGTCCTCCCCGTGAAGAAGT-------CGCTCAGACGGCGTCCCGTTGTCTGCACA
TCCTTAAGGACCTTCTGTTGTACGACAGCACGGGAGGAGAGCGGGCGGTCT---------
GTGCTCTTCCATTCCGTTCAGTACCAGGTGGTGGTTTGGGTTCTTTAACCA---------
------------------------------------------------------------
----------------------------------------
>GU390297.1_Ficedula_hypoleuca/1-666
------------------------------------------------------------
------------------------------------------------------------
------------------------------------------------------------
------------------------------------------------------------
------------------------------------------------------------
------------------------------------------------------------
------------------------------------------------------------
------------------------------------------------------------
------------------------------------------------------------
------------------------------------------------------------
------------------------------------------------------------
------------------------------------------------------------
------------------------------------------------------------
------------------------------------------------------------
----------------------------------------
>HM189222.1_Luscinia_svecica/1-602
------------------------------------------------------------
------------------------------------------------------------
------------------------------------------------------------
------------------------------------------------------------
------------------------------------------------------------
------------------------------------------------------------
------------------------------------------------------------
------------------------------------------------------------
------------------------------------------------------------
------------------------------------------------------------
------------------------------------------------------------
------------------------------------------------------------
------------------------------------------------------------
------------------------------------------------------------
----------------------------------------
>HM991018.1_Ardea_cinerea/1-388
------------------------------------------------------------
------------------------------------------------------------
------------------------------------------------------------
------------------------------------------------------------
------------------------------------------------------------
------------------------------------------------------------
------------------------------------------------------------
------------------------------------------------------------
------------------------------------------------------------
------------------------------------------------------------
------------------------------------------------------------
------------------------------------------------------------
------------------------------------------------------------
------------------------------------------------------------
----------------------------------------
>HM991020.1_Ardeola_bacchus/1-388
------------------------------------------------------------
------------------------------------------------------------
------------------------------------------------------------
------------------------------------------------------------
------------------------------------------------------------
------------------------------------------------------------
------------------------------------------------------------
------------------------------------------------------------
------------------------------------------------------------
------------------------------------------------------------
------------------------------------------------------------
------------------------------------------------------------
------------------------------------------------------------
------------------------------------------------------------
----------------------------------------
>HM991022.1_Ardea_alba/1-388
------------------------------------------------------------
------------------------------------------------------------
------------------------------------------------------------
------------------------------------------------------------
------------------------------------------------------------
------------------------------------------------------------
------------------------------------------------------------
------------------------------------------------------------
------------------------------------------------------------
------------------------------------------------------------
------------------------------------------------------------
------------------------------------------------------------
------------------------------------------------------------
------------------------------------------------------------
----------------------------------------
>HM991023.1_Ardea_alba/1-388
------------------------------------------------------------
------------------------------------------------------------
------------------------------------------------------------
------------------------------------------------------------
------------------------------------------------------------
------------------------------------------------------------
------------------------------------------------------------
------------------------------------------------------------
------------------------------------------------------------
------------------------------------------------------------
------------------------------------------------------------
------------------------------------------------------------
------------------------------------------------------------
------------------------------------------------------------
----------------------------------------
>HM991024.1_Gorsachius_magnificus/1-382
------------------------------------------------------------
------------------------------------------------------------
------------------------------------------------------------
------------------------------------------------------------
------------------------------------------------------------
------------------------------------------------------------
------------------------------------------------------------
------------------------------------------------------------
------------------------------------------------------------
------------------------------------------------------------
------------------------------------------------------------
------------------------------------------------------------
------------------------------------------------------------
------------------------------------------------------------
----------------------------------------
>HM991025.1_Gorsachius_magnificus/1-382
------------------------------------------------------------
------------------------------------------------------------
------------------------------------------------------------
------------------------------------------------------------
------------------------------------------------------------
------------------------------------------------------------
------------------------------------------------------------
------------------------------------------------------------
------------------------------------------------------------
------------------------------------------------------------
------------------------------------------------------------
------------------------------------------------------------
------------------------------------------------------------
------------------------------------------------------------
----------------------------------------
>HM991026.1_Ixobrychus_flavicollis/1-388
------------------------------------------------------------
------------------------------------------------------------
------------------------------------------------------------
------------------------------------------------------------
------------------------------------------------------------
------------------------------------------------------------
------------------------------------------------------------
------------------------------------------------------------
------------------------------------------------------------
------------------------------------------------------------
------------------------------------------------------------
------------------------------------------------------------
------------------------------------------------------------
------------------------------------------------------------
----------------------------------------
>HM991028.1_Egretta_eulophotes/1-388
------------------------------------------------------------
------------------------------------------------------------
------------------------------------------------------------
------------------------------------------------------------
------------------------------------------------------------
------------------------------------------------------------
------------------------------------------------------------
------------------------------------------------------------
------------------------------------------------------------
------------------------------------------------------------
------------------------------------------------------------
------------------------------------------------------------
------------------------------------------------------------
------------------------------------------------------------
----------------------------------------
>HM991029.1_Egretta_eulophotes/1-388
------------------------------------------------------------
------------------------------------------------------------
------------------------------------------------------------
------------------------------------------------------------
------------------------------------------------------------
------------------------------------------------------------
------------------------------------------------------------
------------------------------------------------------------
------------------------------------------------------------
------------------------------------------------------------
------------------------------------------------------------
------------------------------------------------------------
------------------------------------------------------------
------------------------------------------------------------
----------------------------------------
>HM991030.1_Egretta_eulophotes/1-388
------------------------------------------------------------
------------------------------------------------------------
------------------------------------------------------------
------------------------------------------------------------
------------------------------------------------------------
------------------------------------------------------------
------------------------------------------------------------
------------------------------------------------------------
------------------------------------------------------------
------------------------------------------------------------
------------------------------------------------------------
------------------------------------------------------------
------------------------------------------------------------
------------------------------------------------------------
----------------------------------------
>HM991033.1_Bubulcus_ibis/1-388
------------------------------------------------------------
------------------------------------------------------------
------------------------------------------------------------
------------------------------------------------------------
------------------------------------------------------------
------------------------------------------------------------
------------------------------------------------------------
------------------------------------------------------------
------------------------------------------------------------
------------------------------------------------------------
------------------------------------------------------------
------------------------------------------------------------
------------------------------------------------------------
------------------------------------------------------------
----------------------------------------
>HM991035.1_Egretta_garzetta/1-388
------------------------------------------------------------
------------------------------------------------------------
------------------------------------------------------------
------------------------------------------------------------
------------------------------------------------------------
------------------------------------------------------------
------------------------------------------------------------
------------------------------------------------------------
------------------------------------------------------------
------------------------------------------------------------
------------------------------------------------------------
------------------------------------------------------------
------------------------------------------------------------
------------------------------------------------------------
----------------------------------------
>HM991036.1_Egretta_garzetta/1-388
------------------------------------------------------------
------------------------------------------------------------
------------------------------------------------------------
------------------------------------------------------------
------------------------------------------------------------
------------------------------------------------------------
------------------------------------------------------------
------------------------------------------------------------
------------------------------------------------------------
------------------------------------------------------------
------------------------------------------------------------
------------------------------------------------------------
------------------------------------------------------------
------------------------------------------------------------
----------------------------------------
>HM991037.1_Egretta_sacra/1-388
------------------------------------------------------------
------------------------------------------------------------
------------------------------------------------------------
------------------------------------------------------------
------------------------------------------------------------
------------------------------------------------------------
------------------------------------------------------------
------------------------------------------------------------
------------------------------------------------------------
------------------------------------------------------------
------------------------------------------------------------
------------------------------------------------------------
------------------------------------------------------------
------------------------------------------------------------
----------------------------------------
>HM991038.1_Egretta_sacra/1-388
------------------------------------------------------------
------------------------------------------------------------
------------------------------------------------------------
------------------------------------------------------------
------------------------------------------------------------
------------------------------------------------------------
------------------------------------------------------------
------------------------------------------------------------
------------------------------------------------------------
------------------------------------------------------------
------------------------------------------------------------
------------------------------------------------------------
------------------------------------------------------------
------------------------------------------------------------
----------------------------------------
>HM991039.1_Nycticorax_nycticorax/1-388
------------------------------------------------------------
------------------------------------------------------------
------------------------------------------------------------
------------------------------------------------------------
------------------------------------------------------------
------------------------------------------------------------
------------------------------------------------------------
------------------------------------------------------------
------------------------------------------------------------
------------------------------------------------------------
------------------------------------------------------------
------------------------------------------------------------
------------------------------------------------------------
------------------------------------------------------------
----------------------------------------
>HM991041.1_Ardea_cinerea/1-388
------------------------------------------------------------
------------------------------------------------------------
------------------------------------------------------------
------------------------------------------------------------
------------------------------------------------------------
------------------------------------------------------------
------------------------------------------------------------
------------------------------------------------------------
------------------------------------------------------------
------------------------------------------------------------
------------------------------------------------------------
------------------------------------------------------------
------------------------------------------------------------
------------------------------------------------------------
----------------------------------------
>HM991042.1_Ardea_cinerea/1-388
------------------------------------------------------------
------------------------------------------------------------
------------------------------------------------------------
------------------------------------------------------------
------------------------------------------------------------
------------------------------------------------------------
------------------------------------------------------------
------------------------------------------------------------
------------------------------------------------------------
------------------------------------------------------------
------------------------------------------------------------
------------------------------------------------------------
------------------------------------------------------------
------------------------------------------------------------
----------------------------------------
>HM991043.1_Ardea_cinerea/1-388
------------------------------------------------------------
------------------------------------------------------------
------------------------------------------------------------
------------------------------------------------------------
------------------------------------------------------------
------------------------------------------------------------
------------------------------------------------------------
------------------------------------------------------------
------------------------------------------------------------
------------------------------------------------------------
------------------------------------------------------------
------------------------------------------------------------
------------------------------------------------------------
------------------------------------------------------------
----------------------------------------
>HM991044.1_Ardeola_bacchus/1-388
------------------------------------------------------------
------------------------------------------------------------
------------------------------------------------------------
------------------------------------------------------------
------------------------------------------------------------
------------------------------------------------------------
------------------------------------------------------------
------------------------------------------------------------
------------------------------------------------------------
------------------------------------------------------------
------------------------------------------------------------
------------------------------------------------------------
------------------------------------------------------------
------------------------------------------------------------
----------------------------------------
>HM991045.1_Ardeola_bacchus/1-388
------------------------------------------------------------
------------------------------------------------------------
------------------------------------------------------------
------------------------------------------------------------
------------------------------------------------------------
------------------------------------------------------------
------------------------------------------------------------
------------------------------------------------------------
------------------------------------------------------------
------------------------------------------------------------
------------------------------------------------------------
------------------------------------------------------------
------------------------------------------------------------
------------------------------------------------------------
----------------------------------------
>HM991046.1_Ardea_alba/1-388
------------------------------------------------------------
------------------------------------------------------------
------------------------------------------------------------
------------------------------------------------------------
------------------------------------------------------------
------------------------------------------------------------
------------------------------------------------------------
------------------------------------------------------------
------------------------------------------------------------
------------------------------------------------------------
------------------------------------------------------------
------------------------------------------------------------
------------------------------------------------------------
------------------------------------------------------------
----------------------------------------
>HM991048.1_Gorsachius_magnificus/1-382
------------------------------------------------------------
------------------------------------------------------------
------------------------------------------------------------
------------------------------------------------------------
------------------------------------------------------------
------------------------------------------------------------
------------------------------------------------------------
------------------------------------------------------------
------------------------------------------------------------
------------------------------------------------------------
------------------------------------------------------------
------------------------------------------------------------
------------------------------------------------------------
------------------------------------------------------------
----------------------------------------
>HM991050.1_Ixobrychus_flavicollis/1-388
------------------------------------------------------------
------------------------------------------------------------
------------------------------------------------------------
------------------------------------------------------------
------------------------------------------------------------
------------------------------------------------------------
------------------------------------------------------------
------------------------------------------------------------
------------------------------------------------------------
------------------------------------------------------------
------------------------------------------------------------
------------------------------------------------------------
------------------------------------------------------------
------------------------------------------------------------
----------------------------------------
>HM991051.1_Ixobrychus_flavicollis/1-388
------------------------------------------------------------
------------------------------------------------------------
------------------------------------------------------------
------------------------------------------------------------
------------------------------------------------------------
------------------------------------------------------------
------------------------------------------------------------
------------------------------------------------------------
------------------------------------------------------------
------------------------------------------------------------
------------------------------------------------------------
------------------------------------------------------------
------------------------------------------------------------
------------------------------------------------------------
----------------------------------------
>HM991052.1_Egretta_eulophotes/1-388
------------------------------------------------------------
------------------------------------------------------------
------------------------------------------------------------
------------------------------------------------------------
------------------------------------------------------------
------------------------------------------------------------
------------------------------------------------------------
------------------------------------------------------------
------------------------------------------------------------
------------------------------------------------------------
------------------------------------------------------------
------------------------------------------------------------
------------------------------------------------------------
------------------------------------------------------------
----------------------------------------
>HM991054.1_Bubulcus_ibis/1-388
------------------------------------------------------------
------------------------------------------------------------
------------------------------------------------------------
------------------------------------------------------------
------------------------------------------------------------
------------------------------------------------------------
------------------------------------------------------------
------------------------------------------------------------
------------------------------------------------------------
------------------------------------------------------------
------------------------------------------------------------
------------------------------------------------------------
------------------------------------------------------------
------------------------------------------------------------
----------------------------------------
>HM991056.1_Egretta_garzetta/1-388
------------------------------------------------------------
------------------------------------------------------------
------------------------------------------------------------
------------------------------------------------------------
------------------------------------------------------------
------------------------------------------------------------
------------------------------------------------------------
------------------------------------------------------------
------------------------------------------------------------
------------------------------------------------------------
------------------------------------------------------------
------------------------------------------------------------
------------------------------------------------------------
------------------------------------------------------------
----------------------------------------
>HM991058.1_Egretta_sacra/1-388
------------------------------------------------------------
------------------------------------------------------------
------------------------------------------------------------
------------------------------------------------------------
------------------------------------------------------------
------------------------------------------------------------
------------------------------------------------------------
------------------------------------------------------------
------------------------------------------------------------
------------------------------------------------------------
------------------------------------------------------------
------------------------------------------------------------
------------------------------------------------------------
------------------------------------------------------------
----------------------------------------
>HM991060.1_Nycticorax_nycticorax/1-388
------------------------------------------------------------
------------------------------------------------------------
------------------------------------------------------------
------------------------------------------------------------
------------------------------------------------------------
------------------------------------------------------------
------------------------------------------------------------
------------------------------------------------------------
------------------------------------------------------------
------------------------------------------------------------
------------------------------------------------------------
------------------------------------------------------------
------------------------------------------------------------
------------------------------------------------------------
----------------------------------------
>HQ203690.1_Gallus_gallus/1-431
AGCCGCCGGCGGACGCGGGCAGGAGCAAGCTGCTGACGGGCGTGGGGGGCTTCGCGCTGG
GGCTCGTCTTCCTGGCGCTGGGGCTCTTCGTGTTCCTGCGCGGTCAGAAAGG--------
------------------------------------------------------------
------------------------------------------------------------
--------------------------------------------------GCGCCCCGTC
GCCGCCGCTC--------------------------------------------------
------------------------------------------------------------
----------------------------------------------CAGGGATGCTGAAT
TAG---------------------------------------------------------
------------------------------------------------------------
------------------------------------------------------------
------------------------------------------------------------
------------------------------------------------------------
------------------------------------------------------------
----------------------------------------
>HQ203691.1_Gallus_gallus/1-431
AGCCGCCGGCGGACGCGGGCAGGAGCAAGCTGCTGACGGGCGTGGGGGGCTTCGTGCTGG
GGCTCGTCTTCCTGGCGCTGGGGCTCTTCGTGTTCCTGCGCGGTCAGAAAGG--------
------------------------------------------------------------
------------------------------------------------------------
--------------------------------------------------GCGCCCCGTC
GCCGCCGCTC--------------------------------------------------
------------------------------------------------------------
----------------------------------------------CAGGGATGCTGAAT
TAG---------------------------------------------------------
------------------------------------------------------------
------------------------------------------------------------
------------------------------------------------------------
------------------------------------------------------------
------------------------------------------------------------
----------------------------------------
>HQ203692.1_Gallus_gallus/1-431
AGCCGCCGGCGGACGCGGGCAGGAGCAAGCTGCTGACGGGCGTGGGGGGCTTCGTGCTGG
GGCTCGTCTTCCTGGCGCTGGGGCTCTTCGTGTTCCTGCGCGGTCAGAAAGG--------
------------------------------------------------------------
------------------------------------------------------------
--------------------------------------------------GCGCCCCGTC
GCCGCCGCTC--------------------------------------------------
------------------------------------------------------------
----------------------------------------------CAGGGATGCTGAAT
TAG---------------------------------------------------------
------------------------------------------------------------
------------------------------------------------------------
------------------------------------------------------------
------------------------------------------------------------
------------------------------------------------------------
----------------------------------------
>HQ203693.1_Gallus_gallus/1-425
AGCCGCCGGCGGACGCGGGCAGGAGCAAGCTGCTGACGGGCGTGGGGGGCTTCGTGCTGG
GGCTCGTCTTCCTGGCGCTGGGGCTCTTCGTGTTCCTGCGCGGTCAGAAAGG--------
------------------------------------------------------------
------------------------------------------------------------
--------------------------------------------------GCGCCCCGTC
GCCGCCGCTC--------------------------------------------------
------------------------------------------------------------
----------------------------------------------CAGGGATGCTGAAT
TAG---------------------------------------------------------
------------------------------------------------------------
------------------------------------------------------------
------------------------------------------------------------
------------------------------------------------------------
------------------------------------------------------------
----------------------------------------
>HQ203694.1_Gallus_gallus/1-431
AGCCGCCGGCGGACGCGGGCAGGAGCAAGCTGCTGACGGGCGTGGGGGGCTTCGTGCTGG
GGCTCGTCTTCCTGGCGCTGGGGCTCTTCGTGTTCCTGCGCGGTCAGAAAGG--------
------------------------------------------------------------
------------------------------------------------------------
--------------------------------------------------GCGCCCCGTC
GCCGCCGCTC--------------------------------------------------
------------------------------------------------------------
----------------------------------------------CAGGGATGCTGAAT
TAG---------------------------------------------------------
------------------------------------------------------------
------------------------------------------------------------
------------------------------------------------------------
------------------------------------------------------------
------------------------------------------------------------
----------------------------------------
>HQ203695.1_Gallus_gallus/1-431
AGCCGCCGGCGGACGCGGGCAGGAGCAAGCTGCTGACGGGCGTGGGGGGCTTCGTGCTGG
GGCTCGTCTTCCTGGCACTGGGGCTCTTCGTGTTCCTGCGCGGTCAGAAAGG--------
------------------------------------------------------------
------------------------------------------------------------
--------------------------------------------------GCGCCCCGTC
GCCGCCGCTC--------------------------------------------------
------------------------------------------------------------
----------------------------------------------CAGGGATGCTGAAT
TAG---------------------------------------------------------
------------------------------------------------------------
------------------------------------------------------------
------------------------------------------------------------
------------------------------------------------------------
------------------------------------------------------------
----------------------------------------
>HQ203696.1_Gallus_gallus/1-431
AGCCGCCGGCGGACGCGGGCAGGAGCAAGCTGCTGACGGGCGTGGGGGGCTTCGTGCTGG
GGCTCGTCTTCCTGGCGCTGGGGCTCTTCGTGTTCCTGCGCGGTCAGAAAGG--------
------------------------------------------------------------
------------------------------------------------------------
--------------------------------------------------GCGCCCCCTC
GCCGCCGCTC--------------------------------------------------
------------------------------------------------------------
----------------------------------------------CAGGGATGCTGAAT
TAG---------------------------------------------------------
------------------------------------------------------------
------------------------------------------------------------
------------------------------------------------------------
------------------------------------------------------------
------------------------------------------------------------
----------------------------------------
>HQ203697.1_Gallus_gallus/1-431
AGCCGCCGGCGGACGCGGGCAGGAGCAAGCTGCTGACGGGCGTGGGGGGCTTCGTGCTGG
GGCTCGTCTTCCTGGCGCTGGGGCTCTTCGTGTTCCTGCGCGGTCAGAAAGG--------
------------------------------------------------------------
------------------------------------------------------------
--------------------------------------------------GCGCCCCGTC
GCCGCCGCTC--------------------------------------------------
------------------------------------------------------------
----------------------------------------------CAGGGATGCTGAAT
TAG---------------------------------------------------------
------------------------------------------------------------
------------------------------------------------------------
------------------------------------------------------------
------------------------------------------------------------
------------------------------------------------------------
----------------------------------------
>HQ203698.1_Gallus_gallus/1-431
AGCCGCCGGCGGACGCGGGCAGGAGCAAGCTGCTGACGGGCGTGGGGGGCTTCGTGCTGG
GGCTCGTCTTCCTGGCGCTGGGGCTCTTCGTGTTCCTGCGCGGTCAGAAAGG--------
------------------------------------------------------------
------------------------------------------------------------
--------------------------------------------------GCGCCCCGTC
GCCGCCGCTC--------------------------------------------------
------------------------------------------------------------
----------------------------------------------CAGGGATGCTGAAT
TAG---------------------------------------------------------
------------------------------------------------------------
------------------------------------------------------------
------------------------------------------------------------
------------------------------------------------------------
------------------------------------------------------------
----------------------------------------
>HQ203699.1_Gallus_gallus/1-431
AGCCGCCGGCGGACGCGGGCAGGAGCAAGCTGCTGACGGGCGTGGGGGGCTTCGTGCTGG
GGCTCGTCTTCCTGGCGCTGGGGCTCTTCGTGTTCCTGCGCGGTCAGAAAGG--------
------------------------------------------------------------
------------------------------------------------------------
--------------------------------------------------GCGCCCCGTC
GCCGCCGCTC--------------------------------------------------
------------------------------------------------------------
----------------------------------------------CAGGGATACTGAAT
TAG---------------------------------------------------------
------------------------------------------------------------
------------------------------------------------------------
------------------------------------------------------------
------------------------------------------------------------
------------------------------------------------------------
----------------------------------------
>HQ203700.1_Gallus_gallus/1-431
AGCCGCCGGCGGACGCGGGCAGGAGCAAGCTGCTGACGGGCGTGGGGGGCTTCGTGCTGG
GGCTCGTCTTCCTGGCGCTGGGGCTCTTCGTGTTCCTGCGCGGTCAAAGAGG--------
------------------------------------------------------------
------------------------------------------------------------
--------------------------------------------------GCGCCCCGTC
GCCGCCGCTC--------------------------------------------------
------------------------------------------------------------
----------------------------------------------CAGGGATGCTGAAT
TAG---------------------------------------------------------
------------------------------------------------------------
------------------------------------------------------------
------------------------------------------------------------
------------------------------------------------------------
------------------------------------------------------------
----------------------------------------
>HQ203701.1_Gallus_gallus/1-431
AGCCGCCGGCGGACGCGGGCAGGAGCAAGCTGCTGACGGGCGTGGGGGGCTTCGTGCTGG
GGCTCGTCTTCCTGGCGCTGGGGCTCTTCGTGTTCCTGCGCGGTCAGAAAGG--------
------------------------------------------------------------
------------------------------------------------------------
--------------------------------------------------GCGCCCCGTC
GCCGCCGCTC--------------------------------------------------
------------------------------------------------------------
----------------------------------------------CAGGGATGCTGAAT
TAG---------------------------------------------------------
------------------------------------------------------------
------------------------------------------------------------
------------------------------------------------------------
------------------------------------------------------------
------------------------------------------------------------
----------------------------------------
>HQ203702.1_Gallus_gallus/1-431
AGCCGCCGGCGGACGCGGGCAGGAGCAAGCTGCTGACGGGCGTGGGGGGCTTCGTGCTGG
GGCTCGTCTTCCTGGCGCTGGGGCTCTTCGTGTTCCTGCGCGGTCAGAAAGG--------
------------------------------------------------------------
------------------------------------------------------------
--------------------------------------------------GCGCCCCGTC
GCCGCCGCTC--------------------------------------------------
------------------------------------------------------------
----------------------------------------------CAGGGATGCTGAAT
TAG---------------------------------------------------------
------------------------------------------------------------
------------------------------------------------------------
------------------------------------------------------------
------------------------------------------------------------
------------------------------------------------------------
----------------------------------------
>HQ203703.1_Gallus_gallus/1-431
AGCCGCCGGCGGACGCGGGCAGGAGCAAGCTGCTGACGGGCGTGGGGGGCTTCGTGCTGG
GGCTCGTCTTCCTGGCGCTGGGGCTCTTCGTGTTCCTGCGCGGTCAGAAAGG--------
------------------------------------------------------------
------------------------------------------------------------
--------------------------------------------------GCGCCCCGTC
GCCGCCGCTC--------------------------------------------------
------------------------------------------------------------
----------------------------------------------CAGGGATGCTGAAT
TAG---------------------------------------------------------
------------------------------------------------------------
------------------------------------------------------------
------------------------------------------------------------
------------------------------------------------------------
------------------------------------------------------------
----------------------------------------
>HQ203704.1_Gallus_gallus/1-431
AGCCGCCGGCGGACGCGGGCAGGAGCAAGCTGCTGACGGGCGTGGGGGGCTTCGTGCTGG
GGCTCGTCTTCCTGGCACTGGGGCTCTTCGTGTTCCTGCGCGGTCAGAAAGG--------
------------------------------------------------------------
------------------------------------------------------------
--------------------------------------------------GCGCCCCGTC
GCCGCCGCTC--------------------------------------------------
------------------------------------------------------------
----------------------------------------------CAGGGATGCTGAAT
TAG---------------------------------------------------------
------------------------------------------------------------
------------------------------------------------------------
------------------------------------------------------------
------------------------------------------------------------
------------------------------------------------------------
----------------------------------------
>HQ203705.1_Gallus_gallus/1-431
AGCCGCCGGCGGACGCGGGCAGGAGCAAGCTGCTGACGGGCGTGGGGGGCTTCGTGCTGG
GGCTCGTCTTCCTGGCGCTGGGGCTCTTCGTGTTCCTGCGCGGTCAGAAAGG--------
------------------------------------------------------------
------------------------------------------------------------
--------------------------------------------------GCGCCCCGTC
GCCGCCGCTC--------------------------------------------------
------------------------------------------------------------
----------------------------------------------CAGGGATGCTGAAT
TAG---------------------------------------------------------
------------------------------------------------------------
------------------------------------------------------------
------------------------------------------------------------
------------------------------------------------------------
------------------------------------------------------------
----------------------------------------
>HQ203706.1_Gallus_gallus/1-431
AGCCGCCGGCGGACGCGGGCAGGAGCAAGCTGCTGACGGGCGTGGGGGGCTTCGTGCTGG
GGCTCGTCTTCCTGGCGCTGGGGCTCTTCGTGTTCCTGCGCGGTCAGAAAGG--------
------------------------------------------------------------
------------------------------------------------------------
--------------------------------------------------GCGCCCCGTC
GCCGCCGCTC--------------------------------------------------
------------------------------------------------------------
----------------------------------------------CAGGGATGCTGAAT
TAG---------------------------------------------------------
------------------------------------------------------------
------------------------------------------------------------
------------------------------------------------------------
------------------------------------------------------------
------------------------------------------------------------
----------------------------------------
>HQ203707.1_Gallus_gallus/1-431
AGCCTCCGGCGGACGCGGGCAGGAGCAAGCTGCTGACGGGCGTGGGGGGCTTCGTGCTGG
GGCTCGTCTTCCTGGCGCTGGGGCTCTTCGTGTTCCTGCGCGGTCAGAAAGG--------
------------------------------------------------------------
------------------------------------------------------------
--------------------------------------------------GCGCCCCGTC
GCCGCCGCTC--------------------------------------------------
------------------------------------------------------------
----------------------------------------------CAGGGATGCTGAAT
TAG---------------------------------------------------------
------------------------------------------------------------
------------------------------------------------------------
------------------------------------------------------------
------------------------------------------------------------
------------------------------------------------------------
----------------------------------------
>HQ203708.1_Gallus_gallus/1-431
AGCCGCCGGCGGACGCGGGCAGGAGCAAGCTGCTGACGGGCGTGGGGGGCTTCGTGCTGG
GGCTCGTCTTCCTGGCGCTGGGGCTCTTCGTGTTCCTGCGCGGTCAGAAAGG--------
------------------------------------------------------------
------------------------------------------------------------
--------------------------------------------------GCGCCCCGTC
GCCGCCGCTC--------------------------------------------------
------------------------------------------------------------
----------------------------------------------CAGGTATGCTGAAT
TAG---------------------------------------------------------
------------------------------------------------------------
------------------------------------------------------------
------------------------------------------------------------
------------------------------------------------------------
------------------------------------------------------------
----------------------------------------
>HQ203709.1_Gallus_gallus/1-431
AGCCGCCGGCGGACGCGGGCAGGAGCAAGCTGCTGACGGGCGTGGGGGGCTTCGTGCTGG
GGCTCGTCTTCCTGGCGCTGGGGCTCTTCGTGTTCCTGCGCGGTCAGAAAGG--------
------------------------------------------------------------
------------------------------------------------------------
--------------------------------------------------GCGCCCCGTC
GCCGCCGCTC--------------------------------------------------
------------------------------------------------------------
----------------------------------------------CAGGGATGCTGAAT
TAG---------------------------------------------------------
------------------------------------------------------------
------------------------------------------------------------
------------------------------------------------------------
------------------------------------------------------------
------------------------------------------------------------
----------------------------------------
>HQ203710.1_Gallus_gallus/1-431
AGCCGCCGGCGGACGCGGGCAGGAGCAAGCTGCTGACGGGCGTGGGGGGCTTCGTGCTGG
GGCTCGTCTTCCTGGCGCTGGGGCTCTTCGTGTTCCTGCGCGGTCAGAAAGG--------
------------------------------------------------------------
------------------------------------------------------------
--------------------------------------------------GCGCCCCGTC
GCCGCCGCTC--------------------------------------------------
------------------------------------------------------------
----------------------------------------------CAGGGATGCTGAAT
TAG---------------------------------------------------------
------------------------------------------------------------
------------------------------------------------------------
------------------------------------------------------------
------------------------------------------------------------
------------------------------------------------------------
----------------------------------------
>HQ203711.1_Gallus_gallus/1-431
AGCCGCCGGCGGACGCGGGCAGGAGCAAGCTGCTGACGGGCGTGGGGGGCTTCGTGCTGG
GGCTCGTCTTCCTGGCGCTGGGGCTCTTCGTGTTCCTGCGCGGTCAGAAAGG--------
------------------------------------------------------------
------------------------------------------------------------
--------------------------------------------------GCGCCCCGTC
GCCGCCGCTC--------------------------------------------------
------------------------------------------------------------
----------------------------------------------CACGGATGCTGAAT
TAG---------------------------------------------------------
------------------------------------------------------------
------------------------------------------------------------
------------------------------------------------------------
------------------------------------------------------------
------------------------------------------------------------
----------------------------------------
>HQ203712.1_Gallus_gallus/1-431
AGCCGCCGGCGGACGCGGGCAGGAGCAAGCTGCTGACGGGCGTGGGGGGCTTCGTGCTGG
GGCTCGTCTTCCTGGCGCTGGGGCTCTTCGTGTTCCTGCGCGGTCAGAAAGG--------
------------------------------------------------------------
------------------------------------------------------------
--------------------------------------------------GCGCCCCGTC
GCCGCCGCTC--------------------------------------------------
------------------------------------------------------------
----------------------------------------------CAGGGATGCTGAAT
TAG---------------------------------------------------------
------------------------------------------------------------
------------------------------------------------------------
------------------------------------------------------------
------------------------------------------------------------
------------------------------------------------------------
----------------------------------------
>HQ203713.1_Gallus_gallus/1-431
AGCCGCCGGCGGACGCGGGCAGGAGCAAGCTGCTGACGGGCGTGGGGGGCTTCGTGCTGG
GGCTCGTCTTCCTGGCGCTGGGGCTCTTCGTGTTCCTGCGCGGTCAGAAAGG--------
------------------------------------------------------------
------------------------------------------------------------
--------------------------------------------------GCGCCCCGTC
GCCGCCGCTC--------------------------------------------------
------------------------------------------------------------
----------------------------------------------CAGGGATGCTGAAT
TAG---------------------------------------------------------
------------------------------------------------------------
------------------------------------------------------------
------------------------------------------------------------
------------------------------------------------------------
------------------------------------------------------------
----------------------------------------
>HQ203714.1_Gallus_gallus/1-431
AGCCGCCGGCGGACGCGGGCAGGAGCAAGCTGCTGACGGGCGTGGGGGGCTTCGTGCTGG
GGCTCGTCTTCCTGGCGCTGGGGCTCTTCGTGTTCCTGCGCGGTCAGAAAGG--------
------------------------------------------------------------
------------------------------------------------------------
--------------------------------------------------GCGCCCCGTC
GCCGCCGCTC--------------------------------------------------
------------------------------------------------------------
----------------------------------------------CAGGGATGCTGAAT
TAG---------------------------------------------------------
------------------------------------------------------------
------------------------------------------------------------
------------------------------------------------------------
------------------------------------------------------------
------------------------------------------------------------
----------------------------------------
>HQ203715.1_Gallus_gallus/1-431
AGCCGCCGGCGGACGCGGGCAGGAGCAAGCTGCTGACGGGCGTGGGGGGCTTCGTGCTGG
GGCTCGTCTTCCTGGCGCTGGGGCTCTTCGTGTTCCTGCGCGGTCAGAAAGG--------
------------------------------------------------------------
------------------------------------------------------------
--------------------------------------------------GCGCCCCGTC
GCCGCCGCTC--------------------------------------------------
------------------------------------------------------------
----------------------------------------------CAGGGATGCTGAAT
TAG---------------------------------------------------------
------------------------------------------------------------
------------------------------------------------------------
------------------------------------------------------------
------------------------------------------------------------
------------------------------------------------------------
----------------------------------------
>HQ203716.1_Gallus_gallus/1-431
AGCCGCCGGCGGACGCGGGCAGGAGCAAGCTGCTGACGGGCGTGGGGGGCTTCGTGCTGG
GGCTCGTCTTCCTGGCGCTGGGGCTCTTCGTGTTCCTGCGCGGTCAGAAAGG--------
------------------------------------------------------------
------------------------------------------------------------
--------------------------------------------------GCGCCCCGTC
GCCGCCGCTC--------------------------------------------------
------------------------------------------------------------
----------------------------------------------CAGGGATGCTGAAT
TAG---------------------------------------------------------
------------------------------------------------------------
------------------------------------------------------------
------------------------------------------------------------
------------------------------------------------------------
------------------------------------------------------------
----------------------------------------
>HQ203717.1_Gallus_gallus/1-431
AGCCGCCGGCGGACGCGGGCAGGAGCAAGCTGCTGACGGGCGTGGGGGGCTTCGTGCTGG
GGCTCGTCTTCCTGGCGCTGGGGCTCTTCGTGTTCCTGCGCGGTCAAAAAGG--------
------------------------------------------------------------
------------------------------------------------------------
--------------------------------------------------GCGCCCCGTC
GCCGCCGCTC--------------------------------------------------
------------------------------------------------------------
----------------------------------------------CAGGGATGCTGAAT
TAG---------------------------------------------------------
------------------------------------------------------------
------------------------------------------------------------
------------------------------------------------------------
------------------------------------------------------------
------------------------------------------------------------
----------------------------------------
>HQ203718.1_Gallus_gallus/1-431
AGCCGCCGGCGGACGCGGGCAGGAGCAAGCTGCTGACGGGCGTGGGGGGCTTCGTGCTGG
GGCTCGTCTTCCTGGCGCTGGGGCTCTTCGTGTTCCTGCGCGGTCAGAAAGG--------
------------------------------------------------------------
------------------------------------------------------------
--------------------------------------------------GCGCCCCGTC
GCCGCCGCTC--------------------------------------------------
------------------------------------------------------------
----------------------------------------------CAGGGATGCTGAAT
TAG---------------------------------------------------------
------------------------------------------------------------
------------------------------------------------------------
------------------------------------------------------------
------------------------------------------------------------
------------------------------------------------------------
----------------------------------------
>HQ203719.1_Gallus_gallus/1-431
AGCCGCCGGCGGACGCGGGCAGGAGCAAGCTGCTGACGGGCGTGGGGGGCTTCGTGCTGG
GGCTCGTCTTCCTGGCGCTGGGGCTCTTCGTGTTCCTGCGCGGTCAGAAAGG--------
------------------------------------------------------------
------------------------------------------------------------
--------------------------------------------------GCGCCCCGTC
GCCGCCGCTC--------------------------------------------------
------------------------------------------------------------
----------------------------------------------CAGGGATGCTGAAT
TAG---------------------------------------------------------
------------------------------------------------------------
------------------------------------------------------------
------------------------------------------------------------
------------------------------------------------------------
------------------------------------------------------------
----------------------------------------
>HQ203720.1_Gallus_gallus/1-431
AGCCTCCGGCGGACGCGGGCAGGAGCAAGCTGCTGACGGGCGTGGGGGGCTTCGTGCTGG
GGCTCGTCTTCCTGGCGCTGGGGCTCTTCGTGTTCCTGCGCGGTCAGAAAGG--------
------------------------------------------------------------
------------------------------------------------------------
--------------------------------------------------GCGCCCCGTC
GCCGCCGCTC--------------------------------------------------
------------------------------------------------------------
----------------------------------------------CAGGGATGCTGAAT
TAG---------------------------------------------------------
------------------------------------------------------------
------------------------------------------------------------
------------------------------------------------------------
------------------------------------------------------------
------------------------------------------------------------
----------------------------------------
>HQ203721.1_Gallus_gallus/1-431
AGCCCCCGGCGGACGCGGGCAGGAGCAAGCTGCTGACGGGCGTGGGGGGCTTCGTGCTGG
GGCTCGTCTTCCTGGCGCTGGGGCTCTTCGTGTTCCTGCGCGGTCAGAAAGG--------
------------------------------------------------------------
------------------------------------------------------------
--------------------------------------------------GCGCCCCGTC
GCCGCCGCTC--------------------------------------------------
------------------------------------------------------------
----------------------------------------------CAGGGATACTGAAT
TAG---------------------------------------------------------
------------------------------------------------------------
------------------------------------------------------------
------------------------------------------------------------
------------------------------------------------------------
------------------------------------------------------------
----------------------------------------
>HQ203722.1_Gallus_gallus/1-431
AGCCGCCGGCGGACGCGGGCAGGAGCAAGCTGCTGACGGGCGTGGGGGGCTTCGTGCTGG
GGCTCGTCTTCCTGGCGCTGGGGCTCTTCGTGTTCCTGCGCGGTCAGAAAGG--------
------------------------------------------------------------
------------------------------------------------------------
--------------------------------------------------GCGCCCCGTC
GCCGCCGCTC--------------------------------------------------
------------------------------------------------------------
----------------------------------------------CAGGGATGCTGAAT
TAG---------------------------------------------------------
------------------------------------------------------------
------------------------------------------------------------
------------------------------------------------------------
------------------------------------------------------------
------------------------------------------------------------
----------------------------------------
>HQ203723.1_Gallus_gallus/1-431
AGCCTCCGGCGGACGCGGGCAGGAGCAAGCTGCTGACGGGCGTGGGGGGCTTCGTGCTGG
GGCTCGTCTTCCTGGCGCTGGGGCTCTTCGTGTTCCTGCGCGGTCAGAAAGG--------
------------------------------------------------------------
------------------------------------------------------------
--------------------------------------------------GCGCCCCGTC
GCCGCCGCTC--------------------------------------------------
------------------------------------------------------------
----------------------------------------------CAGGGATGCTGAAT
TAG---------------------------------------------------------
------------------------------------------------------------
------------------------------------------------------------
------------------------------------------------------------
------------------------------------------------------------
------------------------------------------------------------
----------------------------------------
>HQ203724.1_Gallus_gallus/1-431
AGCCGCCGGCGGACGCGGGCAGGAGCAAGCTGCTGACGGGCGTGGGGGGCTTCGTGCTGG
GGCTCGTCTTCCTGGCGCTGGGGCTCTTCGTGTTCCTGCGCGGTCAGAAAGG--------
------------------------------------------------------------
------------------------------------------------------------
--------------------------------------------------GCGCCCCGTC
GCCGCCGCTC--------------------------------------------------
------------------------------------------------------------
----------------------------------------------CAGGGATGCTGAAT
TAG---------------------------------------------------------
------------------------------------------------------------
------------------------------------------------------------
------------------------------------------------------------
------------------------------------------------------------
------------------------------------------------------------
----------------------------------------
>HQ203725.1_Gallus_gallus/1-431
AGCCGCCGGCGGACGCGGGCAGGAGCAAGCTGCTGACGGGCGTGGGGGGCTTCGTGCTGG
GGCTCGTCTTCCTGGCGCTGGGGCTCTTCGTGTTCCTGCGCGGTCAGAAAGG--------
------------------------------------------------------------
------------------------------------------------------------
--------------------------------------------------GCGCCCCGTC
GCCGCCGCTC--------------------------------------------------
------------------------------------------------------------
----------------------------------------------CAGGGATGCTGAAT
TAG---------------------------------------------------------
------------------------------------------------------------
------------------------------------------------------------
------------------------------------------------------------
------------------------------------------------------------
------------------------------------------------------------
----------------------------------------
>HQ218316.1_Gallus_gallus/1-441
AGCCGCCGGCGGACGCGGGCAGGAGCAAGCTGCTGACGGGCGTGGGGGGCTTCGTGCTGG
GGCTCGTCTTCCTGGCGCTGGGGCTCTTCGTGTTCCTGCGCGGTCAGAAAGG--------
------------------------------------------------------------
------------------------------------------------------------
--------------------------------------------------GCGCCCCGTC
GCCGCCGCTC--------------------------------------------------
------------------------------------------------------------
----------------------------------------------CAGGGATGCTGAAT
TAGCTGCTGCCCC-----------------------------------------------
------------------------------------------------------------
------------------------------------------------------------
------------------------------------------------------------
------------------------------------------------------------
------------------------------------------------------------
----------------------------------------
>HQ218317.1_Gallus_gallus/1-441
AGCCGCCGGCGGACGCGGGCAGGAGCAAGCTGCTGACGGGCGTGGGGGGCTTCGTGCTGG
GGCTCGTCTTCCTGGCGCTGGGGCTCTTCGTGTTCCTGCGCGGTCAGAAAGG--------
------------------------------------------------------------
------------------------------------------------------------
--------------------------------------------------GCGCCCCGTC
GCCGCCGCTC--------------------------------------------------
------------------------------------------------------------
----------------------------------------------CAGGGATGCTGAAT
TAGCTGCTGCCCC-----------------------------------------------
------------------------------------------------------------
------------------------------------------------------------
------------------------------------------------------------
------------------------------------------------------------
------------------------------------------------------------
----------------------------------------
>HQ218318.1_Gallus_gallus/1-441
AGCCGCCGGCGGACGCGGGCAGGAGCAAGCTGCTGACGGGCGTGGGGGGCTTCGTGCTGG
GGCTCGTCTTCCTGGCGCTGGGGCTCTTCGTGTTCCTGCGCGGTCAGAAAGG--------
------------------------------------------------------------
------------------------------------------------------------
--------------------------------------------------GCGCCCCGTC
GCCGCCGCTC--------------------------------------------------
------------------------------------------------------------
----------------------------------------------CAGGGATGCTGAAT
TAGCTGCTGCCCC-----------------------------------------------
------------------------------------------------------------
------------------------------------------------------------
------------------------------------------------------------
------------------------------------------------------------
------------------------------------------------------------
----------------------------------------
>HQ218319.1_Gallus_gallus/1-443
AGCCGCCGGCGGACGCGGGCAGGAGCAAGCTGCTGACGGGCGTGGGGGGCTTCGTGCTGG
GGCTCGTCTTCCTGGCGCTGGGGCTCTTCGTGTTCCTGCGCGGTCAGAAAGG--------
------------------------------------------------------------
------------------------------------------------------------
--------------------------------------------------GCGCCCCGTC
GCCGCCGCTC--------------------------------------------------
------------------------------------------------------------
----------------------------------------------CAGGGATGCTGAAT
TAGCTGCTGCCCCGC---------------------------------------------
------------------------------------------------------------
------------------------------------------------------------
------------------------------------------------------------
------------------------------------------------------------
------------------------------------------------------------
----------------------------------------
>HQ444176.1_Gallus_gallus/1-425
AGCCTCCGGCGGACGCGGGCAGGAGCAAGCTGCTGACGGGCGTGGGGGGCTTCGTGCTGG
GGCTCGTCTTCCTGGCGCTGGGGCTCTTCGTGTTCCTGCGCGGTCAGAAAGG--------
------------------------------------------------------------
------------------------------------------------------------
--------------------------------------------------GCGCCCCGTC
GCCGCCGCTC--------------------------------------------------
------------------------------------------------------------
----------------------------------------------CAGG-ATACTGA--
------------------------------------------------------------
------------------------------------------------------------
------------------------------------------------------------
------------------------------------------------------------
------------------------------------------------------------
------------------------------------------------------------
----------------------------------------
>HQ639683.1_Apteryx_owenii/1-594
GGGCCCAGCCAAACACTGCCCCAAGCAAGATGTTCATAGGAGTGGGGGGCCTGGTGCTGG
GGCCCATAGTCATGGCGCTGGGGCTGTACCTCTACCTGCGCAATAAGAAAGGTCGC----
CTG---------------------------------------------------------
-----------------------------------------AACTAGCTCCTGCCCCCAG
GCTCTGCTCTGTGTGTCCCTGCCCTGGACTTGGCCCCTCAGGTTCCCACTAGGCCCTTTG
CTGTCTCTCTCATGTCCCTGCCCCTAGTGTCCACCCCGCTCGCCGCCTTGGGGGTCCTCA
TGGGACCACGGCTGGTGTCTGCCACCGCTCAATAAACCGCATGCCGAGAACCTT------
------------------------------------------------------------
------------------------------------------------------------
------------------------------------------------------------
------------------------------------------------------------
------------------------------------------------------------
------------------------------------------------------------
------------------------------------------------------------
----------------------------------------
>HQ639684.1_Apteryx_owenii/1-672
GGGCCCAGTTGGACACCGCCAGGAGCAAGATGCTGACGGGGGTGGGGGGCCTGGTGCTGG
GGCTCATCTTCCTGGCGCTGGGGCTGGTGCTCTACCTGCGCAATAAGAARGGRCGCGCCG
TTG---------------------------------------------------------
-----------------------------------------CCCAGCCCGCAGGGCTCCT
GAACTAGCTGCTGTGCATCTGCTTCGGTGCCGTCCTCCCTCCGCTTGCAGCAACYTCCAG
CCTCGTCTGTGGCCCACGCTCGCCTGTCTGTTCCCGGCGCTACTGCATCTCGGACCTGCC
CGTGCCCCGCGATGAGTGCTGGGGTGGCCC-ATCACAGCCCGGCTTTGCTGTTGCCGCTC
CGTGGCCCCGGCGGTGCCCAGG------------------------GCTCTTGGCTGCTC
CGGCTCTTCCTAATAAACTCTGCCGGGACCCTG---------------------------
------------------------------------------------------------
------------------------------------------------------------
------------------------------------------------------------
------------------------------------------------------------
------------------------------------------------------------
----------------------------------------
>HQ639685.1_Apteryx_owenii/1-697
GGGCCCAGTCGGACACCGCCAGGAGCAAGATGCTGACGGGGGTGGGGGGCCTGGTGCTGG
GGCTCATCTTCCTAGCGCTGGGGCTGGTCCTCTACCTGCGCAATAAGAAAGGGCGCGCCG
TTG---------------------------------------------------------
-----------------------------------------CCCAGCCCGCAGGGCTCCT
GAACTAGCTGCTGCGCATCTGCTTCGGTGCCGTCCTCCCTCCGCTTGCAGCGACTTCCAG
CCTCTTCTGTGGCCCGCGCTTGCCTGTCTGCGCCTGGTGCTACCGCATCTCGGAGCTGCC
CGTGCCCCTCGATGAGTGCTGGGGTGGCCCCATCGCAGCCCGGCTTTGCTGTTGCTGCTC
CGTGGCCCCAGTGGTGCCCAGGGCCCTGCAGTGTGGCCACGGAGAGGCTCTTGGCTGCTC
CGGCTCTTCCTAATAAACTCTCCTGGGACCCTG---------------------------
------------------------------------------------------------
------------------------------------------------------------
------------------------------------------------------------
------------------------------------------------------------
------------------------------------------------------------
----------------------------------------
>HQ639688.1_Apteryx_owenii/1-389
------------------------------------------------------------
------------------------------------------------------------
------------------------------------------------------------
------------------------------------------------------------
------------------------------------------------------------
------------------------------------------------------------
------------------------------------------------------------
------------------------------------------------------------
------------------------------------------------------------
------------------------------------------------------------
------------------------------------------------------------
------------------------------------------------------------
------------------------------------------------------------
------------------------------------------------------------
----------------------------------------
>HQ639689.1_Apteryx_owenii/1-519
------------------------------------------------------------
------------------------------------------------------------
------------------------------------------------------------
------------------------------------------------------------
------------------------------------------------------------
------------------------------------------------------------
------------------------------------------------------------
------------------------------------------------------------
------------------------------------------------------------
------------------------------------------------------------
------------------------------------------------------------
------------------------------------------------------------
------------------------------------------------------------
------------------------------------------------------------
----------------------------------------
>HQ639690.1_Apteryx_owenii/1-520
------------------------------------------------------------
------------------------------------------------------------
------------------------------------------------------------
------------------------------------------------------------
------------------------------------------------------------
------------------------------------------------------------
------------------------------------------------------------
------------------------------------------------------------
------------------------------------------------------------
------------------------------------------------------------
------------------------------------------------------------
------------------------------------------------------------
------------------------------------------------------------
------------------------------------------------------------
----------------------------------------
>HQ639691.1_Apteryx_owenii/1-518
------------------------------------------------------------
------------------------------------------------------------
------------------------------------------------------------
------------------------------------------------------------
------------------------------------------------------------
------------------------------------------------------------
------------------------------------------------------------
------------------------------------------------------------
------------------------------------------------------------
------------------------------------------------------------
------------------------------------------------------------
------------------------------------------------------------
------------------------------------------------------------
------------------------------------------------------------
----------------------------------------
>HQ639692.1_Apteryx_owenii/1-519
------------------------------------------------------------
------------------------------------------------------------
------------------------------------------------------------
------------------------------------------------------------
------------------------------------------------------------
------------------------------------------------------------
------------------------------------------------------------
------------------------------------------------------------
------------------------------------------------------------
------------------------------------------------------------
------------------------------------------------------------
------------------------------------------------------------
------------------------------------------------------------
------------------------------------------------------------
----------------------------------------
>HQ639693.1_Apteryx_owenii/1-481
------------------------------------------------------------
------------------------------------------------------------
------------------------------------------------------------
------------------------------------------------------------
------------------------------------------------------------
------------------------------------------------------------
------------------------------------------------------------
------------------------------------------------------------
------------------------------------------------------------
------------------------------------------------------------
------------------------------------------------------------
------------------------------------------------------------
------------------------------------------------------------
------------------------------------------------------------
----------------------------------------
>HQ639694.1_Apteryx_owenii/1-521
------------------------------------------------------------
------------------------------------------------------------
------------------------------------------------------------
------------------------------------------------------------
------------------------------------------------------------
------------------------------------------------------------
------------------------------------------------------------
------------------------------------------------------------
------------------------------------------------------------
------------------------------------------------------------
------------------------------------------------------------
------------------------------------------------------------
------------------------------------------------------------
------------------------------------------------------------
----------------------------------------
>HQ639695.1_Apteryx_owenii/1-521
------------------------------------------------------------
------------------------------------------------------------
------------------------------------------------------------
------------------------------------------------------------
------------------------------------------------------------
------------------------------------------------------------
------------------------------------------------------------
------------------------------------------------------------
------------------------------------------------------------
------------------------------------------------------------
------------------------------------------------------------
------------------------------------------------------------
------------------------------------------------------------
------------------------------------------------------------
----------------------------------------
>HQ639696.1_Apteryx_owenii/1-527
------------------------------------------------------------
------------------------------------------------------------
------------------------------------------------------------
------------------------------------------------------------
------------------------------------------------------------
------------------------------------------------------------
------------------------------------------------------------
------------------------------------------------------------
------------------------------------------------------------
------------------------------------------------------------
------------------------------------------------------------
------------------------------------------------------------
------------------------------------------------------------
------------------------------------------------------------
----------------------------------------
>JF276893.1_Halobaena_caerulea/1-356
AGGTGCAGTCGGATGGCGCCAGGAGCAAGATGCTCACGGGGGTGGGGGGCTTCGTGCTGG
GGCTCATCTTCCTGGCGCTG----------------------------------------
------------------------------------------------------------
------------------------------------------------------------
------------------------------------------------------------
------------------------------------------------------------
------------------------------------------------------------
------------------------------------------------------------
------------------------------------------------------------
------------------------------------------------------------
------------------------------------------------------------
------------------------------------------------------------
------------------------------------------------------------
------------------------------------------------------------
----------------------------------------
>JF276894.1_Halobaena_caerulea/1-356
AGGTGCAGTCGGATGGCGCCAGGAGCAAGATGCTCACGGGGGTGGGGGGCTTCGTGCTGG
GGCTCATCTTCCTGGCGCTG----------------------------------------
------------------------------------------------------------
------------------------------------------------------------
------------------------------------------------------------
------------------------------------------------------------
------------------------------------------------------------
------------------------------------------------------------
------------------------------------------------------------
------------------------------------------------------------
------------------------------------------------------------
------------------------------------------------------------
------------------------------------------------------------
------------------------------------------------------------
----------------------------------------
>JF313939.1_Neophron_percnopterus/1-496
------------------------------------------------------------
------------------------------------------------------------
------------------------------------------------------------
------------------------------------------------------------
------------------------------------------------------------
------------------------------------------------------------
------------------------------------------------------------
------------------------------------------------------------
------------------------------------------------------------
------------------------------------------------------------
------------------------------------------------------------
------------------------------------------------------------
------------------------------------------------------------
------------------------------------------------------------
----------------------------------------
>JF340055.1_Egretta_sacra/1-388
------------------------------------------------------------
------------------------------------------------------------
------------------------------------------------------------
------------------------------------------------------------
------------------------------------------------------------
------------------------------------------------------------
------------------------------------------------------------
------------------------------------------------------------
------------------------------------------------------------
------------------------------------------------------------
------------------------------------------------------------
------------------------------------------------------------
------------------------------------------------------------
------------------------------------------------------------
----------------------------------------
>JF340056.1_Egretta_sacra/1-388
------------------------------------------------------------
------------------------------------------------------------
------------------------------------------------------------
------------------------------------------------------------
------------------------------------------------------------
------------------------------------------------------------
------------------------------------------------------------
------------------------------------------------------------
------------------------------------------------------------
------------------------------------------------------------
------------------------------------------------------------
------------------------------------------------------------
------------------------------------------------------------
------------------------------------------------------------
----------------------------------------
>JF340057.1_Egretta_sacra/1-388
------------------------------------------------------------
------------------------------------------------------------
------------------------------------------------------------
------------------------------------------------------------
------------------------------------------------------------
------------------------------------------------------------
------------------------------------------------------------
------------------------------------------------------------
------------------------------------------------------------
------------------------------------------------------------
------------------------------------------------------------
------------------------------------------------------------
------------------------------------------------------------
------------------------------------------------------------
----------------------------------------
>JF340058.1_Egretta_sacra/1-388
------------------------------------------------------------
------------------------------------------------------------
------------------------------------------------------------
------------------------------------------------------------
------------------------------------------------------------
------------------------------------------------------------
------------------------------------------------------------
------------------------------------------------------------
------------------------------------------------------------
------------------------------------------------------------
------------------------------------------------------------
------------------------------------------------------------
------------------------------------------------------------
------------------------------------------------------------
----------------------------------------
>JN613229.1_Oceanodroma_leucorhoa/1-476
------------------------------------------------------------
------------------------------------------------------------
------------------------------------------------------------
------------------------------------------------------------
------------------------------------------------------------
------------------------------------------------------------
------------------------------------------------------------
------------------------------------------------------------
------------------------------------------------------------
------------------------------------------------------------
------------------------------------------------------------
------------------------------------------------------------
------------------------------------------------------------
------------------------------------------------------------
----------------------------------------
>JN613230.1_Oceanodroma_leucorhoa/1-467
------------------------------------------------------------
------------------------------------------------------------
------------------------------------------------------------
------------------------------------------------------------
------------------------------------------------------------
------------------------------------------------------------
------------------------------------------------------------
------------------------------------------------------------
------------------------------------------------------------
------------------------------------------------------------
------------------------------------------------------------
------------------------------------------------------------
------------------------------------------------------------
------------------------------------------------------------
----------------------------------------
>JN613254.1_Falco_eleonorae/1-439
------------------------------------------------------------
------------------------------------------------------------
------------------------------------------------------------
------------------------------------------------------------
------------------------------------------------------------
------------------------------------------------------------
------------------------------------------------------------
------------------------------------------------------------
------------------------------------------------------------
------------------------------------------------------------
------------------------------------------------------------
------------------------------------------------------------
------------------------------------------------------------
------------------------------------------------------------
----------------------------------------
>KC282841.1_Egretta_eulophotes/1-1058
AGGTGCAGTCGGACGCCGCCAGGAGCAAGATGCTGACGGGGGTGGGGGGCTTCGTGCTGG
GGCTCATCTTCCTGGCGCTGGGGCTCTTCCTCTACGTGCGCAAGAAGGTGAGCAGTGGGG
GCA---------------------------------------------------------
-----------------------------------------CTGGGAGGTTGG-------
---------------GGGTTCCCTGGGGGGGTCTCCTGTATGTGGGGGGGAGGTGCCCCT
GCTCCGATGCCGACCCCGTCTCTCTGTTTCAGGGCGCCTCGTTCCCCAGGCTGCAGGTAA
CGTCCCACTCCCCCCACCCTCCCTCTGTGGCCTGGTCTCCCCCTGCTCCCGGGGGGCACA
GCGTCCCTGTGGCGTTTGTCCCCCGACAGCGCTGGGGCAGAGCCCTGGGGACACACCGTC
CCCATCCCGCTGGTCACCCGCTCTTCTCTCCCCACAGGGCTCCTGA--------------
------------------------------------------------------------
------------------------------------------------------------
------------------------------------------------------------
------------------------------------------------------------
------------------------------------------------------------
----------------------------------------
>KC282842.1_Egretta_eulophotes/1-1067
AGGTGCAGTCGGACGCCGCCAGGAGCAAGATGCTGACGGGGGTGGGGGGCTTCGTGCTGG
GGCTCATCTTCCTGGCGCTGGGGCTCTTCCTCTACGTGCGCAAGAAGGTGAGCGGTGGGG
GCA---------------------------------------------------------
-----------------------------------------CTGGCAGGGTGGGGGGGTC
CCT------------GGGGGGCTTGGGAGTGTCTCCTGTACGTGGGGGGGAGGTGCCCCT
GCTCCGATGCTGACCCTGTCTCTCAGTTTCAGGGCGCCTCATTCCCCAGGCTGCAGGTAA
CGTCCCACTCCCCCCACCCTCCCTCCGTGGCCTGGTCTCCCCCTGCTCCC-GGGGGCACA
GTGTCCCTGTGGCGTTTGTCCCCCGACAGCGCTGGGGCAGAGCTCTGGGGACACACCGTC
CCCATCCCGCTGGTCACCCGCTCTTCTCTCCCCACAGGGCTCCTGA--------------
------------------------------------------------------------
------------------------------------------------------------
------------------------------------------------------------
------------------------------------------------------------
------------------------------------------------------------
----------------------------------------
>KC282843.1_Egretta_eulophotes/1-1079
AGGTGCAGTCGGACGCCGCCAGGAGCAAGATGCTGACGGGGGTGGGGGGCTTCGTGCTGG
GGCTCATCTTCCTGGCGCTGGGGCTCTTCCTCTACGTGCGCAAGAAGGTGAGCGGTGGGG
GCA---------------------------------------------------------
-----------------------------------------CTGGCAGGGTGGGGGGGGG
CACTGGGAGGGTGGGGGGGTCCCTGGGGGGGTCTCCTGTATGTGGGGGGGAGGTGCCCCT
GCTCCGATGCCGACCCTGTCTCTCTGTTTCAGGGCGCCTCATTCCCCAGGCTCCAGGTAA
CCTCCCACTCCCCCCACCCTCCCTCCGTGGCCTGGTCTCCCCCTGCTCCC-GGGGGCACA
GCGTCCCTGTGGCGTTTGTCCCCCGACAGCGCTGGGGCAGAGCCCTGGGGACACACCGTC
CCCATCCCGCTGGTCACCCGCTCTTCTCTCCCCACAGGGCTCCTGA--------------
------------------------------------------------------------
------------------------------------------------------------
------------------------------------------------------------
------------------------------------------------------------
------------------------------------------------------------
----------------------------------------
>KC282844.1_Egretta_eulophotes/1-1038
AGGTGCAGTCGGACGCCGCCAGGAGCAAGATGCTGACGGGGGTGGGGGGCTTCGTGCTGG
GGCTCATCTTCCTGGCGCTGGGGCTCTTCCTCTACGTGCGCAAGAAGGTGAGCGGTGGGG
------------------------------------------------------------
------------------------------------------------------------
-------------------TCCCTGGGGGGGTCTCCTGTATGTGGGGGGGAGGTGCCCCT
GCTCCGATGCCGACCCTGTCTCTCTGTTTCAGGGCGCCTCATTCCCCAGGCTCCAGGTAA
CCTCCCACTCCCCCCACCCTCCCTCCGTGGCCTGGTCTCCCCCTGCTCCC-GGGGGCACA
GCGTCCCTGTGGCGTTTGTCCCCCGACAGCGCTGGGGCAGAGCCCTGGGGACACACCGTC
CCCATCCCGCTGGTCACCCGCTCTTCTCTCCCCACAGGGCTCCTGA--------------
------------------------------------------------------------
------------------------------------------------------------
------------------------------------------------------------
------------------------------------------------------------
------------------------------------------------------------
----------------------------------------
>KC282845.1_Egretta_eulophotes/1-416
AGGTGCAGTCGGACGCCGCCAGGAGCAAGATGCTGACGGGGGTGGGGGGCTTCGTGCTGG
GGCTCATCTTCCTGGCGCTGGGGCTCTTCCTCTACGTGCGCAAGAAGGGCGCCTCG----
------------------------------------------------------------
------------------------------------------------------------
------------------------------------------------------------
------------------------------------------------------------
------------------------------------------------------------
------------------------------------------------------------
----------------------TTCCCCAGGCTGCAGGGCTCCTGA--------------
------------------------------------------------------------
------------------------------------------------------------
------------------------------------------------------------
------------------------------------------------------------
------------------------------------------------------------
----------------------------------------
>KC282846.1_Egretta_eulophotes/1-416
AGGTGCAGTCGGACGCCGCCAGGAGCAAGATGCTGACGGGGGTGGGGGGCTTCGTGCTGG
GGCTCATCTTCCTGGCGCTGGGGCTCTTCCTCTACGTGCGCAAGAAGGGCGCCTCG----
------------------------------------------------------------
------------------------------------------------------------
------------------------------------------------------------
------------------------------------------------------------
------------------------------------------------------------
------------------------------------------------------------
----------------------TTCCCCAGGCTGCAGGGCTCCTGA--------------
------------------------------------------------------------
------------------------------------------------------------
------------------------------------------------------------
------------------------------------------------------------
------------------------------------------------------------
----------------------------------------
>KC282847.1_Egretta_eulophotes/1-416
AGGTGCAGTCGGACGCCGCCAGGAGCAAGATGCTGACGGGGGTGGGGGGCTTCGTGCTGG
GGCTCATCTTCCTGGCGCTGGGGCTCTTCCTCTACGTGCGCAAGAAGGGCGCCTCG----
------------------------------------------------------------
------------------------------------------------------------
------------------------------------------------------------
------------------------------------------------------------
------------------------------------------------------------
------------------------------------------------------------
----------------------TTCCCCAGGCTGCAGGGCTCCTGA--------------
------------------------------------------------------------
------------------------------------------------------------
------------------------------------------------------------
------------------------------------------------------------
------------------------------------------------------------
----------------------------------------
>KC282848.1_Egretta_eulophotes/1-416
AGGTGCAGTCGGACGCCGCCAGGAGCAAGATGCTGACGGGGGTGGGGGGCTTCGTGCTGG
GGCTCATCTTCCTGGCGCTGGGGCTCTTCCTCTACGTGCGCAAGAAGGGCGCCTCG----
------------------------------------------------------------
------------------------------------------------------------
------------------------------------------------------------
------------------------------------------------------------
------------------------------------------------------------
------------------------------------------------------------
----------------------TTCCCCAGGCTGCAGGGCTCCTGA--------------
------------------------------------------------------------
------------------------------------------------------------
------------------------------------------------------------
------------------------------------------------------------
------------------------------------------------------------
----------------------------------------
>KC282849.1_Egretta_eulophotes/1-416
AGGTGCAGTCGGACGCCGCCAGGAGCAAGATGCTGACGGGGGTGGGGGGCTTCGTGCTGG
GGCTCATCTTCCTGGCGCTGGGGCTCTTCCTCTACGTGCGCAAGAAGGGCGCCTCA----
------------------------------------------------------------
------------------------------------------------------------
------------------------------------------------------------
------------------------------------------------------------
------------------------------------------------------------
------------------------------------------------------------
----------------------TTCCCCAGGCTGCAGGGCTCCTGA--------------
------------------------------------------------------------
------------------------------------------------------------
------------------------------------------------------------
------------------------------------------------------------
------------------------------------------------------------
----------------------------------------
>KC282850.1_Egretta_eulophotes/1-416
AGGTGCAGTCGGACGCCGCCAGGAGCAAGATGCTGACGGGGGTGGGGGGCTTCGTGCTGG
GGCTCATCTTCCTGGCGCTGGGGCTCTTCCTCTACGTGCGCAAGAAGGGCGCCTCA----
------------------------------------------------------------
------------------------------------------------------------
------------------------------------------------------------
------------------------------------------------------------
------------------------------------------------------------
------------------------------------------------------------
----------------------TTCCCCAGGCTGCAGGGCTCCTGA--------------
------------------------------------------------------------
------------------------------------------------------------
------------------------------------------------------------
------------------------------------------------------------
------------------------------------------------------------
----------------------------------------
>KC282851.1_Egretta_eulophotes/1-416
AGGTGCAGTCGGACGCCGCCAGGAGCAAGATGCTGACGGGGGTGGGGGGCTTCGTGCTGG
GGCTCATCTTCCTGGCGCTGGGGCTCTTCCTCTACGTGCGCAAGAAGGGCGCCTCA----
------------------------------------------------------------
------------------------------------------------------------
------------------------------------------------------------
------------------------------------------------------------
------------------------------------------------------------
------------------------------------------------------------
----------------------TTCCCCAGGCTCCAGGGCTCCTGA--------------
------------------------------------------------------------
------------------------------------------------------------
------------------------------------------------------------
------------------------------------------------------------
------------------------------------------------------------
----------------------------------------
>KC282852.1_Egretta_eulophotes/1-416
AGGTGCAGTCGGACGCCGCCAGGAGCAAGATGCTGACGGGGGTGGGGGGCTTCGTGCTGG
GGCTCATCTTCCTGGCGCTGGGGCTCTTCCTCTACGTGCGCAAGAAGGGCGCCTCA----
------------------------------------------------------------
------------------------------------------------------------
------------------------------------------------------------
------------------------------------------------------------
------------------------------------------------------------
------------------------------------------------------------
----------------------TTCCCCAGGCTCCAGGGCTCCTGA--------------
------------------------------------------------------------
------------------------------------------------------------
------------------------------------------------------------
------------------------------------------------------------
------------------------------------------------------------
----------------------------------------
>KC282853.1_Egretta_eulophotes/1-416
AGGTGCAGTCGGACGCCGCCAGGAGCAAGATGCTGACGGGGGTGGGGGGCTTCGTGCTGG
GGCTCATCTTCCTGGCGCTGGGGCTCTTCCTCTACGTGCGCAAGAAGGGCGCCTCA----
------------------------------------------------------------
------------------------------------------------------------
------------------------------------------------------------
------------------------------------------------------------
------------------------------------------------------------
------------------------------------------------------------
----------------------TTCCCCAGGCTCCAGGGCTCCTGA--------------
------------------------------------------------------------
------------------------------------------------------------
------------------------------------------------------------
------------------------------------------------------------
------------------------------------------------------------
----------------------------------------
>KC282854.1_Egretta_eulophotes/1-457
------------------------------------------------------------
------------------------------------------------------------
------------------------------------------------------------
------------------------------------------------------------
------------------------------------------------------------
------------------------------------------------------------
------------------------------------------------------------
------------------------------------------------------------
------------------------------------------------------------
------------------------------------------------------------
------------------------------------------------------------
------------------------------------------------------------
------------------------------------------------------------
------------------------------------------------------------
----------------------------------------
>KC282855.1_Egretta_eulophotes/1-457
------------------------------------------------------------
------------------------------------------------------------
------------------------------------------------------------
------------------------------------------------------------
------------------------------------------------------------
------------------------------------------------------------
------------------------------------------------------------
------------------------------------------------------------
------------------------------------------------------------
------------------------------------------------------------
------------------------------------------------------------
------------------------------------------------------------
------------------------------------------------------------
------------------------------------------------------------
----------------------------------------
>KC282856.1_Egretta_eulophotes/1-457
------------------------------------------------------------
------------------------------------------------------------
------------------------------------------------------------
------------------------------------------------------------
------------------------------------------------------------
------------------------------------------------------------
------------------------------------------------------------
------------------------------------------------------------
------------------------------------------------------------
------------------------------------------------------------
------------------------------------------------------------
------------------------------------------------------------
------------------------------------------------------------
------------------------------------------------------------
----------------------------------------
>KC282857.1_Egretta_eulophotes/1-457
------------------------------------------------------------
------------------------------------------------------------
------------------------------------------------------------
------------------------------------------------------------
------------------------------------------------------------
------------------------------------------------------------
------------------------------------------------------------
------------------------------------------------------------
------------------------------------------------------------
------------------------------------------------------------
------------------------------------------------------------
------------------------------------------------------------
------------------------------------------------------------
------------------------------------------------------------
----------------------------------------
>KC282858.1_Egretta_eulophotes/1-457
------------------------------------------------------------
------------------------------------------------------------
------------------------------------------------------------
------------------------------------------------------------
------------------------------------------------------------
------------------------------------------------------------
------------------------------------------------------------
------------------------------------------------------------
------------------------------------------------------------
------------------------------------------------------------
------------------------------------------------------------
------------------------------------------------------------
------------------------------------------------------------
------------------------------------------------------------
----------------------------------------
>KC282859.1_Egretta_eulophotes/1-457
------------------------------------------------------------
------------------------------------------------------------
------------------------------------------------------------
------------------------------------------------------------
------------------------------------------------------------
------------------------------------------------------------
------------------------------------------------------------
------------------------------------------------------------
------------------------------------------------------------
------------------------------------------------------------
------------------------------------------------------------
------------------------------------------------------------
------------------------------------------------------------
------------------------------------------------------------
----------------------------------------
>KC282860.1_Egretta_eulophotes/1-457
------------------------------------------------------------
------------------------------------------------------------
------------------------------------------------------------
------------------------------------------------------------
------------------------------------------------------------
------------------------------------------------------------
------------------------------------------------------------
------------------------------------------------------------
------------------------------------------------------------
------------------------------------------------------------
------------------------------------------------------------
------------------------------------------------------------
------------------------------------------------------------
------------------------------------------------------------
----------------------------------------
>KC282861.1_Egretta_eulophotes/1-457
------------------------------------------------------------
------------------------------------------------------------
------------------------------------------------------------
------------------------------------------------------------
------------------------------------------------------------
------------------------------------------------------------
------------------------------------------------------------
------------------------------------------------------------
------------------------------------------------------------
------------------------------------------------------------
------------------------------------------------------------
------------------------------------------------------------
------------------------------------------------------------
------------------------------------------------------------
----------------------------------------
>KC282862.1_Egretta_eulophotes/1-457
------------------------------------------------------------
------------------------------------------------------------
------------------------------------------------------------
------------------------------------------------------------
------------------------------------------------------------
------------------------------------------------------------
------------------------------------------------------------
------------------------------------------------------------
------------------------------------------------------------
------------------------------------------------------------
------------------------------------------------------------
------------------------------------------------------------
------------------------------------------------------------
------------------------------------------------------------
----------------------------------------
>KC282863.1_Egretta_eulophotes/1-457
------------------------------------------------------------
------------------------------------------------------------
------------------------------------------------------------
------------------------------------------------------------
------------------------------------------------------------
------------------------------------------------------------
------------------------------------------------------------
------------------------------------------------------------
------------------------------------------------------------
------------------------------------------------------------
------------------------------------------------------------
------------------------------------------------------------
------------------------------------------------------------
------------------------------------------------------------
----------------------------------------
>KC282864.1_Egretta_eulophotes/1-457
------------------------------------------------------------
------------------------------------------------------------
------------------------------------------------------------
------------------------------------------------------------
------------------------------------------------------------
------------------------------------------------------------
------------------------------------------------------------
------------------------------------------------------------
------------------------------------------------------------
------------------------------------------------------------
------------------------------------------------------------
------------------------------------------------------------
------------------------------------------------------------
------------------------------------------------------------
----------------------------------------
>KC282865.1_Egretta_eulophotes/1-457
------------------------------------------------------------
------------------------------------------------------------
------------------------------------------------------------
------------------------------------------------------------
------------------------------------------------------------
------------------------------------------------------------
------------------------------------------------------------
------------------------------------------------------------
------------------------------------------------------------
------------------------------------------------------------
------------------------------------------------------------
------------------------------------------------------------
------------------------------------------------------------
------------------------------------------------------------
----------------------------------------
>KC282866.1_Egretta_eulophotes/1-457
------------------------------------------------------------
------------------------------------------------------------
------------------------------------------------------------
------------------------------------------------------------
------------------------------------------------------------
------------------------------------------------------------
------------------------------------------------------------
------------------------------------------------------------
------------------------------------------------------------
------------------------------------------------------------
------------------------------------------------------------
------------------------------------------------------------
------------------------------------------------------------
------------------------------------------------------------
----------------------------------------
>KC282867.1_Egretta_eulophotes/1-457
------------------------------------------------------------
------------------------------------------------------------
------------------------------------------------------------
------------------------------------------------------------
------------------------------------------------------------
------------------------------------------------------------
------------------------------------------------------------
------------------------------------------------------------
------------------------------------------------------------
------------------------------------------------------------
------------------------------------------------------------
------------------------------------------------------------
------------------------------------------------------------
------------------------------------------------------------
----------------------------------------
>KC282868.1_Egretta_eulophotes/1-457
------------------------------------------------------------
------------------------------------------------------------
------------------------------------------------------------
------------------------------------------------------------
------------------------------------------------------------
------------------------------------------------------------
------------------------------------------------------------
------------------------------------------------------------
------------------------------------------------------------
------------------------------------------------------------
------------------------------------------------------------
------------------------------------------------------------
------------------------------------------------------------
------------------------------------------------------------
----------------------------------------
>KC282869.1_Egretta_eulophotes/1-457
------------------------------------------------------------
------------------------------------------------------------
------------------------------------------------------------
------------------------------------------------------------
------------------------------------------------------------
------------------------------------------------------------
------------------------------------------------------------
------------------------------------------------------------
------------------------------------------------------------
------------------------------------------------------------
------------------------------------------------------------
------------------------------------------------------------
------------------------------------------------------------
------------------------------------------------------------
----------------------------------------
>KC282870.1_Egretta_eulophotes/1-457
------------------------------------------------------------
------------------------------------------------------------
------------------------------------------------------------
------------------------------------------------------------
------------------------------------------------------------
------------------------------------------------------------
------------------------------------------------------------
------------------------------------------------------------
------------------------------------------------------------
------------------------------------------------------------
------------------------------------------------------------
------------------------------------------------------------
------------------------------------------------------------
------------------------------------------------------------
----------------------------------------
>KC282871.1_Egretta_eulophotes/1-457
------------------------------------------------------------
------------------------------------------------------------
------------------------------------------------------------
------------------------------------------------------------
------------------------------------------------------------
------------------------------------------------------------
------------------------------------------------------------
------------------------------------------------------------
------------------------------------------------------------
------------------------------------------------------------
------------------------------------------------------------
------------------------------------------------------------
------------------------------------------------------------
------------------------------------------------------------
----------------------------------------
>KC282872.1_Egretta_eulophotes/1-457
------------------------------------------------------------
------------------------------------------------------------
------------------------------------------------------------
------------------------------------------------------------
------------------------------------------------------------
------------------------------------------------------------
------------------------------------------------------------
------------------------------------------------------------
------------------------------------------------------------
------------------------------------------------------------
------------------------------------------------------------
------------------------------------------------------------
------------------------------------------------------------
------------------------------------------------------------
----------------------------------------
>KC282873.1_Egretta_eulophotes/1-457
------------------------------------------------------------
------------------------------------------------------------
------------------------------------------------------------
------------------------------------------------------------
------------------------------------------------------------
------------------------------------------------------------
------------------------------------------------------------
------------------------------------------------------------
------------------------------------------------------------
------------------------------------------------------------
------------------------------------------------------------
------------------------------------------------------------
------------------------------------------------------------
------------------------------------------------------------
----------------------------------------
>KC282874.1_Egretta_eulophotes/1-457
------------------------------------------------------------
------------------------------------------------------------
------------------------------------------------------------
------------------------------------------------------------
------------------------------------------------------------
------------------------------------------------------------
------------------------------------------------------------
------------------------------------------------------------
------------------------------------------------------------
------------------------------------------------------------
------------------------------------------------------------
------------------------------------------------------------
------------------------------------------------------------
------------------------------------------------------------
----------------------------------------
>KC282875.1_Egretta_eulophotes/1-457
------------------------------------------------------------
------------------------------------------------------------
------------------------------------------------------------
------------------------------------------------------------
------------------------------------------------------------
------------------------------------------------------------
------------------------------------------------------------
------------------------------------------------------------
------------------------------------------------------------
------------------------------------------------------------
------------------------------------------------------------
------------------------------------------------------------
------------------------------------------------------------
------------------------------------------------------------
----------------------------------------
>KJ162425.1_Milvus_milvus/1-718
AGGTGCAGTCGGACGCCGCCAGGAGCAAGATGCTCACGGGGGTGGGGGGCTTCGTGCTGG
GACTCAT-----------------------------------------------------
------------------------------------------------------------
------------------------------------------------------------
------------------------------------------------------------
------------------------------------------------------------
------------------------------------------------------------
------------------------------------------------------------
------------------------------------------------------------
------------------------------------------------------------
------------------------------------------------------------
------------------------------------------------------------
------------------------------------------------------------
------------------------------------------------------------
----------------------------------------
>KJ162426.1_Milvus_milvus/1-718
AGGTGCAGTCGGACGCCGCCAGGAGCAAGATGCTCACGGGGGTGGGGGGCTTCGTGCTGG
GACTCAT-----------------------------------------------------
------------------------------------------------------------
------------------------------------------------------------
------------------------------------------------------------
------------------------------------------------------------
------------------------------------------------------------
------------------------------------------------------------
------------------------------------------------------------
------------------------------------------------------------
------------------------------------------------------------
------------------------------------------------------------
------------------------------------------------------------
------------------------------------------------------------
----------------------------------------
>KJ162427.1_Milvus_milvus/1-718
AGGTGCAGTCGGACGCCGCCAGGAGCAAGATGCTCACGGGGGTGGGGGGCTTCGTGCTGG
GACTCAT-----------------------------------------------------
------------------------------------------------------------
------------------------------------------------------------
------------------------------------------------------------
------------------------------------------------------------
------------------------------------------------------------
------------------------------------------------------------
------------------------------------------------------------
------------------------------------------------------------
------------------------------------------------------------
------------------------------------------------------------
------------------------------------------------------------
------------------------------------------------------------
----------------------------------------
>KJ162428.1_Milvus_milvus/1-717
AGGTGCAGTCGGACGCCGCCAGGAGCAAGATGCTCACGGGGGTGGGGGGCTTCGTGCTGG
GACTCAT-----------------------------------------------------
------------------------------------------------------------
------------------------------------------------------------
------------------------------------------------------------
------------------------------------------------------------
------------------------------------------------------------
------------------------------------------------------------
------------------------------------------------------------
------------------------------------------------------------
------------------------------------------------------------
------------------------------------------------------------
------------------------------------------------------------
------------------------------------------------------------
----------------------------------------
>KJ162429.1_Milvus_milvus/1-718
AGGTGCAGTCGGACGCCGCCAGGAGCAAGATGCTCACGGGGGTGGGGGGCTTCGTGCTGG
GACTCAT-----------------------------------------------------
------------------------------------------------------------
------------------------------------------------------------
------------------------------------------------------------
------------------------------------------------------------
------------------------------------------------------------
------------------------------------------------------------
------------------------------------------------------------
------------------------------------------------------------
------------------------------------------------------------
------------------------------------------------------------
------------------------------------------------------------
------------------------------------------------------------
----------------------------------------
>KJ162430.1_Buteo_buteo/1-715
AGGTGCAGTCGGACGCCGCCAGGAGCAAGATGCTCACGGGGGTGGGGGGCTTCGTGCTGG
GGCTCAT-----------------------------------------------------
------------------------------------------------------------
------------------------------------------------------------
------------------------------------------------------------
------------------------------------------------------------
------------------------------------------------------------
------------------------------------------------------------
------------------------------------------------------------
------------------------------------------------------------
------------------------------------------------------------
------------------------------------------------------------
------------------------------------------------------------
------------------------------------------------------------
----------------------------------------
>KJ162431.1_Tachymarptis_melba/1-922
AGCTGCAGCCGGACGGCGCCAGGAGCAAGATGCTGACGGGGGTGGGGGGCTTCGTGCTGG
GGCTCAT-----------------------------------------------------
------------------------------------------------------------
------------------------------------------------------------
------------------------------------------------------------
------------------------------------------------------------
------------------------------------------------------------
------------------------------------------------------------
------------------------------------------------------------
------------------------------------------------------------
------------------------------------------------------------
------------------------------------------------------------
------------------------------------------------------------
------------------------------------------------------------
----------------------------------------
>KJ162432.1_Tachymarptis_melba/1-708
AGCTGCAGTCGGACGCCGGCAGGAGCAAGATGCTGACGGGGGTGGGGGGCTTCGTGCTGG
GGCTCAT-----------------------------------------------------
------------------------------------------------------------
------------------------------------------------------------
------------------------------------------------------------
------------------------------------------------------------
------------------------------------------------------------
------------------------------------------------------------
------------------------------------------------------------
------------------------------------------------------------
------------------------------------------------------------
------------------------------------------------------------
------------------------------------------------------------
------------------------------------------------------------
----------------------------------------
>KJ162433.1_Tachymarptis_melba/1-882
AGCTGCAGCCGGACGGCGCCAGGAGCAAGATGCTGACGGGGGTGGGGGGCTTCGTGCTGG
GGCTCAT-----------------------------------------------------
------------------------------------------------------------
------------------------------------------------------------
------------------------------------------------------------
------------------------------------------------------------
------------------------------------------------------------
------------------------------------------------------------
------------------------------------------------------------
------------------------------------------------------------
------------------------------------------------------------
------------------------------------------------------------
------------------------------------------------------------
------------------------------------------------------------
----------------------------------------
>KJ162434.1_Limosa_limosa/1-626
AGCTGCAGTCGGACGGCGCCAGGAGCAAGATGCTCACGGGGGTGGGGG------------
------------------------------------------------------------
------------------------------------------------------------
------------------------------------------------------------
------------------------------------------------------------
------------------------------------------------------------
------------------------------------------------------------
------------------------------------------------------------
------------------------------------------------------------
------------------------------------------------------------
------------------------------------------------------------
------------------------------------------------------------
------------------------------------------------------------
------------------------------------------------------------
----------------------------------------
>KJ162435.1_Limosa_limosa/1-636
AGCTGCAGTCGGACGGCGCCAGGAGCAAGATGCTCACGGGGGTGGGGG------------
------------------------------------------------------------
------------------------------------------------------------
------------------------------------------------------------
------------------------------------------------------------
------------------------------------------------------------
------------------------------------------------------------
------------------------------------------------------------
------------------------------------------------------------
------------------------------------------------------------
------------------------------------------------------------
------------------------------------------------------------
------------------------------------------------------------
------------------------------------------------------------
----------------------------------------
>KJ162436.1_Limosa_limosa/1-636
AGCTGCAGTCGGACGGCGCCAGGAGCAAGATGCTCACGGGGGTGGGAG------------
------------------------------------------------------------
------------------------------------------------------------
------------------------------------------------------------
------------------------------------------------------------
------------------------------------------------------------
------------------------------------------------------------
------------------------------------------------------------
------------------------------------------------------------
------------------------------------------------------------
------------------------------------------------------------
------------------------------------------------------------
------------------------------------------------------------
------------------------------------------------------------
----------------------------------------
>KJ162437.1_Limosa_limosa/1-671
AGCTGCAGTCGGACGGCGCCAGGAGCAAGATGCTCACGGGGGTGGGGG------------
------------------------------------------------------------
------------------------------------------------------------
------------------------------------------------------------
------------------------------------------------------------
------------------------------------------------------------
------------------------------------------------------------
------------------------------------------------------------
------------------------------------------------------------
------------------------------------------------------------
------------------------------------------------------------
------------------------------------------------------------
------------------------------------------------------------
------------------------------------------------------------
----------------------------------------
>KJ162438.1_Pagophila_eburnea/1-620
GGCTGCAGTCGGACGGCGGCAGGAGCAAGATGCTGACGGGGGTGGGGGGCTTCGTGCTGG
GGCTCAT-----------------------------------------------------
------------------------------------------------------------
------------------------------------------------------------
------------------------------------------------------------
------------------------------------------------------------
------------------------------------------------------------
------------------------------------------------------------
------------------------------------------------------------
------------------------------------------------------------
------------------------------------------------------------
------------------------------------------------------------
------------------------------------------------------------
------------------------------------------------------------
----------------------------------------
>KJ162439.1_Pagophila_eburnea/1-621
GGCTGCAGTCGGACGGCGGCAGGAGCAAGATGCTGACGGGGGTGGGGGGCTTCGTGCTGG
GGCTCAT-----------------------------------------------------
------------------------------------------------------------
------------------------------------------------------------
------------------------------------------------------------
------------------------------------------------------------
------------------------------------------------------------
------------------------------------------------------------
------------------------------------------------------------
------------------------------------------------------------
------------------------------------------------------------
------------------------------------------------------------
------------------------------------------------------------
------------------------------------------------------------
----------------------------------------
>KJ162440.1_Pagophila_eburnea/1-647
AGCTGCAGTCGGACGGCGGCAGGAGCAAGATGCTGACGGGGGTGGGGGGCTTCGTGCTGG
GGCTCAT-----------------------------------------------------
------------------------------------------------------------
------------------------------------------------------------
------------------------------------------------------------
------------------------------------------------------------
------------------------------------------------------------
------------------------------------------------------------
------------------------------------------------------------
------------------------------------------------------------
------------------------------------------------------------
------------------------------------------------------------
------------------------------------------------------------
------------------------------------------------------------
----------------------------------------
>KJ162441.1_Pagophila_eburnea/1-647
AGCTGCAGTCGGACGGCGGCAGGAGCAAGATGCTGACGGGGGTGGGGGGCTTCGTGCTGG
GGCTCAT-----------------------------------------------------
------------------------------------------------------------
------------------------------------------------------------
------------------------------------------------------------
------------------------------------------------------------
------------------------------------------------------------
------------------------------------------------------------
------------------------------------------------------------
------------------------------------------------------------
------------------------------------------------------------
------------------------------------------------------------
------------------------------------------------------------
------------------------------------------------------------
----------------------------------------
>KJ162442.1_Pagophila_eburnea/1-647
AGCTGCAGTCGGACGGCGGCAGGAGCAAGATGCTGACGGGGGTGGGGGGCTTCGTGCTGG
GGCTCAT-----------------------------------------------------
------------------------------------------------------------
------------------------------------------------------------
------------------------------------------------------------
------------------------------------------------------------
------------------------------------------------------------
------------------------------------------------------------
------------------------------------------------------------
------------------------------------------------------------
------------------------------------------------------------
------------------------------------------------------------
------------------------------------------------------------
------------------------------------------------------------
----------------------------------------
>KJ162443.1_Philomachus_pugnax/1-674
AGCTGCAGTCAGACGGCGCCAGGAGCAAGATGCTGACGGGGGTGGGGGGCTTCGTGCTGG
GGCTCAT-----------------------------------------------------
------------------------------------------------------------
------------------------------------------------------------
------------------------------------------------------------
------------------------------------------------------------
------------------------------------------------------------
------------------------------------------------------------
------------------------------------------------------------
------------------------------------------------------------
------------------------------------------------------------
------------------------------------------------------------
------------------------------------------------------------
------------------------------------------------------------
----------------------------------------
>KJ162444.1_Philomachus_pugnax/1-674
AGCTGCAGTCAGACGGCGCCAGGAGCAAGATGCTGACGGGGGTGGGGGGCTTCGTGCTGG
GGCTCAT-----------------------------------------------------
------------------------------------------------------------
------------------------------------------------------------
------------------------------------------------------------
------------------------------------------------------------
------------------------------------------------------------
------------------------------------------------------------
------------------------------------------------------------
------------------------------------------------------------
------------------------------------------------------------
------------------------------------------------------------
------------------------------------------------------------
------------------------------------------------------------
----------------------------------------
>KJ162445.1_Philomachus_pugnax/1-655
AGCTGCAGTCAGACGGCGCCAGGAGCAAGATGCTGACGGGGGTGGGGG------------
------------------------------------------------------------
------------------------------------------------------------
------------------------------------------------------------
------------------------------------------------------------
------------------------------------------------------------
------------------------------------------------------------
------------------------------------------------------------
------------------------------------------------------------
------------------------------------------------------------
------------------------------------------------------------
------------------------------------------------------------
------------------------------------------------------------
------------------------------------------------------------
----------------------------------------
>KJ162446.1_Philomachus_pugnax/1-655
AGCTGCAGTCGGACGGCGCCAGGAGCAAGATGCTGACGGGGGTGGGGG------------
------------------------------------------------------------
------------------------------------------------------------
------------------------------------------------------------
------------------------------------------------------------
------------------------------------------------------------
------------------------------------------------------------
------------------------------------------------------------
------------------------------------------------------------
------------------------------------------------------------
------------------------------------------------------------
------------------------------------------------------------
------------------------------------------------------------
------------------------------------------------------------
----------------------------------------
>KJ162447.1_Philomachus_pugnax/1-648
AGCTGCAGTCGGACGGCGCCAGGAGCAAGATGCTGACGGGGGTGGGGGGCTTCGTGCTGG
GGCTCAT-----------------------------------------------------
------------------------------------------------------------
------------------------------------------------------------
------------------------------------------------------------
------------------------------------------------------------
------------------------------------------------------------
------------------------------------------------------------
------------------------------------------------------------
------------------------------------------------------------
------------------------------------------------------------
------------------------------------------------------------
------------------------------------------------------------
------------------------------------------------------------
----------------------------------------
>KJ162448.1_Philomachus_pugnax/1-655
AGCTGCAGTCAGACGGCGCCAGGAGCAAGATGCTGACGGGGGTGGGGG------------
------------------------------------------------------------
------------------------------------------------------------
------------------------------------------------------------
------------------------------------------------------------
------------------------------------------------------------
------------------------------------------------------------
------------------------------------------------------------
------------------------------------------------------------
------------------------------------------------------------
------------------------------------------------------------
------------------------------------------------------------
------------------------------------------------------------
------------------------------------------------------------
----------------------------------------
>KJ162449.1_Ciconia_ciconia/1-707
AGCTGCAGTCGGACGCCGGCAGGAGCAAGATGCTGACGGGGGTGGGGGGCTTCGTGCTGG
GGCTCA------------------------------------------------------
------------------------------------------------------------
------------------------------------------------------------
------------------------------------------------------------
------------------------------------------------------------
------------------------------------------------------------
------------------------------------------------------------
------------------------------------------------------------
------------------------------------------------------------
------------------------------------------------------------
------------------------------------------------------------
------------------------------------------------------------
------------------------------------------------------------
----------------------------------------
>KJ162450.1_Ciconia_ciconia/1-708
AGCTGCAGTCGGACGCCGGCAGGAGCAAGATGCTGACGGGGGTGGGGGGCTTCGTGCTGG
GGCTCAT-----------------------------------------------------
------------------------------------------------------------
------------------------------------------------------------
------------------------------------------------------------
------------------------------------------------------------
------------------------------------------------------------
------------------------------------------------------------
------------------------------------------------------------
------------------------------------------------------------
------------------------------------------------------------
------------------------------------------------------------
------------------------------------------------------------
------------------------------------------------------------
----------------------------------------
>KJ162451.1_Ciconia_ciconia/1-708
AGCTGCAGTCGGACGCCGGCAGGAGCAAGATGCTGACGGGGGTGGGGGGCTTCGTGCTGG
GGCTCAT-----------------------------------------------------
------------------------------------------------------------
------------------------------------------------------------
------------------------------------------------------------
------------------------------------------------------------
------------------------------------------------------------
------------------------------------------------------------
------------------------------------------------------------
------------------------------------------------------------
------------------------------------------------------------
------------------------------------------------------------
------------------------------------------------------------
------------------------------------------------------------
----------------------------------------
>KJ162452.1_Ciconia_ciconia/1-708
AGCTGCAGTCGGACGCCGGCAGGAGCAAGATGCTGACGGGGGTGGGGGGCTTCGTGCTGG
GGCTCAT-----------------------------------------------------
------------------------------------------------------------
------------------------------------------------------------
------------------------------------------------------------
------------------------------------------------------------
------------------------------------------------------------
------------------------------------------------------------
------------------------------------------------------------
------------------------------------------------------------
------------------------------------------------------------
------------------------------------------------------------
------------------------------------------------------------
------------------------------------------------------------
----------------------------------------
>KJ162453.1_Ciconia_ciconia/1-708
AGCTGCAGTCGGACGCCGGCAGGAGCAAGATGCTGACGGGGGTGGGGGGCTTCGTGCTGG
GGCTCAT-----------------------------------------------------
------------------------------------------------------------
------------------------------------------------------------
------------------------------------------------------------
------------------------------------------------------------
------------------------------------------------------------
------------------------------------------------------------
------------------------------------------------------------
------------------------------------------------------------
------------------------------------------------------------
------------------------------------------------------------
------------------------------------------------------------
------------------------------------------------------------
----------------------------------------
>KJ162454.1_Bubulcus_ibis/1-718
AGGTGCAGTCGGACGCCGCCAGGAGCAAGATGCTGACGGGGGTGGGGGGCTTCGTGCTGG
GGCTCAT-----------------------------------------------------
------------------------------------------------------------
------------------------------------------------------------
------------------------------------------------------------
------------------------------------------------------------
------------------------------------------------------------
------------------------------------------------------------
------------------------------------------------------------
------------------------------------------------------------
------------------------------------------------------------
------------------------------------------------------------
------------------------------------------------------------
------------------------------------------------------------
----------------------------------------
>KJ162455.1_Bubulcus_ibis/1-718
AGGTGCAGTCGGACGCCGCCAGGAGCAAGATGCTGACGGGGGTGGGGGGCTTCGTGCTGG
GGCTCAT-----------------------------------------------------
------------------------------------------------------------
------------------------------------------------------------
------------------------------------------------------------
------------------------------------------------------------
------------------------------------------------------------
------------------------------------------------------------
------------------------------------------------------------
------------------------------------------------------------
------------------------------------------------------------
------------------------------------------------------------
------------------------------------------------------------
------------------------------------------------------------
----------------------------------------
>KJ162456.1_Bubulcus_ibis/1-718
AGGTGCAGTCGGACGCCGCCAGGAGCAAGATGCTGACGGGGGTGGGGGGCTTCGTGCTGG
GGCTCAT-----------------------------------------------------
------------------------------------------------------------
------------------------------------------------------------
------------------------------------------------------------
------------------------------------------------------------
------------------------------------------------------------
------------------------------------------------------------
------------------------------------------------------------
------------------------------------------------------------
------------------------------------------------------------
------------------------------------------------------------
------------------------------------------------------------
------------------------------------------------------------
----------------------------------------
>KJ162457.1_Ardea_cinerea/1-718
AGCTGCAGTCGGACGCCGCCAGGAGCAAGATGCTGACGGGGGTGGGGGGCTTCGTGCTGG
GGCTCAT-----------------------------------------------------
------------------------------------------------------------
------------------------------------------------------------
------------------------------------------------------------
------------------------------------------------------------
------------------------------------------------------------
------------------------------------------------------------
------------------------------------------------------------
------------------------------------------------------------
------------------------------------------------------------
------------------------------------------------------------
------------------------------------------------------------
------------------------------------------------------------
----------------------------------------
>KJ162458.1_Ardea_cinerea/1-719
AGGTGCAGTCGGACGCCGCCAGGAGCAAGATGCTGACGGGGGTGGGGGGCTTCGTGCTGG
GGCTCAT-----------------------------------------------------
------------------------------------------------------------
------------------------------------------------------------
------------------------------------------------------------
------------------------------------------------------------
------------------------------------------------------------
------------------------------------------------------------
------------------------------------------------------------
------------------------------------------------------------
------------------------------------------------------------
------------------------------------------------------------
------------------------------------------------------------
------------------------------------------------------------
----------------------------------------
>KJ162459.1_Columba_livia/1-637
AGCTGCAGTCAGACGGCGCCAGGAGCAAGATGCTGACGGGGGTGGGCG------------
------------------------------------------------------------
------------------------------------------------------------
------------------------------------------------------------
------------------------------------------------------------
------------------------------------------------------------
------------------------------------------------------------
------------------------------------------------------------
------------------------------------------------------------
------------------------------------------------------------
------------------------------------------------------------
------------------------------------------------------------
------------------------------------------------------------
------------------------------------------------------------
----------------------------------------
>KJ162460.1_Columba_livia/1-637
AGCTGCAGTCGGACGGCGCCAGGAGCAAGATGCTGACGGGGGTGGGCG------------
------------------------------------------------------------
------------------------------------------------------------
------------------------------------------------------------
------------------------------------------------------------
------------------------------------------------------------
------------------------------------------------------------
------------------------------------------------------------
------------------------------------------------------------
------------------------------------------------------------
------------------------------------------------------------
------------------------------------------------------------
------------------------------------------------------------
------------------------------------------------------------
----------------------------------------
>KJ162461.1_Columba_livia/1-637
AGCTGCAGTCGGACGGCGCCAGGAGCAAGATGCTGACGGGGGTGGGCG------------
------------------------------------------------------------
------------------------------------------------------------
------------------------------------------------------------
------------------------------------------------------------
------------------------------------------------------------
------------------------------------------------------------
------------------------------------------------------------
------------------------------------------------------------
------------------------------------------------------------
------------------------------------------------------------
------------------------------------------------------------
------------------------------------------------------------
------------------------------------------------------------
----------------------------------------
>KJ162462.1_Alcedo_atthis/1-600
AGCTGCCGTCGGACAGCGGGCGCAGCAAGATGCTGACGGGGGTGGTGG------------
------------------------------------------------------------
------------------------------------------------------------
------------------------------------------------------------
------------------------------------------------------------
------------------------------------------------------------
------------------------------------------------------------
------------------------------------------------------------
------------------------------------------------------------
------------------------------------------------------------
------------------------------------------------------------
------------------------------------------------------------
------------------------------------------------------------
------------------------------------------------------------
----------------------------------------
>KJ162463.1_Alcedo_atthis/1-600
AGCTGCCGTCGGACGGCGGGCGCAGCAAGATGCTGACGGGGGTGGTGG------------
------------------------------------------------------------
------------------------------------------------------------
------------------------------------------------------------
------------------------------------------------------------
------------------------------------------------------------
------------------------------------------------------------
------------------------------------------------------------
------------------------------------------------------------
------------------------------------------------------------
------------------------------------------------------------
------------------------------------------------------------
------------------------------------------------------------
------------------------------------------------------------
----------------------------------------
>KJ162469.1_Alcedo_atthis/1-488
----------AGACGGCGGGCGCAGCAAGATGCTGACGGGGGTGGTGG------------
------------------------------------------------------------
------------------------------------------------------------
------------------------------------------------------------
------------------------------------------------------------
------------------------------------------------------------
------------------------------------------------------------
------------------------------------------------------------
------------------------------------------------------------
------------------------------------------------------------
------------------------------------------------------------
------------------------------------------------------------
------------------------------------------------------------
------------------------------------------------------------
----------------------------------------
>KJ162470.1_Rallus_aquaticus/1-643
AGCTGCAGTCGGATGCTGCCAGGAGCAAGATGCTCACGGGGGTTGGGGGGTTCGTGCTGG
GGCTCAT-----------------------------------------------------
------------------------------------------------------------
------------------------------------------------------------
------------------------------------------------------------
------------------------------------------------------------
------------------------------------------------------------
------------------------------------------------------------
------------------------------------------------------------
------------------------------------------------------------
------------------------------------------------------------
------------------------------------------------------------
------------------------------------------------------------
------------------------------------------------------------
----------------------------------------
>KJ162471.1_Rallus_aquaticus/1-643
AGCTGCAGTCGGATGCTGCCAGGAGCAAGATGCTCACGGGGGTTGGGGGGTTCGTGCTGG
GGCTCAT-----------------------------------------------------
------------------------------------------------------------
------------------------------------------------------------
------------------------------------------------------------
------------------------------------------------------------
------------------------------------------------------------
------------------------------------------------------------
------------------------------------------------------------
------------------------------------------------------------
------------------------------------------------------------
------------------------------------------------------------
------------------------------------------------------------
------------------------------------------------------------
----------------------------------------
>KJ162472.1_Tauraco_hartlaubi/1-668
AGCTGCAGTCGGACGCCGGCAGGAGCAAGATGCTGACGGGGGTGGGGGGCTTCGTGCTGG
GGCTCAT-----------------------------------------------------
------------------------------------------------------------
------------------------------------------------------------
------------------------------------------------------------
------------------------------------------------------------
------------------------------------------------------------
------------------------------------------------------------
------------------------------------------------------------
------------------------------------------------------------
------------------------------------------------------------
------------------------------------------------------------
------------------------------------------------------------
------------------------------------------------------------
----------------------------------------
>KJ162473.1_Tauraco_hartlaubi/1-706
AGCTGCAGTCGGACGCCGGCAGGAGCAAGATGCTGACGGGGGTGGGGGGCTTCGTGCTGG
GGCTCAT-----------------------------------------------------
------------------------------------------------------------
------------------------------------------------------------
------------------------------------------------------------
------------------------------------------------------------
------------------------------------------------------------
------------------------------------------------------------
------------------------------------------------------------
------------------------------------------------------------
------------------------------------------------------------
------------------------------------------------------------
------------------------------------------------------------
------------------------------------------------------------
----------------------------------------
>KJ162474.1_Tauraco_hartlaubi/1-657
AGCTGCAGTCGGACGCCGGCAGGAGCAAGATGCTGACGGGGGTGGGGGGCTTCGTGCTGG
GGCTCAT-----------------------------------------------------
------------------------------------------------------------
------------------------------------------------------------
------------------------------------------------------------
------------------------------------------------------------
------------------------------------------------------------
------------------------------------------------------------
------------------------------------------------------------
------------------------------------------------------------
------------------------------------------------------------
------------------------------------------------------------
------------------------------------------------------------
------------------------------------------------------------
----------------------------------------
>KJ162475.1_Tauraco_hartlaubi/1-657
AGCTGCAGTCGGACGCCGGCAGGAGCAAGATGCTGACGGGGGTGGGGGGCTTCGTGCTGG
GGCTCAT-----------------------------------------------------
------------------------------------------------------------
------------------------------------------------------------
------------------------------------------------------------
------------------------------------------------------------
------------------------------------------------------------
------------------------------------------------------------
------------------------------------------------------------
------------------------------------------------------------
------------------------------------------------------------
------------------------------------------------------------
------------------------------------------------------------
------------------------------------------------------------
----------------------------------------
>KJ162476.1_Cyanopica_cyanus/1-777
GGATGCCAACGGACACTGCCCACAGCAAGATTCTGATGGGGATCGGGGACTTCGTGTTGG
GCTTCAT-----------------------------------------------------
------------------------------------------------------------
------------------------------------------------------------
------------------------------------------------------------
------------------------------------------------------------
------------------------------------------------------------
------------------------------------------------------------
------------------------------------------------------------
------------------------------------------------------------
------------------------------------------------------------
------------------------------------------------------------
------------------------------------------------------------
------------------------------------------------------------
----------------------------------------
>KJ162477.1_Cyanopica_cyanus/1-777
AGATGCCAGCAGACACTGCCCGCAGCAAGATTCTGACGGGGATCGGGGACTTCGTGTTGG
GCTTCAT-----------------------------------------------------
------------------------------------------------------------
------------------------------------------------------------
------------------------------------------------------------
------------------------------------------------------------
------------------------------------------------------------
------------------------------------------------------------
------------------------------------------------------------
------------------------------------------------------------
------------------------------------------------------------
------------------------------------------------------------
------------------------------------------------------------
------------------------------------------------------------
----------------------------------------
>KJ162478.1_Cyanopica_cyanus/1-777
GGATGCCAACGGACACTGCCCACAGCAAGATTCTGATGGGGATCGGGGACTTCGTGTTGG
GCTTCAT-----------------------------------------------------
------------------------------------------------------------
------------------------------------------------------------
------------------------------------------------------------
------------------------------------------------------------
------------------------------------------------------------
------------------------------------------------------------
------------------------------------------------------------
------------------------------------------------------------
------------------------------------------------------------
------------------------------------------------------------
------------------------------------------------------------
------------------------------------------------------------
----------------------------------------
>KJ162479.1_Cyanopica_cyanus/1-797
GGATGCCAGCGGACACTGCCCGCAGCAAGATTCTGATGGGGATCGGGGACTTCGTGTTAG
GCTTCAT-----------------------------------------------------
------------------------------------------------------------
------------------------------------------------------------
------------------------------------------------------------
------------------------------------------------------------
------------------------------------------------------------
------------------------------------------------------------
------------------------------------------------------------
------------------------------------------------------------
------------------------------------------------------------
------------------------------------------------------------
------------------------------------------------------------
------------------------------------------------------------
----------------------------------------
>KJ162480.1_Cyanopica_cyanus/1-777
AGATGCCAGCGGACACTGCCCGCAGCAAGATTCTGACGGGGATCGGGGACTTCGTGTTGG
GCTTCAT-----------------------------------------------------
------------------------------------------------------------
------------------------------------------------------------
------------------------------------------------------------
------------------------------------------------------------
------------------------------------------------------------
------------------------------------------------------------
------------------------------------------------------------
------------------------------------------------------------
------------------------------------------------------------
------------------------------------------------------------
------------------------------------------------------------
------------------------------------------------------------
----------------------------------------
>KJ162481.1_Cyanopica_cyanus/1-799
AGATGCCAGCGGACACTGCCCGCAGCAAGATTCTGACGGGGATCGGGGACTTCGTGTTGG
GCTTCAT-----------------------------------------------------
------------------------------------------------------------
------------------------------------------------------------
------------------------------------------------------------
------------------------------------------------------------
------------------------------------------------------------
------------------------------------------------------------
------------------------------------------------------------
------------------------------------------------------------
------------------------------------------------------------
------------------------------------------------------------
------------------------------------------------------------
------------------------------------------------------------
----------------------------------------
>KJ162482.1_Philetairus_socius/1-1552
AGATGCCGCCGGACGCCGCCCSCAGCAAGATGCTGACGGGGATCGGGGGCTCCGTGTTGG
GCTTCAT-----------------------------------------------------
------------------------------------------------------------
------------------------------------------------------------
------------------------------------------------------------
------------------------------------------------------------
------------------------------------------------------------
------------------------------------------------------------
------------------------------------------------------------
------------------------------------------------------------
------------------------------------------------------------
------------------------------------------------------------
------------------------------------------------------------
------------------------------------------------------------
----------------------------------------
>KJ162483.1_Dendrocopos_major/1-684
AGCTGCAGGGGGATGCAGGACGCAGCAAGATGCTGACAGGGGTGGGAGGCTTTGTGCTGG
GCTTGGT-----------------------------------------------------
------------------------------------------------------------
------------------------------------------------------------
------------------------------------------------------------
------------------------------------------------------------
------------------------------------------------------------
------------------------------------------------------------
------------------------------------------------------------
------------------------------------------------------------
------------------------------------------------------------
------------------------------------------------------------
------------------------------------------------------------
------------------------------------------------------------
----------------------------------------
>KJ162484.1_Dendrocopos_major/1-701
AGCTGCAGGGGGACGCAGGACGCAGCAAGATGCTGACAGGGGTGGGAGGCTTTGTGCTGG
GCTTGGT-----------------------------------------------------
------------------------------------------------------------
------------------------------------------------------------
------------------------------------------------------------
------------------------------------------------------------
------------------------------------------------------------
------------------------------------------------------------
------------------------------------------------------------
------------------------------------------------------------
------------------------------------------------------------
------------------------------------------------------------
------------------------------------------------------------
------------------------------------------------------------
----------------------------------------
>KJ162485.1_Dendrocopos_major/1-607
------------------------------------------------------------
------------------------------------------------------------
------------------------------------------------------------
------------------------------------------------------------
------------------------------------------------------------
------------------------------------------------------------
------------------------------------------------------------
------------------------------------------------------------
------------------------------------------------------------
------------------------------------------------------------
------------------------------------------------------------
------------------------------------------------------------
------------------------------------------------------------
------------------------------------------------------------
----------------------------------------
>KJ162486.1_Jynx_torquilla/1-1090
AGCTGCAGGGGGATGCAGGACGCAGCAAGATGCTGACAGGGGTGGGAGGCTTTGTGCTGG
GCTTGGT-----------------------------------------------------
------------------------------------------------------------
------------------------------------------------------------
------------------------------------------------------------
------------------------------------------------------------
------------------------------------------------------------
------------------------------------------------------------
------------------------------------------------------------
------------------------------------------------------------
------------------------------------------------------------
------------------------------------------------------------
------------------------------------------------------------
------------------------------------------------------------
----------------------------------------
>KJ162487.1_Bulweria_bulwerii/1-677
AGGTGCAGTCAGACGGCGCCAGGAGCAAGATGCTCACGGGGGTGGGGG------------
------------------------------------------------------------
------------------------------------------------------------
------------------------------------------------------------
------------------------------------------------------------
------------------------------------------------------------
------------------------------------------------------------
------------------------------------------------------------
------------------------------------------------------------
------------------------------------------------------------
------------------------------------------------------------
------------------------------------------------------------
------------------------------------------------------------
------------------------------------------------------------
----------------------------------------
>KJ162488.1_Bulweria_bulwerii/1-677
AGGTGCAGTCAGACGGCGCCAGGAGCAAGATGCTCACGGGGGTGGGGG------------
------------------------------------------------------------
------------------------------------------------------------
------------------------------------------------------------
------------------------------------------------------------
------------------------------------------------------------
------------------------------------------------------------
------------------------------------------------------------
------------------------------------------------------------
------------------------------------------------------------
------------------------------------------------------------
------------------------------------------------------------
------------------------------------------------------------
------------------------------------------------------------
----------------------------------------
>KJ162489.1_Bulweria_bulwerii/1-689
AGGTGCAGTCAGACGGCGCCAGGAGCAAGATGCTCACGGGGGTGGGGG------------
------------------------------------------------------------
------------------------------------------------------------
------------------------------------------------------------
------------------------------------------------------------
------------------------------------------------------------
------------------------------------------------------------
------------------------------------------------------------
------------------------------------------------------------
------------------------------------------------------------
------------------------------------------------------------
------------------------------------------------------------
------------------------------------------------------------
------------------------------------------------------------
----------------------------------------
>KJ162490.1_Bulweria_bulwerii/1-677
AGGTGCAGTCAGACGGCGCCAGGAGCAAGATGCTCACGGGGGTGGGGG------------
------------------------------------------------------------
------------------------------------------------------------
------------------------------------------------------------
------------------------------------------------------------
------------------------------------------------------------
------------------------------------------------------------
------------------------------------------------------------
------------------------------------------------------------
------------------------------------------------------------
------------------------------------------------------------
------------------------------------------------------------
------------------------------------------------------------
------------------------------------------------------------
----------------------------------------
>KJ162491.1_Procellaria_aequinoctialis/1-709
AGGTGCAGTCAGACGGCGCCAGGAGCAAGATGCTCACGGGGGTGGGGGGCTTCGTGCTGG
GGCTCAT-----------------------------------------------------
------------------------------------------------------------
------------------------------------------------------------
------------------------------------------------------------
------------------------------------------------------------
------------------------------------------------------------
------------------------------------------------------------
------------------------------------------------------------
------------------------------------------------------------
------------------------------------------------------------
------------------------------------------------------------
------------------------------------------------------------
------------------------------------------------------------
----------------------------------------
>KJ162492.1_Procellaria_aequinoctialis/1-709
AGGTGCAGTCAGACGGCGCCAGGAGCAAGATGCTCACGGGGGTGGGGGGCTTCGTGCTGG
GGCTCAT-----------------------------------------------------
------------------------------------------------------------
------------------------------------------------------------
------------------------------------------------------------
------------------------------------------------------------
------------------------------------------------------------
------------------------------------------------------------
------------------------------------------------------------
------------------------------------------------------------
------------------------------------------------------------
------------------------------------------------------------
------------------------------------------------------------
------------------------------------------------------------
----------------------------------------
>KJ162493.1_Procellaria_aequinoctialis/1-709
AGGTGCAGTCAGACGGCGCCAGGAGCAAGATGCTCACGGGGGTGGGGGGCTTCGTGCTGG
GGCTCAT-----------------------------------------------------
------------------------------------------------------------
------------------------------------------------------------
------------------------------------------------------------
------------------------------------------------------------
------------------------------------------------------------
------------------------------------------------------------
------------------------------------------------------------
------------------------------------------------------------
------------------------------------------------------------
------------------------------------------------------------
------------------------------------------------------------
------------------------------------------------------------
----------------------------------------
>KJ162494.1_Procellaria_aequinoctialis/1-709
AGGTGCAGTCAGACGGCGCCAGGAGCAAGATGCTCACGGGGGTGGGGGGCTTCGTGCTGG
GGCTCAT-----------------------------------------------------
------------------------------------------------------------
------------------------------------------------------------
------------------------------------------------------------
------------------------------------------------------------
------------------------------------------------------------
------------------------------------------------------------
------------------------------------------------------------
------------------------------------------------------------
------------------------------------------------------------
------------------------------------------------------------
------------------------------------------------------------
------------------------------------------------------------
----------------------------------------
>KJ162495.1_Procellaria_aequinoctialis/1-709
AGGTGCAGTCAGACGGCGCCAGGAGCAAGATGCTCACGGGGGTGGGGGGCTTCGTGCTGG
GGCTCAT-----------------------------------------------------
------------------------------------------------------------
------------------------------------------------------------
------------------------------------------------------------
------------------------------------------------------------
------------------------------------------------------------
------------------------------------------------------------
------------------------------------------------------------
------------------------------------------------------------
------------------------------------------------------------
------------------------------------------------------------
------------------------------------------------------------
------------------------------------------------------------
----------------------------------------
>KJ162496.1_Calonectris_diomedea/1-690
AGGTGCAGTCGGATGGCGCCAGGAGCAAGATGCTCACGGGGGTGGGGGGCTTCGTGCTGG
GGCTGAT-----------------------------------------------------
------------------------------------------------------------
------------------------------------------------------------
------------------------------------------------------------
------------------------------------------------------------
------------------------------------------------------------
------------------------------------------------------------
------------------------------------------------------------
------------------------------------------------------------
------------------------------------------------------------
------------------------------------------------------------
------------------------------------------------------------
------------------------------------------------------------
----------------------------------------
>KJ162497.1_Calonectris_diomedea/1-690
AGGTGCAGTCGGACGGCGCCAGGAGCAAGATGCTCACGGGGGTGGGGGGCTTCGTGCTGG
GGCTGAT-----------------------------------------------------
------------------------------------------------------------
------------------------------------------------------------
------------------------------------------------------------
------------------------------------------------------------
------------------------------------------------------------
------------------------------------------------------------
------------------------------------------------------------
------------------------------------------------------------
------------------------------------------------------------
------------------------------------------------------------
------------------------------------------------------------
------------------------------------------------------------
----------------------------------------
>KJ162498.1_Calonectris_diomedea/1-688
AGGTGCAGTCGGACGGCGCCAGGAGCAAGATGCTCACGGGGGTGGGGGGCTTCGTGCTGG
GGCTGAT-----------------------------------------------------
------------------------------------------------------------
------------------------------------------------------------
------------------------------------------------------------
------------------------------------------------------------
------------------------------------------------------------
------------------------------------------------------------
------------------------------------------------------------
------------------------------------------------------------
------------------------------------------------------------
------------------------------------------------------------
------------------------------------------------------------
------------------------------------------------------------
----------------------------------------
>KJ162499.1_Calonectris_diomedea/1-671
AGGTGCAGTCGGACGGCGCCAGGAGCAAGATGCTCACGGGGGTGGGGG------------
------------------------------------------------------------
------------------------------------------------------------
------------------------------------------------------------
------------------------------------------------------------
------------------------------------------------------------
------------------------------------------------------------
------------------------------------------------------------
------------------------------------------------------------
------------------------------------------------------------
------------------------------------------------------------
------------------------------------------------------------
------------------------------------------------------------
------------------------------------------------------------
----------------------------------------
>KJ162500.1_Diomedea_exulans/1-708
AGGTGCAGGCCGACGGCGCCAGGAGCAAGATGCTCACGGGGGTGGGGGGCTTCGTGCTGG
GGCTCAT-----------------------------------------------------
------------------------------------------------------------
------------------------------------------------------------
------------------------------------------------------------
------------------------------------------------------------
------------------------------------------------------------
------------------------------------------------------------
------------------------------------------------------------
------------------------------------------------------------
------------------------------------------------------------
------------------------------------------------------------
------------------------------------------------------------
------------------------------------------------------------
----------------------------------------
>KJ162501.1_Diomedea_exulans/1-708
AGGTGCAGGCCGACGGCGCCAGGAGCAAGATGCTCACGGGGGTGGGGGGCTTCGTGCTGG
GGCTCAT-----------------------------------------------------
------------------------------------------------------------
------------------------------------------------------------
------------------------------------------------------------
------------------------------------------------------------
------------------------------------------------------------
------------------------------------------------------------
------------------------------------------------------------
------------------------------------------------------------
------------------------------------------------------------
------------------------------------------------------------
------------------------------------------------------------
------------------------------------------------------------
----------------------------------------
>KJ162502.1_Diomedea_exulans/1-708
AGGTGCAGGCCGACGGCGCCAGGAGCAAGATGCTCACGGGGGTGGGGGGCTTCGTGCTGG
GGCTCAT-----------------------------------------------------
------------------------------------------------------------
------------------------------------------------------------
------------------------------------------------------------
------------------------------------------------------------
------------------------------------------------------------
------------------------------------------------------------
------------------------------------------------------------
------------------------------------------------------------
------------------------------------------------------------
------------------------------------------------------------
------------------------------------------------------------
------------------------------------------------------------
----------------------------------------
>KJ162503.1_Halobaena_caerulea/1-707
AGGTGCAGTCGGATGGCGCCAGGAGCAAGATGCTCACGGGGGTGGGGGGCTTCGTGCTGG
GGCTCAT-----------------------------------------------------
------------------------------------------------------------
------------------------------------------------------------
------------------------------------------------------------
------------------------------------------------------------
------------------------------------------------------------
------------------------------------------------------------
------------------------------------------------------------
------------------------------------------------------------
------------------------------------------------------------
------------------------------------------------------------
------------------------------------------------------------
------------------------------------------------------------
----------------------------------------
>KJ162504.1_Halobaena_caerulea/1-693
AGGTGCAGTCGGATGGCGCCAGGAGCAAGATGCTCACGGGGGTGGGGGGCTTCGTGCTGG
GGCTCAT-----------------------------------------------------
------------------------------------------------------------
------------------------------------------------------------
------------------------------------------------------------
------------------------------------------------------------
------------------------------------------------------------
------------------------------------------------------------
------------------------------------------------------------
------------------------------------------------------------
------------------------------------------------------------
------------------------------------------------------------
------------------------------------------------------------
------------------------------------------------------------
----------------------------------------
>KJ162505.1_Halobaena_caerulea/1-706
AGGTGCAGTCGGATGGCGCCAGGAGCAAGATGCTCACGGGGGTGGGGGGCTTCGTGCTGG
GGCTCGT-----------------------------------------------------
------------------------------------------------------------
------------------------------------------------------------
------------------------------------------------------------
------------------------------------------------------------
------------------------------------------------------------
------------------------------------------------------------
------------------------------------------------------------
------------------------------------------------------------
------------------------------------------------------------
------------------------------------------------------------
------------------------------------------------------------
------------------------------------------------------------
----------------------------------------
>KJ162506.1_Halobaena_caerulea/1-706
AGGTGCAGTCGGACGGCGCCAGGAGCAAGATGCTCACGGGGGTGGGGGGCTTCGTGCTGG
GGCTCGT-----------------------------------------------------
------------------------------------------------------------
------------------------------------------------------------
------------------------------------------------------------
------------------------------------------------------------
------------------------------------------------------------
------------------------------------------------------------
------------------------------------------------------------
------------------------------------------------------------
------------------------------------------------------------
------------------------------------------------------------
------------------------------------------------------------
------------------------------------------------------------
----------------------------------------
>KJ162507.1_Oceanodroma_castro/1-698
AGGTGCAGTCAGACACCGCCAGGAGCAAGATGCTCACGGGGGTGGGGGGCTTCGTGCTGG
GGCTCAT-----------------------------------------------------
------------------------------------------------------------
------------------------------------------------------------
------------------------------------------------------------
------------------------------------------------------------
------------------------------------------------------------
------------------------------------------------------------
------------------------------------------------------------
------------------------------------------------------------
------------------------------------------------------------
------------------------------------------------------------
[truncated: 99,619 more chars]
