# Supplementary material for: 100 million years of multigene family evolution: origin and evolution of the avian MHC class IIB
Source: BMC Genomics. 2017 Jun 13;18:460. doi: 10.1186/s12864-017-3839-7 (PMC5470263; doi:10.1186/s12864-017-3839-7)
Supplement: Supplementary file 11 — Fasta format alignments of all MHCIIB sequences used for analysis. Separate alignments are provided for each exon and intron comprised between exon 1 to exon 4. Two alignments are provided for each region, one including all sequences retrievable and one including all accessions for which exon 3 was available. For the latter, all accession were retained for all regions, even if no sequence data was available. (ZIP 354 kb) [file 12864_2017_3839_MOESM11_ESM.zip › int1.fas]

>Accipitriformes_Accipiter_gentilis__EF370953.1/1-217
GTGAGCTCAGAGCCGGGGC--------------------------------------AC---------------GGGGAGGGTGTTG------------GTGGGGTTGGATCCCACACGTGCCCT---GGCAGGTGCTGGGGGTCTGGGGTT-----GGGG------------------CCCCCCAGCCCCTGGGACCACCCTGCAGGTGGGGGA----GACCTGCCCCCACCGAATCCCTCGTCCTGTCATCTGTCCTCCGTGGGCCCTGGGAGCAGCGGGCTCCAGGTGAGA-CCCGGTTCCCAAACGGTT----TGGGGATGATGCT---------------------CCCCGCCCTCGCTGAACCCCGG-GAAGCGCCTCTTGGCCCAGTTCTGCTCTG--GC-------------------------------------------------------------------------------TCCCTCCTGCCCCTCCTTTCCCCTGGGCTCT-----------------------------------------------------------------------------------------------------------------GTCCCCTCCAGCCCTCTCCAGTCCCCAGGCGGAGAAACG--GAGTCCTTGCGGG-----------------------------------GTCAGGATCCCA-TCGCCAGTCCTAGAGCAG-CT---GTGTGGCTCT--GGGGGAGGCTGGGAGGA--GAATGG-TGGT---GGGG-----------------AGGGG-----------------------------------------------------------------------------GCCCCACGGTGCCTCCCTG-CCCTCCCATG----------------------------------------------------------------------------------------------------------------------------------------------------------------------------------ACC---TGCTGTCCCACACAAAC---AG
>Accipitriformes_Aegypius_monachus__EF370954.1/1-217
GTGAGCTCAGAGCCGGGGC--------------------------------------AC---------------GGGGAGGGTGTTG------------GTGGGGATGGATCCCACACGTGCCCT---GGCAGGTACTGGGGGTCTGGGGTT-----GGGG---------------------------------------------CGCTGCTGA----GGGCTGCCCCCACCGAATCCCTCGTCCTGTCGTCCGTCCTCCGCAGGCCCTGGGAGCAAAAGACTCCAGGTGACA-CCTGGTTCCCAAACGGTT----TGGGGATGATGCT---------------------CCCCGCCCTCGCTGAACCCCGG-GAAGCGCCTCTTGGCCCAGTTCTGCTCTG--GC-------------------------------------------------------------------------------TCCCTCCTGCCCCTCCCTTCCCCTGGGCTCT-----------------------------------------------------------------------------------------------------------------GTCCCCTCCAGCTCTCCCCAGTCCCCAGGCGGAGAAACG--GAGTCCTCGCGGG-----------------------------------GTCAGGATCCCA-TCTCCAGTCCTAGCGCAG-CT---GTGTGGCTCT--GGGGGAGGCTGGGAGGA--GAATGG-TGGT---GGGG-----------------AGGGG-----------------------------------------------------------------------------GCCCCACGGTGCCTCCCTG-CCCTCCCATG----------------------------------------------------------------------------------------------------------------------------------------------------------------------------------ACC---TGCTGCCCTGCACAAAC---AG
>Accipitriformes_Aquila_chrysaetos__EF370955.1/1-217
GTGAGCTCAGAGCCGGGGC--------------------------------------AC---------------GGGGAGGGTGTTG------------GTGGGGTTGGATCCTACACGTGCCCT---GGCAGGTACTGGGGGTCTGCGGTT-----GGGG---------------------------------------------GGCCGCTGA----GGGCTGCCCCCACCGAATCCCTCGTCCTGTCGTCCGTCCTCCGCGGGGCCTGGGAGCAGCGGGCTCCAGGTGAGA-CCCGGTTCCCAAACGGTT----TGGGGATGATGCT---------------------CCCCACCCTCGCTGAACCCCAG-GAAGCGCCTCTTGGCCCAGTTCTGCTCTG--GC-------------------------------------------------------------------------------TCCCTCCTGCCCCTCCCTTCCCCTGGGCTCT-----------------------------------------------------------------------------------------------------------------GTCCCCTCCAGCTCTCCCCAGTCCCCAGGCGGAGAAACG--GAGTCCTCGCAGG-----------------------------------GTCAGGATCCCA-TCGCCAGTCCTAGTGCAG-CT---GTGTGGCTCT--GGGGGAGGCTGGGAGGA--GAATGG-TGGT---GGGG-----------------AGGGG-----------------------------------------------------------------------------GCCCCACGGTGCCTCCCTG-CCCTCCCATG----------------------------------------------------------------------------------------------------------------------------------------------------------------------------------ACC---TGCCGCCCTGCACAAAC---AG
>Accipitriformes_Buteo_buteo__EF370956.1/1-217
GTGAGCTCAGAGCCGGGGC--------------------------------------AC---------------GGGGAGGGTGTTG------------GTGGGGCTGGATCCCACGCATGTCCTGAGGGCAGGTCCTGGGGGTCTGGGGTT-----GGGG----------------------------------------------GCCGCTGA----GGGCTGCCCCCACCGAATCCCTCGTCCTGTCATCTGTCCTCTGAGGGCCCTGGGAGCAGCGGGCTCCAGGTGAGA-CCCGGTTCCCAAACGGTT----TGGGGATGATGCT---------------------CCCCGCCCTCGCTGAACCCCGG-GAAGCGCCTCTTGGCCCGGTTCTGCTCTG--GC-------------------------------------------------------------------------------TCCCTCCCGCCCCTCCCTTCCCCTGGGCTCT-----------------------------------------------------------------------------------------------------------------GTCCCCTCCGGCTCTCCCCAGT-------CGGAGAAACG--GAGTCCTGGCGGG-----------------------------------GTCAGGATCCCA-TCTCCAGTCCTAGCGCAG-CT---GAGTGGGTCT--GGGGGAGGCTGGGAAGA--GAATGG-TGGT---G-------------------------------------------------------------------------------------------------------------AGTGCCTCCCTG-CCCTCCCACG----------------------------------------------------------------------------------------------------------------------------------------------------------------------------------ACC---TGCCGCCCTGCACAAAC---AG
>Accipitriformes_Circaetus_gallicus__EF370957.1/1-217
GTGAGCTCAGAGCTGGGGC--------------------------------------AC---------------GGGGAGGGTGTTG------------GTGGGGTTGGATCCTACATGTGCCCT---AGCAGGTACTGGGGGTCTGGGGGG-----GGCA---------------CCGCTGAGAGGCCCCTGGGACCACCCTGCAGGTGGGGGA----GGGCTGTCCCCACCAAATCCCTCGTCCTGTCGTCTGTCCTCCGCAGTCCCTGGGAGCAGTGGGCTCCACGTGAGA-CCCGGTTCCCAAGCGGTT----TGGGGATGATGCT---------------------CCCTGCCCTTGCTGAACCCCGG-GAAGTGCCTCTTGGCCCAGTTCTGCTCTG--GC-------------------------------------------------------------------------------TCCCTCCTGCCCCTCCCTTCCCCTGGGCTCT-----------------------------------------------------------------------------------------------------------------GTCCCCTCCAGCTCTCCCCAGTCCCCAGGCGGAGAAACG--GAGTCCTCGCGGG-----------------------------------GTCAGGATCCCA-TCTCCAGCCCTAGCGCAG-CT---GTGTGGCTCT--GGGGGAGGCTGGGAGGA--GAATGG-TGGT---GGGG-----------------AGGGA-----------------------------------------------------------------------------GCCCCACAGTGCCTCCCTG-CCCTCCCATG----------------------------------------------------------------------------------------------------------------------------------------------------------------------------------ACC---TGCTGCCCTGCACAAAC---AG
>Accipitriformes_Circus_aeruginosus__EF370958.1/1-217
GTGAGCTCAGAGCCAGGGC--------------------------------------AC---------------GGGGAGGGTGTTG------------GTGGGGTTGGATCCCACACGTGCCCT---GG-AGGTGCTGGGGGTCTGGGGTT-----GGGG------------------CCCCCCAGCCCCTGGGACCACCCTGCAGGTGGGGGA----GACCTGCCCCCACCAAATCCCTCGTCCTGTCATCCGTCCTCTGTGGGCCCTGGGAGCAGCAGGCTCCAGGTGAGA-CCCGGTTCCCAAATGGTT----TGGGGATGATGCT---------------------CTCCGCCCTCGCTGAACCCCGG-GAAGCGCCTCTTGGCCCGGTTCTGCTCTG--GC-------------------------------------------------------------------------------TCCCTCCTGCCCCTCCCTTCCCCTGGGCTCT-----------------------------------------------------------------------------------------------------------------GTCCCCTCCAGCCCTCCCCAGTCCCCAGGCGGAGAAACG--GAGTCCTCGTGGG-----------------------------------GTCAGGATCCCA-TCGCCAGTCCTAGAGCAG-CT---GTGTGGCTCT--GGGGGAGGCTGGGAGGA--GAATGG-TAGT---GGGG-----------------AGGGG-----------------------------------------------------------------------------GCCCCACGGTGCCTCCCTG-CCCTCCCATG----------------------------------------------------------------------------------------------------------------------------------------------------------------------------------ACC---TGCCACCCTGCACAAAC---AG
>Accipitriformes_Elanus_caeruleus__EF370959.1/1-217
GTGAGCCGGGACCTGGGGC--------------------------------------AT---------------GGGGAGGCTCTCG------------GTGGGGTCAGGTAC---------------TGGGTGTACTGGGGGTCTGGGCTTGGGGGTTGCCAAGACACCC-----CCCCCCCCGAGCCCCTGGGAGCAGGCTGCAGGTGGG---------------------GGGCCCCTCATCCTGGCATCTG------------CCAAGCAACCGGTCTCTCCAGGGGAGA-CCTGGTTCCCAAACGGTTT---TTGGGAAGACGCT---------------------CCCCGTCCTCGCTGAACCCTGGCAAAGCGCCTCGTGGTCCAGTTCTGCTCCA-------------------------------------------------------------------------------------------GCTCCCTCCCTGCCCCTAGGATCTGT-------------------------------------------------------------------------------------------------------------GTCCCCTTCCAGCTCT------TCCCCAGGCTGAGGAATGGAGAGTCCTCCCGGC-----------------------------------GTCCCGATCCCG-TTGCCAGTCCCGCCGCAG-CT---GGGTGGCTCT--GGGGGAGGCCG---GCA--GAATGG-TGGT---GGGG-----------------AGGGG-----------------------------------------------------------------------------GCTCCACGGTGCCTCCTGG-CCCTCCCGTG----------------------------------------------------------------------------------------------------------------------------------------------------------------------------------ACC---CACCACCCTGCACAAAC---AG
>Accipitriformes_Gyps_africanus__EF370967.1/1-217
GTGAGCTCAGAGCCGGGGC--------------------------------------AC---------------GGGGAGGGTGTTG------------GTGGGGTTGGATCCCACACGTGCCCT---GGCAGGTACTGGGGGTCTGGGGTT-----GGGG---------------------------------------------CGCTGCTGA----GGGCTGCCCCCACCGAATCCCTCGTCCTGTCGTCCGTCCTCCGCAGGCCCTGGGAGCAACAGACTCCAGGTGACA-CCTGGTTCCCAAACGGTT----TGGGGATGATCCT---------------------CCCCACCCTCACTGAACCCCGG-GAAGCGCCTCTTGGCCCAGTTCTGCTCTG--GC-------------------------------------------------------------------------------TCCCTCCTGCCCCTCCCTTCCCCTGGGCTCT-----------------------------------------------------------------------------------------------------------------GGCCCCTCCAGCTCTCCCCAGTCCCCAGGCGGAGAAACG--GAGTCCCCGCGGG-----------------------------------GTCAGGATCCCA-TCTCCAGTCCTGGTGCAG-CT---GTGTGGCTCT--GGGGGAGGCTGGGAGGA--GAATGG-TGGT---GGGG-----------------AGGGG-----------------------------------------------------------------------------GCCCCACGGTGCCTCCCTG-CCCTCCCATG----------------------------------------------------------------------------------------------------------------------------------------------------------------------------------ACC---TGCCGCCCTGCACAAAC---AG
>Accipitriformes_Gyps_africanus__EF370969.1/1-217
GTGAGCTCAGAGCCGGGGC--------------------------------------AC---------------GGGGAGGGTGTTG------------GTGGGGTTGGATCCCACACGTGCCCT---GGCAGGTACTGGGGGTCTGGGGTT-----GAGG---------------------------------------------GGCTGCTGA----GGGCTGCCCCCACCGAATCCCTCGTCCTGTCGTCCGTCCTCCGCAGGCCCTGGGAGCAACAGACTCCAGGTGACA-CCTGGTTCCCAAACGGTT----TGGGGATGATCCT---------------------CCCCACCCTCACTGAACCCCGG-GAAGCGCCTCTTGGCCCAGCTCTGCTCTG--GC-------------------------------------------------------------------------------TCCCTCCTGCCCCTCCCTTCCCCTGGGCTCT-----------------------------------------------------------------------------------------------------------------GGCCCCTCCAGCTCTTCCCAGTCCCCAGGTGGAGAAACG--GAGTCCCCGCGGG-----------------------------------GTCAGGATCCCA-TCTCCAGTCCTGGTGCAG-CT---GTGTGGCTCT--GGGGGAGGCTGGGAGGA--GAATGG-CGGT---GGGG-----------------AGGGG-----------------------------------------------------------------------------GCCCCACGGTGCCTCCCTG-CCCTCCCATG----------------------------------------------------------------------------------------------------------------------------------------------------------------------------------ACC---TGCCGCCCTGCACAAAC---AG
>Accipitriformes_Gyps_africanus__EF370972.1/1-217
GTGAGCTCAGAGCCGGGGC--------------------------------------AC---------------GGGGAGGGTGTTG------------GTGGGGTTGGATCCCACACGTGCCCT---GGCAGGTACTGGGGGTCTGGGGTT-----GGGG---------------------------------------------CGCTGCTGA----GGGCTGCCCCCACCGAATCCCTCGTCCTGTCGTCCGTCCTCCGCAGGCCCTGGGAGCAAAAGACTCCAGGTGACA-CCTGGTTCCCAAACAGTT----TGGGGATGATCCT---------------------CCCCACCCTCACTGAACCCCGG-GAAGCGCCTCTTGGCCCAGTTCTGCTCTG--GC-------------------------------------------------------------------------------TCCCTCCTGCCCCTCCCTTCCCCTGGGCTCT-----------------------------------------------------------------------------------------------------------------GGCCCCTCCAGCTCTCCCCAGTCCCCAGGCGGAGAAACG--GAGTCCCCGCGGG-----------------------------------GTCAGGATCCCA-TCTCCAGTCCTGGCGCAG-CT---GTGTGGCTCT--GGGGGAGGCTGGGAGGA--GAATGG-TGGT---GGGG-----------------AGGGG-----------------------------------------------------------------------------GCCCCACAGTGCCTCCCTG-CCCTCCCATG----------------------------------------------------------------------------------------------------------------------------------------------------------------------------------ACC---TGCCGCCCTGCACAAAC---AG
>Accipitriformes_Gyps_africanus__EF370974.1/1-217
GTGAGCTCAGAGCCGGGGC--------------------------------------AC---------------GGGGAGGGTGTTG------------GTGGGGTTGGATCCCGCACGTGCCCT---GGCAGGTACTGGGGGTCTGGGGTT-----GGGG---------------------------------------------CGCTGCTGA----GGGCTGCCCCCACCGAATCCCTCGTCCTGTCGTCCGTCCTCCGCAGGCCCTGGGAGCAACAGACTCCAGGTGACA-CCTGGTTCCCAAACGGTT----TGGGGATGATCCT---------------------CCCCACCCTCACTGAACCCCGG-GAAGCGCCTCTTGGCCCAGTTCTGCTCTG--GC-------------------------------------------------------------------------------TCCCTCCTGCCCCTCCCTTCCCCTGGGCTCT-----------------------------------------------------------------------------------------------------------------GGCCCCTCCAGCTCTCCCCAGTCCCCAGGCGGAGAAACG--GAGTCCCCGCGGG-----------------------------------GTCAGGATCCCA-TCTCCAGTCCTGGCGCAG-CT---GTGTGGCTCT--GGGGGAGGCTGGGAGGA--GAATGG-TGGT---GGGG-----------------AGGGG-----------------------------------------------------------------------------GCCCCACAGTGCCTCCCTG-CCCTCCCATG----------------------------------------------------------------------------------------------------------------------------------------------------------------------------------ACC---TGCCGCCCTGCACAAAC---AG
>Accipitriformes_Gyps_africanus__EF370990.1/1-217
GTGAGCTCAGAGCCGGGGC--------------------------------------GC---------------GGGGAGGGTGTTG------------GTGGGGTTGGATCCCACACGTGCCCT---GGCAGGTACTGGGGGTCTGGGGTT-----GGGG---------------------------------------------CGCTGCTGA----GGGCTGCCCCCACCGAATCCCTCGTCCTGTCGTCCGTCCTCCGCAGGCCCTGGGAGCAACAGACTCCAGGTGACA-CCTGGTTCCCAAACGGTT----TGGGGATGATCCC---------------------CCCCACCCTCACTGAACCCCGG-GAAGCGCCTCTTGGCCCAGTTCTGCTCTG--GC-------------------------------------------------------------------------------TCCCTCCTGCCCCTCCCTTCCCCTGGGCTCT-----------------------------------------------------------------------------------------------------------------GGCCCCTCCAGCTCTCCCCAGTCCCCAGGCGGAGAAACG--GAGTCCCCGCGGG-----------------------------------GTCAGGATCCCA-TCTCCAGTCCTGGCGCAG-CT---GTGTGGCTCT--GGGGGAGGCTGGGAGGA--GAATGG-TGGT---GGGG-----------------AGGGG-----------------------------------------------------------------------------GCCCCACAGTGCCTCCCTG-CCCTCCCATG----------------------------------------------------------------------------------------------------------------------------------------------------------------------------------ACC---TGCCGCCCTGCACAAAC---AG
>Accipitriformes_Gyps_coprotheres__EF370977.1/1-217
GTGAGCTCAGAGCCGGGGC--------------------------------------AC---------------GGGGAGGGTGTTG------------GTGGGGTTGGATCCCACACGTGCCCT---GGCAGGTACTGGGGGTCTGGGGTT-----GGGG---------------------------------------------CGCTGCTGA----GGGCTGCCCCCATCGAATCCCTCGTCCTGTCGTCCGTCCTCCGCAGGCCCTGGGAGCAACAGAGTCCAGGTGACA-CCTGGTTCCCAAACGGTT----TGGGGATGATCCT---------------------CCCCACCCTCACTGAACCCCGG-GAAGCGCCTCTTGGCCCAGTTCTGCTCTG--GC-------------------------------------------------------------------------------TCCCTCCTGCCCCTCCCTTCCCCTGGGCTCT-----------------------------------------------------------------------------------------------------------------GGCCCCTCCAGCTCTCCCCAGTCCCCAGGCAGAGAAACA--GAGTCCCCGCGGG-----------------------------------GTCAGGATCCCA-TCTCCAGTCCTGGCGCAG-CT---GTGTGGCTCT--GGGGGAGGCTGGGAGGA--GAATGG-TGGT---GGGG-----------------AGGGG-----------------------------------------------------------------------------GCCCCACGGTGCCTCCCTG-CCCTCC----------------------------------------------------------------------------------------------------------------------------------------------------------------------------------------------------TGCACAAAC---AG
>Accipitriformes_Haliaeetus_leucocephalus__GU085500.1/1-217
GTGAGCTCAGAGCCGGGGC--------------------------------------AC---------------GGGCGGGGTGTTG------------GTGGGGTTGGATCCCACACGTGTCCTGAGGGCAGGTACTGGGGGGCTGGGGCT-----GGGG---------------------------------------------GGCCGCCGG----GGGCTGCCCCCACCGAATCCCTCGTCCTGTCGTCTGTCCTCCGCGGGCCCTGGGAGCAGCGGGCTCCAGGTGAGA-CCCGGTTCCCAAACGGTT----TGGGGATGATGCT---------------------CCCCGCCCTCGCTGAACCCCGG-GAAGCGCCTCTGGGCCCGGTTCTGCTCTG--GC-------------------------------------------------------------------------------TCCCTCCTGCCCCTCCCTTCCCCTGGGCTCT-----------------------------------------------------------------------------------------------------------------GTCCCCTCCAGCTCTCCGCAGTCCCCAGGCGGAGAAA-S--GRRKYCYTKSSGG-----------------------------------GTCAGGATCCCA-TCTCCAGTCCTAGCGCAG-CT---GTGTGTCTCT--GGGGGAGGCTGGGAGGA--GAATGGTTGGT---GGGG-----------------AGGGG-----------------------------------------------------------------------------GCCCCAGGGCGTCTTCCTG-CCCTCCCGTG----------------------------------------------------------------------------------------------------------------------------------------------------------------------------------ACCT--TGCCGCCATGCACAAAC---AG
>Accipitriformes_Haliaeetus_leucocephalus__GU085502.1/1-217
GTGAGCTCAGAGCCGGGGC--------------------------------------AC---------------GGGCGGGGTGTTG------------GTGGGGTTGGATCCCACACGTGTCCTGAGGGCAGGTACTGGGGGTCTGGGGCT-----GGGG---------------------------------------------GGCCGCCGG----GGGCTGCCCCCACCGAACCCCTCGTCCTGTCGTCTGTCCTCCGCGGGCCCTGGGAGCAGCGGGCTCCAGGTGAGA-CCCGGTTCCCAAACGGTT----TGGGGATGATGCT---------------------CCCCGCCCTCGCTGAACCCCGG-GAAGCGCCTCTGGGCCCGGTTCTGCTCTG--GC-------------------------------------------------------------------------------TCCCTCCTGCCCCTCCCTTCCCCTGGGCTCT-----------------------------------------------------------------------------------------------------------------GTCCCCTCCAGCTCTCCGCAGTCCCCAGGCGGAGAAACG--GAGTCCTTGCGGG-----------------------------------GTCAGGATCCCA-TCTCCAGTCCTAGCGCAG-CT---GTGTGGCTCT--GGGGGAGGCTGGGAGGA--GAATGG-TGGT---GGGG-----------------AGGGA-----------------------------------------------------------------------------GCCCCACGGTGCCTCCCTG-CCCTCCCGTG----------------------------------------------------------------------------------------------------------------------------------------------------------------------------------ACC---TGCCACCCTGCACAAAC---AG
>Accipitriformes_Milvus_milvus__KJ162427.1/1-217
GTGAGCTCAGAGCCGGGGC--------------------------------------AC---------------GGGCAGGGTGTTG------------GTGGGGCTGGATCCCACACGTGTCCTGAGGGCGGGTAGTGGGGGTCTGGGGCT-----GGGG---------------------------------------------GGCCGCTGA----GGGCTGCCCCCACCGAATCCCTCGTCCTGTCGTCTGTCCTCCGCGGGCCCTGGGAGCAGCGGGCTCCAGGTGAGA-CCCGGTTCCCAAACGGTT----TGGGGATGATGCT---------------------CCCCGCCCTCGCTGAACCCCGG-GAAGCGCCTCTTGGCCCGGTTCTGCTCTG--GC-------------------------------------------------------------------------------TCCCTCCTGCCCCTCCCTTCCCCCGGGCTCT-----------------------------------------------------------------------------------------------------------------GTCCCCTGCAGCTCTCCGCGGTGCCCAGGCGGAGAAGCG--GAGTCCTTGCGGG-----------------------------------GTCAGGATCCCA-TCTCCAGTCCTAGCGCAG-CT---GTGTGGCTCT--GGGGGAGGCTGGGAGGA--GAATGG-TGGT---GGGG-----------------AGGGA-----------------------------------------------------------------------------GCCCCACGGTGCCTCCCTG-CCCTCCCATG----------------------------------------------------------------------------------------------------------------------------------------------------------------------------------ACC---TGCCGCCCTGCACAAAC---AG
>Accipitriformes_Neophron_percnopterus__EF370964.1/1-217
GTGAGCTCAGAGGCGGGGC--------------------------------------AC---------------GGGGAGGGTGTTG------------GTGGGGTTGGCTCCCACACGTGCCCT---GGCAGGCACTGGGGGTCTGGGGTT-----GGGG------------------CCCCCTAGCCCCTGGGACCACCCTGCAGGTGGGGGA----GGGCTGCCCCCACCGAATCCCTCGTCCTGTCGTCTGTCCTCCGCGGGCCCTGGGAGCACCGGGCTCCTGGTGAGA-CCCGGTTCCCAAACGGTT----TGGGGGAGATGCT---------------------CCCCGCCCTCGCTGAACCCCGG-GAAGTGCCTCTTGGCCCAGTTCTGCTCTG--GC-------------------------------------------------------------------------------TCCCTCCTGCCCCTCCCTTCCCCTGGGCTCT-----------------------------------------------------------------------------------------------------------------GTCCCCTCCAGCTCTCCCCAGTCCCCAG-----GAAACG--GAGTCCTCGCGGG-----------------------------------GTCCGGATCCCA-TCGCCAGTCCTAGCGCAG-CT---GTGTGGCTCT--GGGGGAGGCTGGGAGGA--GAATGG-TGGT---GGGG-----------------AGGGG-----------------------------------------------------------------------------GCCCCACGGTGCCTCCCTG-CCCTCCCATG----------------------------------------------------------------------------------------------------------------------------------------------------------------------------------ACC---TGCCCCCCTGCACAAAC---AG
>Accipitriformes_Pandion_haliaetus__EF370965.1/1-217
GTGAGCTCAGACCCGTGGC--------------------------------------AT---------------GGGGAGGGTGTTG------------GTGGGGATGGATCCCACGCGTGCCCT---GGCAGGTAGTGGGTGTCTGGGGCCACTGAGAGG---------------CCCCCCCCAAGGCCCGGGGACCACCCTGCAGGCGGGGGA----GGGCTGCCCCCACCGAATCCCTCGTCCTGCCGTCTGTCCTCCGCGGGGCCTGGGAGCAGCGGGCTCCAGGTGAGA-CCCGGTTCCCAAACAGCC----TGGGGAGATGGCT---------------------CCCCGCCCTCGCTGAACGCCAG-GAAGAGCCTCTTGGCTCGGTTCTGCTCTG--GC-------------------------------------------------------------------------------TCCCTCCTGCGCCTCCCTTCCCCTGGGCTCA-----------------------------------------------------------------------------------------------------------------GTCCCCTGCAGCTCTCCCCAGTCCCCAGGCTGAGAAACG--GAGTCCTCACGGG-----------------------------------GTCAGGATCCCA-TCGCCAGTCCTAGCGCAG-CT---GTGTGGCTCT--GGGGGAGGCTGGGAGGA--GAATGG-CGAT---GGGG-----------------AGGGG-----------------------------------------------------------------------------GCTGCACGGTGCCTCCCTG-CCCTCCCATG----------------------------------------------------------------------------------------------------------------------------------------------------------------------------------ACC---TGCCTCCCTGCACGAAC---AG
>Accipitriformes_PREDICTED:_Haliaeetus_albicilla_XM_009927842.1/1-204
------------------------------------------------------------------------------------------------------------------------------------------------------------------------------------------------------------------------------------------------------------------------------------------------------------------------------------------------------------------------------------------------------------------------------------------------------------------------------------------------------------------------------------------------------------------------------------------------------------------------------------------------------------------------------------------------------------------------------------------------------------------------------------------------------------------------------------------------------------------------------------------------------------------------------------------------------------------------------------------------------------------------------------------------------------------------------------------------------------------------------------------------------------------------------------
>Anseriformes_Anas_platyrhynchos__NM_001310784.1/1-217
----------------------------------------------------------------------------------------------------------------------------------------------------------------------------------------------------------------------------------------------------------------------------------------------------------------------------------------------------------------------------------------------------------------------------------------------------------------------------------------------------------------------------------------------------------------------------------------------------------------------------------------------------------------------------------------------------------------------------------------------------------------------------------------------------------------------------------------------------------------------------------------------------------------------------------------------------------------------------------------------------------------------------------------------------------------------------------------------------------------------------------------------------------------------------------GG
>Anseriformes_Anas_platyrhynchos__NM_001310815.1/1-217
----------------------------------------------------------------------------------------------------------------------------------------------------------------------------------------------------------------------------------------------------------------------------------------------------------------------------------------------------------------------------------------------------------------------------------------------------------------------------------------------------------------------------------------------------------------------------------------------------------------------------------------------------------------------------------------------------------------------------------------------------------------------------------------------------------------------------------------------------------------------------------------------------------------------------------------------------------------------------------------------------------------------------------------------------------------------------------------------------------------------------------------------------------------------------------GG
>Anseriformes_Anser_cygnoides__EU734804.1/1-63
GTGAGCTCAGCCCCACGCC--------------------------------------------------------------------------------GTGGGGCAGGATCCCACGTGTGGCTGCTGGAGGGGAGGTGG--GATGGGGGCCCTGGACCTGGCAATGCGTGGGGAGCCCCCCCCTCGGCCCTGGCACCGCCACGCAGGGTGTGGG-------------------------CATCCGCAGCGACTGCCTCAGCCTCTGCCTGGCAGCAAAAGGCTCCACGGGGGGGCCCAGAGAG-------------CTCCGGGGGTGCT------------------------------------G-CCCCCCCTCCCCCCCCAGRGCTCTGTTGCGTCCTG------------------------------------------------------------------------------------------------GTTCCCTTCTCTGTGCTTCTTCMCTGCGTTACCCCCACCTCTTGTCCCCTCCT--------------------------------------------------------GCCCCCAGGACCCCCCCCCTGGGAGCCCCTCGGCCTCTTCCTGACCCCAGCACGT--------GGGGCTCCAGGGG-----------------------------------ATCGGGGTCACG-GCGTCGGTGTCACCGCGGCTGGGAGGGGAGTGGGAATGGGGGGG-------------------------------------------------GG-----------------------------------------------------------------------------GCTCCAGGTCATCTGTGAG-CCCTGCCCAGCCCGGGCTG-----------------------------------GGGGCTGGGGACCTGGGGAGGTGGAGCGGGGC-CCC-------------------------------------------------------------------------------------------TGCTCTGATC-----------CACCCGTAC---AG
>Anseriformes_Anser_cygnoides__EU734805.1/1-104
GTGAGCTCAGCCCCACGCC--------------------------------------------------------------------------------GTGGGGCAGGACCCCACGTGTGGCTGCTGGAGGGGAGGTGG--GATGGGGGCCCTGGACCTGGCAATGCGTGGGGAG-CCCCCCCTCGGCCATGGCACCGCCACGCAGGGTGTGGG-------------------------CATCCGCAGCGACTGCCTCAGCCTCTGCCTGGCAGCAAAAGGCTCCACGGGGGGGCCCAGAGAG-------------CTCCGGGGGTGCT------------------------------------GCCCCCCCCTCCCCCCCCAGGGCTCTGTTGCGTCCTG------------------------------------------------------------------------------------------------GTTCCCTTCTCTGGGCTCCTTCCCTGCGTTCCCCCCACCTCTTGTCCCCTCCT--------------------------------------------------------GCCCCCAGGACCCTCCCC--GGGAGCCCCTCGGCCTCTTCCTGACCCCAGCACGT--------GGGGCTCCAGGGG-----------------------------------ATCGGGGTCACG-GCGTTGGTGTCACCGCGGCTGGGAGGGGAGTGGGGATGGGGGGGGGTGCTCCA--GAGTGG--------GGAGGGGGCTCCAGGGTGTGGAGTGG-----------------------------------------------------------------------------GCTCCAGGGTATCAGTGAG-CCCTGCCCAGCCCAGGCTG-----------------------------------GGGGCTGGGGGCCTGGGGAGGGGAAGCTGGGCTCCC-------------------------------------------------------------------------------------------TAACCTGACC-----------TGCCCGTAC---AG
>Anseriformes_Anser_cygnoides__EU999163.1/1-217
------------------------------------------------------------------------------------------------------------------------------------------------------------------------------------------------------------------------------------------------------------------------------------------------------------------------------------------------------------------------------------------------------------------------------------------------------------------------------------------------------------------------------------------------------------------------------------------------------------------------------------------------------------------------------------------------------------------------------------------------------------------------------------------------------------------------------------------------------------------------------------------------------------------------------------------------------------------------------------------------------------------------------------------------------------------------------------------------------------------------------------------------------------------------------------
>Anseriformes_Cairina_moschata__DQ490138.1/1-217
----------------------------------------------------------------------------------------------------------------------------------------------------------------------------------------------------------------------------------------------------------------------------------------------------------------------------------------------------------------------------------------------------------------------------------------------------------------------------------------------------------------------------------------------------------------------------------------------------------------------------------------------------------------------------------------------------------------------------------------------------------------------------------------------------------------------------------------------------------------------------------------------------------------------------------------------------------------------------------------------------------------------------------------------------------------------------------------------------------------------------------------------------------------------------------GG
>Apterygiformes_Apteryx_australis__LK075454.1/1-124
------------------------------------------------------------------------------------------------------------------------------------------------------------------------------------------------------------------------------------------------------------------------------------------------------------------------------------------------------------------------------------------------------------------------------------------------------------------------------------------------------------------------------------------------------------------------------------------------------------------------------------------------------------------------------------------------------------------------------------------------------------------------------------------------------------------------------------------------------------------------------------------------------------------------------------------------------------------------------------------------------------------------------------------------------------------------------------------------------------------------------------------------------------------------------------
>Apterygiformes_Apteryx_australis__LK075717.1/1-217
------------------------------------------------------------------------------------------------------------------------------------------------------------------------------------------------------------------------------------------------------------------------------------------------------------------------------------------------------------------------------------------------------------------------------------------------------------------------------------------------------------------------------------------------------------------------------------------------------------------------------------------------------------------------------------------------------------------------------------------------------------------------------------------------------------------------------------------------------------------------------------------------------------------------------------------------------------------------------------------------------------------------------------------------------------------------------------------------------------------------------------------------------------------------------------
>Apterygiformes_Apteryx_australis__LK094994.1/1-217
------------------------------------------------------------------------------------------------------------------------------------------------------------------------------------------------------------------------------------------------------------------------------------------------------------------------------------------------------------------------------------------------------------------------------------------------------------------------------------------------------------------------------------------------------------------------------------------------------------------------------------------------------------------------------------------------------------------------------------------------------------------------------------------------------------------------------------------------------------------------------------------------------------------------------------------------------------------------------------------------------------------------------------------------------------------------------------------------------------------------------------------------------------------------------------
>Apterygiformes_Apteryx_owenii__HQ639683.1/1-217
----------------------------------------------------------------------------------------------------------------------------------------------------------------------------------------------------------------------------------------------------------------------------------------------------------------------------------------------------------------------------------------------------------------------------------------------------------------------------------------------------------------------------------------------------------------------------------------------------------------------------------------------------------------------------------------------------------------------------------------------------------------------------------------------------------------------------------------------------------------------------------------------------------------------------------------------------------------------------------------------------------------------------------------------------------------------------------------------------------------------------------------------------------------------------------AG
>Apterygiformes_Apteryx_owenii__HQ639685.1/1-217
----------------------------------------------------------------------------------------------------------------------------------------------------------------------------------------------------------------------------------------------------------------------------------------------------------------------------------------------------------------------------------------------------------------------------------------------------------------------------------------------------------------------------------------------------------------------------------------------------------------------------------------------------------------------------------------------------------------------------------------------------------------------------------------------------------------------------------------------------------------------------------------------------------------------------------------------------------------------------------------------------------------------------------------------------------------------------------------------------------------------------------------------------------------------------------AG
>Apterygiformes_Apteryx_owenii__HQ639686.1/1-172
----------------------------------------------------------------------------------------------------------------------------------------------------------------------------------------------------------------------------------------------------------------------------------------------------------------------------------------------------------------------------------------------------------------------------------------------------------------------------------------------------------------------------------------------------------------------------------------------------------------------------------------------------------------------------------------------------------------------------------------------------------------------------------------------------------------------------------------------------------------------------------------------------------------------------------------------------------------------------------------------------------------------------------------------------------------------------------------------------------------------------------------------------------------------------------AG
>Apterygiformes_Apteryx_owenii__HQ639687.1/1-172
----------------------------------------------------------------------------------------------------------------------------------------------------------------------------------------------------------------------------------------------------------------------------------------------------------------------------------------------------------------------------------------------------------------------------------------------------------------------------------------------------------------------------------------------------------------------------------------------------------------------------------------------------------------------------------------------------------------------------------------------------------------------------------------------------------------------------------------------------------------------------------------------------------------------------------------------------------------------------------------------------------------------------------------------------------------------------------------------------------------------------------------------------------------------------------AG
>Apterygiformes_Apteryx_owenii__HQ639690.1/1-172
GTGAGCCGAGCCCCCCGGC--------------------------------------------------------GGGGGGATGGCAT-----------CGGGGGTCAGATGGCACAGATTCCCC--ATGGAGGTGCTGGGGTTCAG-------------------------------------------------------------------------------------------------------------------------------------------------------------------------------------------------------------------------------------------------------------------------------------------------------------------------------------------------------------------------------------------------------------------------------------------------------------------------------------------------GAGAGCCCCCTGGTGCCCCCATGTCTGCC----------------------------------------------------------------------------------------------GTCATCCGTGCTTGGCAGCCTGGGGTCAGGGGGCTGCAGGTGTCTCCGTGGGGCGAGACACGTTTGGTTTGGGGTG-----------------------------------------------------------------------------GCTCCAAGGTGTTCCCGTG-CCCTCCCCAACCTTGGGGAGCTCCACTCGGCCC-----CCACCACCCTGCGTGGGGGCTGAGGGTGCCTGGGGAGGGGGACGAGCTGGGG-------------------------------------------------------------------------------------------CACCATGACCTG-CCTCTCTCTGCACAAC----AG
>Apterygiformes_Apteryx_owenii__HQ639691.1/1-172
------------------------------------------------------------------------------------------------------------------------------------------------------------------------------------------------------------------------------------------------------------------------------------------------------------------------------------------------------------------------------------------------------------------------------------------------------------------------------------------------------------------------------------------------------------------------------------------------------------------------------------------------------------------------------------------------------------------------------------------------------------------------------------------------------------------------------------------------------------------------------------------------------------------------------------------------------------------------------------------------------------------------------------------------------------------------------------------------------------------------------------------------------------------------------------
>Apterygiformes_Apteryx_owenii__HQ639693.1/1-172
------------------------------------------------------------------------------------------------------------------------------------------------------------------------------------------------------------------------------------------------------------------------------------------------------------------------------------------------------------------------------------------------------------------------------------------------------------------------------------------------------------------------------------------------------------------------------------------------------------------------------------------------------------------------------------------------------------------------------------------------------------------------------------------------------------------------------------------------------------------------------------------------------------------------------------------------------------------------------------------------------------------------------------------------------------------------------------------------------------------------------------------------------------------------------------
>Apterygiformes_Apteryx_owenii__HQ639696.1/1-172
GTGAGCTGAGCCCCTGGCG-------------------------------------------------------GGGGGGGATGGCGT-----------CGGGGGTCAGATGGCACAGACTCCCC--GTGGAGGTGCTGGGGTTCGG-------------------------------------------------------------------------------------------------------------------------------------------------------------------------------------------------------------------------------------------------------------------------------------------------------------------------------------------------------------------------------------------------------------------------------------------------------------------------------------------------GAGAGGCCCCTGGTGCCCCCGCGTCTGCT----------------------------------------------------------------------------------------------GTCATCCGTGCTCGGCAGCCTGGGGTCAGGGGGCTGCAGGTGTCTCCGTGGGGCGAGACACGTTTGGTTTGGTGTG-----------------------------------------------------------------------------GCTCTGAGGTGTCCCTGTG-CCCTCCCCAACCTTGGGGAGTTGCGCTTGGCCCCCCCACCCCCACCCTGCGTGGGGGCTGATGGTGCCTGC--TGGGCAATGAGCTGGGG-------------------------------------------------------------------------------------------CACCATGACCTG-CCTCTCTCTGCACAAC----AG
>Bucerotiformes_PREDICTED:_Buceros_rhinoceros_XM_010134318.1/1-146
------------------------------------------------------------------------------------------------------------------------------------------------------------------------------------------------------------------------------------------------------------------------------------------------------------------------------------------------------------------------------------------------------------------------------------------------------------------------------------------------------------------------------------------------------------------------------------------------------------------------------------------------------------------------------------------------------------------------------------------------------------------------------------------------------------------------------------------------------------------------------------------------------------------------------------------------------------------------------------------------------------------------------------------------------------------------------------------------------------------------------------------------------------------------------------
>Caprimulgiformes_PREDICTED:_Calypte_anna_XM_008493495.1/1-215
------------------------------------------------------------------------------------------------------------------------------------------------------------------------------------------------------------------------------------------------------------------------------------------------------------------------------------------------------------------------------------------------------------------------------------------------------------------------------------------------------------------------------------------------------------------------------------------------------------------------------------------------------------------------------------------------------------------------------------------------------------------------------------------------------------------------------------------------------------------------------------------------------------------------------------------------------------------------------------------------------------------------------------------------------------------------------------------------------------------------------------------------------------------------------------
>Caprimulgiformes_PREDICTED:_Caprimulgus_carolinensis_XM_010171842.1/1-217
----------------------------------------------------------------------------------------------------------------------------------------------------------------------------------------------------------------------------------------------------------------------------------------------------------------------------------------------------------------------------------------------------------------------------------------------------------------------------------------------------------------------------------------------------------------------------------------------------------------------------------------------------------------------------------------------------------------------------------------------------------------------------------------------------------------------------------------------------------------------------------------------------------------------------------------------------------------------------------------------------------------------------------------------------------------------------------------------------------------------------------------------------------------------------------AT
>Caprimulgiformes_PREDICTED:_Chaetura_pelagica_XM_009993841.1/1-217
------------------------------------------------------------------------------------------------------------------------------------------------------------------------------------------------------------------------------------------------------------------------------------------------------------------------------------------------------------------------------------------------------------------------------------------------------------------------------------------------------------------------------------------------------------------------------------------------------------------------------------------------------------------------------------------------------------------------------------------------------------------------------------------------------------------------------------------------------------------------------------------------------------------------------------------------------------------------------------------------------------------------------------------------------------------------------------------------------------------------------------------------------------------------------------
>Caprimulgiformes_PREDICTED:_Chaetura_pelagica_XM_009995167.1/1-217
------------------------------------------------------------------------------------------------------------------------------------------------------------------------------------------------------------------------------------------------------------------------------------------------------------------------------------------------------------------------------------------------------------------------------------------------------------------------------------------------------------------------------------------------------------------------------------------------------------------------------------------------------------------------------------------------------------------------------------------------------------------------------------------------------------------------------------------------------------------------------------------------------------------------------------------------------------------------------------------------------------------------------------------------------------------------------------------------------------------------------------------------------------------------------------
>Caprimulgiformes_Tachymarptis_melba__KJ162431.1/1-217
GTGAGCGGGGACCGGGGCT--------------------------------------CT---------------TGGGGGGCTGC-------------------------GCCCGCGCGTGGCCC---GGGAGCTGCTGGGTGTCTGCGGGTGCTCAG------------------ACCCCCACAAACCCCGCGGACCGCCTCGCAGGCTGGGGATGGGGGGCTGTGCCTACCGGGCCCCTTCTCCTGCCCCTT------------------------CAGGCTGCAGGGGACA-CCCCGATCCCGAAGAGT-----TTGGGCTGATGCTCCC------------------CCCAACCCCTCCTGATCCCCGG-GAGCAGCGTCTTGGCCCAGCGCTGCCCTG---------------------------------------------------------------------------------------------GTCCCTCCCGTCCGTGGGCTCTGTCCCTGCACCCCCGCCTCGTGTCCCCTCCTGCCCCCCCCTC-----------------------------------------TGTCTGTCCCCTCCCGCTGACACCCCCCGGTCCCCCCCGTGTCTCCCCGCTCCCCAGGGTGACAGCG---GAGCCCTCCCGGG-----------------------------------CTCAGGAT-CCCCCCGGC--------------CC---GTGTGGCTGC--GGGGGAGGCTGGG-GGG--GCCTGG-CGAT---GGGG-----------------AGGGG-----------------------------------------------------------------------------GCTCCACGGTGCCCCCCGG-CCCGATCCTGCCCTG----------------CC-----TGGTGGGCT-------CAGAGCACCCGG-------GGAGGGGGATCCGGC---------------------------------------------------------------------------------------------CCCCCTGACCTGCCGCCCCCCCCCACACAC---AG
>Caprimulgiformes_Tachymarptis_melba__KJ162432.1/1-217
GTGAGCTCGGACTGTCAGC--------------------------------------GT---------------GGGAAGGGTCTTG------------GTGGGGATGGATCCCACACGTCCCCT---GGGAGGTGCTGGGTGTCGGTGGGGGAACGGTGAGGAGAA---------GACCCCCCCTGCCCCTGA-ACCACCCTGCAGCTGTGTGA----GGGCTGCACCCACCGCACCCCTTGTCCTGTCGTCTGCCCTCTGCAGGGCCTGGGAGTGGTGGGCTCCAGGCAAGA-CCTGGTTCCCAAACAGT-----TTGGGGAGGTGCT-C-------------------CCCCC--CTTGCTGAACCCCAG-GAACAGCCTCCTGGCTCAGTTCTGCCCTG-----------------------------------------------------------------------------------------------GCTCCCTTCCCTTGGGCTCCGTCCCTGCGTCGGCCCCTTCTCATGTCCCCTCCT---------------G-----C--C----CTCCACCGTCTGGGTGACAGTCTCCCCTCCCC---CCACCTCCCCTCGGGTCCCCTCTGGCTCTTCCCAGTCCCCAGGCTGGTAAGTT--GAGTCGTCACAGG-----------------------------------CTCAGGATCGCA-CCGCCAGTGCTATCAGAG-CG---GTGTGGCTAT--GGGAGAGGCTGGGAGGA--GAGTGA-CGAC--AGAGA-----------------GGGGG-----------------------------------------------------------------------------GCTCCAGGGTGCCTCCCTG-CCCTCCCCTGCCCTG----------------AC-----TGGGGTGCT-------GAGAGCACCT---G-----GGGAGGGGGAGCTG-CC-------------------------------------------------------------------------------------------CACCCTGACC---TGCCTCCCTGCACAAAC---AG
>Caprimulgiformes_Tachymarptis_melba__KJ162433.1/1-217
GTGAGCGGGGACCGGGGCT--------------------------------------CT---------------TGGGGGGCTGC-------------------------GCCCGCGCGTGGCCC---GGGAGCTGCTGGGTGTCTGCGGGTGCTCAG------------------ACCCCCACAAACCCCAGGGACCGCCTTGCAGGCTGGGGATGGGGGGCTGTGCCTACGGGTCCCCTTCTCCTGCCCCTT------------------------CAGGCTGCAGGGGACA-CCCCGATCCCGAAGAGT-----TTGGGGTGATGCTCCC------------------CCCAAGCCCGCCTGATCCCCGG-GAGCAGCGTCTTGGCCCAGCGCTGCCCTG---------------------------------------------------------------------------------------------GTCCCTCCCGTCCGTGGGCTCTGTCCCTGCACCCCCCCCTCGTGTCCCCTCCTG-CCCCCCCTC-----------------------------------------TGTCTGTCCCGTCCCGCTGACACCCCCCGGTCCCCTCCGTGTCTCCCCGGTCCCCAGGGTGACAGCG---GAGCCCTCCCGGG-----------------------------------CTCAGGATCCCCCCCGGC--------------CC---GTGTGGCTGC--GGGGGAGGCTGGGAGGG--GCCTGG-CCAT---GGGG-----------------AGGGG-----------------------------------------------------------------------------GCTCCACGGTGCCCCCCGG-CCCGATCCTGCCCTG----------------CC-----TGGTGGGCT-------CAGAGCACCCGG-------GGAGGGGGATCCGGCCT-------------------------------------------------------------------------------------------CCCCCTGATCTGCCTCCCCCCCCCGCACAC---AG
>Cariamiformes_PREDICTED:_Cariama_cristata_XM_009709975.1/1-217
----------------------------------------------------------------------------------------------------------------------------------------------------------------------------------------------------------------------------------------------------------------------------------------------------------------------------------------------------------------------------------------------------------------------------------------------------------------------------------------------------------------------------------------------------------------------------------------------------------------------------------------------------------------------------------------------------------------------------------------------------------------------------------------------------------------------------------------------------------------------------------------------------------------------------------------------------------------------------------------------------------------------------------------------------------------------------------------------------------------------------------------------------------------------------------AC
>Casuariiformes_Casuarius_casuarius__KJ162549.1/1-172
GGG-------------------------------------------------------------------------GGGGGGTTGT---------------------------------CCATCTCC------------------------------------------------------------------------------------------------------------------------------------------------------------------------CATCCCTACCCCTAAAGGCATTTTGGGGAAATGCCCCC-------------------CCAAACTGAGCCAACCCCCAG-CAACAGCCTCCTGCCCCCCCATCCCTGTC-----------------------------------------------------------------------------------------------------------------------------------------------------------------------------------------------------------------------------------------------------------------------------------------------------------------------------------------CCAGCTCCTCCAACACCCGCTGCCTCGTGGAGGC-GAGCGGAGGCAGGGAGGG--GGCAGA--------GGGA-----------------GGGAG-----------------------------------------------------------------------------ACTCTGGTGCCTTCAGCCTTCGACTCCCTTCAGTG----------------CT-----GGGGGTGGT-------GGG-TCTGACCTGAGG----------------------------------------------------------------------------------------------------------------------------CCTCTCCCTGCACAAAC---AG
>Casuariiformes_Casuarius_casuarius__KJ162550.1/1-217
GTGAGCTGAGCCCCACGGT--------------------------------------GG---------------AGGGGGGATGGTG------------CTGGGGTCAGATCCCACAGACACCCTGGGGAGGTGCCCCGGG---------------------------------------------GTTTGTGAGACCCCCCCTCGTGCACCTGCAGGCGTGCGTGGGCTGCGCCTACCCCACATCTCCTGTCACCCGAGCTCTGCACCCTGGGGCAGTGGGGTCCAGGTGCCTCCGTGGGGCGAGACACACTCACTTTAAGGGTGTGTT-----------------------------------TCCCCTCAGGAACAGGCTCTTGGCCCTTTTCTGCCCTG-----------------------------------------------------------------------------------GCTTCCCTCTGCCCCCTCTGTTCCCAGGCTCTTTCACTGCCTTCATCCCTGTCCC----------------------------------------CTCTCATCTTCCTCTGACACCAGGGTTCCTGCTCCCCCCCTGCCTCTGGGTCCCTTCCAGCTCTTCCCAGTCCCCAAGCAGAGAAT----GACTCTTTGCGGG-----------------------------------GTCAGGGTCACG-CTGGCAGTGTCA-------CAGCTGTGTCACGGCTAAGGGGACAGGGAGGGTGGAGAGGGG-----------------------------AGGGG-----------------------------------------------------------------------------GCTCCAAGGCATCCCTGTG-CCCTCTGCAGTGTTAGGGAGCTGCACTCTGCCT-----CCGCAGTCTGCCTGGGGGCTGAGGGCGCCTGGCGAGGGCAAGCTGGGGCACC-------------------------------------------------------------------------------------------CTGCCTGACC---TGCCTCTCCACGC-AAC---AG
>Charadriiformes_Aethia_pusilla__AY327423.1/1-215
------------------------------------------------------------------------------------------------------------------------------------------------------------------------------------------------------------------------------------------------------------------------------------------------------------------------------------------------------------------------------------------------------------------------------------------------------------------------------------------------------------------------------------------------------------------------------------------------------------------------------------------------------------------------------------------------------------------------------------------------------------------------------------------------------------------------------------------------------------------------------------------------------------------------------------------------------------------------------------------------------------------------------------------------------------------------------------------------------------------------------------------------------------------------------------
>Charadriiformes_Aethia_pusilla__AY327424.1/1-215
------------------------------------------------------------------------------------------------------------------------------------------------------------------------------------------------------------------------------------------------------------------------------------------------------------------------------------------------------------------------------------------------------------------------------------------------------------------------------------------------------------------------------------------------------------------------------------------------------------------------------------------------------------------------------------------------------------------------------------------------------------------------------------------------------------------------------------------------------------------------------------------------------------------------------------------------------------------------------------------------------------------------------------------------------------------------------------------------------------------------------------------------------------------------------------
>Charadriiformes_Aethia_pusilla__AY327426.1/1-214
------------------------------------------------------------------------------------------------------------------------------------------------------------------------------------------------------------------------------------------------------------------------------------------------------------------------------------------------------------------------------------------------------------------------------------------------------------------------------------------------------------------------------------------------------------------------------------------------------------------------------------------------------------------------------------------------------------------------------------------------------------------------------------------------------------------------------------------------------------------------------------------------------------------------------------------------------------------------------------------------------------------------------------------------------------------------------------------------------------------------------------------------------------------------------------
>Charadriiformes_Alca_torda__EU326268.1/1-217
GTGAGCTCCGAGCTGCGGT--------------------------------------GT----------------GGGGAGGTGCTGGGTGCGCGA---GGGGGATCAGACCCCTTAGGGTGGCTCGGGG-TGGAAGGGGGTGCAGG-------------------------------------------------------------------------------------------------------------------------------------------------------------------------------AGGATGCT-------------------------------------------------------------------------------------------------------------------------------------------------------------------------------------------------------------------------------------------------------------------------------------------------------------------------------------------------------------------------------------------------------------------------------------GTGCAGG-----------GAGGAGATGGGTGGAAAAGGGGGA--------GG-AGGACGGTGTAGGG---AGGGGT-------------------------------------------------------------------------------CCCATGGCATCCTCCAGCCTCCCCCCAGCCCTTGGGCACTGGTGCAGA-------------TCCC-------CTGG--GGGCAGCTGGGGAGGGGGAGGCACGGGAGG-------------------------------------------------------------------------------------------AGCCCTGACCT-CCCCATGTCTGCCCGAGC---AG
>Charadriiformes_Alca_torda__EU326269.1/1-217
GTGAGCTCCGAGCTGCGGT--------------------------------------GT----------------GGGGAGGTGCTGGGTGCGCGA---GGGGGATCAGACCCCTTAGGGTGGCTCGGGG-TGGAAGGGGGTGCAGG-------------------------------------------------------------------------------------------------------------------------------------------------------------------------------AGGATGCT-------------------------------------------------------------------------------------------------------------------------------------------------------------------------------------------------------------------------------------------------------------------------------------------------------------------------------------------------------------------------------------------------------------------------------------GTGCAGG-----------GAGGAGATGGGTGGAAAAGGGGGA--------GG-AGGACGGTGTAGGG---AGGGGT-------------------------------------------------------------------------------CCCATGGCATCCTCCAGCCTCCCCCCAGCCCTTGGGCACTGGTGCAGA-------------TCCC-------CTGG--GGGCAGCTGGGGAGGGGGAGGCACGGGAGG-------------------------------------------------------------------------------------------AGCCCTGACCT-CCCCATGTCTGCCCGAGC---AG
>Charadriiformes_Alca_torda__EU326270.1/1-217
GTGAGCTCCGAGCTGCGGT--------------------------------------GT----------------GGGGAGGTGCTGGGTGCGCGA---GGGGGATCAGACCCCTTAGGGTGGATCGGGG-TGGAAGGGGGTGCAGG-------------------------------------------------------------------------------------------------------------------------------------------------------------------------------AGGATGCT-------------------------------------------------------------------------------------------------------------------------------------------------------------------------------------------------------------------------------------------------------------------------------------------------------------------------------------------------------------------------------------------------------------------------------------GTGCAGG-----------GAGGAGATGGGTGGAAAAGGGGGA--------GG-AGGACGGTGTAGGG---AGGGGT-------------------------------------------------------------------------------CCCATGGCATCCTCCAGCCTCCCCCCAGCCCTTGGGCACTGGTGCAGA-------------TGCC-------CTGG--GGGCAGCTGGGGAGAGGGAGGCACGGGAGG-------------------------------------------------------------------------------------------AGCCCTGACCT-CCCCATGTCTGCCCGAGC---AG
>Charadriiformes_Alca_torda__EU326279.1/1-217
GTGAGCTCCGAGCCACAGT--------------------------------------GT----------------GGGAGGGTGTCG------------GTGGGGATGGGTCCCACACGTGCCCT---GGGAGGTGCTGGGTGTCGGTGGGGGAATGGTGAAGAGA----------GGACCCCGCTGCCCCTGGGACCACCCTGCAGGTGGGTGA----AGGCTGCCCCCAGCAACTCCCTTGTCCTGACATCTGTCCTCTGCAGGGCCTGGGAGCAGTAGTCTCCAGGTGAGA-CCAGTTCCCAAACTGGGAA---TGGGGGAGATGCTC--------------------CCCCTGCCTTTTTCACCCCCAG-GGACAGCCTCCTGGCTCTGTTCCCTCTTA--------------------------------------------------------------------------------------------TGCCCTCCCTTCCCTTGGGCTCCATCCCTGCATTCA-CCCTTCTCATGTCACCTCCT---------------------------GTCCCCACCATCTGTGTGACAGTCTCCCCTCCCC---ACAACACCCTTTGGGTCCCCTCTGGCTCTCCCCCGTCCCCAGGCTGCGACACT--GAGTCCTCACGGG-----------------------------------GTCAGGCTCACA--CCGCTGTCCTATTGCAG-CC---GTGTGGCTGT--GGGGGAGGCTGGGAGGA--GAGTGGATGAT---GGGG-----------------AGGAG-----------------------------------------------------------------------------GTTCCACGGTGCCTCCCTG-CCCTGCC-------------------------------TGGGGTGCT-------GAGAGCACC----------AGGGAGGGGTGCTG-GC-------------------------------------------------------------------------------------------CACCCTGACC---TGCCTCCCTGCACAAAC---AG
>Charadriiformes_Alca_torda__HQ822510.1/1-217
--------------------------------------------------------------------------------------------------------------------------------------------------------------------------------------------------------------------------------------------------------------------------------------------------------------------------------------------------------------------------------------------------------------------------------------------------------------------------------------------------------------------------------------------------------------------------------------------------------------------------------------------------------------------------------------------------------------------------------------------------------------------------------------------------------------------------------------------------------------------------------------------------------------------------------------------------------------------------------------------------------------------------------GGGGAGGGGGAGGCACGGGAGG-------------------------------------------------------------------------------------------AGCCCTGACCT-CCCCATGTCTGCCCGAGC---AG
>Charadriiformes_Alca_torda__HQ822517.1/1-217
--------------------------------------------------------------------------------------------------------------------------------------------------------------------------------------------------------------------------------------------------------------------------------------------------------------------------------------------------------------------------------------------------------------------------------------------------------------------------------------------------------------------------------------------------------------------------------------------------------------------------------------------------------------------------------------------------------------------------------------------------------------------------------------------------------------------------------------------------------------------------------------------------------------------------------------------------------------------------------------------------------------------------------GGGGAGGGGGAGGCACGGGAGG-------------------------------------------------------------------------------------------AGCCCTGACCT-CCCCATGTCTGCCCGAGC---AG
>Charadriiformes_Alca_torda__HQ822519.1/1-217
--------------------------------------------------------------------------------------------------------------------------------------------------------------------------------------------------------------------------------------------------------------------------------------------------------------------------------------------------------------------------------------------------------------------------------------------------------------------------------------------------------------------------------------------------------------------------------------------------------------------------------------------------------------------------------------------------------------------------------------------------------------------------------------------------------------------------------------------------------------------------------------------------------------------------------------------------------------------------------------------------------------------------------GGGGAGGGGGAGGCACGGGAGG-------------------------------------------------------------------------------------------AGCCCTGACCT-CCCCATGTCTGCCCGAGC---AG
>Charadriiformes_Alca_torda__HQ822524.1/1-217
--------------------------------------------------------------------------------------------------------------------------------------------------------------------------------------------------------------------------------------------------------------------------------------------------------------------------------------------------------------------------------------------------------------------------------------------------------------------------------------------------------------------------------------------------------------------------------------------------------------------------------------------------------------------------------------------------------------------------------------------------------------------------------------------------------------------------------------------------------------------------------------------------------------------------------------------------------------------------------------------------------------------------------GGGGAGAGGGAGGCACGGGAGG-------------------------------------------------------------------------------------------AGCCCTGACCT-CCCCATGTCTGCCCGAGC---AG
>Charadriiformes_Alca_torda__HQ822525.1/1-217
--------------------------------------------------------------------------------------------------------------------------------------------------------------------------------------------------------------------------------------------------------------------------------------------------------------------------------------------------------------------------------------------------------------------------------------------------------------------------------------------------------------------------------------------------------------------------------------------------------------------------------------------------------------------------------------------------------------------------------------------------------------------------------------------------------------------------------------------------------------------------------------------------------------------------------------------------------------------------------------------------------------------------------GGGGAGGGGGAGGCACGGGAGG-------------------------------------------------------------------------------------------AGCCCTGACCT-CCCCATGTCTGCCCGAGC---AG
>Charadriiformes_Alca_torda__HQ822526.1/1-217
--------------------------------------------------------------------------------------------------------------------------------------------------------------------------------------------------------------------------------------------------------------------------------------------------------------------------------------------------------------------------------------------------------------------------------------------------------------------------------------------------------------------------------------------------------------------------------------------------------------------------------------------------------------------------------------------------------------------------------------------------------------------------------------------------------------------------------------------------------------------------------------------------------------------------------------------------------------------------------------------------------------------------------GGGGAGGGGGAGGCACGGGAGG-------------------------------------------------------------------------------------------AGCCCTGACCT-CCCCATGTCTGCCCGAGC---AG
>Charadriiformes_Alca_torda__HQ822527.1/1-217
--------------------------------------------------------------------------------------------------------------------------------------------------------------------------------------------------------------------------------------------------------------------------------------------------------------------------------------------------------------------------------------------------------------------------------------------------------------------------------------------------------------------------------------------------------------------------------------------------------------------------------------------------------------------------------------------------------------------------------------------------------------------------------------------------------------------------------------------------------------------------------------------------------------------------------------------------------------------------------------------------------------------------------GGGGAGGGGGAGGCACGGGAGG-------------------------------------------------------------------------------------------AGCCCTGACCT-CCCCATGTCTGCCCGAGC---AG
>Charadriiformes_Fratercula_arctica__EU326262.1/1-217
GTGAGCTCTGAGCTGCGGT--------------------------------------GT----------------GGGA--------------------GGGGGATCAGACCCCTTAGGGTGGAACGGGG-TGGAATGGGGTGCAGG-------------------------------------------------------------------------------------------------------------------------------------------------------------------------------AGGATGCT-------------------------------------------------------------------------------------------------------------------------------------------------------------------------------------------------------------------------------------------------------------------------------------------------------------------------------------------------------------------------------------------------------------------------------------GTGAAGG-----------GAGGAGATGGGTGGAAAAGGGGGA--------GC-AGGACGGTGTAGGG---AGGGGT-------------------------------------------------------------------------------CCCATGGCATCCTCCGGCCT-CCCCCAGCCCTTGGGCACTGGTGCAGA-------------TTCC-------CTGG--GGGCAGCTGGGGAGGGGGAGTCACAGGAGG-------------------------------------------------------------------------------------------AGCCCTGACCT-CCCCATGTCTGCACGAGC---AG
>Charadriiformes_Fratercula_arctica__EU326266.1/1-217
GTGAGCTCTGAGCTGCGGT--------------------------------------GT----------------GGGA--------------------GGGGGATCAGACCCCTTAGGGTGGAACGGGG-TGGAATGGGGTGCAGG-------------------------------------------------------------------------------------------------------------------------------------------------------------------------------AGGATGCT-------------------------------------------------------------------------------------------------------------------------------------------------------------------------------------------------------------------------------------------------------------------------------------------------------------------------------------------------------------------------------------------------------------------------------------GTGAAGG-----------GAGGAGATGGGTGGAAAAGGGGGA--------GC-AGGACGGTGTAGGG---AGGGGT-------------------------------------------------------------------------------CCCATGGCATCCTCCGGCCT-CCCCCAGCCCTTGGGCACTGGTGCAGA-------------TTCC-------CTGG--GGGCAGCTGGGGAGAGGGAGTCACAGGAGG-------------------------------------------------------------------------------------------AGCCCTGACCT-CCCCATGTCTGCACGAGC---AG
>Charadriiformes_Fratercula_arctica__EU326267.1/1-217
GTGAGCTCCGAGCTGCGGT--------------------------------------GC----------------GGGA--------------------GGGGGATCAGACCCCTTAGGGTGGAACGGGG-TGGAATGGGGTGCAGG-------------------------------------------------------------------------------------------------------------------------------------------------------------------------------AGGATGCT-------------------------------------------------------------------------------------------------------------------------------------------------------------------------------------------------------------------------------------------------------------------------------------------------------------------------------------------------------------------------------------------------------------------------------------GTGAAGG-----------GAGGAGATGGGTGGAAAAGGGGGA--------GC-AGGACGGTGTAGGG---AGGGGT-------------------------------------------------------------------------------CCCATGGCATCCTCCGGCCT-CCCCCAGCCCTTGGGCACTGGTGCAGA-------------TTCC-------CTGG--GGGCAGCTGGGGAGAGGGAGTCACAGGAGG-------------------------------------------------------------------------------------------AGCCCTGACCT-CCCCATGTCTGCACGAGC---AG
>Charadriiformes_Fratercula_arctica__HQ822485.1/1-217
--------------------------------------------------------------------------------------------------------------------------------------------------------------------------------------------------------------------------------------------------------------------------------------------------------------------------------------------------------------------------------------------------------------------------------------------------------------------------------------------------------------------------------------------------------------------------------------------------------------------------------------------------------------------------------------------------------------------------------------------------------------------------------------------------------------------------------------------------------------------------------------------------------------------------------------------------------------------------------------------------------------------------------GGGGAGAGGGAGTCACAGGAGG-------------------------------------------------------------------------------------------AGCCCTGACCT-CCCCATGTCTGCACGAGC---AG
>Charadriiformes_Fratercula_arctica__HQ822486.1/1-217
--------------------------------------------------------------------------------------------------------------------------------------------------------------------------------------------------------------------------------------------------------------------------------------------------------------------------------------------------------------------------------------------------------------------------------------------------------------------------------------------------------------------------------------------------------------------------------------------------------------------------------------------------------------------------------------------------------------------------------------------------------------------------------------------------------------------------------------------------------------------------------------------------------------------------------------------------------------------------------------------------------------------------------GGGGAGAGGGAGTCACAGGAGG-------------------------------------------------------------------------------------------AGCCCTGACCT-CCCCATGTCTGCACGAGC---AG
>Charadriiformes_Fratercula_arctica__HQ822487.1/1-217
--------------------------------------------------------------------------------------------------------------------------------------------------------------------------------------------------------------------------------------------------------------------------------------------------------------------------------------------------------------------------------------------------------------------------------------------------------------------------------------------------------------------------------------------------------------------------------------------------------------------------------------------------------------------------------------------------------------------------------------------------------------------------------------------------------------------------------------------------------------------------------------------------------------------------------------------------------------------------------------------------------------------------------GGGGAGAGGGAGTCACAGGAGG-------------------------------------------------------------------------------------------AGCCCTGACCT-CCCCATGTCTGCACGAGC---AG
>Charadriiformes_Fratercula_arctica__HQ822488.1/1-217
--------------------------------------------------------------------------------------------------------------------------------------------------------------------------------------------------------------------------------------------------------------------------------------------------------------------------------------------------------------------------------------------------------------------------------------------------------------------------------------------------------------------------------------------------------------------------------------------------------------------------------------------------------------------------------------------------------------------------------------------------------------------------------------------------------------------------------------------------------------------------------------------------------------------------------------------------------------------------------------------------------------------------------GGGGAGGGGGAGTCACAGGAGG-------------------------------------------------------------------------------------------AGCCCTGACCT-CCCCATGGCTGCACGAGC---AG
>Charadriiformes_Fratercula_arctica__HQ822489.1/1-217
--------------------------------------------------------------------------------------------------------------------------------------------------------------------------------------------------------------------------------------------------------------------------------------------------------------------------------------------------------------------------------------------------------------------------------------------------------------------------------------------------------------------------------------------------------------------------------------------------------------------------------------------------------------------------------------------------------------------------------------------------------------------------------------------------------------------------------------------------------------------------------------------------------------------------------------------------------------------------------------------------------------------------------GGGGAGGGGGAGTCACAGGAGG-------------------------------------------------------------------------------------------AGCCCTGACCT-CCCCATGGCTGCACGAGC---AG
>Charadriiformes_Fratercula_arctica__HQ822493.1/1-217
--------------------------------------------------------------------------------------------------------------------------------------------------------------------------------------------------------------------------------------------------------------------------------------------------------------------------------------------------------------------------------------------------------------------------------------------------------------------------------------------------------------------------------------------------------------------------------------------------------------------------------------------------------------------------------------------------------------------------------------------------------------------------------------------------------------------------------------------------------------------------------------------------------------------------------------------------------------------------------------------------------------------------------GGGGAGGGGGAGTCACAGGAGG-------------------------------------------------------------------------------------------AGCCCTGACCT-CCCCATGTCTGCACGAGC---AG
>Charadriiformes_Fratercula_arctica__HQ822502.1/1-217
--------------------------------------------------------------------------------------------------------------------------------------------------------------------------------------------------------------------------------------------------------------------------------------------------------------------------------------------------------------------------------------------------------------------------------------------------------------------------------------------------------------------------------------------------------------------------------------------------------------------------------------------------------------------------------------------------------------------------------------------------------------------------------------------------------------------------------------------------------------------------------------------------------------------------------------------------------------------------------------------------------------------------------GGGGAGGGGGAGTCACAGGAGG-------------------------------------------------------------------------------------------AGCCCTGACCT---CCATGTTTGCACGACC---AG
>Charadriiformes_Fratercula_arctica__HQ822506.1/1-217
--------------------------------------------------------------------------------------------------------------------------------------------------------------------------------------------------------------------------------------------------------------------------------------------------------------------------------------------------------------------------------------------------------------------------------------------------------------------------------------------------------------------------------------------------------------------------------------------------------------------------------------------------------------------------------------------------------------------------------------------------------------------------------------------------------------------------------------------------------------------------------------------------------------------------------------------------------------------------------------------------------------------------------GGGGAGGGGGGGTCACAGGAGG-------------------------------------------------------------------------------------------AGCCCTGACCT-CCCCATGTCTGCACGAGC---AG
>Charadriiformes_Fratercula_arctica__HQ822507.1/1-217
--------------------------------------------------------------------------------------------------------------------------------------------------------------------------------------------------------------------------------------------------------------------------------------------------------------------------------------------------------------------------------------------------------------------------------------------------------------------------------------------------------------------------------------------------------------------------------------------------------------------------------------------------------------------------------------------------------------------------------------------------------------------------------------------------------------------------------------------------------------------------------------------------------------------------------------------------------------------------------------------------------------------------------GGGGAGGGGGAGTCACAGGAGG-------------------------------------------------------------------------------------------AGCCCTGACCT-CCCCATGTCTGCACGAGC---AG
>Charadriiformes_Gallinago_media__AF485404.1/1-166
------------------------------------------------------------------------------------------------------------------------------------------------------------------------------------------------------------------------------------------------------------------------------------------------------------------------------------------------------------------------------------------------------------------------------------------------------------------------------------------------------------------------------------------------------------------------------------------------------------------------------------------------------------------------------------------------------------------------------------------------------------------------------------------------------------------------------------------------------------------------------------------------------------------------------------------------------------------------------------------------------------------------------------------------------------------------------------------------------------------------------------------------------------------------------------
>Charadriiformes_Gallinago_media__AF485405.1/1-166
------------------------------------------------------------------------------------------------------------------------------------------------------------------------------------------------------------------------------------------------------------------------------------------------------------------------------------------------------------------------------------------------------------------------------------------------------------------------------------------------------------------------------------------------------------------------------------------------------------------------------------------------------------------------------------------------------------------------------------------------------------------------------------------------------------------------------------------------------------------------------------------------------------------------------------------------------------------------------------------------------------------------------------------------------------------------------------------------------------------------------------------------------------------------------------
>Charadriiformes_Gallinago_media__AF485406.1/1-166
------------------------------------------------------------------------------------------------------------------------------------------------------------------------------------------------------------------------------------------------------------------------------------------------------------------------------------------------------------------------------------------------------------------------------------------------------------------------------------------------------------------------------------------------------------------------------------------------------------------------------------------------------------------------------------------------------------------------------------------------------------------------------------------------------------------------------------------------------------------------------------------------------------------------------------------------------------------------------------------------------------------------------------------------------------------------------------------------------------------------------------------------------------------------------------
>Charadriiformes_Limosa_limosa__KJ162434.1/1-217
GTGAGCTCAGAGCTGCGGG--------------------------------------GT---------------GGGA-GGGTGTCG------------GTGGTGCTGGGTCCCACACGTGCCCT---GGGAGGTGCTG------GGTTTGGGAATTGTGTAGAGAG---------GA-CCCTGCTGCCGCTGGGACCACCCTACAGGTGGGTGA----GGGCTGCCCCCAGTGGCTCCTTTGTCCAGTTGTCTGTCCTCTGCAGGGCCTGGGAGCAGTAGGCTCCAGGTGAGA-CCAGTCCACAAACTGGTAA---TAGCAGAGATGCC-C-------------------CTTCCCCCTTGGCGACCCCCAG-GAACAGCCTCCTGGCTCTGTTCTGCCCTG--GC-------------------------------------------------------------------------------TCCCTCCTGCGCCCTCCCTTCCCTTGGACTCAGTCCCTGCGGTCA-CCCTTCTCATGTCCCCTCCT---------------G--------C----CCCCCACCTCTGGGTGACAGTCTCCCCTCCCC---GCAACACCCCTCGGGTCCCCTCTGGCTCTCCT---TCCTCAGGCTGAGAAACT--GAGTCCTCATGGT-----------------------------------GTCAGGCTCACAACCCCCTGCCCTATC-CAACCC---CTGTGGCTGT--GGGGGAGGCCGAGAGGA--AAGTGG-TGAC---AGAG-----------------AGGGG-----------------------------------------------------------------------------GCTCCAGGGTGCCTCCCCC-TCTTCCC-TGCCATG----------------TC-----TGGGGTGCT-------GAGGGCACGT---G-----GGGAGTCGCAGCCA-GG-------------------------------------------------------------------------------------------AAGCCTGACC---TG--TCCCTGCACAAAC---AG
>Charadriiformes_Limosa_limosa__KJ162435.1/1-217
GTGAGCTCAGAGCCACGGG--------------------------------------GT---------------GGGA-GGGTGTTG------------GTGGTGCTGGGTCCCACACGTGCCCT---GGGAGGTGCTG------GGTGTGGGAATTGTGTGGAGAG---------GA-CCCTGCTGCCCCTGGGACGACCCTGCAGCTGGGTGA----GGGCTGCTCCTGGCGGCTCCCTTGTCCTGTTGTCTGTCCTCTGCAGGACCAGGGTGCAGTGGGCTCCAGGTGAGA-CCAGTCCCCAAACTGGGAA---TGGGAGAGATGCC-C-------------------CTTCCCCCTTGGTAACCTCCAG-GAACAGCCTCCTGGCTTCGTTCTGCCCTG--GC-------------------------------------------------------------------------------TC----------CCTCCCTTCCCTTGGGCTCTGTCCCTGCGGTCA-CCCTTCTCATGTCCCCTCCT---------------G--------C----CGCCCACCTCTGGGTGACAGTCTTCCCTCCCC---GCAACACCCCTCGGGTCCCCTCTGGCTCTCCCCCGTCCCCAGGCTGAGAAACT--GAGTCCTCACGGT-----------------------------------GTCAGGCTCACACCCCCCTGCCCTATCGCAGCCC---CTGTGGCTGT--GGGGGAGGCCGAGAGGA--AAGTGT-TGAT---GGGG-----------------AGGGG-----------------------------------------------------------------------------GGTCCAGGGTGCTTCCCCC-CCCTTCCCTGCCCTG----------------CC-----TGGRGTCCT-------GAGGGCACCT---G-----GGGAGGGGTAACCG-GG-------------------------------------------------------------------------------------------AACGCTGACC---TGTCTCCCTGCACAAAC---AG
>Charadriiformes_Limosa_limosa__KJ162436.1/1-217
GTGAGCTCAGGGCTGCTGG--GTGGGAGGGAGTCGGTGGTGCTGGGTCCCACACGTGCC---------------CTGGGAGGTGCTGGGTGTGGGA---GGGGGAT-GAGACCCC---------TTAGGG-TGGAAACGGGTGTGGG-------------------------------------------------------------------------------------------------------------------------------------------------------------------------------AGGATGCT-------------------------------------------------------------------------------------------------------------------------------------------------------------------------------------------------------------------------------------------------------------------------------------------------------------------------------------------------------------------------------------------------------------------------------------GGGAAGG-----------GAGGAGATGGGTGGAAAAGGGGAG--------T--GGGATGATGCAGA------GGGG-----------------------------------------------------------------------------GGGCCACAGCATCCT-TCCACCTCCCCCAGCCCTAGGGCTCTGGTGCAGCTCC-----C---------------------------CTGGGGGCGGGGAGTCACGGCAGG-------------------------------------------------------------------------------------------A-CCCTGACGT-CCCCACGTCTGCACGAGC---AG
>Charadriiformes_Limosa_limosa__KJ162437.1/1-217
GTGAGCTCAGGACCGCGGGGTGTGGGAGGGAGTCAGTGGGGCTGGGTCCCACACGTGCC---------------CTGGGAGGTGCTGGGTGTGGGA---GGGGGAT-GAGACCCC---------TTAGGG-TGGAACTGGGTGTGGG-------------------------------------------------------------------------------------------------------------------------------------------------------------------------------AGGATGCT-------------------------------------------------------------------------------------------------------------------------------------------------------------------------------------------------------------------------------------------------------------------------------------------------------------------------------------------------------------------------------------------------------------------------------------GGAAAGG-----------GAGGAGATGGGTGGAAAAGGGGAG--------T--GGGATGATGCAGA------GGGG-----------------------------------------------------------------------------GGGCCACAGCATCCT-CACACCTCCCCCAGCCCTAGGGCTCTGGTGCAGCTCC-----C---------------------------CTGGGGGCGGGGAGTCACGGCAGG-------------------------------------------------------------------------------------------A-CCCTGACGT-CCCCACGTCTGCACGAGC---AG
>Charadriiformes_Pagophila_eburnea__KJ162438.1/1-217
GTGAGCTCTGAGCTGCGGT--------------------------------------GT----------------GGGGAGGTGCTGGGTGCGGGA---GGGGGATCAGACCCCTTAGGGTGGATCGGGG-TGGAATGGGGTGCAGG-------------------------------------------------------------------------------------------------------------------------------------------------------------------------------AGGATGCT-------------------------------------------------------------------------------------------------------------------------------------------------------------------------------------------------------------------------------------------------------------------------------------------------------------------------------------------------------------------------------------------------------------------------------------GTGAAGG-----------GAGGAGATGGGTGGAAAAGGGGGA--------GC-GGGACAGTGTAGAG----GGGGT-----------------------------------------------------------------------------GTCTCATGGCATCCTCCAGCCT-CCCCCAGCCCTTGGGCACTGGTGCAGA-------------TCCC-------CTGG--GGGCAGCTGGGGAGGGGGAGTCACGGAAGC-------------------------------------------------------------------------------------------AGCCCTGACCTCCCCCATGTCTGCATGAGC---AG
>Charadriiformes_Pagophila_eburnea__KJ162439.1/1-217
GTGAGCTCCGAGCTGCGGT--------------------------------------GT----------------GGGGAGGTTCTGGGTGCGGGA---GGGGGCTCAGACCCCTTAGGGTGGATCGGGG-TGGAATGGGGTGCAGG-------------------------------------------------------------------------------------------------------------------------------------------------------------------------------AGGATGCT-------------------------------------------------------------------------------------------------------------------------------------------------------------------------------------------------------------------------------------------------------------------------------------------------------------------------------------------------------------------------------------------------------------------------------------GTGAAGG-----------GAGGAGATGGGTGGAAAAGGGGGA--------GC-GGGACAGTGTAGAG---AGGGGT-----------------------------------------------------------------------------GTCCCATGGCATCCTCCAGCCT-CCCCCAGCCCTTGGGCACTGGTGCAGA-------------TCCC-------CTGG--GGGCAGCTGGGGAGGGGGAGTCACGGAAGC-------------------------------------------------------------------------------------------AGCCCTGACCTCCCCCATGTCTGCACGAGC---AG
>Charadriiformes_Pagophila_eburnea__KJ162440.1/1-217
GTGAGCTCCGAGCTGCGGT--------------------------------------GT----------------GGGGAGGTTCTGGGTGCGGGA---GGGGGCTCAGACCCCTTAGGGTGGATCGGGG-TGGAATGGGGTGCAGG-------------------------------------------------------------------------------------------------------------------------------------------------------------------------------AGGATGCT-------------------------------------------------------------------------------------------------------------------------------------------------------------------------------------------------------------------------------------------------------------------------------------------------------------------------------------------------------------------------------------------------------------------------------------GTGAAGG-----------GAGGAGATGGGTGGAAAAGGGGGA--------GC-GGGACAGTGTAGAG---AGGGGT-----------------------------------------------------------------------------GTCCCATGGCATCCTCCAGCCT-CCCCCAGCCCTTGGGCACTGGTGCAGA-------------TCCC-------CTGG--GGGCAGCTGGGGAGGGGGARTCACGGAAGC-------------------------------------------------------------------------------------------AGCCCTGACCTCCCCCATGTCTGCACGAGC---AG
>Charadriiformes_Pagophila_eburnea__KJ162442.1/1-217
GTGAGCTCCGAGCTGCGGT--------------------------------------GT----------------GGGGAGGTGCTGGGTGCGGGA---GGGGGCTCAGACCCCTTAGGGTGGATCGGGG-TGGAATGGGGTGCAGG-------------------------------------------------------------------------------------------------------------------------------------------------------------------------------AGGATGCT-------------------------------------------------------------------------------------------------------------------------------------------------------------------------------------------------------------------------------------------------------------------------------------------------------------------------------------------------------------------------------------------------------------------------------------GTGAAGG-----------GAGGAGATGGGTGGAAAAGGGGGA--------GC-GGGACAGTGTAGAG---AGGGGT-----------------------------------------------------------------------------GTCCCATGGCATCCTCCAGCCT-CCCCCAGCCCTTGGGCACTGGTGCAGA-------------TCCC-------CTGG--GGGCAGCTGGGGAGGGGGAGTCACGGAAGC-------------------------------------------------------------------------------------------AGCCCTGACCTCCCCCATGTCTGCACGAGC---AG
>Charadriiformes_Philomachus_pugnax__KJ162443.1/1-217
GTGAGCTCAGAGCCGCGGG--GTGGGAGGGTGTGGGTGGGGAGGGGTCCCACACGTGCC---------------CTGGGAGGTGCTGGGTGCGGGA---GCGGGATGGAGACCCC---------TTTGGG-TGGAACTGGGTGCGGG-------------------------------------------------------------------------------------------------------------------------------------------------------------------------------AGGAGGCT-------------------------------------------------------------------------------------------------------------------------------------------------------------------------------------------------------------------------------------------------------------------------------------------------------------------------------------------------------------------------------------------------------------------------------------GGGGAGG-----------GAGGAGATGGGTGGAAAAGGGGAG--------C--GGGATGATGCAGA------GGGG-----------------------------------------------------------------------------GGGCCACAGCATCCT-CCCACCTCCCCCAGCCCTGGGGCTCTGGGGCAGCTCC-----C---------------------------CCGGGGATGGGGAGTCACGGCAGG-------------------------------------------------------------------------------------------A-CCCTGACCT-CCCCGTGTCTGCACGAGC---AG
>Charadriiformes_Philomachus_pugnax__KJ162444.1/1-217
GTGAGCTCAGAGCCGCGGG--GTGGGAGGGTGTGGGTGGGGAGGGGTCCCACACGTGCC---------------CTGGGAGGTGCTGGGTGCGGGA---GCGGGATGGAGACCCC---------TTTGGG-TGGAACTGGGTGCGGG-------------------------------------------------------------------------------------------------------------------------------------------------------------------------------AGGAGGCT-------------------------------------------------------------------------------------------------------------------------------------------------------------------------------------------------------------------------------------------------------------------------------------------------------------------------------------------------------------------------------------------------------------------------------------GGGGAGG-----------GAGGAGATGGGTGGAAAAGGGGAG--------C--GGGATGATGCAGA------GGGG-----------------------------------------------------------------------------GGGCCACAGCATCCT-CCCACCTCCCCCAGCCCTGGGGCTCTGGGGCAGCTCC-----C---------------------------CCGGGGATGGGGAGTCACGGCAGG-------------------------------------------------------------------------------------------A-CCCTGACCT-CCCCGTGTCTGCACGAGC---AG
>Charadriiformes_Philomachus_pugnax__KJ162446.1/1-217
GTGAGCTCAGAGCCGTGGG--GTGGGAGGGTGTGGGTGGGGAGGGGTCCCACATGTGCC---------------CTGGGAGGTGCTGGGTGCGGGA---GGGGGATGGAGACCCC---------TTTGGG-TGGAACTGGGTGTGGG-------------------------------------------------------------------------------------------------------------------------------------------------------------------------------AGGAGGCT-------------------------------------------------------------------------------------------------------------------------------------------------------------------------------------------------------------------------------------------------------------------------------------------------------------------------------------------------------------------------------------------------------------------------------------GGGGAGG-----------GAGGAGATGGGTGGAAAAGGGGAG--------C--GGGATGATGCAGA------GGGG-----------------------------------------------------------------------------GGGCCACAGCATCCT-CCCACCTCCCCCAGCCCTGGGGCTCTGGGGCAGCTCC-----C---------------------------ACGGGGACGATGAGTCACTGCAGG-------------------------------------------------------------------------------------------A-CCCTGACCT-CCCCGTGTCTGCACGAGC---AG
>Charadriiformes_Philomachus_pugnax__KJ162447.1/1-217
GTGAGCTCAGAGCCGTGGG--------------------------------------GT---------------GGGA-GGGTGTGG------------GTGGGGAGGGGTCCCACACGTGCCCT---GGGAGGTGCTG------GGTGTGGGAATGGTGAGGAGAG---------GA-CCCTGCTATCCCCGGGACCACCCTACAGCTGGGTGA----TGGTTGCCCCCAGTGGCTCCCTTGTCCTGTTGTCTGTCCTCTGCAGGACCAGGGTGCAGTAGGCTCCAGGTGAGA-CCAGTCCCCAAACTGGGAA---TGGCAGAGATGCC-C-------------------CTTCCCCCTTGGCGACCCCCAG-AAACAGCCTCCTGGCTCCATTCTGCCCTG--GC-------------------------------------------------------------------------------TCCCTCCTGCGTCCTCCCTTCCCTTGTGCTCTGTCCCTGCAGTCA-CCCTTCTCATGTCCCCTCCT---------------G--------C----CCCCCACCTCTGGGTGACAGTCTCCCCTCTCC---ACAAGACCCCTCGGGTCCCCTCTGCCTCTCCCCTGTCCCCAGGCTGAGAAACT--GAGTCCTCACAGT-----------------------------------GTCAGGCTTACACCCCCCTGCCTTATCACAGCCC---CTGTGGCTGG--GGGGGAGGCTGAGAGGA--GAGTGG-TGTC---AGAG-----------------AGGGG-----------------------------------------------------------------------------GCTCCCTGATGCCTCTCCC-CCTGCCT---------------------------------GGGTGCT-------GAGGGCACCT---A-----GGGAGGAGCATCCA-GG-------------------------------------------------------------------------------------------AACTGTGACC---TGTCTCCTTGCACAAAC---AG
>Charadriiformes_Philomachus_pugnax__KJ162448.1/1-217
GTGAGCTCAGAGCCGTGGG--GTGGGAGGGTGTGGGTGGGGAGGGGTCCCACATGTGCC---------------CTGGGAGGTGCTGGGTGCGGGA---GGGGGATGGAGACCCC---------TTTGGG-TGGAACTGGGTGTGGG-------------------------------------------------------------------------------------------------------------------------------------------------------------------------------AGGAGGCT-------------------------------------------------------------------------------------------------------------------------------------------------------------------------------------------------------------------------------------------------------------------------------------------------------------------------------------------------------------------------------------------------------------------------------------GGGGAGG-----------GAGGAGATGGGTGGAAAAGGGGAG--------C--GGGATGATGCAGA------GGGG-----------------------------------------------------------------------------GGGCCACAGCATCCT-CCCACCTCCCCCAGCCCTGGGGCTCTGGGGCAGCTCC-----C---------------------------ACGGGGACGATGAGTCACTGCAGG-------------------------------------------------------------------------------------------A-CCCTGACCT-CCCCGTGTCTGCACGAGC---AG
>Charadriiformes_PREDICTED:_Calidris_pugnax_XM_014959846.1/1-217
----------------------------------------------------------------------------------------------------------------------------------------------------------------------------------------------------------------------------------------------------------------------------------------------------------------------------------------------------------------------------------------------------------------------------------------------------------------------------------------------------------------------------------------------------------------------------------------------------------------------------------------------------------------------------------------------------------------------------------------------------------------------------------------------------------------------------------------------------------------------------------------------------------------------------------------------------------------------------------------------------------------------------------------------------------------------------------------------------------------------------------------------------------------------------------AG
>Charadriiformes_PREDICTED:_Calidris_pugnax_XM_014959856.1/1-217
----------------------------------------------------------------------------------------------------------------------------------------------------------------------------------------------------------------------------------------------------------------------------------------------------------------------------------------------------------------------------------------------------------------------------------------------------------------------------------------------------------------------------------------------------------------------------------------------------------------------------------------------------------------------------------------------------------------------------------------------------------------------------------------------------------------------------------------------------------------------------------------------------------------------------------------------------------------------------------------------------------------------------------------------------------------------------------------------------------------------------------------------------------------------------------AG
>Charadriiformes_PREDICTED:_Charadrius_vociferus_XM_009891114.1/1-217
----------------------------------------------------------------------------------------------------------------------------------------------------------------------------------------------------------------------------------------------------------------------------------------------------------------------------------------------------------------------------------------------------------------------------------------------------------------------------------------------------------------------------------------------------------------------------------------------------------------------------------------------------------------------------------------------------------------------------------------------------------------------------------------------------------------------------------------------------------------------------------------------------------------------------------------------------------------------------------------------------------------------------------------------------------------------------------------------------------------------------------------------------------------------------------AG
>Charadriiformes_Rissa_tridactyla__EU326244.1/1-217
GTGAGCTCTGAGCCGTGGT--------------------------------------GT----------------GGGGAGGTGCTGGGTGTGGGA---GGGGGCTCAGACCCCTTAGGGTGGATCGGGG-TGGAACGGGGTGCAGG-------------------------------------------------------------------------------------------------------------------------------------------------------------------------------AGGATGCT-------------------------------------------------------------------------------------------------------------------------------------------------------------------------------------------------------------------------------------------------------------------------------------------------------------------------------------------------------------------------------------------------------------------------------------GTGAAGG-----------AAGGAGATGGGTGGAAAAGGGGGA--------GC-GGGACAGTGTAGAG---GGGGGT-----------------------------------------------------------------------------GACCCATGGCATCGTCTAGCCT-CCCCCAGCCCT-----------------------------------------TGG--GGGCAGCTGGGGAGGGGGAGTCACGGAAGC-------------------------------------------------------------------------------------------AGCCCTCACCTCCCCCATGTCTGCATGAGC---AG
>Charadriiformes_Rissa_tridactyla__EU326249.1/1-217
GTGAGCTCCGAGCCGCGGT--------------------------------------GT----------------GGGGAGGTGCTGGGTGCAGGA---GGGGGCTCAGACCCCTTAGGGTGGATCGGGG-TGGAAAGGGGTGCAGG-------------------------------------------------------------------------------------------------------------------------------------------------------------------------------AGGATGCT-------------------------------------------------------------------------------------------------------------------------------------------------------------------------------------------------------------------------------------------------------------------------------------------------------------------------------------------------------------------------------------------------------------------------------------GTGAAG--------------GGAGATGGGTGGAAAAGGGGGA--------GT-GGGACGGTGTAGAG---AGGGGT-----------------------------------------------------------------------------GACCCATGGCATCCTCCAGCCT-CCCCCAGCCCTTGGGCACTGGTGCAGA-------------TCCC-------CTGG--GGGCAGCTGGGGAGGGGGAGTCACGGAAGC-------------------------------------------------------------------------------------------AGCCCTCACCCCCCCCATGTCTGCATGAGC---AG
>Charadriiformes_Rissa_tridactyla__EU326254.1/1-217
GTGAGCTCTGAGCCGTGGT--------------------------------------GT----------------GGGGAGGTGCTGGGTGCAGTT---GGGGGCTCAGACCCCTTAGGGTGGATCGGGG-TGGAACGGGGTGCAGG-------------------------------------------------------------------------------------------------------------------------------------------------------------------------------AGGATGCT-------------------------------------------------------------------------------------------------------------------------------------------------------------------------------------------------------------------------------------------------------------------------------------------------------------------------------------------------------------------------------------------------------------------------------------GTGAAGG-----------AAGGAGATGGGTGGAAAAGGGGGA--------GC-GGGACAGTGTAGAG---AGGGGT-----------------------------------------------------------------------------GACCCATGGCATCGTCTAGCCT-CCCCCAGCCCT-----------------------------------------TGG--GGGCAGCTGGGGAGGGGGAGTCACGGAAGC-------------------------------------------------------------------------------------------AGCCCTCACCTCCCCCATGTCTGCACGAGC---AG
>Charadriiformes_Rissa_tridactyla__EU326256.1/1-217
GTGAGCTCCGAGCCACGGT--------------------------------------GT----------------GGGGAGGTGCTGGGTGCAGGA---GGGGGATCAGACCCCTTAGTGCAGATTGGGG-TGGAACGGGGTGCAGG-------------------------------------------------------------------------------------------------------------------------------------------------------------------------------AGGATGCT-------------------------------------------------------------------------------------------------------------------------------------------------------------------------------------------------------------------------------------------------------------------------------------------------------------------------------------------------------------------------------------------------------------------------------------GTGAAGG-----------GAGGAGATGGGTGGAAAAGGGGGA--------GT-GGGACGGTGTAGAG----GGGGT-----------------------------------------------------------------------------GTCCCATGGCATCCTCCAGCCT-CCCCCAGCCCTTGGGCACTGGTACAGA-------------ACCC-------CTGG--GGGCAGCTGGGGAGGGGGAGTCACGGAAGC-------------------------------------------------------------------------------------------AGCCCTGACCTCCCCCATGTCTGCACGAGC---AG
>Charadriiformes_Rissa_tridactyla__EU326257.1/1-217
GTGAGCTCCGAGCCACGGT--------------------------------------GT----------------GGGGAGGTGCTGGGTGCGGGA---GGGGGATCAGACCCCTTAGTGCAGATTGGGG-TGGAACGGGGTGCAGG-------------------------------------------------------------------------------------------------------------------------------------------------------------------------------AGGATGCT-------------------------------------------------------------------------------------------------------------------------------------------------------------------------------------------------------------------------------------------------------------------------------------------------------------------------------------------------------------------------------------------------------------------------------------GTGAAGG-----------GAGGAGATGGGTGGAAAAGGGGGA--------GT-GGGATGGTGTAGAG----GGGGT-----------------------------------------------------------------------------GTCCCATGGCATCCTCCAGCCT-CCCCCAGCCCTTGGGCACTGGTGCAGA-------------ACCC-------CTGG--GGGCAGCTGGGGAGGGGGAGTCACGGAAGC-------------------------------------------------------------------------------------------AGCCCTGACCTCCCCCATGTCTGCACGAGC---AG
>Charadriiformes_Rissa_tridactyla__EU326258.1/1-217
GTGAGCTCCGAGCTGTGGT--------------------------------------GT----------------GGGGAGGTGCTGGGTGCGGGA---GGGGGCTCAGACCCCTTAGGGTGGATTGGGG-TGGAACAGGGTGCAGG-------------------------------------------------------------------------------------------------------------------------------------------------------------------------------AGGATGCT-------------------------------------------------------------------------------------------------------------------------------------------------------------------------------------------------------------------------------------------------------------------------------------------------------------------------------------------------------------------------------------------------------------------------------------GTGAAGG-----------GAGGAGATGGGCGGAAAAGGGGGA--------GC-GGGACAGTGTAGAG---AGGGGT-----------------------------------------------------------------------------GTCCCATGGCATCCTCCAGCCT-CCCCCAGCCCTTGGGCACTGGTGCAGA-------------ACCC-------CTGG--GGGCAGCTGGGGAGGGGGAGTCACGGAAGC-------------------------------------------------------------------------------------------AGCCCTCACCTCCCCCATGTCTGCATGAGC---AG
>Charadriiformes_Rissa_tridactyla__EU326259.1/1-217
GTGAGCTCTGAGCCGTGGT--------------------------------------GT----------------GGGGAGGTGCTGGGTGCGGGA---GGGGGCTCAGACCCCTTAGGGTGGATTGGGG-TGGAACAGGGTGCAGG-------------------------------------------------------------------------------------------------------------------------------------------------------------------------------AGGATGCT-------------------------------------------------------------------------------------------------------------------------------------------------------------------------------------------------------------------------------------------------------------------------------------------------------------------------------------------------------------------------------------------------------------------------------------GTGAAGG-----------GAGGAGATGGGTGGAAAAGGGGGA--------GC-GGGACAGTGTAGAG---AGGGGT-----------------------------------------------------------------------------GTCCCATGGCATCCTCCAGCCT-CCCCCAGCCCTTGGGCACTGGTGCAGA-------------ACCC-------CTGG--GGGCAGCTGGGGAGGGGGAGTCACGGAAGC-------------------------------------------------------------------------------------------AGCCTTGACCTCCCCCATGTCTGCACGAGC---AG
>Charadriiformes_Rissa_tridactyla__EU326261.1/1-217
GTGAGCTCTGAGCCGTGGT--------------------------------------GT----------------GGGGAGGTGCTGGGTGTGGGA---GGGGGCTCAGACC---------------------GAACGGGGTGCAGG-------------------------------------------------------------------------------------------------------------------------------------------------------------------------------AGGATGCT-------------------------------------------------------------------------------------------------------------------------------------------------------------------------------------------------------------------------------------------------------------------------------------------------------------------------------------------------------------------------------------------------------------------------------------GTGAAGG-----------AAGGAGATGGGTGGAAAAGGGGGA--------GC-GGGACAGTGTAGAG---GGGGGT-----------------------------------------------------------------------------GACCCATGGCATCGTCTAGCCT-CCCCCAGCCCT-----------------------------------------TGG--GGGCAGCTGGGGAGGGGGAGTCACGGAAGC-------------------------------------------------------------------------------------------AGCCCTCACCTCCCCCATGTCTGCATGAGC---AG
>Charadriiformes_Rissa_tridactyla__HQ822398.1/1-217
--------------------------------------------------------------------------------------------------------------------------------------------------------------------------------------------------------------------------------------------------------------------------------------------------------------------------------------------------------------------------------------------------------------------------------------------------------------------------------------------------------------------------------------------------------------------------------------------------------------------------------------------------------------------------------------------------------------------------------------------------------------------------------------------------------------------------------------------------------------------------------------------------------------------------------------------------------------------------------------------------------------------------------GGGGAGGGGGAGTCACGGAAGC-------------------------------------------------------------------------------------------AGCCCTCACCTCCCCCATGCCTGCACGAGC---AG
>Charadriiformes_Rissa_tridactyla__HQ822408.1/1-217
--------------------------------------------------------------------------------------------------------------------------------------------------------------------------------------------------------------------------------------------------------------------------------------------------------------------------------------------------------------------------------------------------------------------------------------------------------------------------------------------------------------------------------------------------------------------------------------------------------------------------------------------------------------------------------------------------------------------------------------------------------------------------------------------------------------------------------------------------------------------------------------------------------------------------------------------------------------------------------------------------------------------------------GGGGAGGGGGAGTCACGGAAGC-------------------------------------------------------------------------------------------AGCCCTCACCTCCCCCATGTCTGCACGAGC---AG
>Charadriiformes_Rissa_tridactyla__HQ822410.1/1-217
--------------------------------------------------------------------------------------------------------------------------------------------------------------------------------------------------------------------------------------------------------------------------------------------------------------------------------------------------------------------------------------------------------------------------------------------------------------------------------------------------------------------------------------------------------------------------------------------------------------------------------------------------------------------------------------------------------------------------------------------------------------------------------------------------------------------------------------------------------------------------------------------------------------------------------------------------------------------------------------------------------------------------------GGGGAGGGGGAGTCACGGAAGC-------------------------------------------------------------------------------------------AGCCCTCACCTCCCCCATGTCTGCACGAGC---AG
>Charadriiformes_Rissa_tridactyla__HQ822412.1/1-217
--------------------------------------------------------------------------------------------------------------------------------------------------------------------------------------------------------------------------------------------------------------------------------------------------------------------------------------------------------------------------------------------------------------------------------------------------------------------------------------------------------------------------------------------------------------------------------------------------------------------------------------------------------------------------------------------------------------------------------------------------------------------------------------------------------------------------------------------------------------------------------------------------------------------------------------------------------------------------------------------------------------------------------GGGGAGGGGGAGTCACGGAAGC-------------------------------------------------------------------------------------------AGCCCTCACTTCCCCCATGTCTGCACGAGC---AG
>Charadriiformes_Rissa_tridactyla__HQ822414.1/1-217
--------------------------------------------------------------------------------------------------------------------------------------------------------------------------------------------------------------------------------------------------------------------------------------------------------------------------------------------------------------------------------------------------------------------------------------------------------------------------------------------------------------------------------------------------------------------------------------------------------------------------------------------------------------------------------------------------------------------------------------------------------------------------------------------------------------------------------------------------------------------------------------------------------------------------------------------------------------------------------------------------------------------------------GGGGAGGGGGAGTCACGGAAGC-------------------------------------------------------------------------------------------AGCCCTCACCTCCCCCATGTCTGCACGAGC---AG
>Charadriiformes_Rissa_tridactyla__HQ822418.1/1-217
--------------------------------------------------------------------------------------------------------------------------------------------------------------------------------------------------------------------------------------------------------------------------------------------------------------------------------------------------------------------------------------------------------------------------------------------------------------------------------------------------------------------------------------------------------------------------------------------------------------------------------------------------------------------------------------------------------------------------------------------------------------------------------------------------------------------------------------------------------------------------------------------------------------------------------------------------------------------------------------------------------------------------------GGGGAGGGGGAGTCACGGAAGC-------------------------------------------------------------------------------------------AGCCCTCACCTCCCCCATGTCTGCATGAGC---AG
>Charadriiformes_Rissa_tridactyla__HQ822420.1/1-217
--------------------------------------------------------------------------------------------------------------------------------------------------------------------------------------------------------------------------------------------------------------------------------------------------------------------------------------------------------------------------------------------------------------------------------------------------------------------------------------------------------------------------------------------------------------------------------------------------------------------------------------------------------------------------------------------------------------------------------------------------------------------------------------------------------------------------------------------------------------------------------------------------------------------------------------------------------------------------------------------------------------------------------GGGGAGGGGGAGTCACGGAAGC-------------------------------------------------------------------------------------------AGCCCTGACCTCCCTCATGTCTGCACGAGC---AG
>Charadriiformes_Rissa_tridactyla__HQ822425.1/1-217
--------------------------------------------------------------------------------------------------------------------------------------------------------------------------------------------------------------------------------------------------------------------------------------------------------------------------------------------------------------------------------------------------------------------------------------------------------------------------------------------------------------------------------------------------------------------------------------------------------------------------------------------------------------------------------------------------------------------------------------------------------------------------------------------------------------------------------------------------------------------------------------------------------------------------------------------------------------------------------------------------------------------------------GGGGAGGGGGAGTCACGGAAGC-------------------------------------------------------------------------------------------AGCCCTGACCTCCCCCATGTCTGCACGAGC---AG
>Charadriiformes_Rissa_tridactyla__HQ822426.1/1-217
--------------------------------------------------------------------------------------------------------------------------------------------------------------------------------------------------------------------------------------------------------------------------------------------------------------------------------------------------------------------------------------------------------------------------------------------------------------------------------------------------------------------------------------------------------------------------------------------------------------------------------------------------------------------------------------------------------------------------------------------------------------------------------------------------------------------------------------------------------------------------------------------------------------------------------------------------------------------------------------------------------------------------------GGGGAGGGGGAGTCACGGAAGC-------------------------------------------------------------------------------------------AGCCCTCACCTCCCCCATGTCTGCATGAGC---AG
>Charadriiformes_Rissa_tridactyla__HQ822427.1/1-217
--------------------------------------------------------------------------------------------------------------------------------------------------------------------------------------------------------------------------------------------------------------------------------------------------------------------------------------------------------------------------------------------------------------------------------------------------------------------------------------------------------------------------------------------------------------------------------------------------------------------------------------------------------------------------------------------------------------------------------------------------------------------------------------------------------------------------------------------------------------------------------------------------------------------------------------------------------------------------------------------------------------------------------GGGGAGGGGGAGTCACGGAAGC-------------------------------------------------------------------------------------------AGCCCTGACCTCCCTCATGTCTGCACGAGC---AG
>Charadriiformes_Rissa_tridactyla__HQ822432.1/1-217
--------------------------------------------------------------------------------------------------------------------------------------------------------------------------------------------------------------------------------------------------------------------------------------------------------------------------------------------------------------------------------------------------------------------------------------------------------------------------------------------------------------------------------------------------------------------------------------------------------------------------------------------------------------------------------------------------------------------------------------------------------------------------------------------------------------------------------------------------------------------------------------------------------------------------------------------------------------------------------------------------------------------------------GGGGAGGGGGAGTCACGGAAGC-------------------------------------------------------------------------------------------AGCCCTCACCTCCCCCATGTCTGCATGAGC---AG
>Charadriiformes_Rissa_tridactyla__HQ822433.1/1-217
--------------------------------------------------------------------------------------------------------------------------------------------------------------------------------------------------------------------------------------------------------------------------------------------------------------------------------------------------------------------------------------------------------------------------------------------------------------------------------------------------------------------------------------------------------------------------------------------------------------------------------------------------------------------------------------------------------------------------------------------------------------------------------------------------------------------------------------------------------------------------------------------------------------------------------------------------------------------------------------------------------------------------------GGGGAGGGGGAGTCACGGAAGC-------------------------------------------------------------------------------------------AGCCCTCACCTCCCCCATGTCTGCATGAGC---AG
>Charadriiformes_Rissa_tridactyla__HQ822438.1/1-217
--------------------------------------------------------------------------------------------------------------------------------------------------------------------------------------------------------------------------------------------------------------------------------------------------------------------------------------------------------------------------------------------------------------------------------------------------------------------------------------------------------------------------------------------------------------------------------------------------------------------------------------------------------------------------------------------------------------------------------------------------------------------------------------------------------------------------------------------------------------------------------------------------------------------------------------------------------------------------------------------------------------------------------GGGGAGGGGGAGTCACGGAAGC-------------------------------------------------------------------------------------------AGCCCTCACCTCCCCCATGTCTGCACGAGC---AG
>Charadriiformes_Rissa_tridactyla__HQ822440.1/1-217
--------------------------------------------------------------------------------------------------------------------------------------------------------------------------------------------------------------------------------------------------------------------------------------------------------------------------------------------------------------------------------------------------------------------------------------------------------------------------------------------------------------------------------------------------------------------------------------------------------------------------------------------------------------------------------------------------------------------------------------------------------------------------------------------------------------------------------------------------------------------------------------------------------------------------------------------------------------------------------------------------------------------------------GGGGAGGGGGAGTCACGGAAGC-------------------------------------------------------------------------------------------AGCCCTGACCTCCCCCATGTCTGCACGAGC---AG
>Charadriiformes_Rissa_tridactyla__HQ822441.1/1-217
--------------------------------------------------------------------------------------------------------------------------------------------------------------------------------------------------------------------------------------------------------------------------------------------------------------------------------------------------------------------------------------------------------------------------------------------------------------------------------------------------------------------------------------------------------------------------------------------------------------------------------------------------------------------------------------------------------------------------------------------------------------------------------------------------------------------------------------------------------------------------------------------------------------------------------------------------------------------------------------------------------------------------------GGGGAGGGGGAGTCACGGAAGC-------------------------------------------------------------------------------------------AGCCCTCACCTCCCCCATGTCTGCATGAGC---AG
>Charadriiformes_Rissa_tridactyla__HQ822443.1/1-217
--------------------------------------------------------------------------------------------------------------------------------------------------------------------------------------------------------------------------------------------------------------------------------------------------------------------------------------------------------------------------------------------------------------------------------------------------------------------------------------------------------------------------------------------------------------------------------------------------------------------------------------------------------------------------------------------------------------------------------------------------------------------------------------------------------------------------------------------------------------------------------------------------------------------------------------------------------------------------------------------------------------------------------GGGGAGGGGGAGTCACGGAAGC-------------------------------------------------------------------------------------------AGCCCTCACCTCCCCCATGTCTGCACGAGC---AG
>Charadriiformes_Rissa_tridactyla__HQ822445.1/1-217
--------------------------------------------------------------------------------------------------------------------------------------------------------------------------------------------------------------------------------------------------------------------------------------------------------------------------------------------------------------------------------------------------------------------------------------------------------------------------------------------------------------------------------------------------------------------------------------------------------------------------------------------------------------------------------------------------------------------------------------------------------------------------------------------------------------------------------------------------------------------------------------------------------------------------------------------------------------------------------------------------------------------------------GGGGAGGGGGAGTCACGGAAGC-------------------------------------------------------------------------------------------AGCCCTGACCTCCCCCATGTCTGCATGAGC---AG
>Charadriiformes_Rissa_tridactyla__HQ822449.1/1-217
--------------------------------------------------------------------------------------------------------------------------------------------------------------------------------------------------------------------------------------------------------------------------------------------------------------------------------------------------------------------------------------------------------------------------------------------------------------------------------------------------------------------------------------------------------------------------------------------------------------------------------------------------------------------------------------------------------------------------------------------------------------------------------------------------------------------------------------------------------------------------------------------------------------------------------------------------------------------------------------------------------------------------------GGGGAGGGGGAGTCACGGAAGC-------------------------------------------------------------------------------------------AGCCCTCACCTCCCCCATGTCTGCATGAGC---AG
>Charadriiformes_Rissa_tridactyla__HQ822455.1/1-217
--------------------------------------------------------------------------------------------------------------------------------------------------------------------------------------------------------------------------------------------------------------------------------------------------------------------------------------------------------------------------------------------------------------------------------------------------------------------------------------------------------------------------------------------------------------------------------------------------------------------------------------------------------------------------------------------------------------------------------------------------------------------------------------------------------------------------------------------------------------------------------------------------------------------------------------------------------------------------------------------------------------------------------GGGGAGGGGGAGTCACGGAAGC-------------------------------------------------------------------------------------------AGCCCTCACCTCCCCCATGTCTGCATGAGC---AG
>Charadriiformes_Rissa_tridactyla__HQ822460.1/1-217
--------------------------------------------------------------------------------------------------------------------------------------------------------------------------------------------------------------------------------------------------------------------------------------------------------------------------------------------------------------------------------------------------------------------------------------------------------------------------------------------------------------------------------------------------------------------------------------------------------------------------------------------------------------------------------------------------------------------------------------------------------------------------------------------------------------------------------------------------------------------------------------------------------------------------------------------------------------------------------------------------------------------------------GGGGAGGGGGAGTCACGGAAGC-------------------------------------------------------------------------------------------AGCCCTGACCTCCCCCATGTCTGCACGAGC---AG
>Charadriiformes_Rissa_tridactyla__HQ822461.1/1-217
--------------------------------------------------------------------------------------------------------------------------------------------------------------------------------------------------------------------------------------------------------------------------------------------------------------------------------------------------------------------------------------------------------------------------------------------------------------------------------------------------------------------------------------------------------------------------------------------------------------------------------------------------------------------------------------------------------------------------------------------------------------------------------------------------------------------------------------------------------------------------------------------------------------------------------------------------------------------------------------------------------------------------------GGGGAGGGGGAGTCACGGAAGC-------------------------------------------------------------------------------------------GGCCCTCACCTCCCCCATGTCTGCATGAGC---AG
>Charadriiformes_Rissa_tridactyla__HQ822463.1/1-217
--------------------------------------------------------------------------------------------------------------------------------------------------------------------------------------------------------------------------------------------------------------------------------------------------------------------------------------------------------------------------------------------------------------------------------------------------------------------------------------------------------------------------------------------------------------------------------------------------------------------------------------------------------------------------------------------------------------------------------------------------------------------------------------------------------------------------------------------------------------------------------------------------------------------------------------------------------------------------------------------------------------------------------GGGGAGGGGGAGTCACGGAAGC-------------------------------------------------------------------------------------------AGCCCTCACCTCCCCCATGTCTGCATGAGC---AG
>Charadriiformes_Rissa_tridactyla__HQ822464.1/1-217
--------------------------------------------------------------------------------------------------------------------------------------------------------------------------------------------------------------------------------------------------------------------------------------------------------------------------------------------------------------------------------------------------------------------------------------------------------------------------------------------------------------------------------------------------------------------------------------------------------------------------------------------------------------------------------------------------------------------------------------------------------------------------------------------------------------------------------------------------------------------------------------------------------------------------------------------------------------------------------------------------------------------------------GGGGAGGGGGAGTCACGGAAGC-------------------------------------------------------------------------------------------AGCCCTCACCTCCCCCATGTCTGCACGAGC---AG
>Charadriiformes_Rissa_tridactyla__HQ822467.1/1-217
--------------------------------------------------------------------------------------------------------------------------------------------------------------------------------------------------------------------------------------------------------------------------------------------------------------------------------------------------------------------------------------------------------------------------------------------------------------------------------------------------------------------------------------------------------------------------------------------------------------------------------------------------------------------------------------------------------------------------------------------------------------------------------------------------------------------------------------------------------------------------------------------------------------------------------------------------------------------------------------------------------------------------------GGGGAGGGGGAGTCACGGAAGC-------------------------------------------------------------------------------------------AGCCCTGACCTCCCCCATGTCTGCACGAGC---AG
>Charadriiformes_Rissa_tridactyla__HQ822469.1/1-217
--------------------------------------------------------------------------------------------------------------------------------------------------------------------------------------------------------------------------------------------------------------------------------------------------------------------------------------------------------------------------------------------------------------------------------------------------------------------------------------------------------------------------------------------------------------------------------------------------------------------------------------------------------------------------------------------------------------------------------------------------------------------------------------------------------------------------------------------------------------------------------------------------------------------------------------------------------------------------------------------------------------------------------GGGGAGGGGGAGTCACGGAAGC-------------------------------------------------------------------------------------------AGCCCTGACCTCCCCCATGTCTGCACGAGC---AG
>Charadriiformes_Rissa_tridactyla__HQ822470.1/1-217
--------------------------------------------------------------------------------------------------------------------------------------------------------------------------------------------------------------------------------------------------------------------------------------------------------------------------------------------------------------------------------------------------------------------------------------------------------------------------------------------------------------------------------------------------------------------------------------------------------------------------------------------------------------------------------------------------------------------------------------------------------------------------------------------------------------------------------------------------------------------------------------------------------------------------------------------------------------------------------------------------------------------------------GGGGAGGGGGAGTCACGGAAGC-------------------------------------------------------------------------------------------AGCCCTCACCCCCCCCATGTCTGCATGAGC---AG
>Charadriiformes_Rissa_tridactyla__HQ822472.1/1-217
--------------------------------------------------------------------------------------------------------------------------------------------------------------------------------------------------------------------------------------------------------------------------------------------------------------------------------------------------------------------------------------------------------------------------------------------------------------------------------------------------------------------------------------------------------------------------------------------------------------------------------------------------------------------------------------------------------------------------------------------------------------------------------------------------------------------------------------------------------------------------------------------------------------------------------------------------------------------------------------------------------------------------------GGGGAGGGGGAGTCACGGAAGC-------------------------------------------------------------------------------------------AGCCCTGACCTCCCCCATGTCTGCACGAGC---AG
>Charadriiformes_Uria_aalge__EU326273.1/1-217
GTGAGCTCCGAGCTGCGGT--------------------------------------GT----------------GGGGAGGTGCTGGGTGCGCGAGGGGGGGGATTAGACCCCTTAGGGTGTATCGGGG-TGGAACGGGGTGCAGG-------------------------------------------------------------------------------------------------------------------------------------------------------------------------------AGGATGCT-------------------------------------------------------------------------------------------------------------------------------------------------------------------------------------------------------------------------------------------------------------------------------------------------------------------------------------------------------------------------------------------------------------------------------------GTGCAGG-----------GAGGAGATGGGTGGAAAAGGGGGA--------GG-AGGACGGTGTAGGG---AGGGGT-------------------------------------------------------------------------------CCCAGGGCATCCTCCAGCCT-CCCCCAGCCCTTGGGCACTGGTGCAGA-------------TCCC-------CTGG--GGGCAGCTGGGGAGGGGGAGGCACGGGAGG-------------------------------------------------------------------------------------------AGCCCTGACCT-CCCCATGTCTGCACGAGC---AG
>Charadriiformes_Uria_aalge__EU326274.1/1-217
GTGAGCTCCGAGCTGCGGT--------------------------------------GT----------------GGGGAGGTGCTGGGTGCGCGAGGGGGGGGATCAGACCCCTTAGGGTGTATCGGGG-TGGAACGGGGTGCAGG-------------------------------------------------------------------------------------------------------------------------------------------------------------------------------AGGATGCT-------------------------------------------------------------------------------------------------------------------------------------------------------------------------------------------------------------------------------------------------------------------------------------------------------------------------------------------------------------------------------------------------------------------------------------GTGCAGG-----------GAGGAGATGGGTGGAAAAGGGGGA--------GG-AGGACGGTGTAGGG---AGGGGT-------------------------------------------------------------------------------CCCACGGCATCCTCCAGCCT-CCCCCAGCCCTTGGGCACTGGTGCAGA-------------TCCC-------CTGG--GGGCAGCTGGGGAGGGGGAGGCACGGGAGG-------------------------------------------------------------------------------------------AGCCCTGACCT-CCCCATGTCTGCACGAGC---AG
>Charadriiformes_Uria_aalge__EU326275.1/1-217
GTGAGCTCCGAGCTGCGGT--------------------------------------GT----------------GGGGAGGTGCTGGGTGCGCGA-GGAGGGGATCAGACCCCTTAGGGCGTATCGGGG-TGGAACGGGGTGCAGG-------------------------------------------------------------------------------------------------------------------------------------------------------------------------------AGGATGCT-------------------------------------------------------------------------------------------------------------------------------------------------------------------------------------------------------------------------------------------------------------------------------------------------------------------------------------------------------------------------------------------------------------------------------------GTGCAGG-----------GAGGAGATGGGTGGAAAAGGGGGA--------GG-AGGACGGTGTAGGG---AGGGGT-------------------------------------------------------------------------------CCCATGGCATCCTCCAGCCT-CCCCCAGCCCTTGGGCACTGGTGCAGA-------------TCCC-------CTGG--GGGCAGCTGGGGAGGGGGAGGCACGGGAGG-------------------------------------------------------------------------------------------AGCCCTGACCT-CCCCATGTCTGCACGAGC---AG
>Charadriiformes_Uria_aalge__EU326276.1/1-217
GTGAGCTCCGAGCTGCGGT--------------------------------------GT----------------GGGGAGATGCTGGGTGCGCGAGGGGGGGGATCAGACCCCTTAGGGTGTATCGGGG-TGGAACGGGGTGCAGG-------------------------------------------------------------------------------------------------------------------------------------------------------------------------------AGGATGCT-------------------------------------------------------------------------------------------------------------------------------------------------------------------------------------------------------------------------------------------------------------------------------------------------------------------------------------------------------------------------------------------------------------------------------------GTGCAGG-----------GAGGAGATGGGTGGAAAAGGGGGA--------GG-AGGACGGTGTAGGG---AGGGGT-------------------------------------------------------------------------------CCCACGGCATCCTCCAGCCT-CCCCCAGCCCTTGGGCACTGGTGCAGA-------------TCCC-------CTGG--GGGCAGCTGGGGAGGGGGAGGCACGGGAGG-------------------------------------------------------------------------------------------AGCCCTGACCT-CCCCATGTCTGCACGAGC---AG
>Charadriiformes_Uria_aalge__EU326278.1/1-217
GTGAGCTCCGAGCCACAGT--------------------------------------GT----------------GGGAGGGTATCG------------GTGGGGATGGGTCCCACACGTG-------------------------GTGGGGGGATGGTGAAGAGA----------GGACCCCGCTGCCCCTGGGACCACCCTGCAGGTGGGTGA----AGGCTGCCCCCAGCAACTCCCTTGGCCTGACATCTGTCCTCTGCAGGGCCTGGGAGCAGTAGTCTCCAGGTGAGA-CCAGTTCCCAAACTGGGAA---TGGGGGAGATGCTC--------------------CCCCTGCCTTGTTCACCCCCAG-GAACAGCCTCCTGGCTCTGTTCCCTCTTA--------------------------------------------------------------------------------------------TGCCCTCCCTTCCCTTGGGCTCCATCCCTGCATTCA-CCCTTCTCATGTCACCTCCT---------------------------GTCCCCACCATCTGTGTGACAGTCTCCCCTCCCC---ACAACACCCTTTGGGTTCCCTCTGGCTCTCCCCTGTCCCCAGGCTGCAACACT--GAGTCCTCACGGG-----------------------------------GTCAGGCTCACA--CCCCTGCCCTATTGCAG-CC---GTGTGGCTGT--GGGGGAGGCTGGGAGGA--GAGTGGATGAT---GGGG-----------------AGGAG-----------------------------------------------------------------------------GTTCCACGGTCCCTCCCTG-CCCTGCC-------------------------------TGGGGTGCT-------GAGAGCACC----------ACAGAGGGGTGCTG-GA-------------------------------------------------------------------------------------------CACCCTGACC---TGCCTCCCTGCACAAAC---AG
>Charadriiformes_Uria_aalge__HQ822474.1/1-217
--------------------------------------------------------------------------------------------------------------------------------------------------------------------------------------------------------------------------------------------------------------------------------------------------------------------------------------------------------------------------------------------------------------------------------------------------------------------------------------------------------------------------------------------------------------------------------------------------------------------------------------------------------------------------------------------------------------------------------------------------------------------------------------------------------------------------------------------------------------------------------------------------------------------------------------------------------------------------------------------------------------------------------GGGGAGGGGGAGGCACGGGAGG-------------------------------------------------------------------------------------------AGCCCTGACCT-CCCCATGTCTGCACGAGC---AG
>Charadriiformes_Uria_aalge__HQ822476.1/1-217
--------------------------------------------------------------------------------------------------------------------------------------------------------------------------------------------------------------------------------------------------------------------------------------------------------------------------------------------------------------------------------------------------------------------------------------------------------------------------------------------------------------------------------------------------------------------------------------------------------------------------------------------------------------------------------------------------------------------------------------------------------------------------------------------------------------------------------------------------------------------------------------------------------------------------------------------------------------------------------------------------------------------------------GGGGAGGGGGAGGCACGGGAGG-------------------------------------------------------------------------------------------AGCCCTGACCT-CCCCATGTCTGCACGAGC---AG
>Charadriiformes_Uria_aalge__HQ822478.1/1-217
--------------------------------------------------------------------------------------------------------------------------------------------------------------------------------------------------------------------------------------------------------------------------------------------------------------------------------------------------------------------------------------------------------------------------------------------------------------------------------------------------------------------------------------------------------------------------------------------------------------------------------------------------------------------------------------------------------------------------------------------------------------------------------------------------------------------------------------------------------------------------------------------------------------------------------------------------------------------------------------------------------------------------------GGGGAGGGGGAGGCACGGGAGG-------------------------------------------------------------------------------------------AGCCCTGACCT-CCCCATGTCTGCACGAGC---AG
>Charadriiformes_Uria_aalge__HQ822480.1/1-217
--------------------------------------------------------------------------------------------------------------------------------------------------------------------------------------------------------------------------------------------------------------------------------------------------------------------------------------------------------------------------------------------------------------------------------------------------------------------------------------------------------------------------------------------------------------------------------------------------------------------------------------------------------------------------------------------------------------------------------------------------------------------------------------------------------------------------------------------------------------------------------------------------------------------------------------------------------------------------------------------------------------------------------GGGGAGGGGGAGGCACGGGAGG-------------------------------------------------------------------------------------------AGCCCTGACCC-CCCCATGTCTGCACGAGC---AG
>Charadriiformes_Uria_aalge__HQ822481.1/1-217
--------------------------------------------------------------------------------------------------------------------------------------------------------------------------------------------------------------------------------------------------------------------------------------------------------------------------------------------------------------------------------------------------------------------------------------------------------------------------------------------------------------------------------------------------------------------------------------------------------------------------------------------------------------------------------------------------------------------------------------------------------------------------------------------------------------------------------------------------------------------------------------------------------------------------------------------------------------------------------------------------------------------------------GGGGAGGGGGAGGCACGGGAGG-------------------------------------------------------------------------------------------AGCCCTGACCT-CCCCATGTCTGCACGAGC---AG
>Charadriiformes_Uria_aalge__HQ822482.1/1-217
--------------------------------------------------------------------------------------------------------------------------------------------------------------------------------------------------------------------------------------------------------------------------------------------------------------------------------------------------------------------------------------------------------------------------------------------------------------------------------------------------------------------------------------------------------------------------------------------------------------------------------------------------------------------------------------------------------------------------------------------------------------------------------------------------------------------------------------------------------------------------------------------------------------------------------------------------------------------------------------------------------------------------------GGGGAGGGGGAGGCACGGGAGG-------------------------------------------------------------------------------------------AGCCCTGACCT-CCCCATGTCTGCACGAGC---AG
>Ciconiiformes_Ciconia_ciconia__KJ162449.1/1-217
GTGAGCTCAGGCCCACGGC--------------------------------------AT----------------GGGGAGGTGCTGGGTGCTGGG---AGGGAGATTAGACCCTAAACAGAGATCGGGG-TGGAGCTGGGTGCAGG-------------------------------------------------------------------------------------------------------------------------------------------------------------------------------AGGATGCC-------------------------------------------------------------------------------------------------------------------------------------------------------------------------------------------------------------------------------------------------------------------------------------------------------------------------------------------------------------------------------------------------------------------------------------ATGAAGG-----------GAGGAGATGAGTGCAAAAGGGGGA--------GC-GGGATGGCATAGA-----GGGGA-----------------------------------------------------------------------------GTCCCATGGCATCCTCCCCACCT-CCCCAGCCCTTGGGCACTGCTGCAGC-TC-----C-TGGGGCC-------CTGG--GGGTGGCTGGGGACAGGGAGTGACGGCAGG-------------------------------------------------------------------------------------------AGCCCTGACCT-CCCCATGTCTGCACAAGC---AG
>Ciconiiformes_Ciconia_ciconia__KJ162450.1/1-217
GTGAGCTCAGGCCCACGGC--------------------------------------AT----------------GGGGAGGTGCTGGGTGCTGGG---AGGGAGATTAGACCCTAAACAGAGATCGGGG-TGGAGCTGGGTGCAGG-------------------------------------------------------------------------------------------------------------------------------------------------------------------------------AGGATGCC-------------------------------------------------------------------------------------------------------------------------------------------------------------------------------------------------------------------------------------------------------------------------------------------------------------------------------------------------------------------------------------------------------------------------------------ATGAAGG-----------GAGGAGATGAGTGCAAAAGGGGGA--------GC-GGGATGGCATAGA-----GGGGA-----------------------------------------------------------------------------GTCCCATGGCATCCTCCCCACCT-CCCCAGCCCTTGGGCACTGCTGCAGC-TC-----C-TGGGGCC-------CTGG--GGGTGGCTGGGGACAGGGAGTGACGGCAGG-------------------------------------------------------------------------------------------AGCCCTGACCT-CCCCATGTCTGCACAAGC---AG
>Ciconiiformes_Ciconia_ciconia__KJ162452.1/1-217
GTGAGCTCGGACTGTCAGC--------------------------------------GT---------------GGGAAGGGTCTTG------------GTGGGGATGGATCCCACATGTCCCCT---GGGAGGTGCTGGGTGTCGGTGGGGGAACGGTGAGGAGAA---------GA-CCCCCCTGCCCCTGA-ACCACCCTGCAGCTGTGTGA----GGGCTGCACCCACCGCACCCCTTGTCCTGTCGTCTGCCCTCTGCAGGGCCTGGGAGTGGTGGGCTCCAGGCAAGA-CCTGGTTCCCAAACAGT-----TTGGGGAGGTGCT-C-------------------CCCCC--CTTGCTGAACCCCAG-GAACAGCCTCCTGGCTCAGTTCTGCCCTG-----------------------------------------------------------------------------------------------GCTCCCTTCCCTTGGGCTCCGTCCCTGCGTCGGCCCCTTCTCGTGTCCCCTCCT---------------G-----C--C----CTCCACCGTCTGGGTGACAGTCTCCCCTCCCC---CCACCTCCCCTCGGGTCCCCTCTGGCTCTTCCCAGTCCCCAGGCTGGTAAGTT--GAGTCGTCACAGG-----------------------------------CTCAGGATCGCA-CCGCCAGTGCTATCAGAG-CG---GTGTGGCTAT--GGGGGAGGCTGGGAGGA--GAGTGA-CGAC--GGGGA-----------------GGGGG-----------------------------------------------------------------------------GCTCCAGGGTGCCTCCCTG-CCCTCCCCTGCCCTG----------------AC-----TGGGGTGCT-------GAGAGCACCT---G-----GGGAGGGGGAGCTG-CC-------------------------------------------------------------------------------------------CACCCTGACC---TGCCTCCCTGCACAAGC---AG
>Ciconiiformes_Ciconia_ciconia__KJ162453.1/1-217
GTGAGCTCGGACTGTCAGC--------------------------------------GT---------------GGGAAGGGTCTTG------------GTGGGGATGGATCCCACATGTCCCCT---GGGAGGTGCTGGGTGTCGGTGGGGGAACGGTGAGGAGAA---------GACCCCCCCTGCCCCTGA-ACCACCCTGCAGCTGTGTGA----GGGCTGCACCCACCGCACCCCTTGTCCTGTCGTCTGCCCTCTGCAGGGCCTGGGAGTGGTGGGCTCCAGGCAAGA-CCTGGTTCCCAAACAGT-----TTGGGGAGGTGCT-C-------------------CCCCC--CTTGCTGAACCCCAG-GAACAGCCTCCTGGCTCAGTTCTGCCCTG-----------------------------------------------------------------------------------------------GCTCCCTTCCCTTGGGCTCCGTCCCTGCGTCGGCCCCTTCTCATGTCCCCTCCT---------------G-----C--C----CTCCACCGTCTGGGTGACAGTCTCCCCTCCCC---CCACCTCCCCTCGGGTCCCCTCTGGCTCTTCCCAGTCCCCAGGCTGGTAAGTT--GAGTCGTCACAGG-----------------------------------CTCAGGATCGCA-CCGCCAGTGCTATCAGAG-CG---GTGTGGCTAT--GGGAGAGGCTGGGAGGA--GAGTGA-CGAC--AGAGA-----------------GGGGG-----------------------------------------------------------------------------GCTCCAGGGTGCCTCCCTG-CCCTCCCCTGCCCTG----------------AC-----TGGGGTGCT-------GAGAGCACCT---G-----GGGAGGGGGAGCTG-CC-------------------------------------------------------------------------------------------CACCCTGACC---TGCCTCCCTGCACAAAC---AG
>Columbiformes_Columba_livia__KJ162459.1/1-217
GTGAGCTGGGACTGTCCGT--------------------------------------GT----------------GGGGAAGGGTTGGGGGTTGGG---------ATTAGATCCTAAAGAGCGACTGGCG-TGGAGCTGGATGAGGGAGGATCGCAGAGTCCCAGAGTGTCAGGGATTGAAGGGATCTGGAAAGATCCACAGCTGGACACAAGATTCCAGGTGTGGTCTCCCCAGGGCAGAGCAGAGGGGCAGGAGAACCTC---------------------------------TCTGACCACCCCTGTTCTGATCCACCCAGGATGCT-------------------------------------------------------------------------------------------------------------------------------------------------------------------------------------------------------------------------------------------------------------------------------------------------------------------------------------------------------------------------------------------------------------------------------------CTGAAGG-----------GAGGAGATGAGAGGAAAAGGGGAG-----------CGGATGGTGCG------GGGGGT-----------------------------------------------------------------------------GCCCCATGGCATCTGCCCCAGCTCAGCGAGCCCTTGGGCGCTGGTGCGGCTCC-----CCTGGG----------TGGTGCGGGTGGCTGGGGACAGGGAGTCACGGCA-C-------------------------------------------------------------------------------------------AGCCCCGACAT-CCCCAT-TCTGCACGAGC---AG
>Columbiformes_Columba_livia__KJ162460.1/1-217
GTGAGCTGGGACTGTCCGT--------------------------------------GT---------------GGGGAAGG-GTTG------------GT-GGGACGGATCCCACATGTGCCCG---GGGAGGTGCTGGGTGCTGGTGGGGACACGGTGAGGAGGAGACCTGCTGCC---------------GGGGGACACTGCAGGTGTGTGC----GGGCTGCCCCCACCGCACCCCTTGTC---TCGTTTTTCCTCTGTGGGG-CTGGGAGCGCTGGGCTCCAGGTGACA-CCCAGTTCCCGGTT--------TGGGGGAGGTGCT---------------------CCCCCATCCTGCTGAACCCCGG-GAACATCCTGTGGGCTCAGTGCTGCTCTG------------------------------------------------------------------------------------------------GTCCCTTCCCTTGGGTTC-ATCCCCGCACTCACCCCTTCCCGTGTCCCCTCCT---------------------------GCTCCCTGACATTGGGTGACCATCTCCCCTCCTC------ACATCCCCCGGGTCCTCTCTGGCTCCTCCCTGTCCCCAGGCCTGGACGTT--GAGTGCTCACCGC-----------------------------------GTCAGGATCACA---------------CCGG-CC---GTGTGGCTGT---GGGGAGGCCGGGGGGA--CAGTGG-GGAT---GGGG-----------------AGGGG-----------------------------------------------------------------------------GCTCCATAGAACCTTCCTG-----------------------------------------GGGGGCT-------GAGGGAGCCT---------GGTGTGGGGAACCG-GC-------------------------------------------------------------------------------------------CGGTCTGACC---CCCCTCCCTGTGCTACC---AG
>Coraciiformes_Alcedo_atthis__KJ162462.1/1-217
GTGAGCTCAG--TCACGAT--------------------------------------TT---------------GGGGAGAGCGTTG------------GTGGGGCCGGATTCCACAGGGGCTCT---GCTTGGTGCTGGGGGTCTGGG------------------------------------------------------------------------------------------------------------------------------------------------------------------------CAGTGGTGTCGTC-------------------------------------------------------------------------------------------------------------------------------------------------------------------------------------------------------------------------------------------------------------------------------------------------------------TGCCCCCCCAC-----------------------------------------------------------------------------ATCAGGATCAC--CCGCCAGTCCTGTCCCAG-CT---CCGTGGCTGT--GGGGGAGGCTGGGACGG--G------AGAT---GGGG-----------------AGGGG-----------------------------------------------------------------------------GCTCCGCGGTGCTTCGCTG-CCCTCCCCTGAC--------------------------------------------------------------------------------------------------------------------------------------------------------------------------------------CGCTCTCCTGCACCAAC---AG
>Coraciiformes_Alcedo_atthis__KJ162463.1/1-217
GTGAGCTCAG--TCACGAT--------------------------------------TT---------------GGGGAGAGCGTTG------------GTGGGGCCGGATTCCACAGGGGCTCT---GCTTGGTGCTGGGGGTCTGGG------------------------------------------------------------------------------------------------------------------------------------------------------------------------CAGTGGTGTCGGC-------------------------------------------------------------------------------------------------------------------------------------------------------------------------------------------------------------------------------------------------------------------------------------------------------------TGCCCCCCCAC-----------------------------------------------------------------------------ATCAGGATCAC--CCGCCAGTCCTGTCCCAG-CT---CCGTGGCTGT--GGGGGAGGCTGGGACGG--G------AGAT---GGGG-----------------AGGGG-----------------------------------------------------------------------------GCTCCGCGGTGCTTCGCTG-CCCTCCCCTGAC--------------------------------------------------------------------------------------------------------------------------------------------------------------------------------------CGCTCTCCTGCACCAAC---AG
>Coraciiformes_Alcedo_atthis__KJ162464.1/1-172
GTGAGCTCAGAGCCATGAC--------------------------------------TT---------------GGGGAGGGTGTTG------------ATGGGGCCAGATCCCACATAGGCTCA---CGCTGGTCCTGGGTGTCTGGG-------------------------------------------------------------CGTGG----GTGCTAGCCCCACCACACCCGTTGTCCTGTTGCCTGTCCCGCACAGGCCCTGGGAGCAGCGGGCTCCAGGTGAGA-CCTCACTGTCAAAGAGTGAATCTGGGGGAGCTGCT---------------------CCCCACACTTGCTGCTTCCCAG-GAACAGCCTCTTGGCTCAGTCCTGCCCTG---------------------------------------------------------------------------------GCTCCCTCCTGCCACCTCCCTTCCCCTGGGCTCCATC----------------------------------------------------------------------------------------------------------------CCTTCCAGCTC-------TACCCAGGCTGAGCCCTT--GAGTCCCCTCGG------------------------------------GTCAGGATCAC--CTGCCTGTCCTGTCCCAG-CT---CTGT--------------GGCTGGGAGGA--GAGTGG-AGAT---GGGG-----------------AGGGG-----------------------------------------------------------------------------ACTCCACGGTGCCTCCCTG-CCCTCCCCTGACCAG----------------TC-----T-----------------------------------------------------------------------------------------------------------------------------------------------------------------CCTGTGCAAAC---AG
>Coraciiformes_Alcedo_atthis__KJ162465.1/1-172
GTGAGCTCAGAGCCATGAC--------------------------------------TT---------------GGGGAGGGTGTTG------------ATGGGGCCAGATCCCACATAGGCTCA---CGCTGGTCCTGGGTGTCTGGG-------------------------------------------------------------CGTGG----GTGCTAGCCCCACCACACCCGTTGTCCTGTTGCCTGTCCCGCACAGGCCCTGGGAGCAGCGGGCTCCAGGTGAGA-CCTCACTGTCAAAGAGTGAATCTGGGGGAGCTGCT---------------------CCCCACACTTGCTGCTTCCCAG-GAACAGCCTCTTGGCTCAGTCCTGCCCTG---------------------------------------------------------------------------------GCTCCCTCCTGCCACCTCCCTTCCCCTGGGCTCCATC----------------------------------------------------------------------------------------------------------------CCTTCCAGCTC-------TACCCAGGCTGAGCCCTT--GAGTCCCCTCGG------------------------------------GTCAGGATCAC--CTGCCTGTCCTGTCCCAG-CT---CTGT--------------GGCTGGGAGGA--GRGTGG-AGAT---GGGG-----------------AGGGG-----------------------------------------------------------------------------ACTCCACGGTGCCTCCCTG-CCCTCCCCTGACCAG----------------TC-----T-----------------------------------------------------------------------------------------------------------------------------------------------------------------CCTGTGCAAAC---AG
>Coraciiformes_Alcedo_atthis__KJ162466.1/1-172
GTGAGCTCAGAGCCATGAC--------------------------------------TT---------------GGGGAGGGTGTTG------------ATGGGGCCAGATCCCACATAGGCTCA---CGCTGGTCCTGGGTGTCTGGG-------------------------------------------------------------CGTGG----GTGCTAGCCCCACCACACCCGTTGTCCTGTTGCCCGTCCCGCACAGGCCCTGGGAGCAGCGGGCTCCAGGTGAGA-CCTCACTGTCAAAGAGTGAATCTGGGGGAGCTGCT---------------------CCCCACACTTGCTGCTTCCCAG-GAACAGCCTCTTGGCTCAGTCCTGCCCTG---------------------------------------------------------------------------------GCTCCCTCCTGCCACCTCCCTTCCCCTGGGCTCCATC----------------------------------------------------------------------------------------------------------------CCTTCCAGCTC-------TACCCAGGCTGAGCCCTT--GAGTCCCCTCGG------------------------------------GTCAGGATCAC--CTGCCTGTCCTGTCCCAG-CT---CTGT--------------GGCTGGGAGGA--GAGTGG-AGAT---GGGG-----------------AGGGG-----------------------------------------------------------------------------ACTCCACGGTGCCTCCCTG-CCCTCCCCTGACCAG----------------TC-----T-----------------------------------------------------------------------------------------------------------------------------------------------------------------CCTGTGCAAAC---AG
>Cuculiformes_PREDICTED:_Cuculus_canorus_XM_009560180.1/1-217
------------------------------------------------------------------------------------------------------------------------------------------------------------------------------------------------------------------------------------------------------------------------------------------------------------------------------------------------------------------------------------------------------------------------------------------------------------------------------------------------------------------------------------------------------------------------------------------------------------------------------------------------------------------------------------------------------------------------------------------------------------------------------------------------------------------------------------------------------------------------------------------------------------------------------------------------------------------------------------------------------------------------------------------------------------------------------------------------------------------------------------------------------------------------------------
>Eurypygiformes_PREDICTED:_Eurypyga_helias_XM_010159513.1/1-215
------------------------------------------------------------------------------------------------------------------------------------------------------------------------------------------------------------------------------------------------------------------------------------------------------------------------------------------------------------------------------------------------------------------------------------------------------------------------------------------------------------------------------------------------------------------------------------------------------------------------------------------------------------------------------------------------------------------------------------------------------------------------------------------------------------------------------------------------------------------------------------------------------------------------------------------------------------------------------------------------------------------------------------------------------------------------------------------------------------------------------------------------------------------------------------
>Falconiformes_Falco_biarmicus__EF370989.1/1-217
------------------------------------------------------------------------------------------------------------------------------------------------------------------------------------------------------------------------------------------------------------------------------------------------------------------------------------------------------------------------------------------------------------------------------------------------------------------------------------------------------------------------------------------------------------------------------------------------------------------------------------------------------------------------------------------------------------------------------------------------------------------------------------------------------------------------------------------------------------------------------------------------------------------------------------------------------------------------------------------------------------------------------------------------------------------------------------------------------------------------------------------------------------------------------------
>Falconiformes_Falco_eleonorae__JN613254.1/1-217
------------------------------------------------------------------------------------------------------------------------------------------------------------------------------------------------------------------------------------------------------------------------------------------------------------------------------------------------------------------------------------------------------------------------------------------------------------------------------------------------------------------------------------------------------------------------------------------------------------------------------------------------------------------------------------------------------------------------------------------------------------------------------------------------------------------------------------------------------------------------------------------------------------------------------------------------------------------------------------------------------------------------------------------------------------------------------------------------------------------------------------------------------------------------------------
>Falconiformes_Falco_femoralis__EF370988.1/1-217
------------------------------------------------------------------------------------------------------------------------------------------------------------------------------------------------------------------------------------------------------------------------------------------------------------------------------------------------------------------------------------------------------------------------------------------------------------------------------------------------------------------------------------------------------------------------------------------------------------------------------------------------------------------------------------------------------------------------------------------------------------------------------------------------------------------------------------------------------------------------------------------------------------------------------------------------------------------------------------------------------------------------------------------------------------------------------------------------------------------------------------------------------------------------------------
>Falconiformes_Falco_naumanni__EF370986.1/1-217
------------------------------------------------------------------------------------------------------------------------------------------------------------------------------------------------------------------------------------------------------------------------------------------------------------------------------------------------------------------------------------------------------------------------------------------------------------------------------------------------------------------------------------------------------------------------------------------------------------------------------------------------------------------------------------------------------------------------------------------------------------------------------------------------------------------------------------------------------------------------------------------------------------------------------------------------------------------------------------------------------------------------------------------------------------------------------------------------------------------------------------------------------------------------------------
>Falconiformes_Falco_peregrinus__EF370985.1/1-217
------------------------------------------------------------------------------------------------------------------------------------------------------------------------------------------------------------------------------------------------------------------------------------------------------------------------------------------------------------------------------------------------------------------------------------------------------------------------------------------------------------------------------------------------------------------------------------------------------------------------------------------------------------------------------------------------------------------------------------------------------------------------------------------------------------------------------------------------------------------------------------------------------------------------------------------------------------------------------------------------------------------------------------------------------------------------------------------------------------------------------------------------------------------------------------
>Galliformes_Coturnix_japonica__AB110468.1/1-217
------------------------------------------------------------------------------------------------------------------------------------------------------------------------------------------------------------------------------------------------------------------------------------------------------------------------------------------------------------------------------------------------------------------------------------------------------------------------------------------------------------------------------------------------------------------------------------------------------------------------------------------------------------------------------------------------------------------------------------------------------------------------------------------------------------------------------------------------------------------------------------------------------------------------------------------------------------------------------------------------------------------------------------------------------------------------------------------------------------------------------------------------------------------------------------
>Galliformes_Gallus_domesticus__X07447.1/1-217
------------------------------------------------------------------------------------------------------------------------------------------------------------------------------------------------------------------------------------------------------------------------------------------------------------------------------------------------------------------------------------------------------------------------------------------------------------------------------------------------------------------------------------------------------------------------------------------------------------------------------------------------------------------------------------------------------------------------------------------------------------------------------------GCAGCCGTCGTGGGCGTGGGGGGCACGGGACGGAGCGCGGACGGGGAGTGGCTTTCGGGTCTGCCGAGGGG-------------------------------------------------------------------------------------------------------------------------------------------------------------------------------------------------------------------------------------------------------------------------------------CAGCTGGCTCCTGACGGTGCCCCCTCCCCGC---AG
>Galliformes_Gallus_gallus__AB020220.1/1-217
------------------------------------------------------------------------------------------------------------------------------------------------------------------------------------------------------------------------------------------------------------------------------------------------------------------------------------------------------------------------------------------------------------------------------------------------------------------------------------------------------------------------------------------------------------------------------------------------------------------------------------------------------------------------------------------------------------------------------------------------------------------------------------------------------------------------------------------------------------------------------------------------------------------------------------------------------------------------------------------------------------------------------------------------------------------------------------------------------------------------------------------------------------------------------------
>Galliformes_Gallus_gallus__AF452564.1/1-217
------------------------------------------------------------------------------------------------------------------------------------------------------------------------------------------------------------------------------------------------------------------------------------------------------------------------------------------------------------------------------------------------------------------------------------------------------------------------------------------------------------------------------------------------------------------------------------------------------------------------------------------------------------------------------------------------------------------------------------------------------------------------------------------------------------------------------------------------------------------------------------------------------------------------------------------------------------------------------------------------------------------------------------------------------------------------------------------------------------------------------------------------------------------------------------
>Galliformes_Gallus_gallus__AF452565.1/1-217
------------------------------------------------------------------------------------------------------------------------------------------------------------------------------------------------------------------------------------------------------------------------------------------------------------------------------------------------------------------------------------------------------------------------------------------------------------------------------------------------------------------------------------------------------------------------------------------------------------------------------------------------------------------------------------------------------------------------------------------------------------------------------------------------------------------------------------------------------------------------------------------------------------------------------------------------------------------------------------------------------------------------------------------------------------------------------------------------------------------------------------------------------------------------------------
>Galliformes_Gallus_gallus__AF452566.1/1-217
------------------------------------------------------------------------------------------------------------------------------------------------------------------------------------------------------------------------------------------------------------------------------------------------------------------------------------------------------------------------------------------------------------------------------------------------------------------------------------------------------------------------------------------------------------------------------------------------------------------------------------------------------------------------------------------------------------------------------------------------------------------------------------------------------------------------------------------------------------------------------------------------------------------------------------------------------------------------------------------------------------------------------------------------------------------------------------------------------------------------------------------------------------------------------------
>Galliformes_Gallus_gallus__AJ248572.1/1-217
--------------------------------------------------------------------------------------------------------------------------------------------------------------------------------------------------------------------------------------------------------------------------------------------------------------------------------------------------------------------------------------------------------------------------------------------------------------------------------------------------------------------------------------------------------------------------------------------------------------------------------------------------------------------------------------------------------------------------------------------------------------------------------------------------------------------------------------------------------------------------------------------------------------------------------------------------------------------------------------------------------------------------------------------------------------------------------------------------------------------------------------------------------------------------CCCGC---AG
>Galliformes_Gallus_gallus__AJ248579.1/1-217
--------------------------------------------------------------------------------------------------------------------------------------------------------------------------------------------------------------------------------------------------------------------------------------------------------------------------------------------------------------------------------------------------------------------------------------------------------------------------------------------------------------------------------------------------------------------------------------------------------------------------------------------------------------------------------------------------------------------------------------------------------------------------------------------------------------------------------------------------------------------------------------------------------------------------------------------------------------------------------------------------------------------------------------------------------------------------------------------------------------------------------------------------------------------------CCCGC---AG
>Galliformes_Gallus_gallus__AY210420.1/1-201
------------------------------------------------------------------------------------------------------------------------------------------------------------------------------------------------------------------------------------------------------------------------------------------------------------------------------------------------------------------------------------------------------------------------------------------------------------------------------------------------------------------------------------------------------------------------------------------------------------------------------------------------------------------------------------------------------------------------------------------------------------------------------------------------------------------------------------------------------------------------------------------------------------------------------------------------------------------------------------------------------------------------------------------------------------------------------------------------------------------------------------------------------------------------------------
>Galliformes_Gallus_gallus__AY510090.1/1-216
----------------------------------------------------------------------------------------------------------------------------------------------------------------------------------------------------------------------------------------------------------------------------------------------------------------------------------------------------------------------------------------------------------------------------------------------------------------------------------------------------------------------------------------------------------------------------------------------------------------------------------------------------------------------------------------------------------------------------------------------------------------------------------------------------------------------------------------------------------------------------------------------------------------------------------------------------------------------------------------------------------------------------------------------------------------------------------------------------------------------------------------------------------------------------------GG
>Galliformes_Gallus_gallus__DQ007238.1/1-213
------------------------------------------------------------------------------------------------------------------------------------------------------------------------------------------------------------------------------------------------------------------------------------------------------------------------------------------------------------------------------------------------------------------------------------------------------------------------------------------------------------------------------------------------------------------------------------------------------------------------------------------------------------------------------------------------------------------------------------------------------------------------------------------------------------------------------------------------------------------------------------------------------------------------------------------------------------------------------------------------------------------------------------------------------------------------------------------------------------------------------------------------------------------------------------
>Galliformes_Gallus_gallus__EF554708.1/1-216
-------------------------------------------------------------------------------------------------------------------------------------------------------------------------------------------------------------------------------------------------------------------------------------------------------------------------------------------------------------------------------------------------------------------------------------------------------------------------------------------------------------------------------------------------------------------------------------------------------------------------------------------------------------------------------------------------------------------------------------------------------------------------------------------------------------------------------------------------------------------------------------------------------------------------------------------------------------------------------------------------------------------------------------------------------------------------------------------------------------------------------------------------------GGTCCCCCATCGTCXCCTC--------GG
>Galliformes_Gallus_gallus__EF554714.1/1-216
-------------------------------------------------------------------------------------------------------------------------------------------------------------------------------------------------------------------------------------------------------------------------------------------------------------------------------------------------------------------------------------------------------------------------------------------------------------------------------------------------------------------------------------------------------------------------------------------------------------------------------------------------------------------------------------------------------------------------------------------------------------------------------------------------------------------------------------------------------------------------------------------------------------------------------------------------------------------------------------------------------------------------------------------------------------------------------------------------------------------------------------------------------GGTCCCCCATCGTCCCTC---------GG
>Galliformes_Gallus_gallus__EF554717.1/1-216
-------------------------------------------------------------------------------------------------------------------------------------------------------------------------------------------------------------------------------------------------------------------------------------------------------------------------------------------------------------------------------------------------------------------------------------------------------------------------------------------------------------------------------------------------------------------------------------------------------------------------------------------------------------------------------------------------------------------------------------------------------------------------------------------------------------------------------------------------------------------------------------------------------------------------------------------------------------------------------------------------------------------------------------------------------------------------------------------------------------------------------------------------------GGTCCCCCATCGTCGCCTC--------GG
>Galliformes_Gallus_gallus__EF554719.1/1-216
----------------------------------------------------------------------------------------------------------------------------------------------------------------------------------------------------------------------------------------------------------------------------------------------------------------------------------------------------------------------------------------------------------------------------------------------------------------------------------------------------------------------------------------------------------------------------------------------------------------------------------------------------------------------------------------------------------------------------------------------------------------------------------------------------------------------------------------------------------------------------------------------------------------------------------------------------------------------------------------------------------------------------------------------------------------------------------------------------------------------------------------------------------------------------------GG
>Galliformes_Gallus_gallus__EF661573.1/1-216
----------------------------------------------------------------------------------------------------------------------------------------------------------------------------------------------------------------------------------------------------------------------------------------------------------------------------------------------------------------------------------------------------------------------------------------------------------------------------------------------------------------------------------------------------------------------------------------------------------------------------------------------------------------------------------------------------------------------------------------------------------------------------------------------------------------------------------------------------------------------------------------------------------------------------------------------------------------------------------------------------------------------------------------------------------------------------------------------------------------------------------------------------------------------------------GG
>Galliformes_Gallus_gallus__EF661574.1/1-216
----------------------------------------------------------------------------------------------------------------------------------------------------------------------------------------------------------------------------------------------------------------------------------------------------------------------------------------------------------------------------------------------------------------------------------------------------------------------------------------------------------------------------------------------------------------------------------------------------------------------------------------------------------------------------------------------------------------------------------------------------------------------------------------------------------------------------------------------------------------------------------------------------------------------------------------------------------------------------------------------------------------------------------------------------------------------------------------------------------------------------------------------------------------------------------GG
>Galliformes_Gallus_gallus__HQ203695.1/1-216
----------------------------------------------------------------------------------------------------------------------------------------------------------------------------------------------------------------------------------------------------------------------------------------------------------------------------------------------------------------------------------------------------------------------------------------------------------------------------------------------------------------------------------------------------------------------------------------------------------------------------------------------------------------------------------------------------------------------------------------------------------------------------------------------------------------------------------------------------------------------------------------------------------------------------------------------------------------------------------------------------------------------------------------------------------------------------------------------------------------------------------------------------------------------------------GG
>Galliformes_Gallus_gallus__HQ203697.1/1-216
----------------------------------------------------------------------------------------------------------------------------------------------------------------------------------------------------------------------------------------------------------------------------------------------------------------------------------------------------------------------------------------------------------------------------------------------------------------------------------------------------------------------------------------------------------------------------------------------------------------------------------------------------------------------------------------------------------------------------------------------------------------------------------------------------------------------------------------------------------------------------------------------------------------------------------------------------------------------------------------------------------------------------------------------------------------------------------------------------------------------------------------------------------------------------------GG
>Galliformes_Gallus_gallus__HQ203705.1/1-216
----------------------------------------------------------------------------------------------------------------------------------------------------------------------------------------------------------------------------------------------------------------------------------------------------------------------------------------------------------------------------------------------------------------------------------------------------------------------------------------------------------------------------------------------------------------------------------------------------------------------------------------------------------------------------------------------------------------------------------------------------------------------------------------------------------------------------------------------------------------------------------------------------------------------------------------------------------------------------------------------------------------------------------------------------------------------------------------------------------------------------------------------------------------------------------GG
>Galliformes_Gallus_gallus__HQ203708.1/1-216
----------------------------------------------------------------------------------------------------------------------------------------------------------------------------------------------------------------------------------------------------------------------------------------------------------------------------------------------------------------------------------------------------------------------------------------------------------------------------------------------------------------------------------------------------------------------------------------------------------------------------------------------------------------------------------------------------------------------------------------------------------------------------------------------------------------------------------------------------------------------------------------------------------------------------------------------------------------------------------------------------------------------------------------------------------------------------------------------------------------------------------------------------------------------------------GG
>Galliformes_Gallus_gallus__HQ203709.1/1-216
----------------------------------------------------------------------------------------------------------------------------------------------------------------------------------------------------------------------------------------------------------------------------------------------------------------------------------------------------------------------------------------------------------------------------------------------------------------------------------------------------------------------------------------------------------------------------------------------------------------------------------------------------------------------------------------------------------------------------------------------------------------------------------------------------------------------------------------------------------------------------------------------------------------------------------------------------------------------------------------------------------------------------------------------------------------------------------------------------------------------------------------------------------------------------------GG
>Galliformes_Gallus_gallus__HQ203715.1/1-216
----------------------------------------------------------------------------------------------------------------------------------------------------------------------------------------------------------------------------------------------------------------------------------------------------------------------------------------------------------------------------------------------------------------------------------------------------------------------------------------------------------------------------------------------------------------------------------------------------------------------------------------------------------------------------------------------------------------------------------------------------------------------------------------------------------------------------------------------------------------------------------------------------------------------------------------------------------------------------------------------------------------------------------------------------------------------------------------------------------------------------------------------------------------------------------GG
>Galliformes_Gallus_gallus__HQ203716.1/1-216
----------------------------------------------------------------------------------------------------------------------------------------------------------------------------------------------------------------------------------------------------------------------------------------------------------------------------------------------------------------------------------------------------------------------------------------------------------------------------------------------------------------------------------------------------------------------------------------------------------------------------------------------------------------------------------------------------------------------------------------------------------------------------------------------------------------------------------------------------------------------------------------------------------------------------------------------------------------------------------------------------------------------------------------------------------------------------------------------------------------------------------------------------------------------------------GG
>Galliformes_Gallus_gallus__HQ203719.1/1-216
----------------------------------------------------------------------------------------------------------------------------------------------------------------------------------------------------------------------------------------------------------------------------------------------------------------------------------------------------------------------------------------------------------------------------------------------------------------------------------------------------------------------------------------------------------------------------------------------------------------------------------------------------------------------------------------------------------------------------------------------------------------------------------------------------------------------------------------------------------------------------------------------------------------------------------------------------------------------------------------------------------------------------------------------------------------------------------------------------------------------------------------------------------------------------------GG
>Galliformes_Gallus_gallus__HQ203723.1/1-216
----------------------------------------------------------------------------------------------------------------------------------------------------------------------------------------------------------------------------------------------------------------------------------------------------------------------------------------------------------------------------------------------------------------------------------------------------------------------------------------------------------------------------------------------------------------------------------------------------------------------------------------------------------------------------------------------------------------------------------------------------------------------------------------------------------------------------------------------------------------------------------------------------------------------------------------------------------------------------------------------------------------------------------------------------------------------------------------------------------------------------------------------------------------------------------GG
>Galliformes_Meleagris_gallopavo__DQ993255.2/1-210
------------------------------------------------------------------------------------------------------------------------------------------------------------------------------------------------------------------------------------------------------------------------------------------------------------------------------------------------------------------------------------------------------------------------------------------------------------------------------------------------------------------------------------------------------------------------------------------------------------------------------------------------------------------------------------------------------------------------------------------------------------------------------------------------------------------------------------------------------------------------------------------------------------------------------------------------------------------------------------------------------------------------------------------------------------------------------------------------------------------------------------------------------------------------------------
>Galliformes_Meleagris_gallopavo__FJ946996.1/1-210
GTGAGCTCGGAGCCGCGGC--------------------------------------GC---------------GGGGACGGCGCTGCGTCCGCCCCGGAGAAAAACCCGGAGCCCTTGTGGACGTGCGCGGCGCTCGGG-----------------------------------------------------------------------------------------------------------------------------------------------------------------------------------------------------------------------------------------------------------------------------------------------------------------------------------------------------------------------------------------------------------------------------------------------------------------------------------------------------------------------------------------------------------------------------------------------------------------------------------GCTCCAGAGGGATGGAGGGC-GGGGGGGGAGGCAGAGCAGCTGTGGGGGGCAGCGGGGCCGAGGAGGGGCGGGGCG-----------------------------------------------------------------------------TC---------------TG--------------------------------------------------------------------------GCGGGGGGCGGCTGTGA-------------------------------------------------------------------------------------------GCCCTGACCGTA-------------CCCGC---AG
>Galliformes_Meleagris_gallopavo__FJ946997.1/1-210
GTGAGCTCGGAGCCGCGGC--------------------------------------GC---------------GGGGACGGCGCTGCGTCCGCCCCGGAGAAAAACCCGGAGCCCTTGTGGACGTGCGAGGCGCTCGGG-----------------------------------------------------------------------------------------------------------------------------------------------------------------------------------------------------------------------------------------------------------------------------------------------------------------------------------------------------------------------------------------------------------------------------------------------------------------------------------------------------------------------------------------------------------------------------------------------------------------------------------GCTCCGGAGGGATGGAGGGCGGGGGGGGGAGGCAGAGCAGCTGTGGGGGGCAGCGGGTCCGGGGAGGGGCGGGGCG-----------------------------------------------------------------------------TC---------------TG--------------------------------------------------------------------------GCGGGGGGCGGCTGYGA-------------------------------------------------------------------------------------------GCCCTGACCGTG-------------CCCGC---AG
>Galliformes_Meleagris_gallopavo__GU189282.1/1-217
GTGAGCTCGGAGCCGCGGC--------------------------------------GC---------------GGGGACGGCGCTGCGTCCGCCCCGGAGAAAAACCCGGAGCCCTTGTGGACGTGCGAGGCGCTCGGG-----------------------------------------------------------------------------------------------------------------------------------------------------------------------------------------------------------------------------------------------------------------------------------------------------------------------------------------------------------------------------------------------------------------------------------------------------------------------------------------------------------------------------------------------------------------------------------------------------------------------------------GCTCCGGAGGGATGGAGGGCGGGGGGG--------------------------------------------------------------------------------------------------------------------------------------------------------------------------------------------------------------------------------------------------------------------------------------------------------------------------------------------------------------------------
>Galliformes_Meleagris_gallopavo__GU189283.1/1-217
GTGAGCTCGGAGCCGCGGC--------------------------------------GC---------------GGGGACGGCGCTGCGTCCGCCCCGGAGAAAAACCCGGAGCCCTTGTGGATGTGCGCGGCGCTCGGG-----------------------------------------------------------------------------------------------------------------------------------------------------------------------------------------------------------------------------------------------------------------------------------------------------------------------------------------------------------------------------------------------------------------------------------------------------------------------------------------------------------------------------------------------------------------------------------------------------------------------------------GCTCCGGAGGGATGGAGGGCGGGGGGGGGAGGCAGAGCAGCTGGGGTGGGCAGCGGGTCCGGGGAGGGGCGGGGAG-----------------------------------------------------------------------------TC---------------TG--------------------------------------------------------------------------TCGGGGGGCGGCTGTGA-------------------------------------------------------------------------------------------GCCCTGACCGTGTCTTC------TGCCCGC---AG
>Galliformes_Numida_meleagris__EF643464.1/1-216
----------------------------------------------------------------------------------------------------------------------------------------------------------------------------------------------------------------------------------------------------------------------------------------------------------------------------------------------------------------------------------------------------------------------------------------------------------------------------------------------------------------------------------------------------------------------------------------------------------------------------------------------------------------------------------------------------------------------------------------------------------------------------------------------------------------------------------------------------------------------------------------------------------------------------------------------------------------------------------------------------------------------------------------------------------------------------------------------------------------------------------------------------------------------------------GG
>Galliformes_Numida_meleagris__EU030445.1/1-216
------------------------------------------------------------------------------------------------------------------------------------------------------------------------------------------------------------------------------------------------------------------------------------------------------------------------------------------------------------------------------------------------------------------------------------------------------------------------------------------------------------------------------------------------------------------------------------------------------------------------------------------------------------------------------------------------------------------------------------------------------------------------------------------------------------------------------------------------------------------------------------------------------------------------------------------------------------------------------------------------------------------------------------------------------------------------------------------------------------------------------------------------------------------------------------
>Galliformes_Numida_meleagris__EU826064.1/1-216
----------------------------------------------------------------------------------------------------------------------------------------------------------------------------------------------------------------------------------------------------------------------------------------------------------------------------------------------------------------------------------------------------------------------------------------------------------------------------------------------------------------------------------------------------------------------------------------------------------------------------------------------------------------------------------------------------------------------------------------------------------------------------------------------------------------------------------------------------------------------------------------------------------------------------------------------------------------------------------------------------------------------------------------------------------------------------------------------------------------------------------------------------------------------------------GG
>Galliformes_Phasianus_colchicus__AJ224344.1/1-216
----------------------------------------------------------------------------------------------------------------------------------------------------------------------------------------------------------------------------------------------------------------------------------------------------------------------------------------------------------------------------------------------------------------------------------------------------------------------------------------------------------------------------------------------------------------------------------------------------------------------------------------------------------------------------------------------------------------------------------------------------------------------------------------------------------------------------------------------------------------------------------------------------------------------------------------------------------------------------------------------------------------------------------------------------------------------------------------------------------------------------------------------------------------------------------GG
>Galliformes_PREDICTED:_Meleagris_gallopavo_XM_010727749.1/1-212
------------------------------------------------------------------------------------------------------------------------------------------------------------------------------------------------------------------------------------------------------------------------------------------------------------------------------------------------------------------------------------------------------------------------------------------------------------------------------------------------------------------------------------------------------------------------------------------------------------------------------------------------------------------------------------------------------------------------------------------------------------------------------------------------------------------------------------------------------------------------------------------------------------------------------------------------------------------------------------------------------------------------------------------------------------------------------------------------------------------------------------------------------------------------------------
>Galliformes_PREDICTED:_Meleagris_gallopavo_XM_010727750.1/1-214
----------------------------------------------------------------------------------------------------------------------------------------------------------------------------------------------------------------------------------------------------------------------------------------------------------------------------------------------------------------------------------------------------------------------------------------------------------------------------------------------------------------------------------------------------------------------------------------------------------------------------------------------------------------------------------------------------------------------------------------------------------------------------------------------------------------------------------------------------------------------------------------------------------------------------------------------------------------------------------------------------------------------------------------------------------------------------------------------------------------------------------------------------------CGTGAACTCACCTCTCCCCGC---AG
>Galliformes_Tetrao_tetrix__JQ028669.1/1-210
------------------------------------------------------------------------------------------------------------------------------------------------------------------------------------------------------------------------------------------------------------------------------------------------------------------------------------------------------------------------------------------------------------------------------------------------------------------------------------------------------------------------------------------------------------------------------------------------------------------------------------------------------------------------------------------------------------------------------------------------------------------------------------------------------------------------------------------------------------------------------------------------------------------------------------------------------------------------------------------------------------------------------------------------------------------------------------------------------------------------------------------------------------------------------------
>Galliformes_Tympanuchus_cupido__JX971120.1/1-210
------------------------------------------------------------------------------------------------------------------------------------------------------------------------------------------------------------------------------------------------------------------------------------------------------------------------------------------------------------------------------------------------------------------------------------------------------------------------------------------------------------------------------------------------------------------------------------------------------------------------------------------------------------------------------------------------------------------------------------------------------------------------------------------------------------------------------------------------------------------------------------------------------------------------------------------------------------------------------------------------------------------------------------------------------------------------------------------------------------------------------------------------------------------------------------
>Gaviiformes_PREDICTED:_Gavia_stellata_XM_009814721.1/1-184
----------------------------------------------------------------------------------------------------------------------------------------------------------------------------------------------------------------------------------------------------------------------------------------------------------------------------------------------------------------------------------------------------------------------------------------------------------------------------------------------------------------------------------------------------------------------------------------------------------------------------------------------------------------------------------------------------------------------------------------------------------------------------------------------------------------------------------------------------------------------------------------------------------------------------------------------------------------------------------------------------------------------------------------------------------------------------------------------------------------------------------------------------------------------------------AG
>Gruiformes_Anthropoides_paradiseus__LC062920.1/1-217
GTGCGCTCGGACGCATGGC--------------------------------------GT---------------GGGGGGGGTGTTG------------GTGGGGTTGGGTGCCACGCGTGCCCC---GGGACGTGCTGGGTGTCTGTGTTTGGGGGGGTGCTGAGAGG-------T-CCCCCCGAGCCCCTGGGACCACCCTA-----------------------CCCCAGCGATCCCTCGTCCTGTCGTCTGTCCTCTGCAGGG-CTGGGAGCAGTGGGCTCCGCGTGAGA-CCCAGCTCCCCAACAGGG----TGGGGGAGATGCTCC-------------------CCCCCATCTTGCTGAACCCCAG-GAACAGCCTCTGGGCTCCGTTCTGCTCCATTCA-------------------------------------------------------------------------------TCCCTCCTGCCCCTTCCCTTCCCTTGGGCTCCATCCCTGCACTCGCCCCTTCCCGTGCCCCCCGCT---------------G-----CC------CCCCACCGCCCGGGTGACGGTCTCCCCTCCCC---CTGACTCCCCTCGGCTCCTCTCTGGCTCTTCCCAGTCCCCAGGCTGAGCCATG--GAGGCCTCGGCGG-----------------------------------CTCAGGATCACG-CCGCCAGCCCCAGCACGG-CC---GTGCGGCCAT--GGGGGAGGCCGGCAGGA--GAGCGG-CGAT---GGGG-----------------AGGGG-----------------------------------------------------------------------------GCTGCGCGGTGCCTCCCTG-CCCTCCCCTGCCCTG----------------CC-----TGGCGTCCT-------TCGAGTGCTG--GGGGGGGGGGGGGGGGAGCCG-GC-------------------------------------------------------------------------------------------CCCCCTGACC---TGCCTCCCTGCACACAC---AG
>Gruiformes_Anthropoides_paradiseus__LC062921.1/1-217
GTGCGCTCGGACGCATGGC--------------------------------------GT---------------GGGGGGGGTGTTG------------GTGGGGTTGGGTGCCACGCGTGCCCC---GGGACGTGCTGGGTGTCTGTGTTT-GGGGGGTGCTGAGAGG-------T-CCCCCCGAGCCCCTGGGACCACCCTA-----------------------CCCCAGCGATCCCTCGTCCTGTCGTCTGTCCTCTGCAGGG-CTGGGAGCAGTGGGCTCCGCGTGAGA-CCCAGCTCCCCAACAGGG----TGGGGGAGATGCTCC-------------------CCCCCATCTTGCTGAACCCCAG-GAACAGCCTCTGGGCTCCGTTCTGCTCCATTCA-------------------------------------------------------------------------------TCCCTCCTGCCCCTTCCCTTCCCTTGGGCTCCATCCCTGCACTCGCCCCTTCCCGTGCCCCCCGCT---------------G-----CC------CACCACCACCCGGGTGACGGTCTCCCCTCCCC---CTGACTCCCCTCGGCTCCTCTCTGGCTCTTCCCAGTCCCCAGGCTGAGCCATG--GAGGCCTCGGCGG-----------------------------------CTCAGGATCACG-CCGCCAGCCCCAGCACGG-CC---GTGCGGCCAT--GGGGGAGGCCGGCAGGA--GAGCGG-CGAT---GGGG-----------------AGGGG-----------------------------------------------------------------------------GCTGCGCGGTGCCTCCCTG-CCCTCCCCTGCCCTG----------------CC-----TGGCGTCCT-------TCGAGTGCTG--GGGGGGGCGGGGGGGGAGCCG-GC-------------------------------------------------------------------------------------------CCCCCTGACC---TGCCTCCCTGCACACAC---AG
>Gruiformes_Anthropoides_virgo__LC062916.1/1-217
GTGCGCTCGGACGCATGGC--------------------------------------GT-------------GGGGGGGGGGTGTTG------------GTGGGGTTGGGTGCCACGCGTGCCCC---GGGATGTGCTGGGTGTCTGTGTTTGGGGGGGTGCTGAGAGG-------T-CCCCCCGAGCCCCTGGGACCGCCCTG-----------------------CCCCAGCGATCCCTCGTCCTGTCGTCTGTCCTCTGCAGGG-CTGGGAGCAGTGGGCTCTGCGTGAGA-CCCAGCTCCACAACAGGG----TGGGGGAGATGCTCC-------------------CCCCCATCTTGCTGAACCCCAG-GAACAGCCTCTGGGCTCCATTCTGCTCCATTCA-------------------------------------------------------------------------------TCCCTCCTGCCCCTTCCCTTCCCTTGGGCTCCATCCCTGCACTTGCCCCTTCCCGTGCCCCCTGCT---------------G-----CC------CCCCACCACCCGGGTGACGGTCTCCCCTCCCC---CTGACTCCCCTCGGCTCCTCTCTGGCTCTTCCCAGTCCCCAGGCTGAGCCATG--GAGGCCTCGGCGG-----------------------------------CTCAGGATCACG-CCGCCAGCCCCAGCACGG-CC---GTGCGGCCAT--GGGGGGGGCCGGCAGGA--GAGCGG-CGAT---GGGG-----------------AGGGG-----------------------------------------------------------------------------GCTGCGCGGTGCCTCCCTG-CCCTCCCCTGCCCTG----------------CC-----TGGCGTCCT-------TCGAGTGCTG--GGGG----GGGGGGGGAGCCG-GC-------------------------------------------------------------------------------------------CCCCCTGACC---TGCCTCCCTGCACACAC---AG
>Gruiformes_Balearica_pavonina__LC062945.1/1-217
GTGCGCTCGGACGCGTGGC--------------------------------------GT---------------GGGGAGGGTGTTG------------GTGGGGTTGGGTGCCACGCGTGCCCC---GGGACGTGCTGGGTGTCTGTGTTTGGGGGGGTGCTGAGAGG-------TCCCCCCCGAGCCCCTGGGACCACCCTGC----------------------CCCCAGCGATCCCTCGTCCCGTCGTCTGTCCTCTGCAGGG-CTGGGAGCAGCGGGCTCCACATCAGA-CCCAGCTCCCCAACAGGG----TGGGGGAGATGCT-C-------------------CCCCCATCTTGCTGAACCCCAG-GAACAGCCTCTGGGCTCCGTTCTGCCCCG--GA-------------------------------------------------------------------------------TCCCTCCTGCCCCTTCCCTGCCCTTGGGCTCCATCCCTGCACTCGCCCCTTCCCGTGCCCCCCCCC---------------GCTGTCCC------CCCCCCCGCCTGGGTGACGGTCTCCCCTCCCC---CTGACTCCCCTCGGCTCCTCTCTGGCCCTTCCCAGTCCCCGGGCTGAGCCACG--GAGTCCTCGGCGG-----------------------------------GTCAGGATCACG-CTGCCAGCCCCAGCACAG-CC---GTGCGGCCAT--GGGGGAGGCCGGGAGGA--GAGCGG-CGAT---GGGG-----------------AGGGG-----------------------------------------------------------------------------GCTGCGCGGTGCCTCCCTG-CCCTCCCCTGTCCTG----------------CC-----TGGCGTCCT-------TCGGGTGCTG--GGG-----A--GGGGGAGCCG-GC-------------------------------------------------------------------------------------------CCCCCTGACC---TGCCTCCCTGCACGCAC---AG
>Gruiformes_Balearica_pavonina__LC062946.1/1-217
GTGCGCTCGGACGCGTGGC--------------------------------------GT---------------GGGGAGGGTGTTG------------GTGGGGTTGGGTGCCACGCGTGCCCC---GGGACGTGCTGGGTGTCTGTGTTTGGGGGGGTGCTGAGAGG-------TCCCCCCCGAGCCCCTGGGACCACCCTGC----------------------CCCCAGCGATCCCTCGTCCCATCGTCTGTCCTCTGCAGGG-CTGGGAGCAGCGGGCTCCGCATCAGA-CCCAGCTCCCCAACAGGG----TGGGGGAGATGCT-C-------------------CCCCCATCTTGCTGAACCCCAG-GAACAGCCTCTGGGCTCCGTTCTGCCCCG--GA-------------------------------------------------------------------------------TCCCTCCTGCCCCTTCCCTGCCCTTGGGCTCCATCCCTGCACTCGCCCCTTCCCGTGCCCCCCCCG---------------CTGTCCCC------CCCCCCCGCCTGGGTGACGGTCTCCCCTCCCC---CTGACTCCCCTCGGCTCCTCTCTGGCCCTTCCCAGTCCCCGGGCTGAGCCACG--GAGTCCTCGGCGG-----------------------------------GTCAGGATCACG-CCGCCAGCCCCAGCACAG-CC---GTGCGGCCAT--GGGGGAGGCCGGGAGGA--GAGCGG-CGAT---GGGG-----------------AGGGG-----------------------------------------------------------------------------GCTGCGCGGTGCCTCCCTG-CCCTCCCCTGTCCTG----------------CC-----TGGCGTCCT-------TCGGGTGCTG--GGG-----AGGGGGGGAGCCG-GC-------------------------------------------------------------------------------------------CCCCCTGACC---TGCCTCCCTGCACGCAC---AG
>Gruiformes_Balearica_regulorum__LC062944.1/1-217
GTGCGCTCGGACGCGTGGC--------------------------------------GT---------------GGGGAGGGTGTTG------------GTGGGGTTGGGTGCCACGTGTGCCCC---GGGACGTGCTGGGTGTCTGTGTTTGGGGGGGTGCTGAGAGG-------TCCCCCCCGAGCCCCTGGGACCACCCTGC----------------------CCCCAGCGATCCCTCGTCCCGTCGTCTGTCCTCTGCAGGG-CTGGGAGCAGCGGGCTCCGCGTCAGA-CCCAGCTCCCCAACAGGG----TGGGGGAGATGCT-C-------------------CCCCCATCTTGCTGAACCCCAG-GAACAGCCTCTGGGCTCCGTTCTGCCCCG--GA-------------------------------------------------------------------------------TCCCTCCTGCCCCTTCCCTGCCCTTGGGCTCCATCCCTGCACTCGCCCCTTCCCGTGCCCCCCCCG---------------CTGT--CC------CCCCACCGCCTGGGTGACGGTCTCCCCTCCCC---CTGACTCCCCTCGGCTCCTCTCTGGCCCTTCCCAGTCCCCGGGCTGAGCCACG--GAGTCCTCGGCGG-----------------------------------GTCAGGATCACG-CCGCCAGCCCCAGCACAG-CC---GTGCGGCCAT--GGGGGAGGCCGGGAGGA--GAGCGG-CGAT---GGGG-----------------AGGGG-----------------------------------------------------------------------------GCTGCGCGGTGCCTCCCTG-CCCTCCCCTGTCCTG----------------CC-----TGGTGTCCT-------TCGGGTGCTG--GGG-----A--GGGGGAGCCG-GC-------------------------------------------------------------------------------------------CCCCCTGACC---TGCCTCCCTGCACGCAC---AG
>Gruiformes_Fulica_atra__LC062950.1/1-217
GTGCGCTCAGACTCATGGC--------------------------------------AT---------------GGGGAGGGTGTTG------------GTGGGGTTGGGTCTCACACGTGTCCT---GGGATGTACTGGGTGTCTGGGGGGGATGCTGAGA--------------GGTCCCCTGAGCCCCTGGGACCACCCTG------GGTGA----GGGCAGCCACCACCGAATCCCTTGTC-------CCATCCTCAGCAGGGCCGGGGGGCAGCGGGCTCCAGGTGAGA-CCCGGTTTTCAAACACTC----TGGGGGTGACGCCTCCACCCCTCCCCCCCCCCCACCCCCCCCTTGCTGAACCCCAG-GAACAGCCTCTTGGCTCAGTCCTCCCCTG---------------------------------------------------------------------------------GCTCCCTCCTGCCCTCTCCCTTCCCTTGGGCTCTGGG-ATGCATTCACCCCTTCTCATGTCCCCTCCT---------------G-------------ACCCCACCCCCAGTTGACAGTGTCCCCTCCCC----TGACTCCCCTGGGGT-CTCTCTGGCTCTTCCCAGTCCCTGGGCTGAGCAGTC--G-----------------------------------------------GCCCGGATCACA-CTGAGTGTCCAGTCGCAG-CC---ATG-GGTGAT--GGGGGATGCTGGGAGGA--GAGTGG-GGAT---GGGG-----------------AGGGG-----------------------------------------------------------------------------GCTCCACAGTGTTCCCTCC-CT-CCGTGCCTGCTG----------------TG-----TGAGCCCCT-------G------------------GGGAGGGCGAGCTG-CC-------------------------------------------------------------------------------------------CCTCCTGACC---GGCCTCCCTGCATGAGC---AG
>Gruiformes_Fulica_atra__LC062951.1/1-217
GTGCGCTCAGACTCATGGC--------------------------------------AT---------------GGGGAGGGTGTTG------------GTGGGATTGGGTCTCACACGTGTCCT---GGGATGTACTGGGTGTCTGGGGGGGATGCTGAGA--------------GGTCCCCTGAGCCCCTGGGACCACCCTG------GGTGA----GGGCAGCCACCACCGAATCCCTTGTC-------CCATCCTCAGCAGGGCCGGGGGGCAGCGGGCTCCAGGTGAGA-CCCGGTTTTCAAACACTC----TGGGGGTGACGCCTCCACCCCTCCCCC-------CCCCCCCCTTGCTGAACCCCAG-GAACAGCCTCTTGGCTCAGTCCTCCCCTG---------------------------------------------------------------------------------GCTCCCTCCTGCCCTCTCCCTTCCCTTGGGCTCTGGG-ATGCATTCACCCCTTCTCATGTTCCCTCCT---------------G-------------ACCCCACCCCCAGTTGACAGTCTCCCCTCCCC----TGACTCCCCTGGGGT-CTCTCTGGCTCTTCCCAGTCCCTGGGCTGAGCAGTC--G-----------------------------------------------GCCCGGATCACA-CTGAGTGTCCAGTCGCAG-CC---ATG-GGTGAT--GGGGGATGCTGGGAGGA--GAG-------T---GGGG-----------------AGGGG-----------------------------------------------------------------------------GCTCCACAGTGGTCCTTCC-CCGCCCTGCCTGCTG----------------TG-----TGAGCCCCT-------G------------------GGGAGGGGGAGCTG-CC-------------------------------------------------------------------------------------------CCTCCTGACC---GGCCTCCCTGCACCAGC---AG
>Gruiformes_Grus_antigone__LC062912.1/1-217
GTGCGCTCGGACGCGTGGT--------------------------------------GT---------------GGGGAGGGTGTCG------------GTGGGGTTGGGTGCCATGCGTGCCCC---GGGACGTGCTGGGTGTCTGTGTTTGGGGGGGTGCTGAGAGG-------T-CCCCCTGAGCCCCTGGGACCGCCCTGC----------------------CCCCAGCGATCCCTCGTCCTGTCGTCTGTCCTCTGCAGGG-CTGGGAGCAGTGGGCTCCGCATGAGA-CCCAGCTCCCCAACAGGG----TGGGGGAGATGCTCC-------------------CCCCCATCTTGCTGAACCCCAG-GAACAGCCTCTGGGCTCCGTTCTGCTCCATTCA-------------------------------------------------------------------------------TCCCTCCTGCCCCTTCCCTTCCCTTGGGCTCCATCCCTGCACTCGCCCCTTCCCGTGCCCCCCGCT---------------G-----CC------CCCCACCCCCCGGGTGACGGTCTCCCCTCCCC---CTGACTCCCCTCAGCTCCTCTCTGGCTCTTCCCAGTCCCCAGGCTGAGCCACG--GAGGCCTCGGCGG-----------------------------------CTCAGGATCACG-CCACCAGCCCCAGCACGG-CC---GTGCGGCCAT--GGGGGAGGCCGGCAGGA--GAGCGG-CGAT---GGGG-----------------AGGGG-----------------------------------------------------------------------------GCTGCGCGGTGCCTCCCTG-CCCTCCCCTGCCCTG----------------CC-----TGGCGTCCT-------TTGAGTGCTG--G-------GGGGGGGGAGCCG-GC-------------------------------------------------------------------------------------------CCCCCTGACC---TGCCTCCCTGCACACAC---AG
>Gruiformes_Grus_antigone__LC062914.1/1-217
GTGCGCTCGGACGCGTGGC--------------------------------------ATGGGGGTGGGTGGGGGGGGTGGGGTGTTG------------GTGGGGTTGGGC----------------------------------------------------------------------------------------CC-TG---------------------------------------------------------------------------GGGCTCCGCATGAGA-CCCAGCTCCCCAACAGGG----TGGGGGAGATGCTCC-------------------CCCCCATCTTGCTGAACCCCAG-GAACAGCCTCTGGGCTCCATTCTGCTCCATTCA-------------------------------------------------------------------------------TCCCTCCTGCCCCTTCCCTTCCCTTGGGCTCCATCCCTGCACTCGCCCCTTCCCGTGCCCCCCGCT---------------G-----CC------CCCCACCGCCCGGGTGACGGTCTCCCCTCCCC---CTGACTCCCCTCGGCTCCTCTCTGGCTCTTCCCAGTCCCCAGGCTGAGCCACG--GAGGCCTCGGCGG-----------------------------------CTCAGGATCACG-CCACCAGCCCCAGCACGG-CC---GTGCGGCCAT--GGGGGAGGCCGGCAGGA--GAGCGG-CGAT---GGGG-----------------AGGGG-----------------------------------------------------------------------------GCTGCGCGGTGCCTCCCTG-CCCTCCCCTGCCCTG----------------CC-----TGGCGTCCT-------TCGAGTGCTG--GGGGC---GGGGGGGGAGCCG-GC-------------------------------------------------------------------------------------------CCCCCTGACC---TGCCTCCCTGCACACAC---AG
>Gruiformes_Grus_canadensis__LC062905.1/1-217
GTGCGCTCGGACGCGTGGC--------------------------------------AT---------------GGGGGGGGTGTTG------------GTGGGGTTGGGTGCCACGCGTGCCCC---GGGACGTGCTGGGTGTCTGTGTTTGGGGGGGTGCTGAGAGG-------T-CCCCCTGAGCCCCTGGGACCACCCTGC----------------------CCCCAGCGATCCCTCGTCCTGTCGTCTGTCCTCTGCAGGG-CTGGGAGCAGTGGGCTCCGCATGAGA-CCCAGCTCCCCAACAGGG----TGGGGGAGATGCTCC-------------------CCCCCATCTTGCTGAACCCCAG-GAACAGCCTCTGGGCTCCGTTCTGCTCCATTCA-------------------------------------------------------------------------------TCCCTCCTGCCCCTTCCCTTCCCTTGGGCTCCATCCCTGCACTCGCCCCTTCCCGTGCCTCCCGCT---------------G-----CC------CCCCACCGCCCGGGTGACGGTCTCCCCTCCCC---CTGACTCCCCTCGGCTCCTCTCTGGCTCTTCCCAGTCCCCAGGCTGAGCCATG--GAGGCCTCGGCGG-----------------------------------CTCAGGATCACG-CCGCCAGCCCCAGCACGG-CC---GTGCGGCCAT--GGGGGAGGCCGGCAGGA--GAGCGG-CGAT---GGGG-----------------AGGGG-----------------------------------------------------------------------------GCTGCGCGGTGCCTCCCTG-CCCTCCCCTGCCCTG----------------CC-----TGGCGTCCT-------TCGAGTGCTG--GGGG----GGGGGGGGAGCCG-GC-------------------------------------------------------------------------------------------CCCCCTGACC---TGCCTCCCTGCACACAC---AG
>Gruiformes_Grus_canadensis__LC062907.1/1-217
GTGCGCTCGGACGTGTGGC--------------------------------------GT------------GGGGGGGGGGGGGTTG------------GTGGGGTTGGGC----------------------------------------------------------------------------------------CCTTG---------------------------------------------------------------------------GGGCTCCGCATGAGA-CCCAGCTCCCCAACAGGG----TGGGGGAGATGCTCC-------------------CCCCCATCTTGCTGAACCCCAG-GAACAGCCTCTGGGCTCCGTTCTGCTCCATTCA-------------------------------------------------------------------------------TCCCTCCTGCCCCTTCCCTTCCCTTGGGCTCCATCCCTGCACTCGCCCCTTCCCGTGCCCCCCGCT---------------G-----CC------CCCCACCGCCCGGGTGACGGTCTCCCCTCCCC---CTGATTCCCCTCAGCTCCTCTCTGGCTCTTCCCAGTCCCCAGGCTGAGCCATG--GAGGCCTCGGCGG-----------------------------------CTCAGGATCACG-CCGCCAGCCCCAGCACGG-CC---GTGCGGCCAT--GGGGGAGGCCGGCAGGA--GAGCGG-CGAT---GGGG-----------------AGGGG-----------------------------------------------------------------------------GCTGCGCGGTGCCTCCCTG-CCCTCCCCTGCCCTG----------------CC-----TGGCGTCCT-------TCGAGTGCTG--GGGG----GGGGGGGGAGCCGGCC-------------------------------------------------------------------------------------------CCCCCTGACC---TGCCTCCCTGCACACAC---AG
>Gruiformes_Grus_grus__LC062932.1/1-217
GTGCGCTCGGACGCGTGGC--------------------------------------GT---------------GGGGGGAGTGTTG------------GTGGGGTTGGGTGCCACACGTGCCCC---GGGACGTGCTGGGTGTCTGTGTTTGGGGAGGTGCTGAGAGG-------T-CCCCCCAAGCCCCTGGGACGGCCCTG-----------------------CCCCAGCGATCCCTCGTCCTGTCGTCTGTCCTCTGCAGGG-CTGGGAGCAGTGGGCTCTGCGTGAGA-CCCAGCTCCCCAACAGGG----TGGGGGAGATGCTCC-------------------CCCCCATCTTGCTGAACCCCAG-GAACAGCCTCTGGGCTCCGTTCTGCTCCATTCA-------------------------------------------------------------------------------TCCCTCCTGCCCCTTCCCTTCCCTTGGGCTCCATCCCTGCACTCGCCCCTTCCCGTGCCCCCCGCT---------------G-----CC------CCCCACCACCCAGGTGACGGTCTCCCCTCCCC---CTGACTCCCCTCGGCTCCTCTCTGGCTCTTCCCAGTCCCCAGGCTGAGCCATG--GAGGCCTCGGCAG-----------------------------------CTCAGGATCACG-CCGCCAGCCCCAGCACGG-CC---GTGCGGCCAT--GGGGGAGGCCGGCAGGA--GAGCGG-CGAT---GGGG-----------------AGGGG-----------------------------------------------------------------------------GCTGCGCGGTGCCTCCCTG-CCCTCCCCTGCCCTG----------------CC-----TGGCGTCCT-------TCGAGTGCTG--GGGG----GGGGGGGGAGCCG-GC-------------------------------------------------------------------------------------------CCCCCTGACC---TGCCTCCCTGCACACAC---AG
>Gruiformes_Grus_grus__LC062933.1/1-217
GTGCGCTCGGACGCGTGGC--------------------------------------GTG------------GGGGGGGGGGTGTTG------------GTGGGGTTGGGTGCCACGCGTGCCCC---GGGACGTGCTGGGTGTCTGTGTTTGGGGAGGTGCTGAGAGG-------T-CCCCCCAAGCCCCTGGGACGGCCCTG-----------------------CCCCAGCGATCCCTCGTCCTGTCGTCTGTCCTCTGCAGGG-CTGGGAGCAGTGGGCTCTGTGTGAGA-CCCAGCTCCCCAACAGGG----TGGGGGAGATGCTCC-------------------CCCCCATCTTGCTGAACCCCAG-GAACAGCCTCTGGGCTCCGTTCTGCTCCATTCA-------------------------------------------------------------------------------TCCCTCCTGCCCCTTCCCTTCCCTTGGGCTCCATCCCTGCACTCGCCCCTTCCCGTGCCCCCCGCT---------------G-----CC------CCCCACCGCCCGGGTGACGGTCTCCCCTCCCC---CTGACTCCCCTCGGCTCCTCTCTGGCTCTTCCCAGTCCCCAGGCTGAGCCATG--GAGGCCTCGGCAG-----------------------------------CTCAGGATCACG-CCGCCAGCCCCAGCACGG-CC---GTGCGGCCAT--GGGGGAGGCCGGCAGGA--GAGCGG-CGAT---GGGG-----------------AGGGG-----------------------------------------------------------------------------GCTGCGTGGTGCCTCCCTG-CCCTCCCCTGCCCTG----------------CC-----TGGCGTCCT-------TCGAGTGCTG--GGG-----GGGGGGGGAGCCG-GC-------------------------------------------------------------------------------------------CCCCCTGACC---TGCCTCCCTGCACACAC---AG
>Gruiformes_Grus_grus__LC062934.1/1-217
GTGCGCTCGGACGCGTGGC--------------------------------------GT--------------GGGGGGGGGTGTTG------------GTGGGGTTGGGTGCCACGCGTGCCCC---GGGACGTGCTGGGTGTCTGTGTTTGGGGGGGTGCTGAGAGG-------T-CCCCCCAAGCCCCTGGGACGGCCCTG-----------------------CCCCAGCGATCCCTCGTCCTGTCGTCTGTCCTCTGCAGGG-CTGGGAGCAGTGGGCTCCATGTGAGA-CCCAGCTCCCCAACAGGG----TGGGGGAGATGCTCC-------------------CCCCCATCTTGCTGAACCCCAG-GAACAGCCTCTGGGCTCCGTTCTGCTCCATTCA-------------------------------------------------------------------------------TCCCTCCTGCCCCTTCCCTTCCCTTGGGCTCCATCCCTGCACTCGCCCCTTCCCGTGCCCCCCGCT---------------G-----CC------CCCCACCGCCCGGGTGACGGTCTCCCCTCCCC---CTGACTCCCCTCGGCTCCTCTCTGGCTCTTCCCAGTCCCCAGGCTGAGCCAAG--GAGGCCTCGGTGG-----------------------------------CTCAGGATCACG-CCGCCAGCCCCAGCACGG-CC---GTGCGGCCAT--GGGGGAGGCCGGCAGGA--GAGCGG-CGAT---GGGG-----------------AGGGG-----------------------------------------------------------------------------GCTGCGCGGTGCCTCCCTG-CCCTCCCCTGCCCTG----------------CC-----TGGCGTCCT-------TCGAGTGCTG--GGG-----GGGGGGGGAGCCG-G--------------------------------------------------------------------------------------------CCCCCTGACC---TGCCTCCCTGCACACAC---AG
>Gruiformes_Grus_leucogeranus__LC062903.1/1-217
GTGCGCTCGGACGCGTGGG------------------------------------------------GGGGTGGGGGGGGGGTGTTG------------GTGGGGTTGGGC----------------------------------------------------------------------------------------CCTTG---------------------------------------------------------------------------GGGCTCCGCATGAGA-CCCAGCTCCCCAACAGGG----TGGGGGAGATGCTCC-------------------CCCCCATCTTGCTGAACCCCAG-GAACAGCCTCTGGGCTCCATTCTGCTCCATTCA-------------------------------------------------------------------------------TCCCTCTTGCCCCTTCCCTTCCCTTGGGCTCCATCCCTGCACTCGCCCCTTCCCGTGCCCCCCGCT---------------G-----CC------CCCCACTGCCCGGGTGACGGTCTCCCCTCCCC---CTGACTCCCCTCGGCTCCTCTCTGGCTCTTCCCAGTCCCCAGGCTGAGCCATG--GAGGCCTCGGCGG-----------------------------------CTCAGGATCACG-CCGCCAGCCCCAGCACGG-CC---GTGCGGCCAT--GGGGGAGGCCGGCAGGA--GAGCGG-CGAT---GGGG-----------------AGGGG-----------------------------------------------------------------------------GCTGCGCGGTGCCTCCCTG-CCCTCCCCTGCCCTG----------------CC-----TGGCATCCT-------TTGAGTGCTGCGG-------GCGGGGGGAGCCG-GC-------------------------------------------------------------------------------------------CCCCCTGACC---TGCCTCCCTGCACACAC---AG
>Gruiformes_Grus_leucogeranus__LC062904.1/1-217
GTGCGCTCGGACGCGTGGG------------------------------------------------GGGGTGGGGGGGGGGTGTTG------------GTGGGGTTGGGC----------------------------------------------------------------------------------------CCTTG---------------------------------------------------------------------------GGGCTCCGCATGAGA-CCCAGCTCCCCAACAGGG----TGGGGGAGATGCTCC-------------------CCCCCATCTTGCTGAACCCCAG-GAACAGCCTCTGGGCTCCATTCTGCTCCATTCA-------------------------------------------------------------------------------TCCCTCCTGCCCCTTCCCTTCCCTTGGGCTCCATCCCTGCACTCGCCCCTTCCCGTGCCCCCCGCT---------------G-----CC------CCCCACTGCCCGGGTGACGGTCTCCCCTCCCC---CTGACTCCCCTCGGCTCCTCTCTGGCTCTTCCCAGTCCCCAGGCTGAGCCATG--GAGGCCTCGGCGG-----------------------------------CTCAGGATCACG-CCGCCAGCCCCAGCACGG-CC---GTGCGGCCAT--GGGGGAGGCCGGCAGGA--GAGCGG-CGAT---GGGG-----------------AGGGG-----------------------------------------------------------------------------GCTGCGCGGTGCCTCCCTG-CCCTCCCCTGCCCTG----------------CC-----TGGCATCCT-------TCGAGTGCTGCGG-------GCGGGGGGAGCCG-GC-------------------------------------------------------------------------------------------CCCCCTGACC---TGCCTCCCTGCACACAC---AG
>Gruiformes_Grus_nigricollis__LC062939.1/1-217
GTGCGCTCGGACGCGTGGC--------------------------------------GTG------------GGGGGGGGGGTGTTG------------GTGGGGTTGGGTGCCACACGTGCCCC---GGGACGTGCTGGGTGTCTGTGTTTGGGGAGGTGCTGAGAGG-------T-CCCCCCAAGCCCCTGGGACGGCCCTG-----------------------CCCCAGCGATCCCTCGTCCTGTCGTCTGTCCTCTGCAGGG-CTGGGAGCAGTGGGCTCTGCGTGAGA-CCCAGCTCCCCAACAGGG----TGGGGGAGATGCTCC-------------------CCCCCATCTTGCTGAACCCCAG-GAACAGCCTCTGGGCTCCGTTCTGCTCCATTCA-------------------------------------------------------------------------------TCCCTCCTGCCCCTTCCCTTCCCTTGGGCTCCATCCCTGCACTCGCCCCTTCCCGTGCCCCCCGCT---------------G-----CC------CCCCACCGCCCGGGTGACGGTCTCCCCTCCCC---CTGACTCCCCTCGGCTCCTCTCTGGCTCTTCCCAGTCCCCAGGCTGAGCCATG--GAGGCCTCGGCGG-----------------------------------CTCAGGATCACG-CCGCCAGCCCCAGCACGG-CC---GTGCGGCCAT--GGGGGAGGCCGGCAGGA--GAGCGG-CGAT---GGGG-----------------AGGGG-----------------------------------------------------------------------------GCTGCGTGGTGCCTCCCTG-CCCTCCCCTGCCCTG----------------CC-----TGGTGTCCT-------TCGAGTGCTG--GGG-----GGGGGGGGAGCCG-GC-------------------------------------------------------------------------------------------CCCCCTGACC---TGCCTCCCTGCACACAC---AG
>Gruiformes_Psophia_crepitans__LC062948.1/1-217
GTGGGCTCGGACCTGTGGC--------------------------------------A------------------GGAGGGTGTTG------------GTGGGGTTGGGTCCCACACATGGCCT---AGGAGGTACTGGGTGCCTGTGGTTGGGGGTGCTGGGGG----------CTCCCCCCACGTCCCTGGGACCACCCTGACCGTGGGTGA----GGGCTGTCCCCACCGACTCCCTGGTCCCACTGTCTGTTCCCTGCACGGACTGGGAGCAGTGGGCTCCAGGTGAGACCCCCGTTCCCCTGCAGTG----TGGGGGAGATGCT-C-------------------CCTCCATCTTGCTGCACCCCAG-GAACAGCCTCGTGGCTCAGTTCTGCCCCCAGCTCCTTCCCTTCCCTTCCCTTCCCTTCCCTTCCCTTCCCTTCCCTTCCCTTCCCTTCCCTTCCCTTCCCTTCCCTTCCCTTCCCTTCCCTTCCCTTCCCTTCCCTTCCCCTCCATCCCAGCACTCAGCCCTTCTCAGGCCCCCCCTCTGCACCCCAGCCCGCGCACCCCACCCACCCTACCCCGCCTTGGTGTTGGTCTCCCCTCCCC---CTGACTCCCCTCGGGTCCTCTCTGGCTCTTCCCAGTCCCCAGCCTGAGAAACG--GAGCCTTGGGGGGGGGGTGGGGGGGTGTGGTGGGGGTGGAAGGGGGGTGTCAGGATCACA-CCTCCAGCCCCAGCACAG-CC---ACGCTGCTGT--GGGGCAGG-GGGGAGGA--GAGTGG-CAAT---GGGG-----------------AGGGG-----------------------------------------------------------------------------GATCCTCAGTGCCCCCCTG-CCTTCCCCTGTCCTG----------------CC-----TGGGGTGCT-------GAGGGCCCCTGGGGAGTTGGGAGGGGGGGGAGC-CA-------------------------------------------------------------------------------------------CCCCCTGACC---TGCCTCCCTGCACAAAC---AG
>Gruiformes_Psophia_crepitans__LC062949.1/1-217
GTGGGCTCAGACCTGTGGC--------------------------------------AT---------------GGGGAGGGTGTTG------------GTGGGGTTGGGTCCCACACATGGCCT---GGGAGGTACTGGGTGCCTGTGGCTGGGGGTGCTGGGGG----------CTCCCCCCACGTCCCTGGGACCACCCTGACCGTGGGTGA----GGGCTGTCCCCACCGACTCCCTCGTCCCACTGTCTGTTCCCTGCACGGACTGGGAGCAGTGGGCTCCAGGTGAGACCCCCGTTCCCCTGCAGTG----TGGGGGAGATGCT-C-------------------CCTCCATCTTGCTGCACCCCAG-GAACAGCCTCGTGGCTCAGTTCTGCCCCCAGCT-------------------------CCTTCCCTTCCCTTCCCTTCCCTTCCCTTCCCTTCCCTTCCCTTCCCTTCCCTTCCCTTCCCTTCCCTTCCCTTCCCTTCCCCTCCATCCCAGCACTCAGCCCTTCTCAGGCCCCCCCTCTGCACCCCAGCCCGCGCACCCCACCCACCCTACCTCGCCTTGGTGTTGGTCTCCCCTCCCC---CTGACTCCCCTCGGGTCCTCTCTGGCTCTTCCCAGTCCCCAGCCTGAGAAACG--GAGCCTTGGGGGGGGGGTGGGGGGATGTGGTGGGGGGGGAAGGGGGGTGTCAGGATCACA-CCTCCAGCCCCAGCACAG-CC---ACGCTGCTGT--GGGGCAGG-GGGGAGGA--GAGCGG-CGAT---GGGG-----------------AGGGG-----------------------------------------------------------------------------GCTCCGCGGTGCCCCCCTG-CCCTTCCCTGCCCTG----------------CA-----TGGGGTGCT-------GAGGGCCCCTGGGGAGGTGGG-GGGGGGGAGCC-AC-------------------------------------------------------------------------------------------CCCCCTGACC---TGCCTCCCTGCACA-------G
>Gruiformes_Rallus_aquaticus__KJ162470.1/1-217
GTGCGCTCAGACCCAGGGC--------------------------------------AT---------------GGGGAGGGTGTTG------------GTGGGGTTGGGTCCCACACGTGTCCT---GTG-----------TATCTGGGGGGTTGCTGAGA--------------GGTCCCCTGAGCCCCTGGGACCACCCTG------GGTGA----GGGCAGCCACCACCAAATCCCTTGTCCTGTCCTCTGTCCTCATCAGGGCCTGGGGGCAGCGGGCTCCAGGTGACA-CCCAGTTCCCAAACACTT----TGGGGGAGATGC----------------------CCCCCACCTTGCTGAACCCCAG-GAACAGCCTCTTGGCTCAGTTCCCCACTG-------------------------------------------------------------------------------------------GCCCCCTCCCTTCCCTTGGGCTCTGGG-GTTCATTCGCCCCTTCTCAGGTCCCCTCCT---------------G-------------CGCCCCTACCCCAGTGACAGTCTATCCTCCCC----CGACTCCCCTGGGGT-GTCTCTGACTCTTCCCAGCTCCCGTGCTGAGCACTG--G-----------------------------------------------GCCTGGGTCACA-CCAATCGTCCCGTCGCAG-CC---GTG-GGTGAT--GGGGGAGGCTGGGAGGA--GAGTGG-GGAT---GAGG-----------------AGGGG-----------------------------------------------------------------------------GCTCCACAGCGGGTCCCTCTCCTCCTGCCCAGCTG----------------TG-----TGAGCCCGC-------G------------------GGGAGGGGGAGCTGCCC-------------------------------------------------------------------------------------------CCCCCTGACC---TGGCTCCCTGCACAAGC---AG
>Gruiformes_Rallus_aquaticus__KJ162471.1/1-217
GTGCGCTCAGACCCAGGGC--------------------------------------AT---------------GGGGAGGGTGTTG------------GTGGGGTTGGGTCCCACACGTGTCCT---GGG-----------TATCTGGGGGGTTGCTGAGA--------------GGTCCCCTGAGCCCCTGGGACCACCCTG------GGTGA----GGGCAGCCACCGCCAAATCCCTTGTCCTGTCCTCTGTCCTCATCAGGGCCTGGGGGCAGCGGGCTCCAGGTGGCA-CCCAGTTCCCAAACACTT----TGGGGGAGATGC----------------------CCCCCACCTTGCTGAACCCCAG-GAACAGCCTCTTGGCTCAGTTCCCCACTG-------------------------------------------------------------------------------------------GCCCCCTCCCTTCCCTTGGGCTCTGGG-GTTCATTCACCCCTTCTCAGGTCCCCTCCT---------------G-------------CGCCCCTACCCCAGTGACAGTCTATCCTCCCC----CGACTCCCCTGGGGT-GTCTCTGACTCTTCCCAGCTCCCGTGCTGAGCACTG--G-----------------------------------------------GCCTGGGTCACA-CCAATCGTCCCGTCGCAG-CC---GTG-GGTGAT--GGGGGAGGCTGGGAGGA--GAGTGG-GGAT---GAGG-----------------AGGGG-----------------------------------------------------------------------------GCTCCACAGCGGGTCCCTC-CCTCCTGCCCAGCTG----------------TG-----TGAGCCCCC-------G------------------GGGAGGGGGAGCTGCCC-------------------------------------------------------------------------------------------CCCCCTGACC---TGGCTCCCTGCACAAGC---AG
>Leptosomiformes_PREDICTED:_Leptosomus_discolor_XM_009960252.1/1-215
------------------------------------------------------------------------------------------------------------------------------------------------------------------------------------------------------------------------------------------------------------------------------------------------------------------------------------------------------------------------------------------------------------------------------------------------------------------------------------------------------------------------------------------------------------------------------------------------------------------------------------------------------------------------------------------------------------------------------------------------------------------------------------------------------------------------------------------------------------------------------------------------------------------------------------------------------------------------------------------------------------------------------------------------------------------------------------------------------------------------------------------------------------------------------------
>Mesitornithiformes_PREDICTED:_Mesitornis_unicolor_XM_010186590.1/1-49
---------------------------------------------------------------------------------------------------------------------------------------------------------------------------------------------------------------------------------------------------------------------------------------------------------------------------------------------------------------------------------------------------------------------------------------------------------------------------------------------------------------------------------------------------------------------------------------------------------------------------------------------------------------------------------------------------------------------------------------------------------------------------------------------------------------------------------------------------------------------------------------------------------------------------------------------------------------------------------------------------------------------------------------------------------------------------------------------------------------------------------------------------------------CTCGCCGTGTGTGCACCGCAG
>Mesitornithiformes_PREDICTED:_Mesitornis_unicolor_XM_010193179.1/1-189
------------------------------------------------------------------------------------------------------------------------------------------------------------------------------------------------------------------------------------------------------------------------------------------------------------------------------------------------------------------------------------------------------------------------------------------------------------------------------------------------------------------------------------------------------------------------------------------------------------------------------------------------------------------------------------------------------------------------------------------------------------------------------------------------------------------------------------------------------------------------------------------------------------------------------------------------------------------------------------------------------------------------------------------------------------------------------------------------------------------------------------------------------------------------------------
>Musophagiformes_PREDICTED:_Tauraco_erythrolophus_XM_009989403.1/1-170
------------------------------------------------------------------------------------------------------------------------------------------------------------------------------------------------------------------------------------------------------------------------------------------------------------------------------------------------------------------------------------------------------------------------------------------------------------------------------------------------------------------------------------------------------------------------------------------------------------------------------------------------------------------------------------------------------------------------------------------------------------------------------------------------------------------------------------------------------------------------------------------------------------------------------------------------------------------------------------------------------------------------------------------------------------------------------------------------------------------------------------------------------------------------------------
>Musophagiformes_Tauraco_hartlaubi__KJ162472.1/1-217
GTGCGCTCAGACCCACCGT--------------------------------------GG---------------------GATGCTGGGGGGG------GGCGGAATTAGACCCTAAAGAGAGATCGGGG-CAGAGCTGGGTGCAGG-------------------------------------------------------------------------------------------------------------------------------------------------------------------------------AGGGTG-T-------------------------------------------------------------------------------------------------------------------------------------------------------------------------------------------------------------------------------------------------------------------------------------------------------------------------------------------------------------------------------------------------------------------------------------GTGAAGA-----------GAGGAGGTGAGTGGAAAAGGGGGG--------AGTGGGATGGTGT-------AGGGGG-----------------------------------------------------------------------------GTCCCACGGCGTCCT-CCCACCTCCCCCAGCCCTCGGGCACTGGTGCAGCTCC-----CCTGGGGCA-------CTGG--GAGTGGCTGGGAC--GG--GTCACGGCAGG-------------------------------------------------------------------------------------------AGCCCTGACC--CCCCGTGCCTGCACACGC---AG
>Musophagiformes_Tauraco_hartlaubi__KJ162473.1/1-217
GTGCGCTCAGACCCACGGC--------------------------------------GG---------------------GATG--GGGGGGG------AGGGACGTTAGACCCTAAACAGGGACTAGGG--GGAGCTGGGTGCAGG-------------------------------------------------------------------------------------------------------------------------------------------------------------------------------AGGGTG-T-------------------------------------------------------------------------------------------------------------------------------------------------------------------------------------------------------------------------------------------------------------------------------------------------------------------------------------------------------------------------------------------------------------------------------------GTGAAGG-----------GAGGAGATGAGTGTAAAAAGGGGG--------AGCGGGACGGTG-TG-----GGGGAG-----------------------------------------------------------------------------GTGCCATGTCCTCCTCCCCACCTCCCCCAGCCCTCGGGCACTGGTGCAGCTCC-----CTCGGGGCA-------CTGG--GAGTGGCTGGGAC--GG--GTCACGGCAGG-------------------------------------------------------------------------------------------AGCCCTGACC--CCCCGTGCCTGCACACAC---AG
>Musophagiformes_Tauraco_hartlaubi__KJ162474.1/1-217
GTGCGCTCAGACCCATGGC--------------------------------------GG---------------------GATG--GGGGGGG------AG----ATTAGACCCTAAACAGGGACTGGGG--GGAGCTGGGTGCAGG-------------------------------------------------------------------------------------------------------------------------------------------------------------------------------ACGGTG-T-------------------------------------------------------------------------------------------------------------------------------------------------------------------------------------------------------------------------------------------------------------------------------------------------------------------------------------------------------------------------------------------------------------------------------------GTGAAGG-----------GAGAAGATGAGCA-GAAAAGGGGG--------AGCGGGATGGTGTTG-----GGGGAG-----------------------------------------------------------------------------GTGCCATGTCCTCCTCCCCACCTCCTCCAGCCCTCGGGCACTGGTGCAGCTCC-----CCCGGGGCA-------CTGG--GGGTGGCTGGGACAGGG--GTCACAGCAGG-------------------------------------------------------------------------------------------AGCCCTGACC--CCCCGTGCCTGCACACAC---AG
>Opisthocomiformes_PREDICTED:_Opisthocomus_hoazin_XM_009941653.1/1-217
------------------------------------------------------------------------------------------------------------------------------------------------------------------------------------------------------------------------------------------------------------------------------------------------------------------------------------------------------------------------------------------------------------------------------------------------------------------------------------------------------------------------------------------------------------------------------------------------------------------------------------------------------------------------------------------------------------------------------------------------------------------------------------------------------------------------------------------------------------------------------------------------------------------------------------------------------------------------------------------------------------------------------------------------------------------------------------------------------------------------------------------------------------------------------------
>Otidiformes_Otis_tarda__LC062952.1/1-217
GTGAGCTCAGAGCCGCGGG----------------------------------------------------------ACGGGTGTCGGGTCGGGGGGTCGGG-----------------------------TGCCGAAAGCAGCGGG-------------------------------------------------------------------------------------------------------------------------------------------------------------------------------AGGATGCT-------------------------------------------------------------------------------------------------------------------------------------------------------------------------------------------------------------------------------------------------------------------------------------------------------------------------------------------------------------------------------------------------------------------------------------GAGAAGG-----------GGGGAGAGGGGTACAAAAGGGGGA--------GC-GGGACGGCGTAGGG---GCGGGG-----------------------------------------------------------------------------GTCCCGTGGCACCCTCCCTGCCTGCCCCGGCCGTTGGGCCCTGG------------------------------------GGGCGGCTGGGGACGGGGCGTGAGGGCAGG-------------------------------------------------------------------------------------------AGCCCTGACCT---CCCCGTCTGCTCCAGC---AG
>Otidiformes_Otis_tarda__LC062954.1/1-217
GTGAGCTCAGAGCCGCGGG----------------------------------------------------------AGGGGTGTCGGGTCGGGGGGTCGGG-----------------------------TGCCGAAAGCAGCGGG-------------------------------------------------------------------------------------------------------------------------------------------------------------------------------AGGATGCT-------------------------------------------------------------------------------------------------------------------------------------------------------------------------------------------------------------------------------------------------------------------------------------------------------------------------------------------------------------------------------------------------------------------------------------GAGAAGG-----------GGGGAGAGGAGTAGAAAAGGGGGA--------GC-GGGACGGCGTAGGG---GCGGGG-----------------------------------------------------------------------------GTCCCGTGGCACCCTCCCCGCCTGCCCCGGCCGTTGGGCCCTGG------------------------------------GGGCGGCTGGGGACGGGGCGTGAGGGCAGG-------------------------------------------------------------------------------------------AGCCCTGACCT---CTCCGTCTGCTCCAGC---AG
>Otidiformes_Otis_tarda__LC062955.1/1-217
GTGAGCTCAGAGCCGCGGG----------------------------------------------------------ACAGGTGTCGGGTCGGGGGGTCGGG-----------------------------TGCCGAAAGCAACGGG-------------------------------------------------------------------------------------------------------------------------------------------------------------------------------AGGATGCT-------------------------------------------------------------------------------------------------------------------------------------------------------------------------------------------------------------------------------------------------------------------------------------------------------------------------------------------------------------------------------------------------------------------------------------GAGAAGG-----------GGGGAGAGGAGTAGAAAAGGGGGA--------GC-GGGACGGCGTGGGG---GTGGGG-----------------------------------------------------------------------------GTCCCCTGGCACCCTCCCCGCCTGCCCCGGCCGTTGGGCCCTGG------------------------------------GGGCGGCTGGGGACGGGGCGTGAGGGCAGG-------------------------------------------------------------------------------------------AGCCCTGACCT---CCCCGTCTGCTCCAGC---AG
>Passeriformes_Acrocephalus_arundinaceus__AJ404372.1/1-217
----------------------------------------------------------------------------------------------------------------------------------------------------------------------------------------------------------------------------------------------------------------------------------------------------------------------------------------------------------------------------------------------------------------------------------------------------------------------------------------------------------------------------------------------------------------------------------------------------------------------------------------------------------------------------------------------------------------------------------------------------------------------------------------------------------------------------------------------------------------------------------------------------------------------------------------------------------------------------------------------------------------------------------------------------------------------------------------------------------------------------------------------------------------------------------GG
>Passeriformes_Acrocephalus_arundinaceus__AJ404374.1/1-217
----------------------------------------------------------------------------------------------------------------------------------------------------------------------------------------------------------------------------------------------------------------------------------------------------------------------------------------------------------------------------------------------------------------------------------------------------------------------------------------------------------------------------------------------------------------------------------------------------------------------------------------------------------------------------------------------------------------------------------------------------------------------------------------------------------------------------------------------------------------------------------------------------------------------------------------------------------------------------------------------------------------------------------------------------------------------------------------------------------------------------------------------------------------------------------GG
>Passeriformes_Acrocephalus_arundinaceus__AJ404375.1/1-217
----------------------------------------------------------------------------------------------------------------------------------------------------------------------------------------------------------------------------------------------------------------------------------------------------------------------------------------------------------------------------------------------------------------------------------------------------------------------------------------------------------------------------------------------------------------------------------------------------------------------------------------------------------------------------------------------------------------------------------------------------------------------------------------------------------------------------------------------------------------------------------------------------------------------------------------------------------------------------------------------------------------------------------------------------------------------------------------------------------------------------------------------------------------------------------GG
>Passeriformes_Acrocephalus_arundinaceus__AJ404377.1/1-212
----------------------------------------------------------------------------------------------------------------------------------------------------------------------------------------------------------------------------------------------------------------------------------------------------------------------------------------------------------------------------------------------------------------------------------------------------------------------------------------------------------------------------------------------------------------------------------------------------------------------------------------------------------------------------------------------------------------------------------------------------------------------------------------------------------------------------------------------------------------------------------------------------------------------------------------------------------------------------------------------------------------------------------------------------------------------------------------------------------------------------------------------------------------------------------GG
>Passeriformes_Agelaius_phoeniceus__AF170972.1/1-174
------------------------------------------------------------------------------------------------------------------------------------------------------------------------------------------------------------------------------------------------------------------------------------------------------------------------------------------------------------------------------------------------------------------------------------------------------------------------------------------------------------------------------------------------------------------------------------------------------------------------------------------------------------------------------------------------------------------------------------------------------------------------------------------------------------------------------------------------------------------------------------------------------------------------------------------------------------------------------------------------------------------------------------------------------------------------------------------------------------------------------------------------------------------------------------
>Passeriformes_Agelaius_phoeniceus__AF328738.1/1-174
------------------------------------------------------------------------------------------------------------------------------------------------------------------------------------------------------------------------------------------------------------------------------------------------------------------------------------------------------------------------------------------------------------------------------------------------------------------------------------------------------------------------------------------------------------------------------------------------------------------------------------------------------------------------------------------------------------------------------------------------------------------------------------------------------------------------------------------------------------------------------------------------------------------------------------------------------------------------------------------------------------------------------------------------------------------------------------------------------------------------------------------------------------------------------------
>Passeriformes_Agelaius_phoeniceus__U23967.1/1-220
----------------------------------------------------------------------------------------------------------------------------------------------------------------------------------------------------------------------------------------------------------------------------------------------------------------------------------------------------------------------------------------------------------------------------------------------------------------------------------------------------------------------------------------------------------------------------------------------------------------------------------------------------------------------------------------------------------------------------------------------------------------------------------------------------------------------------------------------------------------------------------------------------------------------------------------------------------------------------------------------------------------------------------------------------------------------------------------------------------------------------------------------------------------------------------GG
>Passeriformes_Agelaius_phoeniceus__U23970.1/1-220
----------------------------------------------------------------------------------------------------------------------------------------------------------------------------------------------------------------------------------------------------------------------------------------------------------------------------------------------------------------------------------------------------------------------------------------------------------------------------------------------------------------------------------------------------------------------------------------------------------------------------------------------------------------------------------------------------------------------------------------------------------------------------------------------------------------------------------------------------------------------------------------------------------------------------------------------------------------------------------------------------------------------------------------------------------------------------------------------------------------------------------------------------------------------------------GG
>Passeriformes_Agelaius_phoeniceus__U23971.1/1-220
----------------------------------------------------------------------------------------------------------------------------------------------------------------------------------------------------------------------------------------------------------------------------------------------------------------------------------------------------------------------------------------------------------------------------------------------------------------------------------------------------------------------------------------------------------------------------------------------------------------------------------------------------------------------------------------------------------------------------------------------------------------------------------------------------------------------------------------------------------------------------------------------------------------------------------------------------------------------------------------------------------------------------------------------------------------------------------------------------------------------------------------------------------------------------------GG
>Passeriformes_Andropadus_virens__AY437900.1/1-107
------------------------------------------------------------------------------------------------------------------------------------------------------------------------------------------------------------------------------------------------------------------------------------------------------------------------------------------------------------------------------------------------------------------------------------------------------------------------------------------------------------------------------------------------------------------------------------------------------------------------------------------------------------------------------------------------------------------------------------------------------------------------------------------------------------------------------------------------------------------------------------------------------------------------------------------------------------------------------------------------------------------------------------------------------------------------------------------------------------------------------------------------------------------------------------
>Passeriformes_Andropadus_virens__AY437904.1/1-107
------------------------------------------------------------------------------------------------------------------------------------------------------------------------------------------------------------------------------------------------------------------------------------------------------------------------------------------------------------------------------------------------------------------------------------------------------------------------------------------------------------------------------------------------------------------------------------------------------------------------------------------------------------------------------------------------------------------------------------------------------------------------------------------------------------------------------------------------------------------------------------------------------------------------------------------------------------------------------------------------------------------------------------------------------------------------------------------------------------------------------------------------------------------------------------
>Passeriformes_Andropadus_virens__AY437912.1/1-107
------------------------------------------------------------------------------------------------------------------------------------------------------------------------------------------------------------------------------------------------------------------------------------------------------------------------------------------------------------------------------------------------------------------------------------------------------------------------------------------------------------------------------------------------------------------------------------------------------------------------------------------------------------------------------------------------------------------------------------------------------------------------------------------------------------------------------------------------------------------------------------------------------------------------------------------------------------------------------------------------------------------------------------------------------------------------------------------------------------------------------------------------------------------------------------
>Passeriformes_Andropadus_virens__AY437914.1/1-217
AGGTGGGAGGGGACGGGAT------------------------------------------------------------------------------------------------------------------------------------------------------------------------------------------------------------------------------------------------------------------------------------------------------------------------------------------------------------------------------------------------------------------------------------------------------------------------------------------------------------------------------------------------------------------------------------------------------------------------------------------------------------------------------------------------------------------------------------------------------------------------------GGGAAAGGAGAAATGGGGGAAAGGGTGGAAAAGAGGAAGCGGCAGCGCGGGCAGGAGGGTCCCATGGCGGCCGTGTGGAGGGGGG--------------------------------------------------GATCCAGGGTGGCCCTCAGGACTCTCTGGGTGCTGAGGGACACCCCCTGACCTGTGCCATGGACGCTTACACTC----------------------------------------------------------------------------------------------------------------------------------------------------------------AG
>Passeriformes_Aphelocoma_coerulescens__U23958.1/1-217
----------------------------------------------------------------------------------------------------------------------------------------------------------------------------------------------------------------------------------------------------------------------------------------------------------------------------------------------------------------------------------------------------------------------------------------------------------------------------------------------------------------------------------------------------------------------------------------------------------------------------------------------------------------------------------------------------------------------------------------------------------------------------------------------------------------------------------------------------------------------------------------------------------------------------------------------------------------------------------------------------------------------------------------------------------------------------------------------------------------------------------------------------------------------------------GA
>Passeriformes_Aphelocoma_coerulescens__U23959.1/1-217
----------------------------------------------------------------------------------------------------------------------------------------------------------------------------------------------------------------------------------------------------------------------------------------------------------------------------------------------------------------------------------------------------------------------------------------------------------------------------------------------------------------------------------------------------------------------------------------------------------------------------------------------------------------------------------------------------------------------------------------------------------------------------------------------------------------------------------------------------------------------------------------------------------------------------------------------------------------------------------------------------------------------------------------------------------------------------------------------------------------------------------------------------------------------------------GA
>Passeriformes_Aphelocoma_coerulescens__U23960.1/1-217
----------------------------------------------------------------------------------------------------------------------------------------------------------------------------------------------------------------------------------------------------------------------------------------------------------------------------------------------------------------------------------------------------------------------------------------------------------------------------------------------------------------------------------------------------------------------------------------------------------------------------------------------------------------------------------------------------------------------------------------------------------------------------------------------------------------------------------------------------------------------------------------------------------------------------------------------------------------------------------------------------------------------------------------------------------------------------------------------------------------------------------------------------------------------------------GA
>Passeriformes_Aphelocoma_coerulescens__U23961.1/1-217
----------------------------------------------------------------------------------------------------------------------------------------------------------------------------------------------------------------------------------------------------------------------------------------------------------------------------------------------------------------------------------------------------------------------------------------------------------------------------------------------------------------------------------------------------------------------------------------------------------------------------------------------------------------------------------------------------------------------------------------------------------------------------------------------------------------------------------------------------------------------------------------------------------------------------------------------------------------------------------------------------------------------------------------------------------------------------------------------------------------------------------------------------------------------------------GA
>Passeriformes_Aphelocoma_coerulescens__U23962.1/1-217
----------------------------------------------------------------------------------------------------------------------------------------------------------------------------------------------------------------------------------------------------------------------------------------------------------------------------------------------------------------------------------------------------------------------------------------------------------------------------------------------------------------------------------------------------------------------------------------------------------------------------------------------------------------------------------------------------------------------------------------------------------------------------------------------------------------------------------------------------------------------------------------------------------------------------------------------------------------------------------------------------------------------------------------------------------------------------------------------------------------------------------------------------------------------------------GA
>Passeriformes_Aphelocoma_coerulescens__U23966.1/1-217
----------------------------------------------------------------------------------------------------------------------------------------------------------------------------------------------------------------------------------------------------------------------------------------------------------------------------------------------------------------------------------------------------------------------------------------------------------------------------------------------------------------------------------------------------------------------------------------------------------------------------------------------------------------------------------------------------------------------------------------------------------------------------------------------------------------------------------------------------------------------------------------------------------------------------------------------------------------------------------------------------------------------------------------------------------------------------------------------------------------------------------------------------------------------------------GA
>Passeriformes_Aphelocoma_coerulescens__U23972.1/1-217
----------------------------------------------------------------------------------------------------------------------------------------------------------------------------------------------------------------------------------------------------------------------------------------------------------------------------------------------------------------------------------------------------------------------------------------------------------------------------------------------------------------------------------------------------------------------------------------------------------------------------------------------------------------------------------------------------------------------------------------------------------------------------------------------------------------------------------------------------------------------------------------------------------------------------------------------------------------------------------------------------------------------------------------------------------------------------------------------------------------------------------------------------------------------------------GA
>Passeriformes_Bucanetes_githagineus__GU390276.1/1-206
------------------------------------------------------------------------------------------------------------------------------------------------------------------------------------------------------------------------------------------------------------------------------------------------------------------------------------------------------------------------------------------------------------------------------------------------------------------------------------------------------------------------------------------------------------------------------------------------------------------------------------------------------------------------------------------------------------------------------------------------------------------------------------------------------------------------------------------------------------------------------------------------------------------------------------------------------------------------------------------------------------------------------------------------------------------------------------------------------------------------------------------------------------------------------------
>Passeriformes_Carpodacus_mexicanus__AF241546.1/1-208
------------------------------------------------------------------------------------------------------------------------------------------------------------------------------------------------------------------------------------------------------------------------------------------------------------------------------------------------------------------------------------------------------------------------------------------------------------------------------------------------------------------------------------------------------------------------------------------------------------------------------------------------------------------------------------------------------------------------------------------------------------------------------------------------------------------------------------------------------------------------------------------------------------------------------------------------------------------------------------------------------------------------------------------------------------------------------------------------------------------------------------------------------------------------------------
>Passeriformes_Carpodacus_mexicanus__AF241548.1/1-213
------------------------------------------------------------------------------------------------------------------------------------------------------------------------------------------------------------------------------------------------------------------------------------------------------------------------------------------------------------------------------------------------------------------------------------------------------------------------------------------------------------------------------------------------------------------------------------------------------------------------------------------------------------------------------------------------------------------------------------------------------------------------------------------------------------------------------------------------------------------------------------------------------------------------------------------------------------------------------------------------------------------------------------------------------------------------------------------------------------------------------------------------------------------------------------
>Passeriformes_Carpodacus_mexicanus__AF241550.1/1-213
------------------------------------------------------------------------------------------------------------------------------------------------------------------------------------------------------------------------------------------------------------------------------------------------------------------------------------------------------------------------------------------------------------------------------------------------------------------------------------------------------------------------------------------------------------------------------------------------------------------------------------------------------------------------------------------------------------------------------------------------------------------------------------------------------------------------------------------------------------------------------------------------------------------------------------------------------------------------------------------------------------------------------------------------------------------------------------------------------------------------------------------------------------------------------------
>Passeriformes_Carpodacus_mexicanus__AF241552.1/1-213
------------------------------------------------------------------------------------------------------------------------------------------------------------------------------------------------------------------------------------------------------------------------------------------------------------------------------------------------------------------------------------------------------------------------------------------------------------------------------------------------------------------------------------------------------------------------------------------------------------------------------------------------------------------------------------------------------------------------------------------------------------------------------------------------------------------------------------------------------------------------------------------------------------------------------------------------------------------------------------------------------------------------------------------------------------------------------------------------------------------------------------------------------------------------------------
>Passeriformes_Carpodacus_mexicanus__AF241554.1/1-213
------------------------------------------------------------------------------------------------------------------------------------------------------------------------------------------------------------------------------------------------------------------------------------------------------------------------------------------------------------------------------------------------------------------------------------------------------------------------------------------------------------------------------------------------------------------------------------------------------------------------------------------------------------------------------------------------------------------------------------------------------------------------------------------------------------------------------------------------------------------------------------------------------------------------------------------------------------------------------------------------------------------------------------------------------------------------------------------------------------------------------------------------------------------------------------
>Passeriformes_Carpodacus_mexicanus__AF241556.1/1-213
------------------------------------------------------------------------------------------------------------------------------------------------------------------------------------------------------------------------------------------------------------------------------------------------------------------------------------------------------------------------------------------------------------------------------------------------------------------------------------------------------------------------------------------------------------------------------------------------------------------------------------------------------------------------------------------------------------------------------------------------------------------------------------------------------------------------------------------------------------------------------------------------------------------------------------------------------------------------------------------------------------------------------------------------------------------------------------------------------------------------------------------------------------------------------------
>Passeriformes_Carpodacus_mexicanus__AF241558.1/1-213
------------------------------------------------------------------------------------------------------------------------------------------------------------------------------------------------------------------------------------------------------------------------------------------------------------------------------------------------------------------------------------------------------------------------------------------------------------------------------------------------------------------------------------------------------------------------------------------------------------------------------------------------------------------------------------------------------------------------------------------------------------------------------------------------------------------------------------------------------------------------------------------------------------------------------------------------------------------------------------------------------------------------------------------------------------------------------------------------------------------------------------------------------------------------------------
>Passeriformes_Carpodacus_mexicanus__AF241560.1/1-213
------------------------------------------------------------------------------------------------------------------------------------------------------------------------------------------------------------------------------------------------------------------------------------------------------------------------------------------------------------------------------------------------------------------------------------------------------------------------------------------------------------------------------------------------------------------------------------------------------------------------------------------------------------------------------------------------------------------------------------------------------------------------------------------------------------------------------------------------------------------------------------------------------------------------------------------------------------------------------------------------------------------------------------------------------------------------------------------------------------------------------------------------------------------------------------
>Passeriformes_Carpodacus_mexicanus__AF241562.1/1-211
------------------------------------------------------------------------------------------------------------------------------------------------------------------------------------------------------------------------------------------------------------------------------------------------------------------------------------------------------------------------------------------------------------------------------------------------------------------------------------------------------------------------------------------------------------------------------------------------------------------------------------------------------------------------------------------------------------------------------------------------------------------------------------------------------------------------------------------------------------------------------------------------------------------------------------------------------------------------------------------------------------------------------------------------------------------------------------------------------------------------------------------------------------------------------------
>Passeriformes_Carpodacus_mexicanus__AF241564.1/1-213
------------------------------------------------------------------------------------------------------------------------------------------------------------------------------------------------------------------------------------------------------------------------------------------------------------------------------------------------------------------------------------------------------------------------------------------------------------------------------------------------------------------------------------------------------------------------------------------------------------------------------------------------------------------------------------------------------------------------------------------------------------------------------------------------------------------------------------------------------------------------------------------------------------------------------------------------------------------------------------------------------------------------------------------------------------------------------------------------------------------------------------------------------------------------------------
>Passeriformes_Carpodacus_mexicanus__U23968.1/1-220
----------------------------------------------------------------------------------------------------------------------------------------------------------------------------------------------------------------------------------------------------------------------------------------------------------------------------------------------------------------------------------------------------------------------------------------------------------------------------------------------------------------------------------------------------------------------------------------------------------------------------------------------------------------------------------------------------------------------------------------------------------------------------------------------------------------------------------------------------------------------------------------------------------------------------------------------------------------------------------------------------------------------------------------------------------------------------------------------------------------------------------------------------------------------------------GG
>Passeriformes_Carpodacus_mexicanus__U23969.1/1-220
----------------------------------------------------------------------------------------------------------------------------------------------------------------------------------------------------------------------------------------------------------------------------------------------------------------------------------------------------------------------------------------------------------------------------------------------------------------------------------------------------------------------------------------------------------------------------------------------------------------------------------------------------------------------------------------------------------------------------------------------------------------------------------------------------------------------------------------------------------------------------------------------------------------------------------------------------------------------------------------------------------------------------------------------------------------------------------------------------------------------------------------------------------------------------------GG
>Passeriformes_Carpodacus_mexicanus__U23976.1/1-220
----------------------------------------------------------------------------------------------------------------------------------------------------------------------------------------------------------------------------------------------------------------------------------------------------------------------------------------------------------------------------------------------------------------------------------------------------------------------------------------------------------------------------------------------------------------------------------------------------------------------------------------------------------------------------------------------------------------------------------------------------------------------------------------------------------------------------------------------------------------------------------------------------------------------------------------------------------------------------------------------------------------------------------------------------------------------------------------------------------------------------------------------------------------------------------GG
>Passeriformes_Chersophilus_duponti__GU390280.1/1-157
------------------------------------------------------------------------------------------------------------------------------------------------------------------------------------------------------------------------------------------------------------------------------------------------------------------------------------------------------------------------------------------------------------------------------------------------------------------------------------------------------------------------------------------------------------------------------------------------------------------------------------------------------------------------------------------------------------------------------------------------------------------------------------------------------------------------------------------------------------------------------------------------------------------------------------------------------------------------------------------------------------------------------------------------------------------------------------------------------------------------------------------------------------------------------------
>Passeriformes_Corvus_corax__GU390283.1/1-215
------------------------------------------------------------------------------------------------------------------------------------------------------------------------------------------------------------------------------------------------------------------------------------------------------------------------------------------------------------------------------------------------------------------------------------------------------------------------------------------------------------------------------------------------------------------------------------------------------------------------------------------------------------------------------------------------------------------------------------------------------------------------------------------------------------------------------------------------------------------------------------------------------------------------------------------------------------------------------------------------------------------------------------------------------------------------------------------------------------------------------------------------------------------------------------
>Passeriformes_Geospiza_scandens__AF164167.1/1-113
------------------------------------------------------------------------------------------------------------------------------------------------------------------------------------------------------------------------------------------------------------------------------------------------------------------------------------------------------------------------------------------------------------------------------------------------------------------------------------------------------------------------------------------------------------------------------------------------------------------------------------------------------------------------------------------------------------------------------------------------------------------------------------------------------------------------------------------------------------------------------------------------------------------------------------------------------------------------------------------------------------------------------------------------------------------------------------------------------------------------------------------------------------------------------------
>Passeriformes_Geothlypis_trichas__GQ247624.1/1-97
----------------------------------------------------------------------------------------------------------------------------------------------------------------------------------------------------------------------------------------------------------------------------------------------------------------------------------------------------------------------------------------------------------------------------------------------------------------------------------------------------------------------------------------------------------------------------------------------------------------------------------------------------------------------------------------------------------------------------------------------------------------------------------------------------------------------------------------------------------------------------------------------------------------------------------------------------------------------------------------------------------------------------------------------------------------------------------------------------------------------------------------------------------------------------------GG
>Passeriformes_Geothlypis_trichas__GQ247629.1/1-97
----------------------------------------------------------------------------------------------------------------------------------------------------------------------------------------------------------------------------------------------------------------------------------------------------------------------------------------------------------------------------------------------------------------------------------------------------------------------------------------------------------------------------------------------------------------------------------------------------------------------------------------------------------------------------------------------------------------------------------------------------------------------------------------------------------------------------------------------------------------------------------------------------------------------------------------------------------------------------------------------------------------------------------------------------------------------------------------------------------------------------------------------------------------------------------GG
>Passeriformes_Geothlypis_trichas__GQ247630.1/1-97
----------------------------------------------------------------------------------------------------------------------------------------------------------------------------------------------------------------------------------------------------------------------------------------------------------------------------------------------------------------------------------------------------------------------------------------------------------------------------------------------------------------------------------------------------------------------------------------------------------------------------------------------------------------------------------------------------------------------------------------------------------------------------------------------------------------------------------------------------------------------------------------------------------------------------------------------------------------------------------------------------------------------------------------------------------------------------------------------------------------------------------------------------------------------------------GG
>Passeriformes_Geothlypis_trichas__GQ247631.1/1-97
----------------------------------------------------------------------------------------------------------------------------------------------------------------------------------------------------------------------------------------------------------------------------------------------------------------------------------------------------------------------------------------------------------------------------------------------------------------------------------------------------------------------------------------------------------------------------------------------------------------------------------------------------------------------------------------------------------------------------------------------------------------------------------------------------------------------------------------------------------------------------------------------------------------------------------------------------------------------------------------------------------------------------------------------------------------------------------------------------------------------------------------------------------------------------------GG
>Passeriformes_Geothlypis_trichas__GQ247634.1/1-97
----------------------------------------------------------------------------------------------------------------------------------------------------------------------------------------------------------------------------------------------------------------------------------------------------------------------------------------------------------------------------------------------------------------------------------------------------------------------------------------------------------------------------------------------------------------------------------------------------------------------------------------------------------------------------------------------------------------------------------------------------------------------------------------------------------------------------------------------------------------------------------------------------------------------------------------------------------------------------------------------------------------------------------------------------------------------------------------------------------------------------------------------------------------------------------GG
>Passeriformes_Lanius_senator__GU390298.1/1-216
-------------------------------------------------------------------------------------------------------------------------------------------------------------------------------------------------------------------------------------------------------------------------------------------------------------------------------------------------------------------------------------------------------------------------------------------------------------------------------------------------------------------------------------------------------------------------------------------------------------------------------------------------------------------------------------------------------------------------------------------------------------------------------------------------------------------------------------------------------------------------------------------------------------------------------------------------------------------------------------------------------------------------------------------------------------------------------------------------------------------------------------------------------------------CCCGGAATGGAC---GG
>Passeriformes_Lonchura_striata__L42334.1/1-214
----------------------------------------------------------------------------------------------------------------------------------------------------------------------------------------------------------------------------------------------------------------------------------------------------------------------------------------------------------------------------------------------------------------------------------------------------------------------------------------------------------------------------------------------------------------------------------------------------------------------------------------------------------------------------------------------------------------------------------------------------------------------------------------------------------------------------------------------------------------------------------------------------------------------------------------------------------------------------------------------------------------------------------------------------------------------------------------------------------------------------------------------------------------------------------GG
>Passeriformes_Lonchura_striata__L42335.1/1-214
----------------------------------------------------------------------------------------------------------------------------------------------------------------------------------------------------------------------------------------------------------------------------------------------------------------------------------------------------------------------------------------------------------------------------------------------------------------------------------------------------------------------------------------------------------------------------------------------------------------------------------------------------------------------------------------------------------------------------------------------------------------------------------------------------------------------------------------------------------------------------------------------------------------------------------------------------------------------------------------------------------------------------------------------------------------------------------------------------------------------------------------------------------------------------------GG
>Passeriformes_Luscinia_svecica__HM189222.1/1-117
GGTGGATCAGGGATGAGAACGGGGAAAATTGGGGGTTGGACCCCAAAATTAAACGGGAGGGATCTCGGTATTCCGGGAAACGAATGGGAAAGGGGAAAAAGGGGGAATGGGACCCCAAAAATTATTTTGAGCGCGGCTGG-----------------------------------------------------------------------------------------------------------------------------------------------------------------------------------------------------------------------------------------------------------------------------------------------------------------------------------------------------------------------------------------------------------------------------------------------------------------------------------------------------------------------------------------------------------------------------------------------------------------------------------AGGATGGAGGGGAGCGGATGTGGAAGGGGAAATGGGGAAAGGGTGGAGAAGAGGAAGTAGGAGCGCGGGCAGGAGGGTCCATGGCGGCCGTGGGGCACAGGGGGTACGGGGTGGG--------------------------------------GATCCGGGGTGCCCCGGAG--------------------------------------------------------------------------------------------------------------------------------------------------------------------------CTCTGGGGGTACTGGGGGAGCTGAGCTGTGTCCTGCACACAC---AG
>Passeriformes_Motacilla_alba__GU390292.1/1-211
------------------------------------------------------------------------------------------------------------------------------------------------------------------------------------------------------------------------------------------------------------------------------------------------------------------------------------------------------------------------------------------------------------------------------------------------------------------------------------------------------------------------------------------------------------------------------------------------------------------------------------------------------------------------------------------------------------------------------------------------------------------------------------------------------------------------------------------------------------------------------------------------------------------------------------------------------------------------------------------------------------------------------------------------------------------------------------------------------------------------------------------------------------------------------------
>Passeriformes_Petroica_australis__AY428561.1/1-217
----------------------------------------------------------------------------------------------------------------------------------------------------------------------------------------------------------------------------------------------------------------------------------------------------------------------------------------------------------------------------------------------------------------------------------------------------------------------------------------------------------------------------------------------------------------------------------------------------------------------------------------------------------------------------------------------------------------------------------------------------------------------------------------------------------------------------------------------------------------------------------------------------------------------------------------------------------------------------------------------------------------------------------------------------------------------------------------------------------------------------------------------------------------------------------GG
>Passeriformes_Petroica_australis__AY428562.1/1-217
----------------------------------------------------------------------------------------------------------------------------------------------------------------------------------------------------------------------------------------------------------------------------------------------------------------------------------------------------------------------------------------------------------------------------------------------------------------------------------------------------------------------------------------------------------------------------------------------------------------------------------------------------------------------------------------------------------------------------------------------------------------------------------------------------------------------------------------------------------------------------------------------------------------------------------------------------------------------------------------------------------------------------------------------------------------------------------------------------------------------------------------------------------------------------------GG
>Passeriformes_Petroica_australis__AY428563.1/1-217
----------------------------------------------------------------------------------------------------------------------------------------------------------------------------------------------------------------------------------------------------------------------------------------------------------------------------------------------------------------------------------------------------------------------------------------------------------------------------------------------------------------------------------------------------------------------------------------------------------------------------------------------------------------------------------------------------------------------------------------------------------------------------------------------------------------------------------------------------------------------------------------------------------------------------------------------------------------------------------------------------------------------------------------------------------------------------------------------------------------------------------------------------------------------------------GG
>Passeriformes_Petroica_australis__AY428566.1/1-217
----------------------------------------------------------------------------------------------------------------------------------------------------------------------------------------------------------------------------------------------------------------------------------------------------------------------------------------------------------------------------------------------------------------------------------------------------------------------------------------------------------------------------------------------------------------------------------------------------------------------------------------------------------------------------------------------------------------------------------------------------------------------------------------------------------------------------------------------------------------------------------------------------------------------------------------------------------------------------------------------------------------------------------------------------------------------------------------------------------------------------------------------------------------------------------GG
>Passeriformes_Petroica_traversi__AY258333.1/1-217
----------------------------------------------------------------------------------------------------------------------------------------------------------------------------------------------------------------------------------------------------------------------------------------------------------------------------------------------------------------------------------------------------------------------------------------------------------------------------------------------------------------------------------------------------------------------------------------------------------------------------------------------------------------------------------------------------------------------------------------------------------------------------------------------------------------------------------------------------------------------------------------------------------------------------------------------------------------------------------------------------------------------------------------------------------------------------------------------------------------------------------------------------------------------------------GG
>Passeriformes_Petroica_traversi__AY428569.1/1-217
----------------------------------------------------------------------------------------------------------------------------------------------------------------------------------------------------------------------------------------------------------------------------------------------------------------------------------------------------------------------------------------------------------------------------------------------------------------------------------------------------------------------------------------------------------------------------------------------------------------------------------------------------------------------------------------------------------------------------------------------------------------------------------------------------------------------------------------------------------------------------------------------------------------------------------------------------------------------------------------------------------------------------------------------------------------------------------------------------------------------------------------------------------------------------------GG
>Passeriformes_Philetairus_socius__KJ162482.1/1-185
GTGAGCGGGAAGGGAAGTG-------------------------------------------CTGGGAGGGTGGGAACGGTGGGGCGTGGACGGAAAAGGGGGAGGTGGGACCCTCAAATTGATGTGGGGGGTGGTGCTGGCGATTGAGGAATTATGGGAAA-------------------------------------------------------------------------------------------------------------------------------------------------------------------------------------------------------------------------------------------------------------------------------------------------------------------------------------------------------------------------------------------------------------------------------------------------------------------------------------------------------------------------------------------------------------------------------------------------------------GGGGGAGGAAAATATGGAGAAGGGTGGGAAAGAGGAAGGGGGTCCGCGGGAAGTAAGGGCCTACAAGGGGTGGCACGTGGGGCACAAGGGGTGCAGAGTGGGGATCCGGGGTGGCCCTCTGAGCTCTTGGTTTGCTGTGGGGCGCTGGAGGGTTGCTGGCGGGGCACCCTCTGACCTGTGTCCTGCACACATAGGAGTGTTCCAGGAGATGGTTAAGTCCGAGTGTCACTTCATTAACGGCACCGAGAGGGTGAGGTTCGTGAAGAGGTTTGTCTACAACCGGGAGCAGTACGTGCACTTCGACAGCGATGTGGGGCACTTTGTGGGGGACACCCCGTATGGGGAGGAGGTTGCCAGTTACTGGAACAGCGACTCGGAATGGAT---GG
>Passeriformes_PREDICTED:_Acanthisitta_chloris_XM_009075943.1/1-217
------------------------------------------------------------------------------------------------------------------------------------------------------------------------------------------------------------------------------------------------------------------------------------------------------------------------------------------------------------------------------------------------------------------------------------------------------------------------------------------------------------------------------------------------------------------------------------------------------------------------------------------------------------------------------------------------------------------------------------------------------------------------------------------------------------------------------------------------------------------------------------------------------------------------------------------------------------------------------------------------------------------------------------------------------------------------------------------------------------------------------------------------------------------------------------
>Passeriformes_PREDICTED:_Corvus_brachyrhynchos_XM_008631578.1/1-217
------------------------------------------------------------------------------------------------------------------------------------------------------------------------------------------------------------------------------------------------------------------------------------------------------------------------------------------------------------------------------------------------------------------------------------------------------------------------------------------------------------------------------------------------------------------------------------------------------------------------------------------------------------------------------------------------------------------------------------------------------------------------------------------------------------------------------------------------------------------------------------------------------------------------------------------------------------------------------------------------------------------------------------------------------------------------------------------------------------------------------------------------------------------------------------
>Passeriformes_PREDICTED:_Corvus_brachyrhynchos_XM_008635441.1/1-217
------------------------------------------------------------------------------------------------------------------------------------------------------------------------------------------------------------------------------------------------------------------------------------------------------------------------------------------------------------------------------------------------------------------------------------------------------------------------------------------------------------------------------------------------------------------------------------------------------------------------------------------------------------------------------------------------------------------------------------------------------------------------------------------------------------------------------------------------------------------------------------------------------------------------------------------------------------------------------------------------------------------------------------------------------------------------------------------------------------------------------------------------------------------------------------
>Passeriformes_PREDICTED:_Corvus_brachyrhynchos_XM_008644403.1/1-215
---------------------------------------------------------------------------------------------------------------------------------------------------------------------------------------------------------------------------------------------------------------------------------------------------------------------------------------------------------------------------------------------------------------------------------------------------------------------------------------------------------------------------------------------------------------------------------------------------------------------------------------------------------------------------------------------------------------------------------------------------------------------------------------------------------------------------------------------------------------------------------------------------------------------------------------------------------------------------------------------------------------------------------------------------------------------------------------------------------------------------------------------------------------------------ACAC---AG
>Passeriformes_PREDICTED:_Corvus_cornix_XM_010391970.1/1-217
------------------------------------------------------------------------------------------------------------------------------------------------------------------------------------------------------------------------------------------------------------------------------------------------------------------------------------------------------------------------------------------------------------------------------------------------------------------------------------------------------------------------------------------------------------------------------------------------------------------------------------------------------------------------------------------------------------------------------------------------------------------------------------------------------------------------------------------------------------------------------------------------------------------------------------------------------------------------------------------------------------------------------------------------------------------------------------------------------------------------------------------------------------------------------------
>Passeriformes_PREDICTED:_Corvus_cornix_XM_010393447.1/1-215
---------------------------------------------------------------------------------------------------------------------------------------------------------------------------------------------------------------------------------------------------------------------------------------------------------------------------------------------------------------------------------------------------------------------------------------------------------------------------------------------------------------------------------------------------------------------------------------------------------------------------------------------------------------------------------------------------------------------------------------------------------------------------------------------------------------------------------------------------------------------------------------------------------------------------------------------------------------------------------------------------------------------------------------------------------------------------------------------------------------------------------------------------------------------------ACAC---AG
>Passeriformes_PREDICTED:_Ficedula_albicollis_XM_005062242.1/1-217
----------------------------------------------------------------------------------------------------------------------------------------------------------------------------------------------------------------------------------------------------------------------------------------------------------------------------------------------------------------------------------------------------------------------------------------------------------------------------------------------------------------------------------------------------------------------------------------------------------------------------------------------------------------------------------------------------------------------------------------------------------------------------------------------------------------------------------------------------------------------------------------------------------------------------------------------------------------------------------------------------------------------------------------------------------------------------------------------------------------------------------------------------------------------------------GG
>Passeriformes_PREDICTED:_Ficedula_albicollis_XM_005062711.1/1-217
----------------------------------------------------------------------------------------------------------------------------------------------------------------------------------------------------------------------------------------------------------------------------------------------------------------------------------------------------------------------------------------------------------------------------------------------------------------------------------------------------------------------------------------------------------------------------------------------------------------------------------------------------------------------------------------------------------------------------------------------------------------------------------------------------------------------------------------------------------------------------------------------------------------------------------------------------------------------------------------------------------------------------------------------------------------------------------------------------------------------------------------------------------------------------------GG
>Passeriformes_PREDICTED:_Ficedula_albicollis_XM_005062921.1/1-217
------------------------------------------------------------------------------------------------------------------------------------------------------------------------------------------------------------------------------------------------------------------------------------------------------------------------------------------------------------------------------------------------------------------------------------------------------------------------------------------------------------------------------------------------------------------------------------------------------------------------------------------------------------------------------------------------------------------------------------------------------------------------------------------------------------------------------------------------------------------------------------------------------------------------------------------------------------------------------------------------------------------------------------------------------------------------------------------------------------------------------------------------------------------------------------
>Passeriformes_PREDICTED:_Ficedula_albicollis_XM_016302871.1/1-217
----------------------------------------------------------------------------------------------------------------------------------------------------------------------------------------------------------------------------------------------------------------------------------------------------------------------------------------------------------------------------------------------------------------------------------------------------------------------------------------------------------------------------------------------------------------------------------------------------------------------------------------------------------------------------------------------------------------------------------------------------------------------------------------------------------------------------------------------------------------------------------------------------------------------------------------------------------------------------------------------------------------------------------------------------------------------------------------------------------------------------------------------------------------------------------CG
>Passeriformes_PREDICTED:_Geospiza_fortis_XM_014311173.1/1-220
----------------------------------------------------------------------------------------------------------------------------------------------------------------------------------------------------------------------------------------------------------------------------------------------------------------------------------------------------------------------------------------------------------------------------------------------------------------------------------------------------------------------------------------------------------------------------------------------------------------------------------------------------------------------------------------------------------------------------------------------------------------------------------------------------------------------------------------------------------------------------------------------------------------------------------------------------------------------------------------------------------------------------------------------------------------------------------------------------------------------------------------------------------------------------------AG
>Passeriformes_PREDICTED:_Parus_major_XM_015616250.1/1-215
------------------------------------------------------------------------------------------------------------------------------------------------------------------------------------------------------------------------------------------------------------------------------------------------------------------------------------------------------------------------------------------------------------------------------------------------------------------------------------------------------------------------------------------------------------------------------------------------------------------------------------------------------------------------------------------------------------------------------------------------------------------------------------------------------------------------------------------------------------------------------------------------------------------------------------------------------------------------------------------------------------------------------------------------------------------------------------------------------------------------------------------------------------------------------------
>Passeriformes_PREDICTED:_Parus_major_XM_015616251.1/1-217
---------------------------------------------------------ATGAAACATCGTTGTGACTGAAGCCGGCTCTCTTGTGACCCAATCAATGGCAGTCCAAAAGGAGACCCTTTGAGTTCTCCTGGGCCACCACAGGCTGTGA----------------------------------------------------------------------------------------CCAGCAATCTCCCTCTGAGGGGACCTCTGAGAGCCAGCAAACCCTGGGGTTTGCTATGCCTGCAAGATCGCCAAAAAACAATGTGTCATGGGCTGATACCATCACTCCCATCCTTCGCTCAGATCTGGGAGAAATACTGCTTTCTTAGATG-------------------------------------------------------------------------------------------------------------------------------------------------------------------------------------------------------------------------------------------------------------------------------------------------------------------------------------------------------------------TTTCGGAGAGACTGCAGTGGCGAGCCCTGGAGTGGCTGGAAACGAACTGAGCAGCTGCTTTGTGGGAGCCCGGGGGCTCCGCGACAGCAGGAGTGTAGTGGCACCACTGCAGCCCAAAGCCACAGCGAGCTGGGCCGAGCCAGGAGAGAAAACACCCCGAGGCTTCAGCCCCGCTGCTTTGCCTGCTGGGACCTCCCCGCGGAGCCCAACTGGGGAGGAATCCAATGCCAGAACCACCCATAAGGGAAGCCCTGCGAGTGCCCCGAGTGTGGGAAGAGCTTCGTGCGCTGCTCCAGCTCCATCCACCATGGAAGGATCCACGTTGGATGATCCCCAGGGATCCCTGTTGGGCAGAGCCCTGGTGATCCCTGTTCC------------AG
>Passeriformes_PREDICTED:_Pseudopodoces_humilis_XM_005533592.1/1-217
----------------------------------------------------------------------------------------------------------------------------------------------------------------------------------------------------------------------------------------------------------------------------------------------------------------------------------------------------------------------------------------------------------------------------------------------------------------------------------------------------------------------------------------------------------------------------------------------------------------------------------------------------------------------------------------------------------------------------------------------------------------------------------------------------------------------------------------------------------------------------------------------------------------------------------------------------------------------------------------------------------------------------------------------------------------------------------------------------------------------------------------------------------------------------------GG
>Passeriformes_PREDICTED:_Pseudopodoces_humilis_XM_005534342.2/1-217
----------------------------------------------------------------------------------------------------------------------------------------------------------------------------------------------------------------------------------------------------------------------------------------------------------------------------------------------------------------------------------------------------------------------------------------------------------------------------------------------------------------------------------------------------------------------------------------------------------------------------------------------------------------------------------------------------------------------------------------------------------------------------------------------------------------------------------------------------------------------------------------------------------------------------------------------------------------------------------------------------------------------------------------------------------------------------------------------------------------------------------------------------------------------------------GG
>Passeriformes_PREDICTED:_Pseudopodoces_humilis_XM_014262120.1/1-214
----------------------------------------------------------------------------------------------------------------------------------------------------------------------------------------------------------------------------------------------------------------------------------------------------------------------------------------------------------------------------------------------------------------------------------------------------------------------------------------------------------------------------------------------------------------------------------------------------------------------------------------------------------------------------------------------------------------------------------------------------------------------------------------------------------------------------------------------------------------------------------------------------------------------------------------------------------------------------------------------------------------------------------------------------------------------------------------------------------------------------------------------------------------------------------AG
>Passeriformes_PREDICTED:_Pseudopodoces_humilis_XM_014262440.1/1-211
------------------------------------------------------------------------------------------------------------------------------------------------------------------------------------------------------------------------------------------------------------------------------------------------------------------------------------------------------------------------------------------------------------------------------------------------------------------------------------------------------------------------------------------------------------------------------------------------------------------------------------------------------------------------------------------------------------------------------------------------------------------------------------------------------------------------------------------------------------------------------------------------------------------------------------------------------------------------------------------------------------------------------------------------------------------------------------------------------------------------------------------------------------------------------------
>Passeriformes_PREDICTED:_Pseudopodoces_humilis_XM_014262954.1/1-204
------------------------------------------------------------------------------------------------------------------------------------------------------------------------------------------------------------------------------------------------------------------------------------------------------------------------------------------------------------------------------------------------------------------------------------------------------------------------------------------------------------------------------------------------------------------------------------------------------------------------------------------------------------------------------------------------------------------------------------------------------------------------------------------------------------------------------------------------------------------------------------------------------------------------------------------------------------------------------------------------------------------------------------------------------------------------------------------------------------------------------------------------------------------------------------
>Passeriformes_PREDICTED:_Pseudopodoces_humilis_XM_014263055.1/1-214
------------------------------------------------------------------------------------------------------------------------------------------------------------------------------------------------------------------------------------------------------------------------------------------------------------------------------------------------------------------------------------------------------------------------------------------------------------------------------------------------------------------------------------------------------------------------------------------------------------------------------------------------------------------------------------------------------------------------------------------------------------------------------------------------------------------------------------------------------------------------------------------------------------------------------------------------------------------------------------------------------------------------------------------------------------------------------------------------------------------------------------------------------------------------------------
>Passeriformes_PREDICTED:_Serinus_canaria_XM_009099933.1/1-217
------------------------------------------------------------------------------------------------------------------------------------------------------------------------------------------------------------------------------------------------------------------------------------------------------------------------------------------------------------------------------------------------------------------------------------------------------------------------------------------------------------------------------------------------------------------------------------------------------------------------------------------------------------------------------------------------------------------------------------------------------------------------------------------------------------------------------------------------------------------------------------------------------------------------------------------------------------------------------------------------------------------------------------------------------------------------------------------------------------------------------------------------------------------------------------
>Passeriformes_PREDICTED:_Serinus_canaria_XM_009100171.1/1-217
------------------------------------------------------------------------------------------------------------------------------------------------------------------------------------------------------------------------------------------------------------------------------------------------------------------------------------------------------------------------------------------------------------------------------------------------------------------------------------------------------------------------------------------------------------------------------------------------------------------------------------------------------------------------------------------------------------------------------------------------------------------------------------------------------------------------------------------------------------------------------------------------------------------------------------------------------------------------------------------------------------------------------------------------------------------------------------------------------------------------------------------------------------------------------------
>Passeriformes_PREDICTED:_Serinus_canaria_XM_009100973.1/1-216
------------------------------------------------------------------------------------------------------------------------------------------------------------------------------------------------------------------------------------------------------------------------------------------------------------------------------------------------------------------------------------------------------------------------------------------------------------------------------------------------------------------------------------------------------------------------------------------------------------------------------------------------------------------------------------------------------------------------------------------------------------------------------------------------------------------------------------------------------------------------------------------------------------------------------------------------------------------------------------------------------------------------------------------------------------------------------------------------------------------------------------------------------------------------------------
>Passeriformes_PREDICTED:_Sturnus_vulgaris_XM_014893485.1/1-217
----------------------------------------------------------------------------------------------------------------------------------------------------------------------------------------------------------------------------------------------------------------------------------------------------------------------------------------------------------------------------------------------------------------------------------------------------------------------------------------------------------------------------------------------------------------------------------------------------------------------------------------------------------------------------------------------------------------------------------------------------------------------------------------------------------------------------------------------------------------------------------------------------------------------------------------------------------------------------------------------------------------------------------------------------------------------------------------------------------------------------------------------------------------------------------GG
>Passeriformes_PREDICTED:_Taeniopygia_guttata_XM_002193356.2/1-217
---------------------------------------------------------------------------------------------------------------------------------------------------------------------------------------------------------------------------------------------------------------------------------------------------------------------------------------------------------------------------------------------------------------------------------------------------------------------------------------------------------------------------------------------------------------------------------------------------------------------------------------------------------------------------------------------------------------------------------------------------------------------------------------------------------------------------------------------------------------------------------------------------------------GCGTCGCTGCTCAACGGCCCCGGCGATTCCCATCGATTCCCGCGGCCGGCTGCGATCTCCAGCGCCGGGAGCGCTCCGGCTTTCGGCAGCCCTGAGCGGGATTTGTCATTCCCGGGCTGGGGGGGCACCCCCTGA-------------------------------------------------------------------------------------------------------GCTGTGTCCTGCACTCTC---AG
>Passeriformes_PREDICTED:_Taeniopygia_guttata_XM_002198130.2/1-217
----------------------------------------------------------------------GCACGTGGTGGCCACCGAGGTGGTCCCCAACGGGGACTGGAGCTACCAG-----------------------------------------------------------------------------------------------------------------------------------------------------------------------------------------------------------------------------------------------------------------------------------------------------------------------------------------------------------------------------------------------------------------------------------------------------------------------------------------------------------------------------------------------------------------------------------------------------------------------------------------------------------------------------------------------------------------------------------------------------------------------------------------------------------------CTGCTGGTGCTGCTGGAAACCCCCCCCCGGCGCGGGCTCACCTACAGCTGCCAGGTGGAGCACGGCAGCCTGGAGCACCCCCTGAGCCAGAGCTGGGCTGAGAG-------------------------------------------------------------------------------------------------GCCCCCCCCTGAGCTGTGTCCTGCACTCAC---AG
>Passeriformes_PREDICTED:_Taeniopygia_guttata_XM_002198161.2/1-211
----------------------------------------------------------------------------------------------------------------------------------------------------------------------------------------------------------------------------------------------------------------------------------------------------------------------------------------------------------------------------------------------------------------------------------------------------------------------------------------------------------------------------------------------------------------------------------------------------------------------------------------------------------------------------------------------------------------------------------------------------------------------------------------------------------------------------------------------------------------------------------------------------------------------------------------------------------------------------------------------------------------------------------------------------------------------------------------------------------------------------------------------------------------------------------GG
>Passeriformes_PREDICTED:_Taeniopygia_guttata_XM_012570525.1/1-211
GTCAGGATTGCCTCAGGAC-------------------------------------------------------------------------------------------------------------------------------------------------------------------------------------------------------------------------------------------------------------------------------------------------------------------------------------------------------------------------------------------------------------------------------------------------------------------------------------------------------------------------------------------------------------------------------------------------------------------------------------------------------------------------------------------------------------------------------------------------------------------------------------------------------------------------------------------------------------------------------------------------------------TCTTGGCTACTCTGGGCTGCTGCGGGGGGCACCCCCAGAGCTG--------------------------------------------------------------------------------------------------------------------------------------------------------------------------------------TGTCCTGCACACGA---AG
>Passeriformes_PREDICTED:_Taeniopygia_guttata_XM_012575084.1/1-211
------------------------------------------------------------------------------------------------------------------------------------------------------------------------------------------------------------------------------------------------------------------------------------------------------------------------------------------------------------------------------------------------------------------------------------------------------------------------------------------------------------------------------------------------------------------------------------------------------------------------------------------------------------------------------------------------------------------------------------------------------------------------------------------------------------------------------------------------------------------------------------------------------------------------------------------------------------------------------------------------------------------------------------------------------------------------------------------------------------------------------------------------------------------------------------
>Passeriformes_PREDICTED:_Taeniopygia_guttata_XM_012576249.1/1-217
GTGAGCGGGGGGCGCGGGA-------------------------------------------------------------------------------------------------------------------------------------------------------------------------------------------------------------------------------------------------------------------------------------------------------------------------------------------------------------------------------------------------------------------------------------------------------------------------------------------------------------------------------------------------------------------------------------------------------------------------------------------------------------------------------------------------------------------------------------------------GGCGCTGGGCCGGGGGGGAGAAGGGGAAACAGGGGGAAAAGGGGGAGCCCGGGATGGAGGGGGAGGAGGAGGGGACCCCCAAAGGGAGAGCGGGAGGGGCGGGGGAGGCGACCCGGCAATAATGGAGGACAAACGGACTGCAGTGGACTGGTTCTGCCGGCACAACTACCGGGTGTCCGCCCGGTTCCTCACGGAGCGCCGAGTGCCCCC--------------------------------------------------------------------------------------------------------------------------------------------------------------------------------------------CA
>Passeriformes_PREDICTED:_Taeniopygia_guttata_XM_012576250.1/1-192
------------------------------------------------------------------------------------------------------------------------------------------------------------------------------------------------------------------------------------------------------------------------------------------------------------------------------------------------------------------------------------------------------------------------------------------------------------------------------------------------------------------------------------------------------------------------------------------------------------------------------------------------------------------------------------------------------------------------------------------------------------------------------------------------------------------------------------------------------------------------------------------------------------------------------------------------------------------------------------------------------------------------------------------------------------------------------------------------------------------------------------------------------------------------------------
>Passeriformes_PREDICTED:_Zonotrichia_albicollis_XM_014273818.1/1-220
----------------------------------------------------------------------------------------------------------------------------------------------------------------------------------------------------------------------------------------------------------------------------------------------------------------------------------------------------------------------------------------------------------------------------------------------------------------------------------------------------------------------------------------------------------------------------------------------------------------------------------------------------------------------------------------------------------------------------------------------------------------------------------------------------------------------------------------------------------------------------------------------------------------------------------------------------------------------------------------------------------------------------------------------------------------------------------------------------------------------------------------------------------------------------------AG
>Passeriformes_PREDICTED:_Zonotrichia_albicollis_XM_014275376.1/1-178
------------------------------------------------------------------------------------------------------------------------------------------------------------------------------------------------------------------------------------------------------------------------------------------------------------------------------------------------------------------------------------------------------------------------------------------------------------------------------------------------------------------------------------------------------------------------------------------------------------------------------------------------------------------------------------------------------------------------------------------------------------------------------------------------------------------------------------------------------------------------------------------------------------------------------------------------------------------------------------------------------------------------------------------------------------------------------------------------------------------------------------------------------------------------------------
>Passeriformes_Sylvia_melanocephala__GU390296.1/1-191
------------------------------------------------------------------------------------------------------------------------------------------------------------------------------------------------------------------------------------------------------------------------------------------------------------------------------------------------------------------------------------------------------------------------------------------------------------------------------------------------------------------------------------------------------------------------------------------------------------------------------------------------------------------------------------------------------------------------------------------------------------------------------------------------------------------------------------------------------------------------------------------------------------------------------------------------------------------------------------------------------------------------------------------------------------------------------------------------------------------------------------------------------------------------------------
>Pelecaniformes_Ardea_alba__HM991022.1/1-130
------------------------------------------------------------------------------------------------------------------------------------------------------------------------------------------------------------------------------------------------------------------------------------------------------------------------------------------------------------------------------------------------------------------------------------------------------------------------------------------------------------------------------------------------------------------------------------------------------------------------------------------------------------------------------------------------------------------------------------------------------------------------------------------------------------------------------------------------------------------------------------------------------------------------------------------------------------------------------------------------------------------------------------------------------------------------------------------------------------------------------------------------------------------------------------
>Pelecaniformes_Ardea_alba__HM991023.1/1-130
------------------------------------------------------------------------------------------------------------------------------------------------------------------------------------------------------------------------------------------------------------------------------------------------------------------------------------------------------------------------------------------------------------------------------------------------------------------------------------------------------------------------------------------------------------------------------------------------------------------------------------------------------------------------------------------------------------------------------------------------------------------------------------------------------------------------------------------------------------------------------------------------------------------------------------------------------------------------------------------------------------------------------------------------------------------------------------------------------------------------------------------------------------------------------------
>Pelecaniformes_Ardea_alba__HM991046.1/1-130
------------------------------------------------------------------------------------------------------------------------------------------------------------------------------------------------------------------------------------------------------------------------------------------------------------------------------------------------------------------------------------------------------------------------------------------------------------------------------------------------------------------------------------------------------------------------------------------------------------------------------------------------------------------------------------------------------------------------------------------------------------------------------------------------------------------------------------------------------------------------------------------------------------------------------------------------------------------------------------------------------------------------------------------------------------------------------------------------------------------------------------------------------------------------------------
>Pelecaniformes_Ardea_cinerea__HM991016.1/1-130
----------------------------------------------------------------------------------------------------------------------------------------------------------------------------------------------------------------------------------------------------------------------------------------------------------------------------------------------------------------------------------------------------------------------------------------------------------------------------------------------------------------------------------------------------------------------------------------------------------------------------------------------------------------------------------------------------------------------------------------------------------------------------------------------------------------------------------------------------------------------------------------------------------------------------------------------------------------------------------------------------------------------------------------------------------------------------------------------------------------------------------------------------------------------------------GG
>Pelecaniformes_Ardea_cinerea__HM991017.1/1-130
----------------------------------------------------------------------------------------------------------------------------------------------------------------------------------------------------------------------------------------------------------------------------------------------------------------------------------------------------------------------------------------------------------------------------------------------------------------------------------------------------------------------------------------------------------------------------------------------------------------------------------------------------------------------------------------------------------------------------------------------------------------------------------------------------------------------------------------------------------------------------------------------------------------------------------------------------------------------------------------------------------------------------------------------------------------------------------------------------------------------------------------------------------------------------------AG
>Pelecaniformes_Ardea_cinerea__KJ162457.1/1-217
GTGAGCTCAGACCCGCAGC--------------------------------------AT----------------GGGGAGGTGCTGGGTGATGGG---AGAGGGATTAAGCCTTAAACATAGGTTGGGG-TAGAAGTCGTTGTTGG-------------------------------------------------------------------------------------------------------------------------------------------------------------------------------GGGATATC-------------------------------------------------------------------------------------------------------------------------------------------------------------------------------------------------------------------------------------------------------------------------------------------------------------------------------------------------------------------------------------------------------------------------------------ATGGAAAATGAGTAGGACAGGGAGATGAGTGGCAAAGTGGGA--------GCCGGGATGGCATGGAC--AGTGGGG-----------------------------------------------------------------------------GTTCCGTGGCATCCTCCCCACCTCCCCCAGCTCTGGGGCTCTGGAGTTGTTCT-----C-TGGGGCC-------TGGGGAGGGGCGATGGGGTGGGGAAGCCACAGTGGG-------------------------------------------------------------------------------------------AGCCCCAACCT-CCCCATGTCTGCAGGAGC---AG
>Pelecaniformes_Ardea_cinerea__KJ162458.1/1-217
GTGAGCTCAGACCCGCAGC--------------------------------------AT----------------GGGGAGGTGCTGGGTGATGGG---AGAGGGATTAAGCCTTAAACATAGGTTGGGG-TAGAAGTCGTTGTTGG-------------------------------------------------------------------------------------------------------------------------------------------------------------------------------GGGATACC-------------------------------------------------------------------------------------------------------------------------------------------------------------------------------------------------------------------------------------------------------------------------------------------------------------------------------------------------------------------------------------------------------------------------------------ATGGAAAATGAGTAGGACAGGGAGATGAGTGGCAAAGGCGGG--------GCTGGGATGGAATGGAT--GGGGGGC-----------------------------------------------------------------------------GTTCCATGGCATCCTCCCCACCTCCCCCAGCTCTGGGGCTCTGGAGTTGTTCT-----C-TGGGGCC-------TGGGGAGGGGCGATGGGGTGGGGAAGCCACAGTGGG-------------------------------------------------------------------------------------------AGCCCCAACCT-CCCCATGTCTGCAGGAGC---AG
>Pelecaniformes_Ardeola_bacchus__HM991020.1/1-130
------------------------------------------------------------------------------------------------------------------------------------------------------------------------------------------------------------------------------------------------------------------------------------------------------------------------------------------------------------------------------------------------------------------------------------------------------------------------------------------------------------------------------------------------------------------------------------------------------------------------------------------------------------------------------------------------------------------------------------------------------------------------------------------------------------------------------------------------------------------------------------------------------------------------------------------------------------------------------------------------------------------------------------------------------------------------------------------------------------------------------------------------------------------------------------
>Pelecaniformes_Ardeola_bacchus__HM991044.1/1-130
------------------------------------------------------------------------------------------------------------------------------------------------------------------------------------------------------------------------------------------------------------------------------------------------------------------------------------------------------------------------------------------------------------------------------------------------------------------------------------------------------------------------------------------------------------------------------------------------------------------------------------------------------------------------------------------------------------------------------------------------------------------------------------------------------------------------------------------------------------------------------------------------------------------------------------------------------------------------------------------------------------------------------------------------------------------------------------------------------------------------------------------------------------------------------------
>Pelecaniformes_Bubulcus_ibis__HM991033.1/1-130
------------------------------------------------------------------------------------------------------------------------------------------------------------------------------------------------------------------------------------------------------------------------------------------------------------------------------------------------------------------------------------------------------------------------------------------------------------------------------------------------------------------------------------------------------------------------------------------------------------------------------------------------------------------------------------------------------------------------------------------------------------------------------------------------------------------------------------------------------------------------------------------------------------------------------------------------------------------------------------------------------------------------------------------------------------------------------------------------------------------------------------------------------------------------------------
>Pelecaniformes_Bubulcus_ibis__KJ162454.1/1-217
GTGAGCTCAGACCTGCAGC--------------------------------------CT----------------GGGGAGGTACTGGGTGATGGG---AGAGGGATTAAGCCTTAAACATAGGTTGGGG-TAGAAGTCGTTGTTGG-------------------------------------------------------------------------------------------------------------------------------------------------------------------------------GGGATACC-------------------------------------------------------------------------------------------------------------------------------------------------------------------------------------------------------------------------------------------------------------------------------------------------------------------------------------------------------------------------------------------------------------------------------------ATGGAAAATGAGTAGGACAGGGAGATGAGTGGCAAAGGCGGG--------GCTGGGATGGCATGGATGGGGGGGGG-----------------------------------------------------------------------------GTTCCATGGCATCCTCCCCACCTCCCCCAGCTCTGGGGCTCTGGAGTTGTTCT-----C-TGGGGCC-------TGGGGAGGGGGGATGGGGTGGGGAAGCCACAGTGGG-------------------------------------------------------------------------------------------AGCCCCAACCT-CCCCATGTCTGCAGGAGC---AG
>Pelecaniformes_Egretta_eulophotes__HM991028.1/1-130
------------------------------------------------------------------------------------------------------------------------------------------------------------------------------------------------------------------------------------------------------------------------------------------------------------------------------------------------------------------------------------------------------------------------------------------------------------------------------------------------------------------------------------------------------------------------------------------------------------------------------------------------------------------------------------------------------------------------------------------------------------------------------------------------------------------------------------------------------------------------------------------------------------------------------------------------------------------------------------------------------------------------------------------------------------------------------------------------------------------------------------------------------------------------------------
>Pelecaniformes_Egretta_eulophotes__KC282841.1/1-217
GTGAGCTCAGACGTTCGGG--------------------------------------GT---------------GGGAAGGGTGTTG------------GTGGGGATGAATCCCACCGGTGCCCT---GGGAGGTGCTGGGTGTGGGAACGGGGAGGGGGGGA------------------CCCCTGCCCCTGGGGCCACCCTGTGGGTGTGAGA----GGGCTGCGCCCACTGAATCCCT------------TGTCCTCTGCAGGGCCTGGGAGCGATGGGCTCCACGTGAGA-CCCAGTTCCCAGTT--------TGGGGGAGACGCT---------------------CCCCCACCTGGCTGAAGCCCAG-GAGCAGCCTCTTGGCTCAGGTCTTCCCTG-----------------------------------------------------------------------------------------------GCTCCCTCCCCTTGGGT-CTGTCCATGCATCCAGCCCCTCTCATGTCCCCTCCT--------------------------GCCCCCCACCATCTGGGTGACAGTGTCCCCCCGCC---CCGATTCTCCTGAAGTCCCCTCTGGCTCTTCCTGGTCCCCAGGTGGATAAATC--GAGACCTCATGGG-----------------------------------GTCAGGATCACA-CCGCCAGTCCTAGCCCAG-CT---CTGGGGCT--------GGGACAGGGAGAG--GAGTGG-TGGT--GGGGG-----------------AGGGG-----------------------------------------------------------------------------GCTCCATGGGCCCTCCCTG-CCCTCCCCTGCCCTG----------------CC-----TGGGGTGCT-------GAGAGCACC----------TGGGGGGGGAGCCG-GC-------------------------------------------------------------------------------------------CACCCTGACC---GGCCTCCCTGCACAAAC---AG
>Pelecaniformes_Egretta_eulophotes__KC282842.1/1-217
GTGAGCTCAGACGGTTGGG--------------------------------------GT---------------GGGAAGGGTGTTG------------GTGGGGATGAATCCCACCGGTGCCCT---GG-AGGTACTGGGTGTGGGTGGGGGAATGGGGAGGGGGG---------GA--CCCCCTGCCCCTGGGGCCACCCTGTGGGTGTGAGA----GGGCTGCGCCCACTGAATCCCT------------TGTCCTCTGCAGGGCCCGGGAGCGGTGGGCTCCATGTGGGA-CCCAGTTCCCAGTT--------TGGGGGAGATGCT---------------------CCCCCACCTGGCTGAAGCCCAG-GAGCAGCCTCTTGGCTCAGGTCTTCCCTG-----------------------------------------------------------------------------------------------GCTCCCTCCCCTTGGGT-CTGTCCATGCATCCAGCCCCTCTCATGTCCCCTCCT---------------G------C-C----CCCCACCATCTGGGTGACAGTGTCCCCCCACC---CTGACTCCCCTCAGGTCCCCTCTGGCTCTTCCTGGTCCCCAGGCAGAGGGAGA--AG-------TTGA-----------------------------------GTCAGGGTCACA-CCACCAGTCCTAGCACAG-CT---CTGGGGCT--------GGGA-GGATTGGG--GAGTGG-TGAT---GGGG-----------------AGGGG-----------------------------------------------------------------------------GCTCCATGGGCCCTCCCTG-CCCTCCCCTGCCCTC----------------CC-----TGGGGTGCT-------GAGAGCACCA---GGGGCATGGGGGAGCAGCCG-GC-------------------------------------------------------------------------------------------CACCCTGACC---GGCCTCCCTGCACAAAC---AG
>Pelecaniformes_Egretta_eulophotes__KC282843.1/1-217
GTGAGCTCAGACGGTCGGG--------------------------------------GT---------------GGGAAGGGTGTTG------------GTGGGG-----------------------------------------------GAAGGGGGAGGA----------------------------GGGACCACGCCGCAGGTGTGAGA----GGGCTGCGCCCACTGAATCCCT------------TGTCCTCTGCAGGGCCCGGGAGCGGTGGGCTCCATGTGGGA-CCCAGTTCCCAGTT--------TGGGGGGGACGCT---------------------CCCCCACCTGGCTGAAGCCCAG-GAGCAGCCTCTTGGCTCAGGTCTTCCCTG-----------------------------------------------------------------------------------------------GCTCCCCCCCCTTGGGCACTGTCCATGCATCCAGCCCCTCTCATGTCCCCTCCT---------------G-----CC-C----CCCCACCATCTGGATGACAGTGTCCCCCCACC---CCGACTCCCCTCAGGTCCCCTCTGGCTCTTCCTGGTCCCCAGGTGGAGAAGTT--GAGTCCTCACAGG-----------------------------------GTCAGGATCACA-CCGCCAGTCCTAGCCCAG-CT---CTGGGGCT--------GGGACAGGGAGAG--GAGTGG-TGGT---GGGG-----------------AGGGC-----------------------------------------------------------------------------GCTCCACGGGGCCTCCCTG-CCCTCCCCTGCCCTC----------------CC-----TGGGGTGCT-------GAGAGCACC----------TGGGGGGGGAGCCG-GC-------------------------------------------------------------------------------------------CACCCTGACC---GGCCTCCCTGCACAAAC---AG
>Pelecaniformes_Egretta_eulophotes__KC282846.1/1-217
----------------------------------------------------------------------------------------------------------------------------------------------------------------------------------------------------------------------------------------------------------------------------------------------------------------------------------------------------------------------------------------------------------------------------------------------------------------------------------------------------------------------------------------------------------------------------------------------------------------------------------------------------------------------------------------------------------------------------------------------------------------------------------------------------------------------------------------------------------------------------------------------------------------------------------------------------------------------------------------------------------------------------------------------------------------------------------------------------------------------------------------------------------------------------------GG
>Pelecaniformes_Egretta_eulophotes__KC282850.1/1-217
----------------------------------------------------------------------------------------------------------------------------------------------------------------------------------------------------------------------------------------------------------------------------------------------------------------------------------------------------------------------------------------------------------------------------------------------------------------------------------------------------------------------------------------------------------------------------------------------------------------------------------------------------------------------------------------------------------------------------------------------------------------------------------------------------------------------------------------------------------------------------------------------------------------------------------------------------------------------------------------------------------------------------------------------------------------------------------------------------------------------------------------------------------------------------------GG
>Pelecaniformes_Egretta_eulophotes__KC282852.1/1-217
----------------------------------------------------------------------------------------------------------------------------------------------------------------------------------------------------------------------------------------------------------------------------------------------------------------------------------------------------------------------------------------------------------------------------------------------------------------------------------------------------------------------------------------------------------------------------------------------------------------------------------------------------------------------------------------------------------------------------------------------------------------------------------------------------------------------------------------------------------------------------------------------------------------------------------------------------------------------------------------------------------------------------------------------------------------------------------------------------------------------------------------------------------------------------------GG
>Pelecaniformes_Egretta_eulophotes__KC282853.1/1-217
----------------------------------------------------------------------------------------------------------------------------------------------------------------------------------------------------------------------------------------------------------------------------------------------------------------------------------------------------------------------------------------------------------------------------------------------------------------------------------------------------------------------------------------------------------------------------------------------------------------------------------------------------------------------------------------------------------------------------------------------------------------------------------------------------------------------------------------------------------------------------------------------------------------------------------------------------------------------------------------------------------------------------------------------------------------------------------------------------------------------------------------------------------------------------------GG
>Pelecaniformes_Egretta_eulophotes__KC282858.1/1-199
[truncated: 160,099 more chars]
