# Supplementary material for: 100 million years of multigene family evolution: origin and evolution of the avian MHC class IIB
Source: BMC Genomics. 2017 Jun 13;18:460. doi: 10.1186/s12864-017-3839-7 (PMC5470263; doi:10.1186/s12864-017-3839-7)
Supplement: Supplementary file 11 — Fasta format alignments of all MHCIIB sequences used for analysis. Separate alignments are provided for each exon and intron comprised between exon 1 to exon 4. Two alignments are provided for each region, one including all sequences retrievable and one including all accessions for which exon 3 was available. For the latter, all accession were retained for all regions, even if no sequence data was available. (ZIP 354 kb) [file 12864_2017_3839_MOESM11_ESM.zip › int1_raw-all.fas]

>AB110465.1_Coturnix_japonica/1-145
-------------GT----------GAGCTCGGAGCCGCG-------CTCGGGGATCCGG
AGG---------------------------------------------------------
--GATGGAGGGCGGGG--------------------------------------------
------------------------------------------------------------
------------------------------------------------------------
------------------------------------------------------------
------------------------------------------------------------
------------------------------------------------------------
------------------------------------------------------------
------------------------------------------------------------
------------------------------------------------------------
------------------------------------------------------------
------------------------------------------------------------
------------------------------------------------------------
---GGCGGGAGAGCAGCGGGTGGGGGGCAGCGGGGATGGGAGTGGGCGGGGGA--TGTGG
CGGGGGGCGGCTCTGAGC-------------------------------------CCTGA
CCG-----TG--CCTTCTGCCC--------------------------------------
------------------------------------------------------------
------------------------------------------------------------
------------------------------------------------------------
------------------------------------------------------------
----------------------------------------------------------GC
AGC---------------------------------------------------------
------------------------------------------------------------
------------------------------------------------------------
------------------------------------------------------------
------------------------------------------------------------
------------------------------------------------------------
---------------------------
>AB110466.1_Coturnix_japonica/1-89
-------------GT----------GAGCTTGG---------------------------
------------------------------------------------------------
------------------------------------------------------------
------------------------------------------------------------
------------------------------------------------------------
------------------------------------------------------------
------------------------------------------------------------
------------------------------------------------------------
------------------------------------------------------------
------------------------------------------------------------
------------------------------------------------------------
------------------------------------------------------------
------------------------------------------------------------
------------------------------------------------------------
-----------------------GGCGCAGCGGGGAAGGGGAGGGGGCGGGGGG-TCTAG
CGGGGGGCGGCTGTGAGC-------------------------------------CCTGA
CCG-----TG--CCGTCTGCCC--------------------------------------
------------------------------------------------------------
------------------------------------------------------------
------------------------------------------------------------
------------------------------------------------------------
----------------------------------------------------------GC
AGC---------------------------------------------------------
------------------------------------------------------------
------------------------------------------------------------
------------------------------------------------------------
------------------------------------------------------------
------------------------------------------------------------
---------------------------
>AB110467.1_Coturnix_japonica/1-90
-------------GT----------GAGCTTGG---------------------------
------------------------------------------------------------
------------------------------------------------------------
------------------------------------------------------------
------------------------------------------------------------
------------------------------------------------------------
------------------------------------------------------------
------------------------------------------------------------
------------------------------------------------------------
------------------------------------------------------------
------------------------------------------------------------
------------------------------------------------------------
------------------------------------------------------------
------------------------------------------------------------
-----------------------GGGGCAGCGGGGACGGGGAGGGGGTGGGGGAGTCTGT
CTGAGGGCGGCTGTGAGC-------------------------------------CCTGA
CCG-----TG--CCGTCTGCCC--------------------------------------
------------------------------------------------------------
------------------------------------------------------------
------------------------------------------------------------
------------------------------------------------------------
----------------------------------------------------------GC
AGC---------------------------------------------------------
------------------------------------------------------------
------------------------------------------------------------
------------------------------------------------------------
------------------------------------------------------------
------------------------------------------------------------
---------------------------
>AB110469.1_Coturnix_japonica/1-54
-------------GT----------GAGCTTGG---------------------------
------------------------------------------------------------
------------------------------------------------------------
------------------------------------------------------------
------------------------------------------------------------
------------------------------------------------------------
------------------------------------------------------------
------------------------------------------------------------
------------------------------------------------------------
------------------------------------------------------------
------------------------------------------------------------
------------------------------------------------------------
------------------------------------------------------------
------------------------------------------------------------
-----------------------GGGGCAGCGGGGAC-----------------------
-------------TGAGC-------------------------------------CCTGA
CCG-----TG--CCGTCTGCCC--------------------------------------
------------------------------------------------------------
------------------------------------------------------------
------------------------------------------------------------
------------------------------------------------------------
----------------------------------------------------------GC
AGC---------------------------------------------------------
------------------------------------------------------------
------------------------------------------------------------
------------------------------------------------------------
------------------------------------------------------------
------------------------------------------------------------
---------------------------
>AB110470.1_Coturnix_japonica/1-90
-------------GT----------GAGCTTGG---------------------------
------------------------------------------------------------
------------------------------------------------------------
------------------------------------------------------------
------------------------------------------------------------
------------------------------------------------------------
------------------------------------------------------------
------------------------------------------------------------
------------------------------------------------------------
------------------------------------------------------------
------------------------------------------------------------
------------------------------------------------------------
------------------------------------------------------------
------------------------------------------------------------
-----------------------GGGGCAGCGGGGACGGGTAGGGGGTGGGGGGATCTAG
CGGTGGGCGACTGTTAGC-------------------------------------CCTGA
CCG-----TG--CCGTCTGCCC--------------------------------------
------------------------------------------------------------
------------------------------------------------------------
------------------------------------------------------------
------------------------------------------------------------
----------------------------------------------------------GC
AGC---------------------------------------------------------
------------------------------------------------------------
------------------------------------------------------------
------------------------------------------------------------
------------------------------------------------------------
------------------------------------------------------------
---------------------------
>AB110471.1_Coturnix_japonica/1-136
-------------GT----------GAGCTCGGAGCCGCG-A-----CTCGGGGCTCCGG
AGG---------------------------------------------------------
--GATGAAGGGCGGGG--------------------------------------------
------------------------------------------------------------
------------------------------------------------------------
------------------------------------------------------------
------------------------------------------------------------
------------------------------------------------------------
------------------------------------------------------------
------------------------------------------------------------
------------------------------------------------------------
------------------------------------------------------------
------------------------------------------------------------
------------------------------------------------------------
---GGTGGGAGAGCAGTGGATGGGGGGCAGCGGGGA----------CGGGGAA--TGGGC
GGGGGGGCGACTGTTAGC-------------------------------------CCTGA
CCG-----TG--CCGTCTGCCC--------------------------------------
------------------------------------------------------------
------------------------------------------------------------
------------------------------------------------------------
------------------------------------------------------------
----------------------------------------------------------GC
AGC---------------------------------------------------------
------------------------------------------------------------
------------------------------------------------------------
------------------------------------------------------------
------------------------------------------------------------
------------------------------------------------------------
---------------------------
>AB110472.1_Coturnix_japonica/1-89
-------------GT----------GAGCTTGG---------------------------
------------------------------------------------------------
------------------------------------------------------------
------------------------------------------------------------
------------------------------------------------------------
------------------------------------------------------------
------------------------------------------------------------
------------------------------------------------------------
------------------------------------------------------------
------------------------------------------------------------
------------------------------------------------------------
------------------------------------------------------------
------------------------------------------------------------
------------------------------------------------------------
-----------------------GGGACAGCGGGGACGGGGAGGGGGTGGGGGG-TCTGG
ATGAGGGCGGCTGTGAGC-------------------------------------ACTGA
CCG-----TG--CCGTCTGCCC--------------------------------------
------------------------------------------------------------
------------------------------------------------------------
------------------------------------------------------------
------------------------------------------------------------
----------------------------------------------------------GC
AGC---------------------------------------------------------
------------------------------------------------------------
------------------------------------------------------------
------------------------------------------------------------
------------------------------------------------------------
------------------------------------------------------------
---------------------------
>AB110475.1_Coturnix_japonica/1-70
-------------GT----------GAGCTTGG---------------------------
------------------------------------------------------------
------------------------------------------------------------
------------------------------------------------------------
------------------------------------------------------------
------------------------------------------------------------
------------------------------------------------------------
------------------------------------------------------------
------------------------------------------------------------
------------------------------------------------------------
------------------------------------------------------------
------------------------------------------------------------
------------------------------------------------------------
------------------------------------------------------------
-----------------------GGGGCAGCGGGGACGGGGA------------------
--GGGGGCGGCTGTGAGC-------------------------------------GCTGA
CCG-----TG--CTGTCTCCCC--------------------------------------
------------------------------------------------------------
------------------------------------------------------------
------------------------------------------------------------
------------------------------------------------------------
----------------------------------------------------------GC
AGC---------------------------------------------------------
------------------------------------------------------------
------------------------------------------------------------
------------------------------------------------------------
------------------------------------------------------------
------------------------------------------------------------
---------------------------
>AF030997.1_Agelaius_phoeniceus/1-166
-------------GT----------GAGCGGGGGGCGGGA-GGCGCTGCGGCAGCGCGGG
CA----------------------------------------------------------
------------------------------------------------------------
------------------------------------------------------------
------------------------------------------------------------
------------------------------------------------------------
--------------------------------------GGAGGGTCCCGTGTCGGCCGTG
GGGCACAGGGGGTGCGGAGTGGGGATCCGGGGTGGGCCCCGGAGCTCTGGGGGTGCTGCT
G-----------------------------------------------------------
------------------------------------------------------------
------------------------------------------------------------
------------------------------------------------------------
-------------------------------------GGGGGTGCTGGGGGGGCA-----
------------------------------------------------------------
------------------------------------------------------------
----------------CC-------------------------------------ACTGA
GCT------G--TGTCCTGCACTC------------------------------------
------------------------------------------------------------
------------------------------------------------------------
------------------------------------------------------------
------------------------------------------------------------
----------------------------------------------------------AC
AG----------------------------------------------------------
------------------------------------------------------------
------------------------------------------------------------
------------------------------------------------------------
------------------------------------------------------------
------------------------------------------------------------
---------------------------
>AF485402.1_Gallinago_media/1-115
-------------GT----------GAGCTC-----------------------------
------------------------------------------------------------
------------------------------------------------------------
------------------------------------------------------------
------------------------------------------------------------
------------------------------------------------------------
------------------------------------------------------------
------------------------------------------------------------
------------------------------------------------------------
------------------------------------------------------------
------------------------------------------------------------
------------------------------------------------------------
------------------------------------------------------------
----------------------------------------CCACGNCATCCTCCCACCTC
C--CCCAGCCCTGGGGCTCTGGTGCAGCTCCCCCTG-----------------GGGAGGG
GGGGGTCACGGCAGGAC--------------------------------------CCTGA
CAT---CCCC--ATGTCTGCACAC------------------------------------
------------------------------------------------------------
------------------------------------------------------------
------------------------------------------------------------
------------------------------------------------------------
----------------------------------------------------------GC
AGG---------------------------------------------------------
------------------------------------------------------------
------------------------------------------------------------
------------------------------------------------------------
------------------------------------------------------------
------------------------------------------------------------
---------------------------
>AF485403.1_Gallinago_media/1-188
-------------GT----------GAGCTCAGAGCTGTG-GG--GTGGGANGGTGTGGG
TGGGGATGGGT----------CCCTGGGGGGTGCTGGGTGC-------------------
------------------------------------------------------------
------------------------------------------------------------
------------------------------------------------------------
------------------------------------------------------------
------------------------------------------------------------
------------------------------------------------------------
------------------------------------------------------------
------------------------------------------------------------
------------------------------------------------------------
------------------------------------------------------------
------------------------------------------------------------
------------------------TGACGCAGAGGGGGTGCCACGANATCCTCCCACCTC
C--CCCAGCCCTGGGGCTCTGGTGCAGCTCCCCCTG-----------------GGGAGGG
GGGGGTCACGGCAGGAC--------------------------------------CCTGA
CAT---CCCC--ATGTCTGCACAC------------------------------------
------------------------------------------------------------
------------------------------------------------------------
------------------------------------------------------------
------------------------------------------------------------
----------------------------------------------------------GC
AGG---------------------------------------------------------
------------------------------------------------------------
------------------------------------------------------------
------------------------------------------------------------
------------------------------------------------------------
------------------------------------------------------------
---------------------------
>AY437911.1_Andropadus_virens/1-101
-------------CC---------------------------------------------
------------------------------------------------------------
------------------------------------------------------------
------------------------------------------------------------
------------------------------------------------------------
------------------------------------------------------------
------------------------------------------------------------
------------------------------------------------------------
------------------------------------------------------------
------------------------------------------------------------
------------------------------------------------------------
------------------------------------------------------------
------------------------------------------------------------
------------------------------------------------------------
---------------------------------------------------------CCA
GCGTTTCCATCTCGCTGC-------------------------------------TGCCC
TCGAGCTCCC--AGTCTGGCCCCA------------------------------------
------------------------------------------------------------
------------------------------------------------------------
------------------------------------------------------------
------------------------------------------------------------
----------------------------------------------------------GA
GGCCTGCTGTGCTCCGTGCTGGATTTCTACCCTGCCCCCATCCAGGTGA-----------
------------------------------------------------------------
------------------------------------------------------------
------------------------------------------------------------
------------------------------------------------------------
------------------------------------------------------------
---------------------------
>AY437912.1_Andropadus_virens/1-101
-------------CC---------------------------------------------
------------------------------------------------------------
------------------------------------------------------------
------------------------------------------------------------
------------------------------------------------------------
------------------------------------------------------------
------------------------------------------------------------
------------------------------------------------------------
------------------------------------------------------------
------------------------------------------------------------
------------------------------------------------------------
------------------------------------------------------------
------------------------------------------------------------
------------------------------------------------------------
---------------------------------------------------------CTA
GCGTTTCCATCTCGCTGC-------------------------------------TGCCC
TCGAGCTCCC--AGTCTGGCCCCA------------------------------------
------------------------------------------------------------
------------------------------------------------------------
------------------------------------------------------------
------------------------------------------------------------
----------------------------------------------------------GA
GGCCTGCTGTGCTCCGTGCTGGATTTCTACCCTGCCCCCATCCAGGTGA-----------
------------------------------------------------------------
------------------------------------------------------------
------------------------------------------------------------
------------------------------------------------------------
------------------------------------------------------------
---------------------------
>AY437913.1_Andropadus_virens/1-101
-------------CC---------------------------------------------
------------------------------------------------------------
------------------------------------------------------------
------------------------------------------------------------
------------------------------------------------------------
------------------------------------------------------------
------------------------------------------------------------
------------------------------------------------------------
------------------------------------------------------------
------------------------------------------------------------
------------------------------------------------------------
------------------------------------------------------------
------------------------------------------------------------
------------------------------------------------------------
---------------------------------------------------------CCA
GCGTTTCCATCTCGCTGC-------------------------------------TGCCC
TCGAGCTCCC--AGTCTGGCCCCA------------------------------------
------------------------------------------------------------
------------------------------------------------------------
------------------------------------------------------------
------------------------------------------------------------
----------------------------------------------------------GA
GGCCTGCTGTGCTCCGTGCTGGATTTCTACCCTGCCCCCATCCAGGTGA-----------
------------------------------------------------------------
------------------------------------------------------------
------------------------------------------------------------
------------------------------------------------------------
------------------------------------------------------------
---------------------------
>AY437914.1_Andropadus_virens/1-344
-------------CC----------CTCCGTCCTTCCCGG-C------------------
------------------------------------------------------------
------------------------------------------------------------
------------------------------------------------------------
------------------------------------------------------------
------------------------------------------------------------
------------------------------------------------------------
------------------------------------------------------------
------------------------------------------------------------
----------------------------------------------------CATGC---
------------------------------------------------------------
------------------------------------------------------------
-GTGGAGCTGACGCCTCGCAGCCAATCAGAGTGCGTCTCTCTGATGACGCATCAGTTGCC
AGGCAGACCCGCAGCGCCGACTGCCCCGCGCTGAACTCGGCCTCCCTGTGCCGGGCGCGT
TTCC--------------------------------------------------------
--------ATCTCGCTGC-------------------------------------TGCCC
TCGAGCTCCC--AGCCCGGCCCTG------------------------------------
------------------------------------------------------------
------------------------------------------------------------
------------------------------------------------------------
------------------------------------------------------------
----------------------------------------------------------GC
CGCCTGCTGTGCTCCGTGCTGGATTTCTACCCTGCCCCCATCCAGGTGAGGTGGTTCCAG
GGCCAGCAGGAGCTCTCGGACCACGTGGTGGCCACCGACGTGGTCCCCAACGGGGACTGG
AGCTACCAGCTGCTGGTGCTGCTGGAAACGCCCCCCCGG---------------------
------------------------------------------------------------
------------------------------------------------------------
------------------------------------------------------------
---------------------------
>AY437914.1_Andropadus_virens/1-76
-------------TC----------GGGGAGACGCTCCTC-AGGACTCTCTGGGTGCTGA
GGGACACCC---------------------------------------------------
------------------------------------------------------------
------------------------------------------------------------
------------------------------------------------------------
------------------------------------------------------------
------------------------------------------------------------
------------------------------------------------------------
------------------------------------------------------------
------------------------------------------------------------
------------------------------------------------------------
------------------------------------------------------------
------------------------------------------------------------
------------------------------------------------------------
------------------------------------------------------------
-------------------------------------------------------CCTGA
CCTGTGCCAT--GGACGCTTACAC------------------------------------
------------------------------------------------------------
------------------------------------------------------------
------------------------------------------------------------
------------------------------------------------------------
----------------------------------------------------------TC
AG----------------------------------------------------------
------------------------------------------------------------
------------------------------------------------------------
------------------------------------------------------------
------------------------------------------------------------
------------------------------------------------------------
---------------------------
>AY510090.1_Gallus_gallus/1-341
------------------------------------------------------------
------------------------------------------------------------
------------------------------------------------------------
------------------------------------------------------------
------------------------------------------------------------
------------------------------------------------------------
------------------------------------------------------------
------------------------------------------------------------
------------------------------------------------------------
------------------------------------------------------------
------------------------------------------------------------
------------------------------------------------------------
------------------------------------------------------------
------------------------------------------------------------
---------------------------------------------------TGGAGCCCA
AGGTGAGGGTCTCGGCGC-------------------------------------TGCAG
TCGGGCTCCC--TGCCCGAAACCG------------------------------------
------------------------------------------------------------
------------------------------------------------------------
------------------------------------------------------------
------------------------------------------------------------
----------------------------------------------------------AC
CGTCTGGCGTGCTACGTGACGGGCTTCTACCCGCCGGAGATCGAGGTGAAGTGGTTCCTG
AACGGGCNG---------------------------------------------------
---------------------------------------CGCGGGGACAGCTACGTTTGC
CGGGTGGAGCACGCCAGCCTGCGGCAGCCCATCAGCCAGGCGTGGGAGCCGCCGGCGGAC
GCGGGCAGGAGCAAGCTGCTGACGGGCATGGGGGGCTTCGTGCTGGGGCTCGTCTTCCTG
GCGCTGGGGCTCTTCGTGTTCCTGCGCGGTCAGAAAGGGCGCCCCGTCGCCGCCGCTCCA
GGGATGCTGAATTAG------------
>AY530535.1_Petroica_traversi/1-238
------------------------------------------------------------
------------------------------------------------------------
------------------------------------------------------------
------------------------------------------------------------
------------------------------------------------------------
------------------------------------------------------------
------------------------------------------------------------
------------------------------------------------------------
------------------------------------------------------------
------------------------------------------------------------
------------------------------------------------------------
------------------------------------------------------------
------------------------------------------------------------
------------------------------------------------------------
------------------------------------------------------------
---------------TGG-------------------------------------TGCCC
TCGAGCTCCC--AGCCCGGTCCCG------------------------------------
------------------------------------------------------------
------------------------------------------------------------
------------------------------------------------------------
------------------------------------------------------------
----------------------------------------------------------GC
CGCCTGCTCTGCTCCGTGCTGGATTTCTACCCCTCCGCCATCCGGGTGAGGTGGTTCCAG
GGCCAGCAGGAGCTCTCGGCCCACGTGGTGGCCACCGACATTGTCCCCAACGGGGACTGG
ACCTACCAGCTGCTGGTGCTGCTGGAAACGCCGCCCCAGCGCGGGCTCAGCTACACCTGC
CAGGTGGAGCACGTGAGCCTGGAGCA----------------------------------
------------------------------------------------------------
------------------------------------------------------------
---------------------------
>AY744338.1_Gallus_gallus/1-72
-------------AC----------GGGCAGGCGCCGCGC-TCTGGCGGTCGGTCCGCAG
CG----------------------------------------------------------
------------------------------------------------------------
------------------------------------------------------------
------------------------------------------------------------
------------------------------------------------------------
------------------------------------------------------------
------------------------------------------------------------
------------------------------------------------------------
------------------------------------------------------------
------------------------------------------------------------
------------------------------------------------------------
------------------------------------------------------------
------------------------------------------------------------
------------------------------------------------------------
-------------------------------------------------------CTCCC
CCCGTGCCCC--GCAGTGGAGCCC------------------------------------
------------------------------------------------------------
------------------------------------------------------------
------------------------------------------------------------
------------------------------------------------------------
----------------------------------------------------------AA
GGTGA-------------------------------------------------------
------------------------------------------------------------
------------------------------------------------------------
------------------------------------------------------------
------------------------------------------------------------
------------------------------------------------------------
---------------------------
>AY744350.1_Gallus_gallus/1-72
-------------AC----------GGGCAGGCGCCGCGC-TCTGGCGGTCGGTCCGCAG
CG----------------------------------------------------------
------------------------------------------------------------
------------------------------------------------------------
------------------------------------------------------------
------------------------------------------------------------
------------------------------------------------------------
------------------------------------------------------------
------------------------------------------------------------
------------------------------------------------------------
------------------------------------------------------------
------------------------------------------------------------
------------------------------------------------------------
------------------------------------------------------------
------------------------------------------------------------
-------------------------------------------------------CTCCC
CCCGTGCCCC--GCAGTGGAGCCC------------------------------------
------------------------------------------------------------
------------------------------------------------------------
------------------------------------------------------------
------------------------------------------------------------
----------------------------------------------------------AA
GGTGA-------------------------------------------------------
------------------------------------------------------------
------------------------------------------------------------
------------------------------------------------------------
------------------------------------------------------------
------------------------------------------------------------
---------------------------
>AY744351.1_Gallus_gallus/1-72
-------------AC----------GGGCAGGCGCCGCGC-TCTGGCGGTCGGTCCGCAG
CG----------------------------------------------------------
------------------------------------------------------------
------------------------------------------------------------
------------------------------------------------------------
------------------------------------------------------------
------------------------------------------------------------
------------------------------------------------------------
------------------------------------------------------------
------------------------------------------------------------
------------------------------------------------------------
------------------------------------------------------------
------------------------------------------------------------
------------------------------------------------------------
------------------------------------------------------------
-------------------------------------------------------CTCCC
CCCGTGCCCC--GCAGTGGAGCCC------------------------------------
------------------------------------------------------------
------------------------------------------------------------
------------------------------------------------------------
------------------------------------------------------------
----------------------------------------------------------AA
GGTGA-------------------------------------------------------
------------------------------------------------------------
------------------------------------------------------------
------------------------------------------------------------
------------------------------------------------------------
------------------------------------------------------------
---------------------------
>AY744352.1_Gallus_gallus/1-72
-------------AC----------GGGCAGGCGCCGCGC-TCTGGCGGTCGGTCCGCAG
CG----------------------------------------------------------
------------------------------------------------------------
------------------------------------------------------------
------------------------------------------------------------
------------------------------------------------------------
------------------------------------------------------------
------------------------------------------------------------
------------------------------------------------------------
------------------------------------------------------------
------------------------------------------------------------
------------------------------------------------------------
------------------------------------------------------------
------------------------------------------------------------
------------------------------------------------------------
-------------------------------------------------------CTCCC
CCCGTGCCCC--GCAGTGGAGCCC------------------------------------
------------------------------------------------------------
------------------------------------------------------------
------------------------------------------------------------
------------------------------------------------------------
----------------------------------------------------------AA
GGTGA-------------------------------------------------------
------------------------------------------------------------
------------------------------------------------------------
------------------------------------------------------------
------------------------------------------------------------
------------------------------------------------------------
---------------------------
>AY744353.1_Gallus_gallus/1-72
-------------AC----------GGGCAGGCGCCGCGC-TCTGGCGGTCGGTCCGCAG
CG----------------------------------------------------------
------------------------------------------------------------
------------------------------------------------------------
------------------------------------------------------------
------------------------------------------------------------
------------------------------------------------------------
------------------------------------------------------------
------------------------------------------------------------
------------------------------------------------------------
------------------------------------------------------------
------------------------------------------------------------
------------------------------------------------------------
------------------------------------------------------------
------------------------------------------------------------
-------------------------------------------------------CTCCC
CCCGTGCCCC--GCAGTGGAGCCC------------------------------------
------------------------------------------------------------
------------------------------------------------------------
------------------------------------------------------------
------------------------------------------------------------
----------------------------------------------------------AA
GGTGA-------------------------------------------------------
------------------------------------------------------------
------------------------------------------------------------
------------------------------------------------------------
------------------------------------------------------------
------------------------------------------------------------
---------------------------
>AY744354.1_Gallus_gallus/1-72
-------------AC----------GGGCAGGCGCCGCGC-TCTGGCGGTCGGTCCGCAG
CG----------------------------------------------------------
------------------------------------------------------------
------------------------------------------------------------
------------------------------------------------------------
------------------------------------------------------------
------------------------------------------------------------
------------------------------------------------------------
------------------------------------------------------------
------------------------------------------------------------
------------------------------------------------------------
------------------------------------------------------------
------------------------------------------------------------
------------------------------------------------------------
------------------------------------------------------------
-------------------------------------------------------CTCCC
CCCGTGCCCC--GCAGTGGAGCCC------------------------------------
------------------------------------------------------------
------------------------------------------------------------
------------------------------------------------------------
------------------------------------------------------------
----------------------------------------------------------AA
GGTGA-------------------------------------------------------
------------------------------------------------------------
------------------------------------------------------------
------------------------------------------------------------
------------------------------------------------------------
------------------------------------------------------------
---------------------------
>AY744355.1_Gallus_gallus/1-72
-------------AC----------GGGCAGGCGCCGCGC-TCTGGCGGTCGGTCCGCAG
CG----------------------------------------------------------
------------------------------------------------------------
------------------------------------------------------------
------------------------------------------------------------
------------------------------------------------------------
------------------------------------------------------------
------------------------------------------------------------
------------------------------------------------------------
------------------------------------------------------------
------------------------------------------------------------
------------------------------------------------------------
------------------------------------------------------------
------------------------------------------------------------
------------------------------------------------------------
-------------------------------------------------------CTCCC
CCCGTGCCCC--GCAGTGGAGCCC------------------------------------
------------------------------------------------------------
------------------------------------------------------------
------------------------------------------------------------
------------------------------------------------------------
----------------------------------------------------------AA
GGTGA-------------------------------------------------------
------------------------------------------------------------
------------------------------------------------------------
------------------------------------------------------------
------------------------------------------------------------
------------------------------------------------------------
---------------------------
>AY744356.1_Gallus_gallus/1-72
-------------AC----------GGGCAGGCGCCGCGC-TCTGGCGGTCGGTCCGCAG
CG----------------------------------------------------------
------------------------------------------------------------
------------------------------------------------------------
------------------------------------------------------------
------------------------------------------------------------
------------------------------------------------------------
------------------------------------------------------------
------------------------------------------------------------
------------------------------------------------------------
------------------------------------------------------------
------------------------------------------------------------
------------------------------------------------------------
------------------------------------------------------------
------------------------------------------------------------
-------------------------------------------------------CTCCC
CCCGTGCCCC--GCAGTGGAGCCC------------------------------------
------------------------------------------------------------
------------------------------------------------------------
------------------------------------------------------------
------------------------------------------------------------
----------------------------------------------------------AA
GGTGA-------------------------------------------------------
------------------------------------------------------------
------------------------------------------------------------
------------------------------------------------------------
------------------------------------------------------------
------------------------------------------------------------
---------------------------
>AY744357.1_Gallus_gallus/1-72
-------------AC----------GGGCAGGCGCCGCGC-TCTGGCGGTCGGTCCGCAG
CG----------------------------------------------------------
------------------------------------------------------------
------------------------------------------------------------
------------------------------------------------------------
------------------------------------------------------------
------------------------------------------------------------
------------------------------------------------------------
------------------------------------------------------------
------------------------------------------------------------
------------------------------------------------------------
------------------------------------------------------------
------------------------------------------------------------
------------------------------------------------------------
------------------------------------------------------------
-------------------------------------------------------CTCCC
CCCGTGCCCC--GCAGTGGAGCCC------------------------------------
------------------------------------------------------------
------------------------------------------------------------
------------------------------------------------------------
------------------------------------------------------------
----------------------------------------------------------AA
GGTGA-------------------------------------------------------
------------------------------------------------------------
------------------------------------------------------------
------------------------------------------------------------
------------------------------------------------------------
------------------------------------------------------------
---------------------------
>AY744358.1_Gallus_gallus/1-72
-------------AC----------GGGCAGGCGCCGCGC-TCTGGCGGTCGGTCCGCAG
CG----------------------------------------------------------
------------------------------------------------------------
------------------------------------------------------------
------------------------------------------------------------
------------------------------------------------------------
------------------------------------------------------------
------------------------------------------------------------
------------------------------------------------------------
------------------------------------------------------------
------------------------------------------------------------
------------------------------------------------------------
------------------------------------------------------------
------------------------------------------------------------
------------------------------------------------------------
-------------------------------------------------------CTCCC
CCCGTGCCCC--GCAGTGGAGCCC------------------------------------
------------------------------------------------------------
------------------------------------------------------------
------------------------------------------------------------
------------------------------------------------------------
----------------------------------------------------------AA
GGTGA-------------------------------------------------------
------------------------------------------------------------
------------------------------------------------------------
------------------------------------------------------------
------------------------------------------------------------
------------------------------------------------------------
---------------------------
>AY744359.1_Gallus_gallus/1-72
-------------AC----------GGGCAGGCGCCGCGC-TCTGGCGGTCGGTCCGCAG
CG----------------------------------------------------------
------------------------------------------------------------
------------------------------------------------------------
------------------------------------------------------------
------------------------------------------------------------
------------------------------------------------------------
------------------------------------------------------------
------------------------------------------------------------
------------------------------------------------------------
------------------------------------------------------------
------------------------------------------------------------
------------------------------------------------------------
------------------------------------------------------------
------------------------------------------------------------
-------------------------------------------------------CTCCC
CCCGTGCCCC--GCAGTGGAGCCC------------------------------------
------------------------------------------------------------
------------------------------------------------------------
------------------------------------------------------------
------------------------------------------------------------
----------------------------------------------------------AA
GGTGA-------------------------------------------------------
------------------------------------------------------------
------------------------------------------------------------
------------------------------------------------------------
------------------------------------------------------------
------------------------------------------------------------
---------------------------
>AY744360.1_Gallus_gallus/1-72
-------------AC----------GGGCAGGCGCCGCGC-TCTGGCGGTCGGTCCGCAG
CG----------------------------------------------------------
------------------------------------------------------------
------------------------------------------------------------
------------------------------------------------------------
------------------------------------------------------------
------------------------------------------------------------
------------------------------------------------------------
------------------------------------------------------------
------------------------------------------------------------
------------------------------------------------------------
------------------------------------------------------------
------------------------------------------------------------
------------------------------------------------------------
------------------------------------------------------------
-------------------------------------------------------CTCCC
CCCGTGCCCC--GCAGTGGAGCCC------------------------------------
------------------------------------------------------------
------------------------------------------------------------
------------------------------------------------------------
------------------------------------------------------------
----------------------------------------------------------AA
GGTGA-------------------------------------------------------
------------------------------------------------------------
------------------------------------------------------------
------------------------------------------------------------
------------------------------------------------------------
------------------------------------------------------------
---------------------------
>AY744361.1_Gallus_gallus/1-72
-------------AC----------GGGCAGGCGCCGCGC-TCTGGCGGTCGGTCCGCAG
CG----------------------------------------------------------
------------------------------------------------------------
------------------------------------------------------------
------------------------------------------------------------
------------------------------------------------------------
------------------------------------------------------------
------------------------------------------------------------
------------------------------------------------------------
------------------------------------------------------------
------------------------------------------------------------
------------------------------------------------------------
------------------------------------------------------------
------------------------------------------------------------
------------------------------------------------------------
-------------------------------------------------------CTCCC
CCCGTGCCCC--GCAGTGGAGCCC------------------------------------
------------------------------------------------------------
------------------------------------------------------------
------------------------------------------------------------
------------------------------------------------------------
----------------------------------------------------------AA
GGTGA-------------------------------------------------------
------------------------------------------------------------
------------------------------------------------------------
------------------------------------------------------------
------------------------------------------------------------
------------------------------------------------------------
---------------------------
>AY744362.1_Gallus_gallus/1-72
-------------AC----------GGGCAGGCGCCGCGC-TCTGGCGGTCGGTCCGCAG
CG----------------------------------------------------------
------------------------------------------------------------
------------------------------------------------------------
------------------------------------------------------------
------------------------------------------------------------
------------------------------------------------------------
------------------------------------------------------------
------------------------------------------------------------
------------------------------------------------------------
------------------------------------------------------------
------------------------------------------------------------
------------------------------------------------------------
------------------------------------------------------------
------------------------------------------------------------
-------------------------------------------------------CTCCC
CCCGTGCCCC--GCAGTGGAGCCC------------------------------------
------------------------------------------------------------
------------------------------------------------------------
------------------------------------------------------------
------------------------------------------------------------
----------------------------------------------------------AA
GGTGA-------------------------------------------------------
------------------------------------------------------------
------------------------------------------------------------
------------------------------------------------------------
------------------------------------------------------------
------------------------------------------------------------
---------------------------
>AY744363.1_Gallus_gallus/1-72
-------------AC----------GGGCAGGCGCCGCGC-TCTGGCGGTCGGTCCGCAG
CA----------------------------------------------------------
------------------------------------------------------------
------------------------------------------------------------
------------------------------------------------------------
------------------------------------------------------------
------------------------------------------------------------
------------------------------------------------------------
------------------------------------------------------------
------------------------------------------------------------
------------------------------------------------------------
------------------------------------------------------------
------------------------------------------------------------
------------------------------------------------------------
------------------------------------------------------------
-------------------------------------------------------CTCCC
CCCGTGCCCC--GCAGTGGAGCCC------------------------------------
------------------------------------------------------------
------------------------------------------------------------
------------------------------------------------------------
------------------------------------------------------------
----------------------------------------------------------AA
GGTGA-------------------------------------------------------
------------------------------------------------------------
------------------------------------------------------------
------------------------------------------------------------
------------------------------------------------------------
------------------------------------------------------------
---------------------------
>AY770594.1_Gallus_gallus/1-72
-------------AC----------GGGCAGGCGCCGCGC-TCTGGCGGTCGGTCCGCAG
CG----------------------------------------------------------
------------------------------------------------------------
------------------------------------------------------------
------------------------------------------------------------
------------------------------------------------------------
------------------------------------------------------------
------------------------------------------------------------
------------------------------------------------------------
------------------------------------------------------------
------------------------------------------------------------
------------------------------------------------------------
------------------------------------------------------------
------------------------------------------------------------
------------------------------------------------------------
-------------------------------------------------------CTCCC
CCCGTGCCCC--GCAGTGGAGCCC------------------------------------
------------------------------------------------------------
------------------------------------------------------------
------------------------------------------------------------
------------------------------------------------------------
----------------------------------------------------------AA
GGTGA-------------------------------------------------------
------------------------------------------------------------
------------------------------------------------------------
------------------------------------------------------------
------------------------------------------------------------
------------------------------------------------------------
---------------------------
>AY770595.1_Gallus_gallus/1-72
-------------AC----------GGGCAGGCGCCGCGC-TCTGGCGGTCGGTCCGCAG
CG----------------------------------------------------------
------------------------------------------------------------
------------------------------------------------------------
------------------------------------------------------------
------------------------------------------------------------
------------------------------------------------------------
------------------------------------------------------------
------------------------------------------------------------
------------------------------------------------------------
------------------------------------------------------------
------------------------------------------------------------
------------------------------------------------------------
------------------------------------------------------------
------------------------------------------------------------
-------------------------------------------------------CTCCC
CCCGTGCCCC--GCAGTGGAGCCC------------------------------------
------------------------------------------------------------
------------------------------------------------------------
------------------------------------------------------------
------------------------------------------------------------
----------------------------------------------------------AA
GGTGA-------------------------------------------------------
------------------------------------------------------------
------------------------------------------------------------
------------------------------------------------------------
------------------------------------------------------------
------------------------------------------------------------
---------------------------
>AY770596.1_Gallus_gallus/1-72
-------------AC----------GGGCAGGCGCCGCGC-TCTGGCGGTCGGTCCGCAG
CG----------------------------------------------------------
------------------------------------------------------------
------------------------------------------------------------
------------------------------------------------------------
------------------------------------------------------------
------------------------------------------------------------
------------------------------------------------------------
------------------------------------------------------------
------------------------------------------------------------
------------------------------------------------------------
------------------------------------------------------------
------------------------------------------------------------
------------------------------------------------------------
------------------------------------------------------------
-------------------------------------------------------CTCCC
CCCGTGCCCC--GCAGTGGAGCCC------------------------------------
------------------------------------------------------------
------------------------------------------------------------
------------------------------------------------------------
------------------------------------------------------------
----------------------------------------------------------AA
GGTGA-------------------------------------------------------
------------------------------------------------------------
------------------------------------------------------------
------------------------------------------------------------
------------------------------------------------------------
------------------------------------------------------------
---------------------------
>AY770597.1_Gallus_gallus/1-72
-------------AC----------GGGCAGGCGCCGCGC-TCTGGCGGTCGGTCCGCAG
CG----------------------------------------------------------
------------------------------------------------------------
------------------------------------------------------------
------------------------------------------------------------
------------------------------------------------------------
------------------------------------------------------------
------------------------------------------------------------
------------------------------------------------------------
------------------------------------------------------------
------------------------------------------------------------
------------------------------------------------------------
------------------------------------------------------------
------------------------------------------------------------
------------------------------------------------------------
-------------------------------------------------------CTCCC
CCCGTGCCCC--GCAGTGGAGCCC------------------------------------
------------------------------------------------------------
------------------------------------------------------------
------------------------------------------------------------
------------------------------------------------------------
----------------------------------------------------------AA
GGTGA-------------------------------------------------------
------------------------------------------------------------
------------------------------------------------------------
------------------------------------------------------------
------------------------------------------------------------
------------------------------------------------------------
---------------------------
>AY770598.1_Gallus_gallus/1-72
-------------AC----------GGGCAGGCGCCGCGC-TCTGGCGGTCGGTCCGCAG
CG----------------------------------------------------------
------------------------------------------------------------
------------------------------------------------------------
------------------------------------------------------------
------------------------------------------------------------
------------------------------------------------------------
------------------------------------------------------------
------------------------------------------------------------
------------------------------------------------------------
------------------------------------------------------------
------------------------------------------------------------
------------------------------------------------------------
------------------------------------------------------------
------------------------------------------------------------
-------------------------------------------------------CTCCC
CCCGTGCCCC--GCAGTGGAGCCC------------------------------------
------------------------------------------------------------
------------------------------------------------------------
------------------------------------------------------------
------------------------------------------------------------
----------------------------------------------------------AA
GGTGA-------------------------------------------------------
------------------------------------------------------------
------------------------------------------------------------
------------------------------------------------------------
------------------------------------------------------------
------------------------------------------------------------
---------------------------
>AY770599.1_Gallus_gallus/1-72
-------------AC----------GGGCAGGCGCCGCGC-TCTGGCGGTCGGTCCGCAG
CG----------------------------------------------------------
------------------------------------------------------------
------------------------------------------------------------
------------------------------------------------------------
------------------------------------------------------------
------------------------------------------------------------
------------------------------------------------------------
------------------------------------------------------------
------------------------------------------------------------
------------------------------------------------------------
------------------------------------------------------------
------------------------------------------------------------
------------------------------------------------------------
------------------------------------------------------------
-------------------------------------------------------CTCCC
CCCGTGCCCC--GCAGTGGAGCCC------------------------------------
------------------------------------------------------------
------------------------------------------------------------
------------------------------------------------------------
------------------------------------------------------------
----------------------------------------------------------AA
GGTGA-------------------------------------------------------
------------------------------------------------------------
------------------------------------------------------------
------------------------------------------------------------
------------------------------------------------------------
------------------------------------------------------------
---------------------------
>AY770600.1_Gallus_gallus/1-72
-------------AC----------GGGCAGGCGCCGCGC-TCTGGCGGTCGGTCCGCAG
CG----------------------------------------------------------
------------------------------------------------------------
------------------------------------------------------------
------------------------------------------------------------
------------------------------------------------------------
------------------------------------------------------------
------------------------------------------------------------
------------------------------------------------------------
------------------------------------------------------------
------------------------------------------------------------
------------------------------------------------------------
------------------------------------------------------------
------------------------------------------------------------
------------------------------------------------------------
-------------------------------------------------------CTCCC
CCCGTGCCCC--GCAGTGGAGCCC------------------------------------
------------------------------------------------------------
------------------------------------------------------------
------------------------------------------------------------
------------------------------------------------------------
----------------------------------------------------------AA
GGTGA-------------------------------------------------------
------------------------------------------------------------
------------------------------------------------------------
------------------------------------------------------------
------------------------------------------------------------
------------------------------------------------------------
---------------------------
>AY770601.1_Gallus_gallus/1-72
-------------AC----------GGGCAGGCGCCGCGC-TCTGGCGGTCGGTCCGCAG
CG----------------------------------------------------------
------------------------------------------------------------
------------------------------------------------------------
------------------------------------------------------------
------------------------------------------------------------
------------------------------------------------------------
------------------------------------------------------------
------------------------------------------------------------
------------------------------------------------------------
------------------------------------------------------------
------------------------------------------------------------
------------------------------------------------------------
------------------------------------------------------------
------------------------------------------------------------
-------------------------------------------------------CTCCC
CCCGTGCCCC--GCAGTGGAGCCC------------------------------------
------------------------------------------------------------
------------------------------------------------------------
------------------------------------------------------------
------------------------------------------------------------
----------------------------------------------------------AA
GGTGA-------------------------------------------------------
------------------------------------------------------------
------------------------------------------------------------
------------------------------------------------------------
------------------------------------------------------------
------------------------------------------------------------
---------------------------
>AY770602.1_Gallus_gallus/1-72
-------------AC----------GGGCAGGCGCCGCGC-TCTGGCGGTCGGTCCGCAG
CG----------------------------------------------------------
------------------------------------------------------------
------------------------------------------------------------
------------------------------------------------------------
------------------------------------------------------------
------------------------------------------------------------
------------------------------------------------------------
------------------------------------------------------------
------------------------------------------------------------
------------------------------------------------------------
------------------------------------------------------------
------------------------------------------------------------
------------------------------------------------------------
------------------------------------------------------------
-------------------------------------------------------CTCCC
CCCGTGCCCC--GCAGTGGAGCCC------------------------------------
------------------------------------------------------------
------------------------------------------------------------
------------------------------------------------------------
------------------------------------------------------------
----------------------------------------------------------AA
GGTGA-------------------------------------------------------
------------------------------------------------------------
------------------------------------------------------------
------------------------------------------------------------
------------------------------------------------------------
------------------------------------------------------------
---------------------------
>AY770603.1_Gallus_gallus/1-72
-------------AC----------GGGCAGGCGCCGCGC-TCTGGCGGTCGGTCCGCAG
CG----------------------------------------------------------
------------------------------------------------------------
------------------------------------------------------------
------------------------------------------------------------
------------------------------------------------------------
------------------------------------------------------------
------------------------------------------------------------
------------------------------------------------------------
------------------------------------------------------------
------------------------------------------------------------
------------------------------------------------------------
------------------------------------------------------------
------------------------------------------------------------
------------------------------------------------------------
-------------------------------------------------------CTCCC
CCCGTGCCCC--GCAGTGGAGCCC------------------------------------
------------------------------------------------------------
------------------------------------------------------------
------------------------------------------------------------
------------------------------------------------------------
----------------------------------------------------------AA
GGTGA-------------------------------------------------------
------------------------------------------------------------
------------------------------------------------------------
------------------------------------------------------------
------------------------------------------------------------
------------------------------------------------------------
---------------------------
>AY770605.1_Gallus_gallus/1-72
-------------AC----------GGGCAGGCGCCGCGC-TCTGGCGGTCGGTCCGCAG
CG----------------------------------------------------------
------------------------------------------------------------
------------------------------------------------------------
------------------------------------------------------------
------------------------------------------------------------
------------------------------------------------------------
------------------------------------------------------------
------------------------------------------------------------
------------------------------------------------------------
------------------------------------------------------------
------------------------------------------------------------
------------------------------------------------------------
------------------------------------------------------------
------------------------------------------------------------
-------------------------------------------------------CTCCC
CCCGTGCCCC--GCAGTGGAGCCC------------------------------------
------------------------------------------------------------
------------------------------------------------------------
------------------------------------------------------------
------------------------------------------------------------
----------------------------------------------------------AA
GGTGA-------------------------------------------------------
------------------------------------------------------------
------------------------------------------------------------
------------------------------------------------------------
------------------------------------------------------------
------------------------------------------------------------
---------------------------
>AY770606.1_Gallus_gallus/1-72
-------------AC----------GGGCAGGCGCCGCGC-TCTGGCGGTCGGTCCGCAG
CA----------------------------------------------------------
------------------------------------------------------------
------------------------------------------------------------
------------------------------------------------------------
------------------------------------------------------------
------------------------------------------------------------
------------------------------------------------------------
------------------------------------------------------------
------------------------------------------------------------
------------------------------------------------------------
------------------------------------------------------------
------------------------------------------------------------
------------------------------------------------------------
------------------------------------------------------------
-------------------------------------------------------CTCCC
CCCGTGCCCC--GCAGTGGAGCCC------------------------------------
------------------------------------------------------------
------------------------------------------------------------
------------------------------------------------------------
------------------------------------------------------------
----------------------------------------------------------AA
GGTGA-------------------------------------------------------
------------------------------------------------------------
------------------------------------------------------------
------------------------------------------------------------
------------------------------------------------------------
------------------------------------------------------------
---------------------------
>AY786310.1_Gallus_gallus/1-72
-------------AC----------GGGCAGGCGCCGCGC-TCTGGCGGTCGGTCCGCAG
CG----------------------------------------------------------
------------------------------------------------------------
------------------------------------------------------------
------------------------------------------------------------
------------------------------------------------------------
------------------------------------------------------------
------------------------------------------------------------
------------------------------------------------------------
------------------------------------------------------------
------------------------------------------------------------
------------------------------------------------------------
------------------------------------------------------------
------------------------------------------------------------
------------------------------------------------------------
-------------------------------------------------------CTCCC
CCCGTGCCCC--GCAGTGGAGCCC------------------------------------
------------------------------------------------------------
------------------------------------------------------------
------------------------------------------------------------
------------------------------------------------------------
----------------------------------------------------------AA
GGTGA-------------------------------------------------------
------------------------------------------------------------
------------------------------------------------------------
------------------------------------------------------------
------------------------------------------------------------
------------------------------------------------------------
---------------------------
>AY786311.1_Gallus_gallus/1-72
-------------AC----------GGGCAGGCGCCGCGC-TCTGGCGGTCGGTCCGCAG
CG----------------------------------------------------------
------------------------------------------------------------
------------------------------------------------------------
------------------------------------------------------------
------------------------------------------------------------
------------------------------------------------------------
------------------------------------------------------------
------------------------------------------------------------
------------------------------------------------------------
------------------------------------------------------------
------------------------------------------------------------
------------------------------------------------------------
------------------------------------------------------------
------------------------------------------------------------
-------------------------------------------------------CTCCC
CCCGTGCCCC--GCAGTGGAGCCC------------------------------------
------------------------------------------------------------
------------------------------------------------------------
------------------------------------------------------------
------------------------------------------------------------
----------------------------------------------------------AA
GGTGA-------------------------------------------------------
------------------------------------------------------------
------------------------------------------------------------
------------------------------------------------------------
------------------------------------------------------------
------------------------------------------------------------
---------------------------
>AY786312.1_Gallus_gallus/1-72
-------------AC----------GGGCAGGCGCCGCGC-TCTGGCGGTCGGTCCGCAG
CG----------------------------------------------------------
------------------------------------------------------------
------------------------------------------------------------
------------------------------------------------------------
------------------------------------------------------------
------------------------------------------------------------
------------------------------------------------------------
------------------------------------------------------------
------------------------------------------------------------
------------------------------------------------------------
------------------------------------------------------------
------------------------------------------------------------
------------------------------------------------------------
------------------------------------------------------------
-------------------------------------------------------CTCCC
CCCGTGCCCC--GCAGTGGAGCCC------------------------------------
------------------------------------------------------------
------------------------------------------------------------
------------------------------------------------------------
------------------------------------------------------------
----------------------------------------------------------AA
GGTGA-------------------------------------------------------
------------------------------------------------------------
------------------------------------------------------------
------------------------------------------------------------
------------------------------------------------------------
------------------------------------------------------------
---------------------------
>AY786313.1_Gallus_gallus/1-72
-------------AC----------GGGCAGGCGCCGCGC-TCTGGCGGTCGGTCCGCAG
CG----------------------------------------------------------
------------------------------------------------------------
------------------------------------------------------------
------------------------------------------------------------
------------------------------------------------------------
------------------------------------------------------------
------------------------------------------------------------
------------------------------------------------------------
------------------------------------------------------------
------------------------------------------------------------
------------------------------------------------------------
------------------------------------------------------------
------------------------------------------------------------
------------------------------------------------------------
-------------------------------------------------------CTCCC
CCCGTGCCCC--GCAGTGGAGCCC------------------------------------
------------------------------------------------------------
------------------------------------------------------------
------------------------------------------------------------
------------------------------------------------------------
----------------------------------------------------------AA
GGTGA-------------------------------------------------------
------------------------------------------------------------
------------------------------------------------------------
------------------------------------------------------------
------------------------------------------------------------
------------------------------------------------------------
---------------------------
>AY826171.1_Gallus_gallus/1-72
-------------AC----------GGGCAGGCGCCGCGC-TCTGGCGGTCGGTCCGCAG
CG----------------------------------------------------------
------------------------------------------------------------
------------------------------------------------------------
------------------------------------------------------------
------------------------------------------------------------
------------------------------------------------------------
------------------------------------------------------------
------------------------------------------------------------
------------------------------------------------------------
------------------------------------------------------------
------------------------------------------------------------
------------------------------------------------------------
------------------------------------------------------------
------------------------------------------------------------
-------------------------------------------------------CTCCC
CCCGTGCCCC--GCAGTGGAGCCC------------------------------------
------------------------------------------------------------
------------------------------------------------------------
------------------------------------------------------------
------------------------------------------------------------
----------------------------------------------------------AA
GGTGA-------------------------------------------------------
------------------------------------------------------------
------------------------------------------------------------
------------------------------------------------------------
------------------------------------------------------------
------------------------------------------------------------
---------------------------
>AY826172.1_Gallus_gallus/1-72
-------------AC----------GGGCAGGCGCCGCGC-TCTGGCGGTCGGTCCGCAG
CG----------------------------------------------------------
------------------------------------------------------------
------------------------------------------------------------
------------------------------------------------------------
------------------------------------------------------------
------------------------------------------------------------
------------------------------------------------------------
------------------------------------------------------------
------------------------------------------------------------
------------------------------------------------------------
------------------------------------------------------------
------------------------------------------------------------
------------------------------------------------------------
------------------------------------------------------------
-------------------------------------------------------CTCCC
CCCGTGCCCC--GCAGTGGAGCCC------------------------------------
------------------------------------------------------------
------------------------------------------------------------
------------------------------------------------------------
------------------------------------------------------------
----------------------------------------------------------AA
GGTGA-------------------------------------------------------
------------------------------------------------------------
------------------------------------------------------------
------------------------------------------------------------
------------------------------------------------------------
------------------------------------------------------------
---------------------------
>AY828507.1_Gallus_gallus/1-53
-------------AC----------GGGCAGGCTCCGCGC-TCTGGCGGTCGGTCCGCAG
CG----------------------------------------------------------
------------------------------------------------------------
------------------------------------------------------------
------------------------------------------------------------
------------------------------------------------------------
------------------------------------------------------------
------------------------------------------------------------
------------------------------------------------------------
------------------------------------------------------------
------------------------------------------------------------
------------------------------------------------------------
------------------------------------------------------------
------------------------------------------------------------
------------------------------------------------------------
-------------------------------------------------------CTCCC
CCCGTGCCCC--------------------------------------------------
------------------------------------------------------------
------------------------------------------------------------
------------------------------------------------------------
------------------------------------------------------------
------------------------------------------------------------
------------------------------------------------------------
------------------------------------------------------------
------------------------------------------------------------
------------------------------------------------------------
------------------------------------------------------------
------------------------------------------------------------
---------------------------
>AY828508.1_Gallus_gallus/1-53
-------------AC----------GGGCAGGCGCCGCGC-TCTGGCGGTCGGTCCGCAG
CG----------------------------------------------------------
------------------------------------------------------------
------------------------------------------------------------
------------------------------------------------------------
------------------------------------------------------------
------------------------------------------------------------
------------------------------------------------------------
------------------------------------------------------------
------------------------------------------------------------
------------------------------------------------------------
------------------------------------------------------------
------------------------------------------------------------
------------------------------------------------------------
------------------------------------------------------------
-------------------------------------------------------CTCCC
CCCGTGCCCC--------------------------------------------------
------------------------------------------------------------
------------------------------------------------------------
------------------------------------------------------------
------------------------------------------------------------
------------------------------------------------------------
------------------------------------------------------------
------------------------------------------------------------
------------------------------------------------------------
------------------------------------------------------------
------------------------------------------------------------
------------------------------------------------------------
---------------------------
>AY828509.1_Gallus_gallus/1-53
-------------AC----------GGGCAGGCGCCGCGC-TCTGGCGGTCGGTCCGCAG
CG----------------------------------------------------------
------------------------------------------------------------
------------------------------------------------------------
------------------------------------------------------------
------------------------------------------------------------
------------------------------------------------------------
------------------------------------------------------------
------------------------------------------------------------
------------------------------------------------------------
------------------------------------------------------------
------------------------------------------------------------
------------------------------------------------------------
------------------------------------------------------------
------------------------------------------------------------
-------------------------------------------------------CTCCC
CCCGTGCCCC--------------------------------------------------
------------------------------------------------------------
------------------------------------------------------------
------------------------------------------------------------
------------------------------------------------------------
------------------------------------------------------------
------------------------------------------------------------
------------------------------------------------------------
------------------------------------------------------------
------------------------------------------------------------
------------------------------------------------------------
------------------------------------------------------------
---------------------------
>AY828510.1_Gallus_gallus/1-53
-------------AC----------GGGCAGGCGCCGCGC-TCTGGCGGTCGGTCCGCAG
CG----------------------------------------------------------
------------------------------------------------------------
------------------------------------------------------------
------------------------------------------------------------
------------------------------------------------------------
------------------------------------------------------------
------------------------------------------------------------
------------------------------------------------------------
------------------------------------------------------------
------------------------------------------------------------
------------------------------------------------------------
------------------------------------------------------------
------------------------------------------------------------
------------------------------------------------------------
-------------------------------------------------------CTCCC
CCCGTGCCCC--------------------------------------------------
------------------------------------------------------------
------------------------------------------------------------
------------------------------------------------------------
------------------------------------------------------------
------------------------------------------------------------
------------------------------------------------------------
------------------------------------------------------------
------------------------------------------------------------
------------------------------------------------------------
------------------------------------------------------------
------------------------------------------------------------
---------------------------
>AY828511.1_Gallus_gallus/1-53
-------------AC----------GGGCAGGCTCCGCGC-TCTGGCGGTCGGTCCGCAG
CG----------------------------------------------------------
------------------------------------------------------------
------------------------------------------------------------
------------------------------------------------------------
------------------------------------------------------------
------------------------------------------------------------
------------------------------------------------------------
------------------------------------------------------------
------------------------------------------------------------
------------------------------------------------------------
------------------------------------------------------------
------------------------------------------------------------
------------------------------------------------------------
------------------------------------------------------------
-------------------------------------------------------CTCCC
CCCGTGCCCC--------------------------------------------------
------------------------------------------------------------
------------------------------------------------------------
------------------------------------------------------------
------------------------------------------------------------
------------------------------------------------------------
------------------------------------------------------------
------------------------------------------------------------
------------------------------------------------------------
------------------------------------------------------------
------------------------------------------------------------
------------------------------------------------------------
---------------------------
>AY828512.1_Gallus_gallus/1-53
-------------AC----------GGGCAGGCGCCGCTC-TCTGGCGGTCGGTCCGCAG
CG----------------------------------------------------------
------------------------------------------------------------
------------------------------------------------------------
------------------------------------------------------------
------------------------------------------------------------
------------------------------------------------------------
------------------------------------------------------------
------------------------------------------------------------
------------------------------------------------------------
------------------------------------------------------------
------------------------------------------------------------
------------------------------------------------------------
------------------------------------------------------------
------------------------------------------------------------
-------------------------------------------------------CTCCC
CCCGTGCCCC--------------------------------------------------
------------------------------------------------------------
------------------------------------------------------------
------------------------------------------------------------
------------------------------------------------------------
------------------------------------------------------------
------------------------------------------------------------
------------------------------------------------------------
------------------------------------------------------------
------------------------------------------------------------
------------------------------------------------------------
------------------------------------------------------------
---------------------------
>AY828513.1_Gallus_gallus/1-53
-------------AC----------GGGCAGGCTCCGCTC-TCTGGCGGTCGGTCCGCAG
CG----------------------------------------------------------
------------------------------------------------------------
------------------------------------------------------------
------------------------------------------------------------
------------------------------------------------------------
------------------------------------------------------------
------------------------------------------------------------
------------------------------------------------------------
------------------------------------------------------------
------------------------------------------------------------
------------------------------------------------------------
------------------------------------------------------------
------------------------------------------------------------
------------------------------------------------------------
-------------------------------------------------------CTCCC
CCCGTGCCCC--------------------------------------------------
------------------------------------------------------------
------------------------------------------------------------
------------------------------------------------------------
------------------------------------------------------------
------------------------------------------------------------
------------------------------------------------------------
------------------------------------------------------------
------------------------------------------------------------
------------------------------------------------------------
------------------------------------------------------------
------------------------------------------------------------
---------------------------
>AY828514.1_Gallus_gallus/1-53
-------------AC----------GGGCAGGCGCCGCTC-TCTGGCGGTCGGTCCGCAG
CG----------------------------------------------------------
------------------------------------------------------------
------------------------------------------------------------
------------------------------------------------------------
------------------------------------------------------------
------------------------------------------------------------
------------------------------------------------------------
------------------------------------------------------------
------------------------------------------------------------
------------------------------------------------------------
------------------------------------------------------------
------------------------------------------------------------
------------------------------------------------------------
------------------------------------------------------------
-------------------------------------------------------CTCCC
CCCGTGCCCC--------------------------------------------------
------------------------------------------------------------
------------------------------------------------------------
------------------------------------------------------------
------------------------------------------------------------
------------------------------------------------------------
------------------------------------------------------------
------------------------------------------------------------
------------------------------------------------------------
------------------------------------------------------------
------------------------------------------------------------
------------------------------------------------------------
---------------------------
>AY839722.2_Gallus_lafayettei/1-102
-------------AC----------GGGCAGGCGCCGCGC-TCTGGCGGTCGGTCCGCAG
CG----------------------------------------------------------
------------------------------------------------------------
------------------------------------------------------------
------------------------------------------------------------
------------------------------------------------------------
------------------------------------------------------------
------------------------------------------------------------
------------------------------------------------------------
------------------------------------------------------------
------------------------------------------------------------
------------------------------------------------------------
------------------------------------------------------------
------------------------------------------------------------
------------------------------------------------------------
-------------------------------------------------------CTCCC
CCCGTGCCCC--TGCCCGAAACCG------------------------------------
------------------------------------------------------------
------------------------------------------------------------
------------------------------------------------------------
------------------------------------------------------------
----------------------------------------------------------AC
CGTCTGGCGTGCTACGTGACGGGCTTCTACCCGCC-------------------------
------------------------------------------------------------
------------------------------------------------------------
------------------------------------------------------------
------------------------------------------------------------
------------------------------------------------------------
---------------------------
>AY839724.2_Gallus_lafayettei/1-102
-------------AC----------GGGCAGACGCCGCGC-TCTGGCGGTCGGTCCGCAG
CG----------------------------------------------------------
------------------------------------------------------------
------------------------------------------------------------
------------------------------------------------------------
------------------------------------------------------------
------------------------------------------------------------
------------------------------------------------------------
------------------------------------------------------------
------------------------------------------------------------
------------------------------------------------------------
------------------------------------------------------------
------------------------------------------------------------
------------------------------------------------------------
------------------------------------------------------------
-------------------------------------------------------CTCCC
CCCGTGCCCC--TGCCCGAAACCG------------------------------------
------------------------------------------------------------
------------------------------------------------------------
------------------------------------------------------------
------------------------------------------------------------
----------------------------------------------------------AC
CGTCTGGCGTGCTACGTGACGGGCTTCTACCCGCC-------------------------
------------------------------------------------------------
------------------------------------------------------------
------------------------------------------------------------
------------------------------------------------------------
------------------------------------------------------------
---------------------------
>DQ008584.2_Gallus_gallus/1-443
------------------------------------------------------------
------------------------------------------------------------
------------------------------------------------------------
------------------------------------------------------------
------------------------------------------------------------
------------------------------------------------------------
------------------------------------------------------------
------------------------------------------------------------
------------------------------------------------------------
------------------------------------------------------------
------------------------------------------------------------
------------------------------------------------------------
------------------------------------------------------------
------------------------------------------------------------
---------------------------------------------------TGGAGCCCA
AGGTGAGGGTCTCGGCGC-------------------------------------TGCAG
TCGGGCTCCC--TGCCCGAAACCG------------------------------------
------------------------------------------------------------
------------------------------------------------------------
------------------------------------------------------------
------------------------------------------------------------
----------------------------------------------------------AC
CGTCTGGCGTGCTACGTGACGGGCTTCTACCCGCCGGAGATCGAGGTGAAGTGGTTCCTG
AACGGGCGGGAGGAGACGGAGCGCGTGGTGTCCACGGACGTGATGCAGAACGGGGACTGG
ACGTACCAGGTGCTGGTGGTGCTGGAGACCGTCCCGCGGCGCGGGGACAGCTACGTGTGC
CGGGTGGAGCACGCCAGCCTGCGGCAGCCCATCAGCCAGGCGTGGGAGCCGCCGGCGGAC
GCGGGCAGGAGCAAGCTGCTGACGGGCGTGGGGGGCTTCGTGCTGGGGCTCGTCTTCCTG
GCGCTGGGGCTCTTCGTGTTCCTGCGCGGTCAGAAAGGGCGCCCCGTCGCCGCCGCTCCA
GGGATGCTGAATTAGCTGCTGCCCCGC
>DQ008585.2_Gallus_gallus/1-443
------------------------------------------------------------
------------------------------------------------------------
------------------------------------------------------------
------------------------------------------------------------
------------------------------------------------------------
------------------------------------------------------------
------------------------------------------------------------
------------------------------------------------------------
------------------------------------------------------------
------------------------------------------------------------
------------------------------------------------------------
------------------------------------------------------------
------------------------------------------------------------
------------------------------------------------------------
---------------------------------------------------TGGAGCCCA
AGGTGAGGGTCTCGGCGC-------------------------------------TGCAG
TCGGGCTCCC--TGCCCGAAACCG------------------------------------
------------------------------------------------------------
------------------------------------------------------------
------------------------------------------------------------
------------------------------------------------------------
----------------------------------------------------------AC
CGTCTGGCGTGCTACGTGACGGGCTTCTACCCGCCGGAGATCGAGGTGAAGTGGTTCCTG
AACGGGCGGGAGGAGACGGAGCGCGTGGTGTCCACGGACGTGATGCAGAACGGGGACTGG
ACGTACCAGGTGCTGGTGGTGCTGGAGACCGTCCCGCGGCGCGGGGACAGCTACGTGTGC
CGGGTGGAGCACGCCAGCCTGCGGCAGCCCATCAGCCAGGCGTGGGAGCCGCCGGCGGAC
GCGGGCAGGAGCAAGCTGCTGACGGGCGTGGGGGGCTTCGTGCTGGGGCTCGTCTTCCTG
GCGCTGGGGCTCTTCGTGTTCCTGCGCGGTCAGAAAGGGCGCCCCGTCGCCGCCGCTCCA
GGGATGCTGAATTAGCTGCTGCCCCGC
>DQ008586.2_Gallus_gallus/1-443
------------------------------------------------------------
------------------------------------------------------------
------------------------------------------------------------
------------------------------------------------------------
------------------------------------------------------------
------------------------------------------------------------
------------------------------------------------------------
------------------------------------------------------------
------------------------------------------------------------
------------------------------------------------------------
------------------------------------------------------------
------------------------------------------------------------
------------------------------------------------------------
------------------------------------------------------------
---------------------------------------------------TGGAGCCCA
AGGTGAGGGTCTCGGCGC-------------------------------------TGCAG
TCGGGCTCCC--TGCCCGAAACCG------------------------------------
------------------------------------------------------------
------------------------------------------------------------
------------------------------------------------------------
------------------------------------------------------------
----------------------------------------------------------AC
CGTCTGGCGTGCTACGTGACGGGCTTCTACCCGCCGGAGATCGAGGTGAAGTGGTTCCAG
AACGGGCGGGAGGAGACGGAGCGCGTGGTGTCCACGGACGTGATGCAGAACGGGGACTGG
ACGTACCAGGTGCTGGTGGTGCTGGAGACCGTCCCGCGGCGCGGGGACAGCTACGTGTGC
CGGGTGGAGCACGCCAGCCTGCGGCAGCCCATCAGCCAGGCGTGGGAGCCGCCGGCGGAC
GCGGGCAGGAGCAAGCTGCTGACGGGCGTGGGGGGCTTCGTGCTGGGGCTCGTCTTCCTG
GCGCTGGGGCTCTTCGTGTTCCTGCGCGGTCAGAAAGGGCGCCCCGTCGCCGCCGCTCCA
GGGATGCTGAATTAGCTGCTGCCCCGC
>DQ017586.1_Gallus_lafayettei/1-102
-------------AC----------GGGCAGGCGCCGCGC-TCTGGCGGTCGGTCCGCAG
CG----------------------------------------------------------
------------------------------------------------------------
------------------------------------------------------------
------------------------------------------------------------
------------------------------------------------------------
------------------------------------------------------------
------------------------------------------------------------
------------------------------------------------------------
------------------------------------------------------------
------------------------------------------------------------
------------------------------------------------------------
------------------------------------------------------------
------------------------------------------------------------
------------------------------------------------------------
-------------------------------------------------------CTCCC
CCCGTGCCCC--TGCCCGAAACCG------------------------------------
------------------------------------------------------------
------------------------------------------------------------
------------------------------------------------------------
------------------------------------------------------------
----------------------------------------------------------AC
CGTCTGGCGTGCTACGTGACGGGCTTCTACCCGCC-------------------------
------------------------------------------------------------
------------------------------------------------------------
------------------------------------------------------------
------------------------------------------------------------
------------------------------------------------------------
---------------------------
>EF174539.1_Tetrao_tetrix/1-63
-------------TGTCCCCCGGCAGAGCCCAAGGTGAGG-A------------------
------------------------------------------------------------
------------------------------------------------------------
------------------------------------------------------------
------------------------------------------------------------
------------------------------------------------------------
------------------------------------------------------------
------------------------------------------------------------
------------------------------------------------------------
------------------------------------------------------------
------------------------------------------------------------
------------------------------------------------------------
------------------------------------------------------------
------------------------------------------------------------
------------------------------------------------------------
---------TCTGTGCGC-------------------------------------TGCAG
TCGGGCTCCC--AGCCCCAAACC-------------------------------------
------------------------------------------------------------
------------------------------------------------------------
------------------------------------------------------------
------------------------------------------------------------
------------------------------------------------------------
------------------------------------------------------------
------------------------------------------------------------
------------------------------------------------------------
------------------------------------------------------------
------------------------------------------------------------
------------------------------------------------------------
---------------------------
>EF174540.1_Tetrao_tetrix/1-63
-------------TGTCCCCCGGCAGAGCCCAAGGTGAGG-A------------------
------------------------------------------------------------
------------------------------------------------------------
------------------------------------------------------------
------------------------------------------------------------
------------------------------------------------------------
------------------------------------------------------------
------------------------------------------------------------
------------------------------------------------------------
------------------------------------------------------------
------------------------------------------------------------
------------------------------------------------------------
------------------------------------------------------------
------------------------------------------------------------
------------------------------------------------------------
---------TCTGTGCGC-------------------------------------TGCAG
TCGGGCTCCC--AGCCCCAAACC-------------------------------------
------------------------------------------------------------
------------------------------------------------------------
------------------------------------------------------------
------------------------------------------------------------
------------------------------------------------------------
------------------------------------------------------------
------------------------------------------------------------
------------------------------------------------------------
------------------------------------------------------------
------------------------------------------------------------
------------------------------------------------------------
---------------------------
>EF174541.1_Tetrao_tetrix/1-63
-------------TGTCCCCCGGCAGAGCCCAAGGTGAGG-A------------------
------------------------------------------------------------
------------------------------------------------------------
------------------------------------------------------------
------------------------------------------------------------
------------------------------------------------------------
------------------------------------------------------------
------------------------------------------------------------
------------------------------------------------------------
------------------------------------------------------------
------------------------------------------------------------
------------------------------------------------------------
------------------------------------------------------------
------------------------------------------------------------
------------------------------------------------------------
---------TCTGTGCGC-------------------------------------TGCAG
TCGGGCTCCC--AGCCCCAAACC-------------------------------------
------------------------------------------------------------
------------------------------------------------------------
------------------------------------------------------------
------------------------------------------------------------
------------------------------------------------------------
------------------------------------------------------------
------------------------------------------------------------
------------------------------------------------------------
------------------------------------------------------------
------------------------------------------------------------
------------------------------------------------------------
---------------------------
>EF174542.1_Tetrao_tetrix/1-63
-------------TGTCCCCCGGCAGAGCCCAAGGTGAGG-A------------------
------------------------------------------------------------
------------------------------------------------------------
------------------------------------------------------------
------------------------------------------------------------
------------------------------------------------------------
------------------------------------------------------------
------------------------------------------------------------
------------------------------------------------------------
------------------------------------------------------------
------------------------------------------------------------
------------------------------------------------------------
------------------------------------------------------------
------------------------------------------------------------
------------------------------------------------------------
---------TCTGTGCGC-------------------------------------TGCAG
TCGGGCTCCC--AGCCCCAAACC-------------------------------------
------------------------------------------------------------
------------------------------------------------------------
------------------------------------------------------------
------------------------------------------------------------
------------------------------------------------------------
------------------------------------------------------------
------------------------------------------------------------
------------------------------------------------------------
------------------------------------------------------------
------------------------------------------------------------
------------------------------------------------------------
---------------------------
>EF174543.1_Tetrao_tetrix/1-63
-------------TGTCCCCCGGCAGAGCCCAAGGTGAGG-A------------------
------------------------------------------------------------
------------------------------------------------------------
------------------------------------------------------------
------------------------------------------------------------
------------------------------------------------------------
------------------------------------------------------------
------------------------------------------------------------
------------------------------------------------------------
------------------------------------------------------------
------------------------------------------------------------
------------------------------------------------------------
------------------------------------------------------------
------------------------------------------------------------
------------------------------------------------------------
---------TCTGTGCGC-------------------------------------TGCAG
TCGGGCTCCC--AGCCCCAAACC-------------------------------------
------------------------------------------------------------
------------------------------------------------------------
------------------------------------------------------------
------------------------------------------------------------
------------------------------------------------------------
------------------------------------------------------------
------------------------------------------------------------
------------------------------------------------------------
------------------------------------------------------------
------------------------------------------------------------
------------------------------------------------------------
---------------------------
>EF174544.1_Tetrao_tetrix/1-53
-------------TG----------GAGCCCAAGGTGCGG-G------------------
------------------------------------------------------------
------------------------------------------------------------
------------------------------------------------------------
------------------------------------------------------------
------------------------------------------------------------
------------------------------------------------------------
------------------------------------------------------------
------------------------------------------------------------
------------------------------------------------------------
------------------------------------------------------------
------------------------------------------------------------
------------------------------------------------------------
------------------------------------------------------------
------------------------------------------------------------
---------TGTCGGCGC-------------------------------------TGCAG
TCGGGCTCCC--TGCCCGAAACG-------------------------------------
------------------------------------------------------------
------------------------------------------------------------
------------------------------------------------------------
------------------------------------------------------------
------------------------------------------------------------
------------------------------------------------------------
------------------------------------------------------------
------------------------------------------------------------
------------------------------------------------------------
------------------------------------------------------------
------------------------------------------------------------
---------------------------
>EF174545.1_Tetrao_tetrix/1-53
-------------TG----------GAGCCCAAGGTGCGG-G------------------
------------------------------------------------------------
------------------------------------------------------------
------------------------------------------------------------
------------------------------------------------------------
------------------------------------------------------------
------------------------------------------------------------
------------------------------------------------------------
------------------------------------------------------------
------------------------------------------------------------
------------------------------------------------------------
------------------------------------------------------------
------------------------------------------------------------
------------------------------------------------------------
------------------------------------------------------------
---------TGTCGGCGC-------------------------------------TGCAG
TCGGGCTCCC--TGCCCGAAACG-------------------------------------
------------------------------------------------------------
------------------------------------------------------------
------------------------------------------------------------
------------------------------------------------------------
------------------------------------------------------------
------------------------------------------------------------
------------------------------------------------------------
------------------------------------------------------------
------------------------------------------------------------
------------------------------------------------------------
------------------------------------------------------------
---------------------------
>EF174546.1_Tetrao_tetrix/1-53
-------------TG----------GAGCCCAAGGTGCGG-G------------------
------------------------------------------------------------
------------------------------------------------------------
------------------------------------------------------------
------------------------------------------------------------
------------------------------------------------------------
------------------------------------------------------------
------------------------------------------------------------
------------------------------------------------------------
------------------------------------------------------------
------------------------------------------------------------
------------------------------------------------------------
------------------------------------------------------------
------------------------------------------------------------
------------------------------------------------------------
---------TGTCGGCGC-------------------------------------TGCAG
TCGGGCTCCC--TGCCCGAAACG-------------------------------------
------------------------------------------------------------
------------------------------------------------------------
------------------------------------------------------------
------------------------------------------------------------
------------------------------------------------------------
------------------------------------------------------------
------------------------------------------------------------
------------------------------------------------------------
------------------------------------------------------------
------------------------------------------------------------
------------------------------------------------------------
---------------------------
>EF174547.1_Tetrao_tetrix/1-53
-------------TG----------GAGCCCAAGGTGCGG-G------------------
------------------------------------------------------------
------------------------------------------------------------
------------------------------------------------------------
------------------------------------------------------------
------------------------------------------------------------
------------------------------------------------------------
------------------------------------------------------------
------------------------------------------------------------
------------------------------------------------------------
------------------------------------------------------------
------------------------------------------------------------
------------------------------------------------------------
------------------------------------------------------------
------------------------------------------------------------
---------TGTCGGCGC-------------------------------------TGCAG
TCGGGCTCCC--TGCCCGAAACG-------------------------------------
------------------------------------------------------------
------------------------------------------------------------
------------------------------------------------------------
------------------------------------------------------------
------------------------------------------------------------
------------------------------------------------------------
------------------------------------------------------------
------------------------------------------------------------
------------------------------------------------------------
------------------------------------------------------------
------------------------------------------------------------
---------------------------
>EF370953.1_Accipiter_gentilis/1-205
-------------GT---------------------------------------------
------------------------------------------------------------
---------------------------------------------------CCCCAGCCC
CTGGGACCACCCTGCAGGTGGGGGAGACCTGCCCCCACCGAA------------------
------------------------------------------------------------
------------------------------------------------------------
--------------------------------TCCCTCGTCCTGTCATCTGTCCTCCGTG
GGCCCTGGGAGCAGCGGGCTCCAGGTGAGA-CCCGGTTCCCAAAC--GGTTTGGGGATGA
T------------------G----------------------------------------
------------------------------------------------------------
------------------------------------------------------------
-------------------------------------GGAGAAACG--GAGTCCTTGCGG
GGTCAGGATCCCATCGCCAGTCCTAGA--GCAGCTGTGTGGCTCTG--------------
------------------------------------------------------------
------------------------------------------------------------
------------------------------------------------------------
------------------------------------------------------------
------------------------------------------------------------
------------------------------------------------------------
------------------------------------------------------------
------------------------------------------------------------
------------------------------------------------------------
------------------------------------------------------------
------------------------------------------------------------
------------------------------------------------------------
------------------------------------------------------------
------------------------------------------------------------
------------------------------------------------------------
---------------------------
>EF370953.1_Accipiter_gentilis/1-416
-------------CC----------GTGCTTGGTCCTGTC--------------------
------------------------------------------------------------
------------------------------------------------------------
------------------------------------------------------------
------------------------------------------------------------
------------------------------------------------------------
------------------------------------------------------------
------------------------------------------------------------
------------------------------------------------------------
------------------------------------------------------------
------------------------------------------------------------
----------------------CCCGGG----------CAAAGCCCCTGCGCCCTTCCAC
AAGGACGCGAGTCCCTCGTACCCTCGCTGGGCATGTCCTGCGT-GGG-----------AC
CGCTGGTCC-AGGCTGGGGGCCAGC-----ACGCAAGGTGG-CCCCTGGGCTCTG---CC
AGCCCCCTGCCAG----------CTCTCTCTCGCTCT-CCCC------CAGTTGAGCCCA
AGGTGAGGGTCTCCCCCA-------------------------------------TGCAG
TCGAGTTCCC--TGCCCCAGACCA------------------------------------
------------------------------------------------------------
------------------------------------------------------------
------------------------------------------------------------
------------------------------------------------------------
----------------------------------------------------------AC
AGGCTGGTTTGCTACGTGACGGGGTTTTACCCCGCGGAGATTGAGGTGAAGTGGTTCAAG
AACGGGCAGGAGGAGACGGAGCACGTGGTGTCCACGGACATGATCCAGAACGGCGACTGG
ACCTACCAGGTGATGGTGATGCTGGAAACCACCCCGCAGCGCGGGGACACCTACGTGTGC
CAG---------------------------------------------------------
------------------------------------------------------------
------------------------------------------------------------
---------------------------
>EF370954.1_Aegypius_monachus/1-379
-------------CC----------GTGCTTGGGCCTGGC--------------------
------------------------------------------------------------
------------------------------------------------------------
------------------------------------------------------------
------------------------------------------------------------
------------------------------------------------------------
------------------------------------------------------------
------------------------------------------------------------
------------------------------------------------------------
------------------------------------------------------------
------------------------------------------------------------
----------------------CCCGGG----------GAAAGCCCCTGTGCCCTTCCAT
GAGGACGCGAGTCCCTTGCCCCCTCGCTGGGCACGTCCTGCGTGGGG-----------AC
TGCTGGTCC-AGGCTGGGGGCCAGT-----GCAGAGACTGG-TCCCTGG-----------
-----------------------------------------C------CAGTTGAGCCCA
AGGTGAGGGTCTCCCCCA-------------------------------------TGCAG
TCGAGCTCCC--TGCCCCAGACCA------------------------------------
------------------------------------------------------------
------------------------------------------------------------
------------------------------------------------------------
------------------------------------------------------------
----------------------------------------------------------AC
AGGCTGGTTTGCTACGTGACGGGGTTTTACCCTGCGGAGATTGAGGTGAAGTGGTTCAAG
AACGGGCAGGAGGAGACGGAGCACGTGGTGTCCACGGACATGATCCAGAACGGAGACTGG
ACCTACCAGGTGCTGGTGATGCTGGAAACCACCCCGCAGCACGGGGACACCTACATGTGC
CAG---------------------------------------------------------
------------------------------------------------------------
------------------------------------------------------------
---------------------------
>EF370954.1_Aegypius_monachus/1-382
-------------GT----------GAGCTCAGAGCCGGG-G-----CAC-----GGGGA
GG------------------------------GTGTTGGTGGGGATGGATCCCACACGTG
CCCT---GGCAGGTACTGGGGGTCTG-----GG---------GTTGGGG-----------
----------------CGCTGCTGAGGGCTGCCCCCACCGAA------------------
------------------------------------------------------------
------------------------------------------------------------
--------------------------------TCCCTCGTCCTGTCGTCCGTCCTCCGCA
GGCCCTGGGAGCAAAAGACTCCAGGTGACA-CCTGGTTCCCAAAC--GGTTTGGGGATGA
T------------------GCT-CCCCGC-CCTCGCTGA--------ACCCCGGGAAGCG
CCTCTTGGCCCAGTTCTGCTCTGGCTCCCTCC----------------------------
-------------------------------------------TGCCCCTCCCTTCCCCT
GGGCTCTGTCCCCTCCAGCTCTCCCCAGTCCCCAGGCGGAGAAACG--GAGTCCTCGCGG
GGTCAGGATCCCATCTCCAGTCCTAGC--GCAGCTGTGTGGCTCTG--------------
------------------------------------------------------------
------------------------------------------------------------
------------------------------------------------------------
------------------------------------------------------------
------------------------------------------------------------
------------------------------------------------------------
------------------------------------------------------------
------------------------------------------------------------
------------------------------------------------------------
------------------------------------------------------------
------------------------------------------------------------
------------------------------------------------------------
------------------------------------------------------------
------------------------------------------------------------
------------------------------------------------------------
---------------------------
>EF370955.1_Aquila_chrysaetos/1-417
-------------CC----------ATGCTTGGGCCTGGC--------------------
------------------------------------------------------------
------------------------------------------------------------
------------------------------------------------------------
------------------------------------------------------------
------------------------------------------------------------
------------------------------------------------------------
------------------------------------------------------------
------------------------------------------------------------
------------------------------------------------------------
------------------------------------------------------------
----------------------CCCAGG----------CAAAGCCCCTGCGCCCTTCCAC
GAGGACGCGAGTCCCTCGCCCCCTCGCCGGGCACGTCCTGCGTGGGG-----------AC
CGCTGGTCC-AGGCTGGGGGCCGGC-----GCGCAGGGTGG-CCCCTGGGCTCTG---CC
AGCCCCTTGCCAG----------CTCTGTCTCGCTCT-CCCG------CAGTTGAGCCCA
AGGTGAGGGTCTCCCCCA-------------------------------------TGCAG
TCGAGCTCCC--TGCCCCAGACCA------------------------------------
------------------------------------------------------------
------------------------------------------------------------
------------------------------------------------------------
------------------------------------------------------------
----------------------------------------------------------AC
AGGCTGGTTTGCTACGTGACGGGGTTTTACCCCGCGGAGATTGAGGTGAAGTGGTTCAAG
AACGGGCAGGAGGAGACGGAGCACGTGGTGTCCACGGACATGATCCAGAACGGAGACTGG
ACCTACCAGGTGATGGTGATGCTGGAAACCACCCCGCAGCGCGGGGACACCTACGTGTGC
CAG---------------------------------------------------------
------------------------------------------------------------
------------------------------------------------------------
---------------------------
>EF370955.1_Aquila_chrysaetos/1-468
-------------GT----------GAGCTCAGAGCCGGG-G-----CAC-----GGGGA
GG------------------------------GTGTTGGTGGGGTTGGATCCTACACGTG
CCCT---GGCAGGTACTGGGGGTCTG-----CG---------GTTGGGG-----------
----------------GGCCGCTGAGGGCTGCCCCCACCGAA------------------
------------------------------------------------------------
------------------------------------------------------------
--------------------------------TCCCTCGTCCTGTCGTCCGTCCTCCGCG
GGGCCTGGGAGCAGCGGGCTCCAGGTGAGA-CCCGGTTCCCAAAC--GGTTTGGGGATGA
T------------------GCT-CCCCAC-CCTCGCTGA--------ACCCCAGGAAGCG
CCTCTTGGCCCAGTTCTGCTCTGGCTCCCTCC----------------------------
-------------------------------------------TGCCCCTCCCTTCCCCT
GGGCTCTGTCCCCTCCAGCTCTCCCCAGTCCCCAGGCGGAGAAACG--GAGTCCTCGCAG
GGTCAGGATCCCATCGCCAGTCCTAGT--GCAGCTGTGTGGCTCTGGGGGAGGCTGGGAG
GA--GAATGGTGGT---GGGGAGGGGGCCCCACGGTG-CCTCCCTG-CC-----------
------------------------------------------------------------
------------C--TCC-------------------------------------CATGA
CC-T--GCCG----CCCTGCACAA------------------------------------
------------------------------------------------------------
------------------------------------------------------------
------------------------------------------------------------
------------------------------------------------------------
----------------------------------------------------------AC
AG----------------------------------------------------------
------------------------------------------------------------
------------------------------------------------------------
------------------------------------------------------------
------------------------------------------------------------
------------------------------------------------------------
---------------------------
>EF370956.1_Buteo_buteo/1-364
-------------GT----------GAGCTCAGAGCCGGG-G-----CAC-----GGGGA
GG------------------------------GTGTTGGTGGGGCTGGATCCCACGCATG
TCCTGAGGGCAGGTCCTGGGGGTCTG-----GG---------GTTGGGG-----------
-----------------GCCGCTGAGGGCTGCCCCCACCGAA------------------
------------------------------------------------------------
------------------------------------------------------------
--------------------------------TCCCTCGTCCTGTCATCTGTCCTCTGAG
GGCCCTGGGAGCAGCGGGCTCCAGGTGAGA-CCCGGTTCCCAAAC--GGTTTGGGGATGA
T------------------GCT-CCCCGC-CCTCGCTGA--------ACCCCGGGAA---
------------------------------------------------------------
------------------------------------------------------------
---------------------------------------AGAAACG--GAGTCCTGGCGG
GGTCAGGATCCCATCTCCAGTCCTAGC--GCAGCTGAGTGGGTCTGGGGGAGGCTGGGAA
GA--GAATGGTGGT---GA---------------GTG-CCTCCCTG-CC-----------
------------------------------------------------------------
------------C--TCC-------------------------------------CACGA
CC-T--GCCG----CCCTGCACAA------------------------------------
------------------------------------------------------------
------------------------------------------------------------
------------------------------------------------------------
------------------------------------------------------------
----------------------------------------------------------AC
AG----------------------------------------------------------
------------------------------------------------------------
------------------------------------------------------------
------------------------------------------------------------
------------------------------------------------------------
------------------------------------------------------------
---------------------------
>EF370956.1_Buteo_buteo/1-417
-------------CT----------GTGCTTGGGCCTGGC--------------------
------------------------------------------------------------
------------------------------------------------------------
------------------------------------------------------------
------------------------------------------------------------
------------------------------------------------------------
------------------------------------------------------------
------------------------------------------------------------
------------------------------------------------------------
------------------------------------------------------------
------------------------------------------------------------
----------------------CCCAGG----------CAAAGCCCCTGCGCCCTTCCAC
GAGGACGCGAGTCCCTCGTACCCTCGCTGGGCACGTCCTGCGTGGGG-----------AC
CGCTGGTCC-AGGCTGGGGGCCGGC-----GCGCAGGGTGG-CCCCTGGGGTCTG---CC
AGCCCCTTGCCAG----------CCCTCTCTCGCTCT-CCCC------CAGTTGAGCCCA
AGGTGAGGGTCTCCCCCA-------------------------------------TGCAG
TCGAGCTCCC--TGCCCCAGACCA------------------------------------
------------------------------------------------------------
------------------------------------------------------------
------------------------------------------------------------
------------------------------------------------------------
----------------------------------------------------------AC
AGGCTGGTTTGCTACGTGACGGGGTTTTACCCCGCGGAGATCGAGGTGAAGTGGTTCAAG
AACGGGCAGGAGGAGACGGAGCACGTGGTGTCCACGGACGTGATCCAGAACGGAGACTGG
ACCTACCAGGTGCTGGTGATGCTGGAAACCACCCCGCAGCGCGGGGACACCTACGCGTGC
CAG---------------------------------------------------------
------------------------------------------------------------
------------------------------------------------------------
---------------------------
>EF370957.1_Circaetus_gallicus/1-352
-------------TC----------GTGCTTGGGCCTGGC--------------------
------------------------------------------------------------
------------------------------------------------------------
------------------------------------------------------------
------------------------------------------------------------
------------------------------------------------------------
------------------------------------------------------------
------------------------------------------------------------
------------------------------------------------------------
------------------------------------------------------------
------------------------------------------------------------
----------------------CCCGGG----------CAAAGCCCCTGCGCCCTTCCAC
GAGGACGCGAGTCCCTCGCCCCTTCGCTGGGCACGTCCTGCGTGGGG-----------AC
CGCTGGTCC-AGGCTGGGGGCCGGC-----GCGCAGGCTGG-CCCCTGG-----------
------------------------------------------------------------
--------------ACTX-------------------------------------TGCAG
TCGAGCTCCC--TGCCCCAGACCA------------------------------------
------------------------------------------------------------
------------------------------------------------------------
------------------------------------------------------------
------------------------------------------------------------
----------------------------------------------------------AC
AGGCTGGTTTGCTACGTGACGGGGTTTTACCCCGCGGAGATTGAGGTGAAGTGGTTCAAG
AACGGGCAGGAGGAGACGGAGCACGTGGTGTCCACGGACATGATCCAGAACGGAGACTGG
ACCTACCAGGTGCTGGTGATGCTGGAAACCACCCCGCAGCGTGGGGACACCTACGTGTGC
CAG---------------------------------------------------------
------------------------------------------------------------
------------------------------------------------------------
---------------------------
>EF370957.1_Circaetus_gallicus/1-498
-------------GT----------GAGCTCAGAGCTGGG-G-----CAC-----GGGGA
GG------------------------------GTGTTGGTGGGGTTGGATCCTACATGTG
CCCT---AGCAGGTACTGGGGGTCTG-----GGGGGGGCACCGCTGAGA------GGCCC
CTGGGACCACCCTGCAGGTGGGGGAGGGCTGTCCCCACCAAA------------------
------------------------------------------------------------
------------------------------------------------------------
--------------------------------TCCCTCGTCCTGTCGTCTGTCCTCCGCA
GTCCCTGGGAGCAGTGGGCTCCACGTGAGA-CCCGGTTCCCAAGC--GGTTTGGGGATGA
T------------------GCT-CCCTGC-CCTTGCTGA--------ACCCCGGGAAGTG
CCTCTTGGCCCAGTTCTGCTCTGGCTCCCTCC----------------------------
-------------------------------------------TGCCCCTCCCTTCCCCT
GGGCTCTGTCCCCTCCAGCTCTCCCCAGTCCCCAGGCGGAGAAACG--GAGTCCTCGCGG
GGTCAGGATCCCATCTCCAGCCCTAGC--GCAGCTGTGTGGCTCTGGGGGAGGCTGGGAG
GA--GAATGGTGGT---GGGGAGGGAGCCCCACAGTG-CCTCCCTG-CC-----------
------------------------------------------------------------
------------C--TCC-------------------------------------CATGA
CC-T--GCTG----CCCTGCACAA------------------------------------
------------------------------------------------------------
------------------------------------------------------------
------------------------------------------------------------
------------------------------------------------------------
----------------------------------------------------------AC
AG----------------------------------------------------------
------------------------------------------------------------
------------------------------------------------------------
------------------------------------------------------------
------------------------------------------------------------
------------------------------------------------------------
---------------------------
>EF370958.1_Circus_aeruginosus/1-360
-------------CT----------GTGCTTGGGCCTGGC--------------------
------------------------------------------------------------
------------------------------------------------------------
------------------------------------------------------------
------------------------------------------------------------
------------------------------------------------------------
------------------------------------------------------------
------------------------------------------------------------
------------------------------------------------------------
------------------------------------------------------------
------------------------------------------------------------
----------------------CCCGGG----------GAAAGCCCCTGCGCCCTTCCAT
GAGAACGCAGGTTCCTCCTACCCTCGCTGGGCACGTCCTCCATGGGC-----------AC
CGCTGGTCC-AGGCTGGGGGCTGGC-----AAGCAGGGTGG-CCCCTGGGCTCTG---CC
AGCC--------------------------------------------------------
-------------------------------------------------------TGCAG
TCGAGCTCCC--TGCCCCAGACCA------------------------------------
------------------------------------------------------------
------------------------------------------------------------
------------------------------------------------------------
------------------------------------------------------------
----------------------------------------------------------AC
AGGCTGGTTTGCTATGTGACGGGGTTTTACCCCGCGGAGATTGAGGTGAAGTGGTTCAAG
AACGGGCAGGAGGAGACGGAGCACGTGGTGTCCACGGACGTGATCCAGAACGGAGACTGG
ACCTACCAGGTGCTGGTGATGCTGGAAACCACCCCGCAGCGCGGGGACACCTACGTGTGC
CAC---------------------------------------------------------
------------------------------------------------------------
------------------------------------------------------------
---------------------------
>EF370958.1_Circus_aeruginosus/1-494
-------------GT----------GAGCTCAGAGCCAGG-G-----CAC-----GGGGA
GG------------------------------GTGTTGGTGGGGTTGGATCCCACACGTG
CCCTGG----AGGTGCTGGGGGTCTG-----GG---------GTTGGGGCCCCCCAGCCC
CTGGGACCACCCTGCAGGTGGGGGAGACCTGCCCCCACCAAA------------------
------------------------------------------------------------
------------------------------------------------------------
--------------------------------TCCCTCGTCCTGTCATCCGTCCTCTGTG
GGCCCTGGGAGCAGCAGGCTCCAGGTGAGA-CCCGGTTCCCAAAT--GGTTTGGGGATGA
T------------------GCT-CTCCGC-CCTCGCTGA--------ACCCCGGGAAGCG
CCTCTTGGCCCGGTTCTGCTCTGGCTCCCTCC----------------------------
-------------------------------------------TGCCCCTCCCTTCCCCT
GGGCTCTGTCCCCTCCAGCCCTCCCCAGTCCCCAGGCGGAGAAACG--GAGTCCTCGTGG
GGTCAGGATCCCATCGCCAGTCCTAGA--GCAGCTGTGTGGCTCTGGGGGAGGCTGGGAG
GA--GAATGGTAGT---GGGGAGGGGGCCCCACGGTG-CCTCCCTG-CC-----------
------------------------------------------------------------
------------C--TCC-------------------------------------CATGA
CC-T--GCCA----CCCTGCACAA------------------------------------
------------------------------------------------------------
------------------------------------------------------------
------------------------------------------------------------
------------------------------------------------------------
----------------------------------------------------------AC
AG----------------------------------------------------------
------------------------------------------------------------
------------------------------------------------------------
------------------------------------------------------------
------------------------------------------------------------
------------------------------------------------------------
---------------------------
>EF370959.1_Elanus_caeruleus/1-406
-------------GT----------GAGCCGGGACCTGGG-G-----CAT-----GGGGA
GG------------------------------CTCTCGGTGGGGTCAGGTAC--------
-------TGGGTGTACTGGGGGTCTGGGCTTGG-------------GGGTTGCCAAGACA
CCCCCCCCCCCGAGCCCCTGGGAGCAGGCTGCAGGTGGGGGG------------------
------------------------------------------------------------
------------------------------------------------------------
--------------------------------CCCCTCATCCTGGCATCTGCCAAGCAAC
CGGTCT------------CTCCAGGGGAGA-CCTGGTTCCCAAACGGTTTTTGGGAAG--
-------------------ACGCTCCCCGTCCTCGCTGA-------ACCCTGGCAAAGCG
CCTCGTGGTCCAGTTCTGCTCCAGCTCCCTCC----------------------------
-------------------------------------------------------CTGCC
CCTAGGATCTGTGTCCCCTTCCAGCTCTTCCCCAGGCTGAGGAATGGAGAGTCCTCCCGG
CGTCCCGATCCCGTTGCCAGTCCCGCC--GCAGCTGGGTGGCTCTGGGGGAGGCCGGCAG
AA----------------------------------------------------------
------------------------------------------------------------
------------------------------------------------------------
----------------CTGCACAA------------------------------------
------------------------------------------------------------
------------------------------------------------------------
------------------------------------------------------------
------------------------------------------------------------
----------------------------------------------------------AC
AG----------------------------------------------------------
------------------------------------------------------------
------------------------------------------------------------
------------------------------------------------------------
------------------------------------------------------------
------------------------------------------------------------
---------------------------
>EF370959.1_Elanus_caeruleus/1-424
-------------CC----------GTGCTCGGACCTGGC--------------------
------------------------------------------------------------
------------------------------------------------------------
------------------------------------------------------------
------------------------------------------------------------
------------------------------------------------------------
------------------------------------------------------------
------------------------------------------------------------
------------------------------------------------------------
------------------------------------------------------------
------------------------------------------------------------
----------------------CCCGGG----------CAAAGC-------GCCTTCCCC
GAGGACACAGGTCCCTCGGCCCCTTGCTGGGCATGTCCTGCGTGGGG-----------AC
CGCTGGTCC-AGGCTGGGGGGGGGCCGGTGGTGTGGGCTGG-CTCCTGTGCCCCC-CCCC
AGCCCCTTCCCAG----------CTTTCTCTCTCTCTCTCCCCCCCCGCAGTTGAGCCCA
AGGTAAGGGTCTCCCCTA-------------------------------------TGCAG
TCAAGCTCCC--TGCCCCAAACCA------------------------------------
------------------------------------------------------------
------------------------------------------------------------
------------------------------------------------------------
------------------------------------------------------------
----------------------------------------------------------AC
AGGCTGGTTTGCTACGTGACGGGATTCTACCCAGCGGAGATCGAGGTGAAGTGGTTCAAG
AACGGGCAGGAGGAGATGGAGCACGTGGTATCCACAGACATGATCCAGAACGGAGACTGG
ACCTACCAGCTGTTGGTGATGCTGGAAACCACCCCGCAGCGTGGGGATACTTACACCTGC
CAG---------------------------------------------------------
------------------------------------------------------------
------------------------------------------------------------
---------------------------
>EF370960.1_Gypaetus_barbatus/1-379
-------------GT----------GAGCTCAGAGCCGGG-G-----CAC-----GGGGA
GG------------------------------GTGTTGGTGGGGTTGGCTCCCACACGTG
CCCT---GGCAGGCACTGGGGGTCTG-----GG---------GTTGGGGCCCCCTAGCCC
CTGGGACCACCCTGCAGGTGGGGGAGGGCTGCCCCCACCGAA------------------
------------------------------------------------------------
------------------------------------------------------------
--------------------------------TCCCTCGTCCTGTCGTCTGTCCTCCGCG
GGCCCTGGGAGCACCGGGCTCCTGGTGAGA-CCCGGTTGCCAAAC--GGTTTGGGGGA--
------------------------------------------------------------
------------------------------------------------------------
------------------------------------------------------------
---------------------------------GGGAGGAGAAACG--GAGTCCTCGCGG
GGTCCGGATCCCATTGCCAGTCCTAGC--GCAGCTGTGTGCCTCTGGGGGAGGCTGGGAG
GA--GAACGGTGGT---GGGGAGGGGGCCCCACGGTG-CCTCCCTG-CC-----------
------------------------------------------------------------
------------C--TCC-------------------------------------CATGA
CC-T--GCCC----CCCTGCACAA------------------------------------
------------------------------------------------------------
------------------------------------------------------------
------------------------------------------------------------
------------------------------------------------------------
----------------------------------------------------------AC
AG----------------------------------------------------------
------------------------------------------------------------
------------------------------------------------------------
------------------------------------------------------------
------------------------------------------------------------
------------------------------------------------------------
---------------------------
>EF370960.1_Gypaetus_barbatus/1-416
-------------CC----------GTGCTTGGGCCTGGC--------------------
------------------------------------------------------------
------------------------------------------------------------
------------------------------------------------------------
------------------------------------------------------------
------------------------------------------------------------
------------------------------------------------------------
------------------------------------------------------------
------------------------------------------------------------
------------------------------------------------------------
------------------------------------------------------------
----------------------CCCGGG----------CAGAGCCCCTGCGCCCTTCCAC
GAGGACGCGAGTCCCTCGCCCCCTTGCTGGGCACGTCCTGCGTGGGG-----------AC
CGCTGGTCC-AGGCTGGGGGCCGCC-----CCGCA-GGTGG-CCCCTGGGCTCTC---CC
AGCCCCTTGCCAT----------CTCTCTCTCGCTCT-CCCC------CAGTTGAGCCCA
AGGTGAGGGTCTCCCCCA-------------------------------------TGCAG
TCGAGCTCCC--TGCCCCAGACCA------------------------------------
------------------------------------------------------------
------------------------------------------------------------
------------------------------------------------------------
------------------------------------------------------------
----------------------------------------------------------AC
AGGCTGGTTTGCTACGTGACGGGGTTTTACCCCGCGGAGATTGAGGTGAAGTGGTTCAAG
AACGGGCAGGAGGAGACGGAGCACGTGGTGTCCACGGACATGATCCAGAACGGAGACTGG
ACCTACCAGGTGCTGGTGATGCTGGAAACCACCCCGCAGCGCGGGGACACCTACGTGTGC
CAG---------------------------------------------------------
------------------------------------------------------------
------------------------------------------------------------
---------------------------
>EF370961.1_Harpyhaliaetus_coronatus/1-377
-------------GT----------GAGCTCAGAGCCGGG-G-----CAC-----GGGGA
GG------------------------------GTGTTGGTGGGGCTGGATCCCACACATG
TCCTGAGGGCAGGTACTGGGGGTCTG-----GG---------GTTGGGG-----------
-----------------GCCGCTGAGGGCTGCCCCCACCGAA------------------
------------------------------------------------------------
------------------------------------------------------------
--------------------------------TCCCTCGTCCTGTCGTCTGTCCTCTGCG
GGCCCTGGGAGCAGCGGGCTCCAGGTGAGA-CCCGGTTCCCAAAC--GGTTTGGGGATGA
T------------------GCT-CCCCGC-CCTCGCTGA--------ACCCCGGGAAGCG
CCTCTTGGCCCGGTTCTGCTCTGGCTCCCTCC----------------------------
-------------------------------------------CGCCCCTCCCTTCCCCT
GGGCTCTGTCCCCTCCGGCTCTCCCCAGT-------CGGAGAAACG--GAGTCCTGGCGG
GGTCAGGATCCCATCTCCAGTCGTAGC--GCAGCTGAGTGGCTCTG--------------
------------------------------------------------------------
------------------------------------------------------------
------------------------------------------------------------
------------------------------------------------------------
------------------------------------------------------------
------------------------------------------------------------
------------------------------------------------------------
------------------------------------------------------------
------------------------------------------------------------
------------------------------------------------------------
------------------------------------------------------------
------------------------------------------------------------
------------------------------------------------------------
------------------------------------------------------------
------------------------------------------------------------
---------------------------
>EF370961.1_Harpyhaliaetus_coronatus/1-416
-------------CC----------GTGCTTGGGCCTGGC--------------------
------------------------------------------------------------
------------------------------------------------------------
------------------------------------------------------------
------------------------------------------------------------
------------------------------------------------------------
------------------------------------------------------------
------------------------------------------------------------
------------------------------------------------------------
------------------------------------------------------------
------------------------------------------------------------
----------------------CCCAGG----------CAAAGCCCCTGCGCCCTTCCAC
GAGGACGCAAGTCCCTCGCCACCTCGCTGGGCACGTCCTGCGT-GGG-----------AC
CGCTGGTCC-AGGCTGGGGGCCGGC-----GCGCAGGGTGG-CCCCTGGGGTCTG---CC
AGCCCCTTGCCAG----------CTCTCTCTCGCTCT-CCCC------CAGTTGAGCCCA
AGGTGAGGGTCTCCCCCA-------------------------------------TGCAG
TCGAGCTCCC--TGCCCCAGACCA------------------------------------
------------------------------------------------------------
------------------------------------------------------------
------------------------------------------------------------
------------------------------------------------------------
----------------------------------------------------------AC
AGGCTGGTTTGCTACGTGACGGGGTTTTACCCCGCGGAGATTGAGGTGAAGTGGTTCAAG
AACGGGCAGGAGGAGACGGAGCACGTGGTGTCCACGGACATGATCCAGAACGGAGACTGG
ACCTACCAGGTGCTGGTGATGCTGGAAACCACCCCGCAGCGCGGGGACACCTACGCGTGC
CAG---------------------------------------------------------
------------------------------------------------------------
------------------------------------------------------------
---------------------------
>EF370962.1_Hieraaetus_pennatus/1-225
-------------GT----------GAGCTCAGAGC------------------------
-----------------------------------------------------ACACGTG
------------------------------------------------------------
------------------------------------------------------------
------------------------------------------------------------
------------------------------------------------------------
------------------------------------------------------------
---------------------CAGGTGAGA-CCCGGTTCCCAAAC--GGTTTGGGGATGA
T------------------GCT-CCCCGC-CCTCCCAGT--------CCCC---------
------------------------------------------------------------
------------------------------------------------------------
---------------------------------AGGTGGAGAAACG--GAGTCCTCGCGG
GGTCAGGATCCCATCGCCAGTCCTAGT--GCAGCTGTGTGGCTCTGGGGGAGGCTGGGAG
GA--GAATGGTGGT---GGGGAGGGGGCCCCACGGTG-----------T-----------
------------------------------------------------------------
------------C--TCC-------------------------------------CATGA
CC-T--GCCA----CCCTGCACAA------------------------------------
------------------------------------------------------------
------------------------------------------------------------
------------------------------------------------------------
------------------------------------------------------------
----------------------------------------------------------AC
AG----------------------------------------------------------
------------------------------------------------------------
------------------------------------------------------------
------------------------------------------------------------
------------------------------------------------------------
------------------------------------------------------------
---------------------------
>EF370962.1_Hieraaetus_pennatus/1-417
-------------CT----------GTGCTTGGGCCTGGC--------------------
------------------------------------------------------------
------------------------------------------------------------
------------------------------------------------------------
------------------------------------------------------------
------------------------------------------------------------
------------------------------------------------------------
------------------------------------------------------------
------------------------------------------------------------
------------------------------------------------------------
------------------------------------------------------------
----------------------CCCAGG----------CAAAGCCCCTGCGCCCTTCCAC
GAGGACGCGAGTCCCTCGCCCCCTCGCCGGGCACGTCCTGCGTGGGG-----------AC
CGCTGGTCC-AGGCTGGGGGCCGGC-----GCGCAGGGTGG-CCCCTGGGCTCTG---CC
AGCCCCTTGCCAG----------CTCTGTCTCGCTCT-CCCG------CAGTTGAGCCCA
AGGTGAGGGTCTCCCCCA-------------------------------------TGCAG
TCGAGCTCCC--TGCCCCAGACCA------------------------------------
------------------------------------------------------------
------------------------------------------------------------
------------------------------------------------------------
------------------------------------------------------------
----------------------------------------------------------AC
AGGCTGGTTTGCTACGTGACGGGGTTTTACCCTGCGGAGATTGAGGTGAAGTGGTTCAAG
AACGGGCAGGAGGAGACGGAGCACGTGGTGTCCACGGACATGATCCAGAACGGAGACTGG
ACCTACCAGGTGCTGGTGATGCTGGAAACCACCCCGCAGCACGGGGACACCTACATGTGC
CAG---------------------------------------------------------
------------------------------------------------------------
------------------------------------------------------------
---------------------------
>EF370963.1_Milvus_milvus/1-419
-------------CC----------GTGCTTGGGCCTGGC--------------------
------------------------------------------------------------
------------------------------------------------------------
------------------------------------------------------------
------------------------------------------------------------
------------------------------------------------------------
------------------------------------------------------------
------------------------------------------------------------
------------------------------------------------------------
------------------------------------------------------------
------------------------------------------------------------
----------------------CCCGGG----------CAAAGCCCCTGCGCCCTTCCAC
CAGGACGCGAGTCCCTCACCCCCTCGCTGGGCACGTCCTGCGTGGAG-----------AC
CGCTGGTCCGAGGGTGGGGGCTGGC-----GTGCAGGGTGG-CCCCTGGGGTCTG---CC
AGCCCCTTGCCAG----------CTCTCTCTCGCTCTCCCCC------CAGTTGAGCCCA
AGGTGAGGGTCTCCCCCA-------------------------------------TGCAG
TCGAGCTCCC--TGCCCCAGACCA------------------------------------
------------------------------------------------------------
------------------------------------------------------------
------------------------------------------------------------
------------------------------------------------------------
----------------------------------------------------------AC
AGGCTGGTTTGCTACGTGACGGGGTTTTACCCCGCGGAGATTGAGGTGAAGTGGTTCAAG
AACGGGCAGGAGGAGACGGAGCACGTGGTGTCCACGGACATGATCCAGAACGGAGACTGG
ACCTACCAGGTGCTGGTGATGCTGGAAACCACCCCGCAGCGCGGGGACACCTACGTGTGC
CAG---------------------------------------------------------
------------------------------------------------------------
------------------------------------------------------------
---------------------------
>EF370963.1_Milvus_milvus/1-471
-------------GT----------GAGCTCAGAGCCGGG-G-----CAC-----GGGCA
GG------------------------------GTGTTGGTGGGGCTGGATCCCACACGTG
TCCTGAGGGCGGGTAGTGGGGGTCTG-----GG---------GCTGGGG-----------
----------------GGCCGCTGAGGGCTGCCCCCACCGAA------------------
------------------------------------------------------------
------------------------------------------------------------
--------------------------------TCCCTCGTCCTGTCGTCTGTCCTCCGCG
GGCCCTGGGAGCAGCGGGCTCCAGGTGAGA-CCCGGTTCCCAAAC--GGTTTGGGGATGA
T------------------GCT-CCCCGC-CCTCGCTGA--------ACCCCGGGAAGCG
CCTCTTGGCCCGGTTCTGCTCTGGCTCCCTCC----------------------------
-------------------------------------------TGCCCCTCCCTTCCCCT
GGGCTCTGTCCCCTCCAGCTCTCCCCAGTGCCCAGGCGGAGAAACG--GAGTCCTTGCGG
GGTCAGGATCCCATCTCCAGTCCTAGC--GCAGCTGTGTGGCTCTGGGGGAGGCTGGGAG
GA--GAATGGTGGT---GGGGAGGGAGCCCCACGGTG-CCTCCCTG-CC-----------
------------------------------------------------------------
------------C--TCC-------------------------------------CATGA
CC-T--GCCG----CCCTGCACAA------------------------------------
------------------------------------------------------------
------------------------------------------------------------
------------------------------------------------------------
------------------------------------------------------------
----------------------------------------------------------AC
AG----------------------------------------------------------
------------------------------------------------------------
------------------------------------------------------------
------------------------------------------------------------
------------------------------------------------------------
------------------------------------------------------------
---------------------------
>EF370964.1_Neophron_percnopterus/1-299
-------------CC----------GTGCTTGGGCCTGGC--------------------
------------------------------------------------------------
------------------------------------------------------------
------------------------------------------------------------
------------------------------------------------------------
------------------------------------------------------------
------------------------------------------------------------
------------------------------------------------------------
------------------------------------------------------------
------------------------------------------------------------
------------------------------------------------------------
----------------------CCCGGG----------CAAAGCCCTTGCGCCCTTCCAC
GAGGACGCGAGTCCCTTGCCCCCTCGCTGGGCACGTCCCACGTGGGG-----------AC
CGCTCATC----------------------------------------------------
------------------------------------------------------------
------------------------------------------------------------
------------TGCCCCAGACCA------------------------------------
------------------------------------------------------------
------------------------------------------------------------
------------------------------------------------------------
------------------------------------------------------------
----------------------------------------------------------AC
AGGCTGGTTTGCTACGTGACGGGGTTTTACCCCGCGGAGATTGAGGTGAAGTGGTTCAAG
AACGGGCAGGAGGAGACGGAGCACGTGGTGTCCACGGACATGATCCAGAACGGAGACTGG
ACCTACCAGGTGCTGGTGATGCTGGAAACCACCCCGCAGCGCGGGGACACCTACGTGTGC
CAG---------------------------------------------------------
------------------------------------------------------------
------------------------------------------------------------
---------------------------
>EF370964.1_Neophron_percnopterus/1-303
-------------GT----------GAGCTCA----------------------------
------------------------------------------------------------
------------------------------------------------------------
------CCACCCTGCAGGTGGGGGAGGGCTGCCCCCACCGAA------------------
------------------------------------------------------------
------------------------------------------------------------
--------------------------------TCCCTCGTCCTGTCGTCTGTCCTCCGCG
GGCCCTGGGAGCACCGGGCTCCTGGTGAGA-CCCGGTTCCCAAAC--GGTTTGGGGGAGA
T------------------GCT-CCCCGC-CCTCCCAGT--------CCCC---------
------------------------------------------------------------
------------------------------------------------------------
--------------------------------------AGGAAACG--GAGTCCTCGCGG
GGTCCGGATCCCATCGCCAGTCCTAGC--GCAGCTGTGTGGCTCTGGGGGAGGCTGGGAG
GA--GAATGGTGGT---GGGGAGGGGGCCCCACGGTG-CCTCCCTG-CC-----------
------------------------------------------------------------
------------C--TCC-------------------------------------CATGA
CC-T--GCCC----CCCTGCACAA------------------------------------
------------------------------------------------------------
------------------------------------------------------------
------------------------------------------------------------
------------------------------------------------------------
----------------------------------------------------------AC
AG----------------------------------------------------------
------------------------------------------------------------
------------------------------------------------------------
------------------------------------------------------------
------------------------------------------------------------
------------------------------------------------------------
---------------------------
>EF370965.1_Pandion_haliaetus/1-328
-------------GT----------GAGCTCAGACCCGTG-G-----CAT-----GGGGA
GG------------------------------GTGTTGGTGGGGATGGATCCCACGCGTG
CCCT---GGCAGGTAGTGGGTGTCTG-----GGGCCACTGA-GAGGCCCCCCCCAAGGCC
CGGGGACCACCCTGCAGGCGGGGGAGGGCTGCCCCCACCGAA------------------
------------------------------------------------------------
------------------------------------------------------------
--------------------------------TCCCTCGTCCTGCCGTCTGTCCTCCGCG
GGGCCTGGGAGCAGCGGGCTCCAGGTGAGA-CCCGGTTCCCAAAC--A------------
------------------------------------------------------------
------------------------------------------------------------
------------------------------------------------------------
------------------------------------------------------------
------------------------AGC--GCAGCTGTGTGGCTCTGGGGGAGGCTGGGAG
GA--GAATGGCGAT---GGGGAGGGGGCTGCACGGTG-CCTCCCTG-CC-----------
------------------------------------------------------------
------------C--TCC-------------------------------------CATGA
CC-T--GCCT----CCCTGCACGA------------------------------------
------------------------------------------------------------
------------------------------------------------------------
------------------------------------------------------------
------------------------------------------------------------
----------------------------------------------------------AC
AG----------------------------------------------------------
------------------------------------------------------------
------------------------------------------------------------
------------------------------------------------------------
------------------------------------------------------------
------------------------------------------------------------
---------------------------
>EF370965.1_Pandion_haliaetus/1-362
-------------CC----------ATGCTTGGGCCTGGC--------------------
------------------------------------------------------------
------------------------------------------------------------
------------------------------------------------------------
------------------------------------------------------------
------------------------------------------------------------
------------------------------------------------------------
------------------------------------------------------------
------------------------------------------------------------
------------------------------------------------------------
------------------------------------------------------------
----------------------CCCGGG----------CAAAACCCCTGCGCCCTT----
------------------------------------------------------------
--CTGGTCC-AGGCTGGGGGCCGGC-----CCCCAGGGTGG-CCCCTGGGCTTTG---CC
AGCCCCTTCCCAG----------CTCTCTCTTGCTCT-CCCC------CAGTTCAGCCCA
AGGTGAGGGTCTCCCCAA-------------------------------------TGCAG
TCGAGCTCCC--TGCCCCAGACCA------------------------------------
------------------------------------------------------------
------------------------------------------------------------
------------------------------------------------------------
------------------------------------------------------------
----------------------------------------------------------AC
AGGCTGGTTTGCTACGTGACGGGGTTCTACCCCGCGGAGATTGAGGTGAAGTGGTTCACG
AACGGGCAGGAGGAGACGGAGCGCGTGGTGTCCACGGACATGATCCAGAACAGAGACTGG
ACCTACCAGGTGCTGGTGATGCTGGAAACCACGCCGCAGCATGGGGACACCTACGTGTGC
CAC---------------------------------------------------------
------------------------------------------------------------
------------------------------------------------------------
---------------------------
>EF370966.1_Gyps_africanus/1-352
-------------GT----------GAGCTCAGAGCCGGG-G-----CAC-----GGGGA
GG------------------------------GTGTTGGTGGGGTTGGATCCCACACGTG
CCCT---GGCAGGTACTGGGGGTCTG-----GG---------GTTGGGGC----------
-----------------GCTGCTGAGGGCTGCCCCCACCGAA------------------
------------------------------------------------------------
------------------------------------------------------------
--------------------------------TCCCTCGTCCTGTCGTCCGTCCTCCGCA
GGCCCTGGGAGCAACAGACTCCAGGTGACA-CCTGGTTCCCAAAC--GGTTTGGGGAT--
------------------------------------------------------------
------------------------------------------------------------
------------------------------------------------------------
---------------------------------AGGCGGAGAAACG--GAGTCCCCGCGG
GGTCAGGATCCCATCTCCAGTCCTGGC--GCAGCTGTGTGGCTCTGGGGGAGGCTGGGAG
GA--GAATGGCGGT---GGGGAGGGGGCCCCACGGTG-CCTCCCTG-CC-----------
------------------------------------------------------------
------------C--TCC-------------------------------------CATGA
CC-T--GCCG----CCCTGCACAA------------------------------------
------------------------------------------------------------
------------------------------------------------------------
------------------------------------------------------------
------------------------------------------------------------
----------------------------------------------------------AC
AG----------------------------------------------------------
------------------------------------------------------------
------------------------------------------------------------
------------------------------------------------------------
------------------------------------------------------------
------------------------------------------------------------
---------------------------
>EF370966.1_Gyps_africanus/1-380
-------------CT----------GTGCTTGGGCCTGGC--------------------
------------------------------------------------------------
------------------------------------------------------------
------------------------------------------------------------
------------------------------------------------------------
------------------------------------------------------------
------------------------------------------------------------
------------------------------------------------------------
------------------------------------------------------------
------------------------------------------------------------
------------------------------------------------------------
----------------------CCCGGG----------GAAAGCCCCTGCGCCCTTCCAT
GAGGACGCGAGTCCCTTGCCCCCTCGCTGGGCACGTCCTGCGTGGGG-----------AC
CGCTGGTCC-AGGCTGGGGGCCGGC-----GCGCGGGCTGGCCCCCTGG-----------
-----------------------------------------C------CAGTTGAGCCCA
AGGTGAGGGTCTCCCCCA-------------------------------------TGCAG
TCGAGCTCCC--TGCCCCAGACCA------------------------------------
------------------------------------------------------------
------------------------------------------------------------
------------------------------------------------------------
------------------------------------------------------------
----------------------------------------------------------AC
AGGCTGGTTTGCTACGTGACGGGGTTTTACCCCGCGGAGATTGAGGTGAAGTGGTTCAAG
AACGGGCAGGAGGAGACGGAGCACGTGGTGTCCACGGACATGATCCAGAACGGAGACTGG
ACCTACCAGGTGCTGGTGATGCTGGAAACCACCCCGCAGCACGGGGACACCTACGTGTGC
CAG---------------------------------------------------------
------------------------------------------------------------
------------------------------------------------------------
---------------------------
>EF370967.1_Gyps_africanus/1-352
-------------GT----------GAGCTCAGAGCCGGG-G-----CAC-----GGGGA
GG------------------------------GTGTTGGTGGGGTTGGATCCCACACGTG
CCCT---GGCAGGTACTGGGGGTCTG-----GG---------GTTGGGGC----------
-----------------GCTGCTGAGGGCTGCCCCCACCGAA------------------
------------------------------------------------------------
------------------------------------------------------------
--------------------------------TCCCTCGTCCTGTCGTCCGTCCTCCGCA
GGCCCTGGGAGCAACAGACTCCAGGTGACA-CCTGGTTCCCAAAC--GGTTTGGGGAT--
------------------------------------------------------------
------------------------------------------------------------
------------------------------------------------------------
---------------------------------AGGCGGAGAAACG--GAGTCCCCGCGG
GGTCAGGATCCCATCTCCAGTCCTGGT--GCAGCTGTGTGGCTCTGGGGGAGGCTGGGAG
GA--GAATGGTGGT---GGGGAGGGGGCCCCACGGTG-CCTCCCTG-CC-----------
------------------------------------------------------------
------------C--TCC-------------------------------------CATGA
CC-T--GCCG----CCCTGCACAA------------------------------------
------------------------------------------------------------
------------------------------------------------------------
------------------------------------------------------------
------------------------------------------------------------
----------------------------------------------------------AC
AG----------------------------------------------------------
------------------------------------------------------------
------------------------------------------------------------
------------------------------------------------------------
------------------------------------------------------------
------------------------------------------------------------
---------------------------
>EF370967.1_Gyps_africanus/1-380
-------------CC----------GTGCTTGGGCCTGGC--------------------
------------------------------------------------------------
------------------------------------------------------------
------------------------------------------------------------
------------------------------------------------------------
------------------------------------------------------------
------------------------------------------------------------
------------------------------------------------------------
------------------------------------------------------------
------------------------------------------------------------
------------------------------------------------------------
----------------------CCCAGG----------GAAAGCCCCTGCGCCCTTCCAT
GAGGACGCGAGTCCCTTGCCCCCTCGCTGGGCACGTCCTGCGTGGGG-----------AC
CGCTGGTCC-AGGCTGGGGGCCGGC-----GCGCAGGCTGGCCCCCTGG-----------
-----------------------------------------C------CAGTTGAGCCCA
AGGTGAGGGTCTCCCCCA-------------------------------------TGCAG
TCGAGCTCCC--TGCCCCAGACCA------------------------------------
------------------------------------------------------------
------------------------------------------------------------
------------------------------------------------------------
------------------------------------------------------------
----------------------------------------------------------AC
AGGCTGGTTTGCTACGTGACGGGGTTTTACCCCGCGGAGATTGAGGTGAAGTGGTTCAAG
AACGGGCAGGAGGAGACGGAGCACGTGGTGTCCACGGACATGATCCAGAACGGAGACTGG
ACCTACCAGGTGCTGGTGATGCTGGAAACCACTCCGCAGCACGGGGACACCTACGTGTGC
CAG---------------------------------------------------------
------------------------------------------------------------
------------------------------------------------------------
---------------------------
>EF370968.1_Gyps_africanus/1-280
-------------GT----------GAGCTCAGAGCCGGG-G-----CAC-----GGGGA
GG------------------------------GTGTTGGTGGGGTTGGATCCCACACGTG
CCCT---GGCAGGTACTGGGGGTCTG-----GG---------GTTGGGGC----------
-----------------GCTGCTGAGGGCTGCCCCCACCGAA------------------
------------------------------------------------------------
------------------------------------------------------------
--------------------------------TCCCTCGTCCTGTCGTCCGCCCTCCGCA
GGCCCTGGGAGCAACAGACTCCAGGTGACA-CCTGGTTCCCAAAC--GGTTTGGGGAT--
------------------------------------------------------------
------------------------------------------------------------
------------------------------------------------------------
---------------------------------AGGCGGAGAAACG--GAGTCCCCGCGG
GGTCAGGA----------------------------------------------------
---------------------------CCCCACGGTG-CCTCCCTG-CC-----------
------------------------------------------------------------
------------C--TCC-------------------------------------CATGA
CC-T--GCCG----CCCTGCACAA------------------------------------
------------------------------------------------------------
------------------------------------------------------------
------------------------------------------------------------
------------------------------------------------------------
----------------------------------------------------------AC
AG----------------------------------------------------------
------------------------------------------------------------
------------------------------------------------------------
------------------------------------------------------------
------------------------------------------------------------
------------------------------------------------------------
---------------------------
>EF370968.1_Gyps_africanus/1-380
-------------CC----------GTGCTTGGGCCTGGC--------------------
------------------------------------------------------------
------------------------------------------------------------
------------------------------------------------------------
------------------------------------------------------------
------------------------------------------------------------
------------------------------------------------------------
------------------------------------------------------------
------------------------------------------------------------
------------------------------------------------------------
------------------------------------------------------------
----------------------CCCAGG----------GAAAGCCCCTGCGCCCTTCCAT
GAGGACGCGAGTCCCTTGCCCCCTCGCTGGGCACGTCCTGCGTGGGG-----------AC
CGCTGGTCC-AGGCTGGGGGCCGGC-----GCGCAGGCTGGCCCCCTGG-----------
-----------------------------------------C------CAGTTGAGCCCA
AGGTGAGGGTCTCCCCCA-------------------------------------TGCAG
TCGAGCTCCC--TGCCCCAGACCA------------------------------------
------------------------------------------------------------
------------------------------------------------------------
------------------------------------------------------------
------------------------------------------------------------
----------------------------------------------------------AC
AGGCTGGTTTGCTACGTGACGGGGTTTTACCCCGCGGAGATTGAGGTGAAGTGGTTCAAG
AACGGGCAGGAGGAGACGGAGCACGTGGTGTCCACGGACATGATCCAGAACGGAGACTGG
ACCTACCAGGTGCTGGTGATGCTGGAAACCACCCCGCAGCACGGGGACACCTACGTGTGC
CAG---------------------------------------------------------
------------------------------------------------------------
------------------------------------------------------------
---------------------------
>EF370969.1_Gyps_africanus/1-329
-------------GT----------GAGCTCAGAGCC-----------------------
------------------------------------------------------------
------------------------------------------------------------
-------------------------------CCCCCACCGAA------------------
------------------------------------------------------------
------------------------------------------------------------
--------------------------------TCCCTCGTCCTGTCGTCCGTCCTCCGCA
GGCCCTGGGAGCAACAGACTCCAGGTGACA-CCTGGTTCCCAAAC--GGTTTGGGGATGA
T------------------CCT-CCCCAC-CCTCACTGA--------ACCCCGGGAAGCG
CCTCTTGGCCCAGCTCTGCTCTGGCTCCCTCC----------------------------
-------------------------------------------TGCCC------------
--------------------------------------GAGAAACG--GAGTCCCCGCGG
GGTCAGGATCCCATCTCCAGTCCTGGT--GCAGCTGTGTGGCTCTGGGGGAGGCTGGGAG
GA--GAATGGCGGT---GGGGAGGGGGCCCCACGGTG-CCTCCCTG-CC-----------
------------------------------------------------------------
------------C--TCC-------------------------------------CATGA
CC-T--GCCG----CCCTGCACAA------------------------------------
------------------------------------------------------------
------------------------------------------------------------
------------------------------------------------------------
------------------------------------------------------------
----------------------------------------------------------AC
AG----------------------------------------------------------
------------------------------------------------------------
------------------------------------------------------------
------------------------------------------------------------
------------------------------------------------------------
------------------------------------------------------------
---------------------------
>EF370969.1_Gyps_africanus/1-380
-------------CT----------GTGCTTGGGCCTGGC--------------------
------------------------------------------------------------
------------------------------------------------------------
------------------------------------------------------------
------------------------------------------------------------
------------------------------------------------------------
------------------------------------------------------------
------------------------------------------------------------
------------------------------------------------------------
------------------------------------------------------------
------------------------------------------------------------
----------------------CCCGGG----------GAAAGCCCCTGCGCCCTTCCAT
GAGGACGCGAGTCCCTTGCCCCCTCGCTGGGCACGTCCTGCGTGGGG-----------AC
CGCTGGTCC-AGGCTGGGGGCCGGC-----GCGCGGGCTGGCCCCCTGG-----------
-----------------------------------------C------CAGTTGAGCCCA
AAGTGAGGGTCTCCCCCA-------------------------------------TGCAG
TCGAGCTCCC--TGCCCCAGACCA------------------------------------
------------------------------------------------------------
------------------------------------------------------------
------------------------------------------------------------
------------------------------------------------------------
----------------------------------------------------------AC
AGGCTGGTTTGCTACGTGACGGGGTTTTACCCCGCGGAGATTGAGGTGAAGTGGTTCAAG
AACGGGCAGGAGGAGACGGAGCACGTGGTGTCCACGGACATGATCCAGAACGGAGACTGG
ACCTACCAGGTGCTGGTGATGCTGGAAACCACCCCGCAGCACGGGGACACCTACGTGTGC
CAG---------------------------------------------------------
------------------------------------------------------------
------------------------------------------------------------
---------------------------
>EF370970.1_Gyps_africanus/1-258
-------------GT----------GAGCTCAGAGCCGGG--------------------
------------------------------------------------------------
------------------------------------------------------------
------------------------------------------------------------
------------------------------------------------------------
------------------------------------------------------------
------------------------------------------------------------
-------------ACAGACTCCAGGTGACA-CCTGGTTCCCAAAC--GGTTTGGGGATGA
T------------------CCT-CCCCAC-CCTCACTGA--------ACCCCGGGAAGCG
CCTCTTGGCCCAGTTCTGCTCTCGCTCCCTCC----------------------------
-------------------------------------------TGCCCCTCCCTTCCCCT
GGGCTCTGGCCCCTCCAGCTCTCCCAAGTCCCCAGGCGGAGAAACG--GAGTCCCCGCGG
GGACAGGA----------------------------------------------------
---------------------------CCCCACGGTG-CCTCCCTG-CC-----------
------------------------------------------------------------
------------C--TCC-------------------------------------CATGA
CC-T--GCCG----CCCTGCACAA------------------------------------
------------------------------------------------------------
------------------------------------------------------------
------------------------------------------------------------
------------------------------------------------------------
----------------------------------------------------------AC
AG----------------------------------------------------------
------------------------------------------------------------
------------------------------------------------------------
------------------------------------------------------------
------------------------------------------------------------
------------------------------------------------------------
---------------------------
>EF370970.1_Gyps_africanus/1-380
-------------CC----------GTGCTTGGGCCTGGC--------------------
------------------------------------------------------------
------------------------------------------------------------
------------------------------------------------------------
------------------------------------------------------------
------------------------------------------------------------
------------------------------------------------------------
------------------------------------------------------------
------------------------------------------------------------
------------------------------------------------------------
------------------------------------------------------------
----------------------CCCAGG----------GAAGGCCCCTGCGCCCTTCCAT
GAGGATGCGAGTCCCTTGCCCCCTCGCTGGGCACGTCCTGCGTGGGG-----------AC
CGCTGGTCC-AGGCTGGGGGCCGGC-----GCACAGGCTGGCCCCCTGG-----------
-----------------------------------------C------CAGTTGAGCCCA
AGGTGAGGGTCTCCCCCA-------------------------------------TGCAG
TCGAGCTCCC--TGCCCCAGACCA------------------------------------
------------------------------------------------------------
------------------------------------------------------------
------------------------------------------------------------
------------------------------------------------------------
----------------------------------------------------------AC
AGGCTGGTTTGCTACGTGACGGGGTTTTACCCCGCGGAGATTGAGGTGAAGTGGTTCAAG
AACGGGCAGGAGGAGACGGAGCACGTGGTGTCCACGGACATGATCCAGAACGGAGACTGG
ACCTACCAGGTGCTGGTGATGCTGGAAACCACCCCGCAGCACGGGGACACCTACGTGTGC
CAG---------------------------------------------------------
------------------------------------------------------------
------------------------------------------------------------
---------------------------
>EF370971.1_Gyps_africanus/1-258
-------------GT----------GAGCTCAGAGCCGGG--------------------
------------------------------------------------------------
------------------------------------------------------------
------------------------------------------------------------
------------------------------------------------------------
------------------------------------------------------------
------------------------------------------------------------
-------------ACAGACTCCAGGTGACA-CCTGGTTCCCAAAC--GGTTTGGGGATGA
T------------------CCT-CCCCAC-CCTCACTGA--------ACCCCGGGAAGCG
CCTCTTGGCCCAGTTCTGCTCTCGCTCCCTCC----------------------------
-------------------------------------------TGCCCCTCCCTTCCCCT
GGGCTCTGGCCCCTCCAGCTCTCCCAAGTCCCCAGGCGGAGAAACG--GAGTCCCCGCGG
GGACAGGA----------------------------------------------------
---------------------------CCCCACGGTG-CCTCCCTG-CC-----------
------------------------------------------------------------
------------C--TCC-------------------------------------CATGA
CC-T--GCCG----CCCTGCACGA------------------------------------
------------------------------------------------------------
------------------------------------------------------------
------------------------------------------------------------
------------------------------------------------------------
----------------------------------------------------------AC
AG----------------------------------------------------------
------------------------------------------------------------
------------------------------------------------------------
------------------------------------------------------------
------------------------------------------------------------
------------------------------------------------------------
---------------------------
>EF370971.1_Gyps_africanus/1-380
-------------CT----------GTGCTTGGGCCTGGC--------------------
------------------------------------------------------------
------------------------------------------------------------
------------------------------------------------------------
------------------------------------------------------------
------------------------------------------------------------
------------------------------------------------------------
------------------------------------------------------------
------------------------------------------------------------
------------------------------------------------------------
------------------------------------------------------------
----------------------CCCGGG----------GAAAGCCCCTGCGCCCTTCCAT
GAGGATGCGAGTCCCTTGCCCCCTCGCTGGGCACGTCCTGCGTGGGG-----------AC
CGCTGGTCC-AGGCTGGGGGCCGGC-----GCACAGGCTGGCCCCCTGG-----------
-----------------------------------------C------CAGTTGAGCCCA
AGGTGAGGGTCTCCCCCA-------------------------------------TGCAG
TCGAGCTCCC--TGCCCCAGACCA------------------------------------
------------------------------------------------------------
------------------------------------------------------------
------------------------------------------------------------
------------------------------------------------------------
----------------------------------------------------------AC
AGGCTGGTTTGCTACGTGACGGGGTTTTACCCCGCGGAGATTGAGGTGAAGTGGTTCAAG
AACGGGCAGGAGGAGACGGAGCACGTGGTGTCCACGGACATGATCCAGAACGGAGACTGG
ACCTACCAGGTGCTGGTGATGCTGGAAACCACCCCGCAGCACGGGGACACCTACGTGTGC
CAG---------------------------------------------------------
------------------------------------------------------------
------------------------------------------------------------
---------------------------
>EF370972.1_Gyps_africanus/1-280
-------------GT----------GAGCTCAGAGCCGGG-G-----CAC-----GGGGA
GG------------------------------GTGTTGGTGGGGTTGGATCCCACACGTG
CCCT---GGCAGGTACTGGGGGTCTG-----GG---------GTTGGGGC----------
-----------------GCTGCTGAGGGCTGCCCCCACCGAA------------------
------------------------------------------------------------
------------------------------------------------------------
--------------------------------TCCCTCGTCCTGTCGTCCGTCCTCCGCA
GGCCCTGGGAGCAAAAGACTCCAGGTGACA-CCTGGTTCCCAAAC--AGTTTGGGGAT--
------------------------------------------------------------
------------------------------------------------------------
------------------------------------------------------------
---------------------------------AGGCGGAGAAACG--GAGTCCCCGCGG
GGTCAGGA----------------------------------------------------
---------------------------CCCCACAGTG-CCTCCCTG-CC-----------
------------------------------------------------------------
------------C--TCC-------------------------------------CATGA
CC-T--GCCG----CCCTGCACAA------------------------------------
------------------------------------------------------------
------------------------------------------------------------
------------------------------------------------------------
------------------------------------------------------------
----------------------------------------------------------AC
AG----------------------------------------------------------
------------------------------------------------------------
------------------------------------------------------------
------------------------------------------------------------
------------------------------------------------------------
------------------------------------------------------------
---------------------------
>EF370972.1_Gyps_africanus/1-379
-------------CC----------ATGCTTGGGCCCGGC--------------------
------------------------------------------------------------
------------------------------------------------------------
------------------------------------------------------------
------------------------------------------------------------
------------------------------------------------------------
------------------------------------------------------------
------------------------------------------------------------
------------------------------------------------------------
------------------------------------------------------------
------------------------------------------------------------
----------------------CCCGGG----------GAAAGCCCCTGCGCCCTTCCAT
GAGGACGCGAGTCCCTTGCCCCCTCGCTGGGCACGTCCTGCGTGGGG-----------AC
CGCTGGTCC-AGGCTGGGGGCCGGC-----ACGCGGGCTGG-CCCCTGG-----------
-----------------------------------------C------CAGTTGAGCCCA
AGGTGAGGGTCTCCCCCA-------------------------------------TACAG
TCGAGCTCCC--TGCCCCAGACCA------------------------------------
------------------------------------------------------------
------------------------------------------------------------
------------------------------------------------------------
------------------------------------------------------------
----------------------------------------------------------AC
AGGCTGGTTTGCTACGTGACGGGGTTTTACCCCGCGGAGATTGAGGTGAAGTGGTTCAAG
AACGGGCAGGAGGAGACGGAGCACGTGGTGTCCACGGACATGATCCAGAACGGAGACTGG
ACCTACCAGGTGCTGGTGATGCTGGAAACCACCCCGCAGCACGGGGACACCTACGTGTGC
CAG---------------------------------------------------------
------------------------------------------------------------
------------------------------------------------------------
---------------------------
>EF370973.1_Gyps_africanus/1-352
-------------GT----------GAGCTCAGAGCCGGG-G-----CAC-----GGGGA
GG------------------------------GTGTTGGTGGGGTTGGATCCCACACGTG
CCCT---GGCAGGTACTGGGGGTCTG-----GG---------GTTGGGGC----------
-----------------GCTGCTGAGGGCTGCCCCCACCAAA------------------
------------------------------------------------------------
------------------------------------------------------------
--------------------------------TCCCTCGTCCTGTCGTCCGTCCTCCGCA
GGCCCTGGGAGCAAAAGACTCCAGGTGACA-CCTGGTTCCCAAAC--AGTTTGGGGAT--
------------------------------------------------------------
------------------------------------------------------------
------------------------------------------------------------
---------------------------------AGGCGGAGAAACG--GAGTCCCCGCGG
GGTCAGGATCCCATCTCCTGTCCTGGC--GCAGCTGTGTGGCTCTGGGGGAGGCTGGGAG
GA--GAATGGTGGT---GGGGAGGGGGCCCCACAGTG-CCTCCCTG-CC-----------
------------------------------------------------------------
------------C--TCC-------------------------------------CATGA
CC-T--GCCG----CCCTGCACAA------------------------------------
------------------------------------------------------------
------------------------------------------------------------
------------------------------------------------------------
------------------------------------------------------------
----------------------------------------------------------AC
AG----------------------------------------------------------
------------------------------------------------------------
------------------------------------------------------------
------------------------------------------------------------
------------------------------------------------------------
------------------------------------------------------------
---------------------------
>EF370973.1_Gyps_africanus/1-380
-------------CC----------GTGCTTGAGCCTGGC--------------------
------------------------------------------------------------
------------------------------------------------------------
------------------------------------------------------------
------------------------------------------------------------
------------------------------------------------------------
------------------------------------------------------------
------------------------------------------------------------
------------------------------------------------------------
------------------------------------------------------------
------------------------------------------------------------
----------------------CCCAGG----------GAAGGCCCCTGCGCCCTTCCAT
GAGGACGCGAGTCCCTTGCCCCCTCGCTGGGCACGTCCTGCGTGGGG-----------AC
CGCTGGTCC-AGGCTGGGGGCCGGC-----GCGCAGGCTGGCCCCCTGG-----------
-----------------------------------------C------CAGTTGAGCCCA
AGGTGAGGGTCTCCCCCA-------------------------------------TGCAG
TCGAGCTCCC--TGCCCCAGACCA------------------------------------
------------------------------------------------------------
------------------------------------------------------------
------------------------------------------------------------
------------------------------------------------------------
----------------------------------------------------------AC
AGGCTGGTTTGCTACGTGACGGGGTTTTACCCCGCGGAGATTGAGGTGAAGTGGTTCAAG
AACGGGCAGGAGGAGACGGAGCACGTGGTGTCCACGGACATGATCCAGAACGGAGACTGG
ACCTACCAGGTGCTGGTGATGCTGGAAACCACCCCGCAGCACGGGGACACCTACGTGTGC
CAG---------------------------------------------------------
------------------------------------------------------------
------------------------------------------------------------
---------------------------
>EF370974.1_Gyps_africanus/1-280
-------------GT----------GAGCTCAGAGCCGGG-G-----CAC-----GGGGA
GG------------------------------GTGTTGGTGGGGTTGGATCCCGCACGTG
CCCT---GGCAGGTACTGGGGGTCTG-----GG---------GTTGGGGC----------
-----------------GCTGCTGAGGGCTGCCCCCACCGAA------------------
------------------------------------------------------------
------------------------------------------------------------
--------------------------------TCCCTCGTCCTGTCGTCCGTCCTCCGCA
GGCCCTGGGAGCAACAGACTCCAGGTGACA-CCTGGTTCCCAAAC--GGTTTGGGGAT--
------------------------------------------------------------
------------------------------------------------------------
------------------------------------------------------------
---------------------------------AGGCGGAGAAACG--GAGTCCCCGCGG
GGTCAGGA----------------------------------------------------
---------------------------CCCCACAGTG-CCTCCCTG-CC-----------
------------------------------------------------------------
------------C--TCC-------------------------------------CATGA
CC-T--GCCG----CCCTGCACAA------------------------------------
------------------------------------------------------------
------------------------------------------------------------
------------------------------------------------------------
------------------------------------------------------------
----------------------------------------------------------AC
AG----------------------------------------------------------
------------------------------------------------------------
------------------------------------------------------------
------------------------------------------------------------
------------------------------------------------------------
------------------------------------------------------------
---------------------------
>EF370974.1_Gyps_africanus/1-380
-------------CT----------GTGCTTGGGCCTGGC--------------------
------------------------------------------------------------
------------------------------------------------------------
------------------------------------------------------------
------------------------------------------------------------
------------------------------------------------------------
------------------------------------------------------------
------------------------------------------------------------
------------------------------------------------------------
------------------------------------------------------------
------------------------------------------------------------
----------------------CCCGGG----------GAAAGCCCCTGCGCCCTTCCAT
GAGGACGCGAGTCCCTTGCCCCCTCGCTGGGCACGTCCTGCGTGGGG-----------AC
CGCTGGTCC-AGGCTGGGGGCCGGC-----GCGCGGGCTGGCCCCCTGG-----------
-----------------------------------------C------CAGTTGAGCCCA
AGGTGAGGGTCTCCCCCA-------------------------------------TGCAG
TCGAGCTCCC--TGCCCCAGACCA------------------------------------
------------------------------------------------------------
------------------------------------------------------------
------------------------------------------------------------
------------------------------------------------------------
----------------------------------------------------------AC
AGGCTGGTTTGCTACGTGACGGGGTTTTACCCCGCGGAGATTGAGGTGAAGTGGTTCAAG
AACGGGCAGGAGGAGACGGAGCACATGGTGCCCACGGACATGATCCAGAACGGAGACTGG
ACCTACCAGGTGCTGGTGATGCTGGAAACCACCCCGCAGCACGGGGACACCTACGTGTGC
CAG---------------------------------------------------------
------------------------------------------------------------
------------------------------------------------------------
---------------------------
>EF370975.1_Gyps_coprotheres/1-298
-------------GT----------GAGCTCAGAGCCGGG-G-----CAC-----GGGGA
GG------------------------------GTGTTGGTGGGGTTGGATCCCACACGTG
CCCT---GGCAGGTACTGGGGGTCTG-----GG---------GTTGGGGC----------
-----------------GCTGCTGAGGGCTGCCCCCATCGAA------------------
------------------------------------------------------------
------------------------------------------------------------
--------------------------------TCCCTCGTCCTGTCGTCCGTCCTCCGCA
GGCCCTGGGAGCAACAGAGTCCAGGTGACA-CCTGGTTCCCAAAC--GGTTTGGGGATGA
T------------------CCT-CCCCAC-CCTCACTGA--------ACCCCGGGAAGC-
------------------------------------------------------------
------------------------------------------------------------
---------------------------------AGGCAGAGAAACA--GAGTCCCCGCGG
GGTCAGGA----------------------------------------------------
---------------------------CCCCACGGTG-CCTCCCTG-CC-----------
------------------------------------------------------------
------------C--TCC------------------------------------------
-----------------TGCACAA------------------------------------
------------------------------------------------------------
------------------------------------------------------------
------------------------------------------------------------
------------------------------------------------------------
----------------------------------------------------------AC
AG----------------------------------------------------------
------------------------------------------------------------
------------------------------------------------------------
------------------------------------------------------------
------------------------------------------------------------
------------------------------------------------------------
---------------------------
>EF370975.1_Gyps_coprotheres/1-379
-------------CC----------GTGCTTGGGCCTGGC--------------------
------------------------------------------------------------
------------------------------------------------------------
------------------------------------------------------------
------------------------------------------------------------
------------------------------------------------------------
------------------------------------------------------------
------------------------------------------------------------
------------------------------------------------------------
------------------------------------------------------------
------------------------------------------------------------
----------------------CCCGGG----------GAAAGCCCCTGTGCCCTTCCAT
GAGGACGCGAGTCCCTTGCCCCCTCGCTGGGCACGTCCTGCGTGGGG-----------AC
CGCTGGCCC-AGGCTGGGGGCCAGT-----GCAGAGACTGG-TCCCTGG-----------
-----------------------------------------C------CAGTTGAGCCCA
AGGTGAGGGTCTCCCCCA-------------------------------------TGCAG
TCGAGCTCCC--TGCCCCAGACCA------------------------------------
------------------------------------------------------------
------------------------------------------------------------
------------------------------------------------------------
------------------------------------------------------------
----------------------------------------------------------AC
AGGCTGGTTTGCTACGTGACGGGGTTTTACCCTGCGGAGATTGAGGTGAAGTGGTTCAAG
AACGGGCAGGAGGAGACGGAGCACGTGGTGTCCACGGACATGATCCAGAACGGAGACTGG
ACCTACCAGGTGCTGGTGATGCTGGAAACCACCCCGCAGCACGGGGACACCTACATGTGC
CAG---------------------------------------------------------
------------------------------------------------------------
------------------------------------------------------------
---------------------------
>EF370977.1_Gyps_coprotheres/1-298
-------------GT----------GAGCTCAGAGCCGGG-G-----CAC-----GGGGA
GG------------------------------GTGTTGGTGGGGTTGGATCCCACACGTG
CCCT---GGCAGGTACTGGGGGTCTG-----GG---------GTTGGGGC----------
-----------------GCTGCTGAGGGCTGCCCCCATCGAA------------------
------------------------------------------------------------
------------------------------------------------------------
--------------------------------TCCCTCGTCCTGTCGTCCGTCCTCCGCA
GGCCCTGGGAGCAACAGAGTCCAGGTGACA-CCTGGTTCCCAAAC--GGTTTGGGGATGA
T------------------CCT-CCCCAC-CCTCACTGA--------ACCCCGGGAAGC-
------------------------------------------------------------
------------------------------------------------------------
---------------------------------AGGCAGAGAAACA--GAGTCCCCGCGG
GGTCAGGA----------------------------------------------------
---------------------------CCCCACGGTG-CCTCCCTG-CC-----------
------------------------------------------------------------
------------C--TCC------------------------------------------
-----------------TGCACAA------------------------------------
------------------------------------------------------------
------------------------------------------------------------
------------------------------------------------------------
------------------------------------------------------------
----------------------------------------------------------AC
AG----------------------------------------------------------
------------------------------------------------------------
------------------------------------------------------------
------------------------------------------------------------
------------------------------------------------------------
------------------------------------------------------------
---------------------------
>EF370977.1_Gyps_coprotheres/1-379
-------------CC----------GTGCTTGGGCCTGGC--------------------
------------------------------------------------------------
------------------------------------------------------------
------------------------------------------------------------
------------------------------------------------------------
------------------------------------------------------------
------------------------------------------------------------
------------------------------------------------------------
------------------------------------------------------------
------------------------------------------------------------
------------------------------------------------------------
----------------------CCCGGG----------GAAAGCCCCTGTGCCCTTCCAT
GAGGACGCGAGTCCCTTGCCCCCTCGCTGGGCACGTCCTGCGTGGGG-----------AC
CGCTGGCCC-AGGCTGGGGGCCAGT-----GCAGAGACTGG-TCCCTGG-----------
-----------------------------------------C------CAGTTGAGCCCA
AGGTGAGGGTCTCCCCCA-------------------------------------TGCAG
TCGAGCTCCC--TGCCCCAGACCA------------------------------------
------------------------------------------------------------
------------------------------------------------------------
------------------------------------------------------------
------------------------------------------------------------
----------------------------------------------------------AC
AGGCTGGTTTGCTACGTGACGGGGTTTTACCCTGCGGAGATTGAGGTGAAGTGGTTCAGG
AACGGGCAGGAGGAGACGGAGCACGTGGTGTCCACGGACATGATCCAGAACGGAGACTGG
ACCTACCAGGTGCTGGTGATGCTGGAAACCACCCCGCAGCACGGGGACACCTACATGTGC
CAG---------------------------------------------------------
------------------------------------------------------------
------------------------------------------------------------
---------------------------
>EF370978.1_Gyps_coprotheres/1-280
-------------GT----------GAGCTCAGAGCCGGG-G-----CAC-----GGGGA
GG------------------------------GTGTTGGTGGGGTTGGATCCCACACGTG
CCCT---GGCAGGTACTGGGGGTCTG-----GG---------GTTGGGGC----------
-----------------GCTGCTGAGGGCTGCCCCCACCGAA------------------
------------------------------------------------------------
------------------------------------------------------------
--------------------------------TCCCTCGTCCTGTCGTCCGTCCTCGGCA
GGCCCTGGGAGCAACAGAGTCCAGGTGACA-CCTGGTTCCCAAAC--GGTTTGGGGAT--
------------------------------------------------------------
------------------------------------------------------------
------------------------------------------------------------
---------------------------------AGGCGGAGAAACA--GAGTCCCCACAG
GGTCAGGA----------------------------------------------------
---------------------------CCCCACGGTG-CCTCCCTG-CC-----------
------------------------------------------------------------
------------C--TCC-------------------------------------CATGA
CC-T--GCCG----CCCTGCACAA------------------------------------
------------------------------------------------------------
------------------------------------------------------------
------------------------------------------------------------
------------------------------------------------------------
----------------------------------------------------------AC
AG----------------------------------------------------------
------------------------------------------------------------
------------------------------------------------------------
------------------------------------------------------------
------------------------------------------------------------
------------------------------------------------------------
---------------------------
>EF370978.1_Gyps_coprotheres/1-379
-------------CC----------GTGCTTGGGCCTGGC--------------------
------------------------------------------------------------
------------------------------------------------------------
------------------------------------------------------------
------------------------------------------------------------
------------------------------------------------------------
------------------------------------------------------------
------------------------------------------------------------
------------------------------------------------------------
------------------------------------------------------------
------------------------------------------------------------
----------------------CCCGGG----------GAAAGCCCCTGTGCCCTTCCAT
GAGGACGCGAGCCCCTTGCCCCCTCGCTGGGCACGTCCTGCGTGGGG-----------AC
CGCTGGCCC-AGGCTGGGGGCCAGT-----GCAGAGACTGG-TCCCTGG-----------
-----------------------------------------C------CAGTTGAGCCCA
AGGTGAGGGTCTCCCCCA-------------------------------------TGCAG
TCGAGCTCCC--TGCCCCAGACCA------------------------------------
------------------------------------------------------------
------------------------------------------------------------
------------------------------------------------------------
------------------------------------------------------------
----------------------------------------------------------AC
AGGCTGGTTTGCTACGTGACGGGGTTTTACCCTGCGGAGATTGAGGTGAAGTGGTTCAAG
AACGGGCAGGAGGAGACGGAGCACGTGGTGTCCACGGACATGATCCAGAACGGAGACTGG
ACCTACCAGGTGCTGGTGATGCTGGAAACCACCCCGCAGCACGGGGACACCTACATGTGC
CAG---------------------------------------------------------
------------------------------------------------------------
------------------------------------------------------------
---------------------------
>EF370979.1_Tyto_alba/1-203
-------------GT----------GAGCTTGCTGG------------------------
------------------------------------------------------------
------------------------------------------------------------
------------------------------------------------------------
------------------------------------------------------------
------------------------------------------------------------
------------------------------------------------------------
------------------------------------------------GTTTGGGGGAGA
T------------------GGTCCCCCCC---TTGCTGA--------ACCCCAGAAATAA
CTTTCTGGCTCCG-----------------------------------------------
------------------------------------------------------------
-----------------------------------CCAGCGAGAGT--TCAAGCTCTCAA
GGGCAGGATCACAGCATCAGCCCTATG--GCGGCTGTGGGGGGACAGTGTGGAT------
------------------GGGGGGGGGCTCCACAGTG-CCTCCCTG-CC-----------
------------------------------------------------------------
------------C--CCC-------------------------------------CATGA
CC-G--ACCT----CCCTATGCAA------------------------------------
------------------------------------------------------------
------------------------------------------------------------
------------------------------------------------------------
------------------------------------------------------------
----------------------------------------------------------AC
AG----------------------------------------------------------
------------------------------------------------------------
------------------------------------------------------------
------------------------------------------------------------
------------------------------------------------------------
------------------------------------------------------------
---------------------------
>EF370979.1_Tyto_alba/1-285
-------------CG----------GTGCCGGGGCACGGC--------------------
------------------------------------------------------------
------------------------------------------------------------
------------------------------------------------------------
------------------------------------------------------------
------------------------------------------------------------
------------------------------------------------------------
------------------------------------------------------------
------------------------------------------------------------
------------------------------------------------------------
------------------------------------------------------------
----------------------CCCGCGCAGCCCCAAGCAAAGCCCCTGTGCCCT-----
------------------------------------------------------------
------------------------------------------------------------
-------------------------------------------------------GCCCT
GAGCGAGGGTCTTCCCCA-------------------------------------TGGAG
TCGAGCTCCC--AGCCCCAGACCA------------------------------------
------------------------------------------------------------
------------------------------------------------------------
------------------------------------------------------------
------------------------------------------------------------
----------------------------------------------------------AC
AGGCTGGTTTGCGCCGTGATGGATTTCTACCCCGCGGAGGTGGAGGTGAAGTGGTTCAAG
AACGGGCAGGAGGAGACGGAGCGCGTGGTGTCCACGGACGTGATCCAGAACGGGGACTGG
ACCTACCAGGTGCTGGTGATGCTGGAAACCACCCCGCAGCGCGGGGACACCTACGCGTGC
CAG---------------------------------------------------------
------------------------------------------------------------
------------------------------------------------------------
---------------------------
>EF370980.1_Bubo_bubo/1-267
-------------GT----------GAGCTCAGAGCCCCG-G-----CAC-----GGGGA
GG------------------------------CTGTTGGTGGGGATGGGCCCCCCC-GTG
GCCC--------------------------------------------------------
------------------------------------------------------------
------------------------------------------------------------
------------------------------------------------------------
---------------------------------------------------------GGG
GGGCTCTGGGGTGGGGGGTGCTGCGTG------------------------TGGGGGAGA
C------------------GCTCTCCCCA-------------------------------
------------------------------------------------------------
------------------------------------------------------------
---------------------------GTGCCCAGGCTGGGAACTG--GCGCCCT--GGG
GGGCAGGATCCCAGTGCCGGCCCTATG--GCGGCTGTGGGGCTGTGGGGCCGGCCGGGAG
GA--GGCTGGGGAT---GGGGAGGGGGCTCCCCGGTG-CCTCCCTGCCCCCCC-GTGAC-
------------------------------------------------------------
------------------------------------------------------------
---G--GCCT----GTCTGCCCAC------------------------------------
------------------------------------------------------------
------------------------------------------------------------
------------------------------------------------------------
------------------------------------------------------------
----------------------------------------------------------AC
AG----------------------------------------------------------
------------------------------------------------------------
------------------------------------------------------------
------------------------------------------------------------
------------------------------------------------------------
------------------------------------------------------------
---------------------------
>EF370980.1_Bubo_bubo/1-291
-------------CC----------GTGCTGGGGCAGGCC--------------------
------------------------------------------------------------
------------------------------------------------------------
------------------------------------------------------------
------------------------------------------------------------
------------------------------------------------------------
------------------------------------------------------------
------------------------------------------------------------
------------------------------------------------------------
------------------------------------------------------------
------------------------------------------------------------
----------------------CCCGGGCAGCCCCCAGCAAAGCCCCTGCGCCCTTCCCT
GAGGGCGCGAGTCCCTCGGCCCCTCCCTGGGCACGTCCTGCGTGGGG-------------
------------------------------------------------------------
-------------------------------------------------------AGCAX
AGGTGAGGGTCACCCCCA-------------------------------------TGCAG
TCAAGCTCCC--TGCCCCAGACCA------------------------------------
------------------------------------------------------------
------------------------------------------------------------
------------------------------------------------------------
------------------------------------------------------------
----------------------------------------------------------AG
AGGCTGGCTTGCTACGTGACGGGGTTTTACCCGGCGG-----------------------
-----------------------CGTGGCATCCACGGACATGATCCAGAATGGAGACTGG
ACCTACCAGGTGCTGGTGATGCTGGAAGCCACCCCGCAGCGCGGGGACACCTACACGTGC
CAG---------------------------------------------------------
------------------------------------------------------------
------------------------------------------------------------
---------------------------
>EF370981.1_Otus_scops/1-360
-------------GT----------GAGCTCAGAGCCCCG-G-----CAC-----GGGGG
GG------------------------------CTGTTGGTGGGGACGGGCCCCCCC-GTG
CCGC--------------------------------------------------------
------------------------------------------------------------
------------------------------------------------------------
------------------------------------------------------------
---------------------------------------------------------GGG
GGGCTCTGGGGTGGG-GGTGCTGCGTG------------------------TGGGGGAGA
C------------------GCTCCCCCCGCTGCTGC-----------AGCCCAGGAGCAG
CCTCTGGGCTCAGCTGTGCCCCGGCCCCCTCC----------------------------
--------------------------------------------TG-CCCCCCTTCCCCG
GGGCTCTGTGCCCCCCAGCTCCGCCCAGTGCCCAGGCTGAGAACTG--GCGGCCT--GGG
GGGCAGGATCCCAGCGCCGGCCCTATG--GCGGCTGTGGGGCTGTGGGGCCGGCCGGGAG
GA--GGCTGGGGAT---GGGGAGGGGGCTCCCCGGGG-CCTCCCTGCCCCCCC-GTGAC-
------------------------------------------------------------
------------------------------------------------------------
---G--GCCT----CCCTGCACAC------------------------------------
------------------------------------------------------------
------------------------------------------------------------
------------------------------------------------------------
------------------------------------------------------------
----------------------------------------------------------AC
AG----------------------------------------------------------
------------------------------------------------------------
------------------------------------------------------------
------------------------------------------------------------
------------------------------------------------------------
------------------------------------------------------------
---------------------------
>EF370981.1_Otus_scops/1-441
-------------CC----------GTGCTGGGGCAGGGC--------------------
------------------------------------------------------------
------------------------------------------------------------
------------------------------------------------------------
------------------------------------------------------------
------------------------------------------------------------
------------------------------------------------------------
------------------------------------------------------------
------------------------------------------------------------
------------------------------------------------------------
------------------------------------------------------------
----------------------CCCGGGCAGCCCCCAGCAAAGCCCCTGCGCCCTTCCCT
GGGGGCGCGAGTCCCTCGGCCCCTCCCCGGGCACGTCCTGCGTGGGGAGCACAGGGCCAG
CGCTGGGCC-CGGCTGGGGGCAGGC-----GTGCGGGGCGG-CCCCGGGGCTCTGTGCCC
GGCCCCGGCCCAG----------CGCCCTCCCGCTCT-CTCC------CAGTGCCGCCCA
AGGTGAGGGTCGCCCCCG-------------------------------------TGCAG
TCGAGCTCCC--TGCCCCAGACCG------------------------------------
------------------------------------------------------------
------------------------------------------------------------
------------------------------------------------------------
------------------------------------------------------------
----------------------------------------------------------AC
AGGCTGGCTTGCTACGTGACGGGCTTCTACCCGGCGGAGATCGAGGTGAAGTGGTTCCAG
AACGGGCGGGAGGAGACGGAGCGCGTGGTGTCCACGGACGTGATCCAGAACGGAGACTGG
ACCTACCAGGTGCTGGTGATGCTGGAAACCACCCCGCAGCGCGGGGACACCTACACGTGC
CAG---------------------------------------------------------
------------------------------------------------------------
------------------------------------------------------------
---------------------------
>EF370982.1_Strix_aluco/1-187
-------------GT----------GAGCTCAGAGCCCCG-G-----CAC-----GGGGA
GG------------------------------CTGTTGGTGGGGATGGGCCCCCCC-GTG
TCCC--------------------------------------------------------
------------------------------------------------------------
------------------------------------------------------------
------------------------------------------------------------
---------------------------------------------------------G-G
GGGCTCTGGGGTGTGGGGTGCTGCGTG------------------------TGGGGGAGA
C------------------ACTCTTCCC--------------------------------
------------------------------------------------------------
------------------------------------------------------------
-------------------------CAGTGCCCAGATTGAGATCTG--GCACCGT--GGG
GGGCAGGATACCAGCACTGGCCCTATG--GCGGCTGTGGGGCTGT---------------
------------------------------------------------------------
------------------------------------------------------------
------------------------------------------------------------
----------------------AC------------------------------------
------------------------------------------------------------
------------------------------------------------------------
------------------------------------------------------------
------------------------------------------------------------
----------------------------------------------------------AC
AG----------------------------------------------------------
------------------------------------------------------------
------------------------------------------------------------
------------------------------------------------------------
------------------------------------------------------------
------------------------------------------------------------
---------------------------
>EF370982.1_Strix_aluco/1-441
-------------CC----------GTGCTGGGGCAGGGC--------------------
------------------------------------------------------------
------------------------------------------------------------
------------------------------------------------------------
------------------------------------------------------------
------------------------------------------------------------
------------------------------------------------------------
------------------------------------------------------------
------------------------------------------------------------
------------------------------------------------------------
------------------------------------------------------------
----------------------CCCGGGCAGCCCCCAGCAAAGCCCCTGCGCCCTTCCCT
GAGGGCGCGAGTCCCTCGGCCCCTCCCTGGGCACGTCCTGCGTGGGGAGCACAGGGCCAG
CGCTGGGCC-AGGCTGGGGGCAGGC-----GTGCGGGGCGG-CCCCGGGGCTCTGTCCCC
AGCCGCGGCCCAG----------CGCCCTCCCGCTCT-CTCC------CAGTTCAGCCCA
AGGTGAGGGTCTACCCCG-------------------------------------TGCAG
TCGAGCTCCC--TGCCCCAGATCG------------------------------------
------------------------------------------------------------
------------------------------------------------------------
------------------------------------------------------------
------------------------------------------------------------
----------------------------------------------------------AC
AGGCTGGCTTGCTACGTGACGGGCTTTTACCCGGCGCAGATCGAGGTGAAGTGGTTCCAG
AACGGGCGGGAGGAGACGGAGCGCGTGGTGTCCACGGACGTGATCCCCAACGGAGACTGG
ACCTACCAGGTGCTGGTGATGCTGGAAACCACCCCGCAGCGCGGGGACACCTACACGTGC
CAG---------------------------------------------------------
------------------------------------------------------------
------------------------------------------------------------
---------------------------
>EF370983.1_Asio_otus/1-350
-------------GT----------GAGCTCAGAGCCCCG-G-----CAC-----GGGGA
GG------------------------------CTGTTGGTGGGGATGGGCCCCCC--ATG
GCCT--------------------------------------------------------
------------------------------------------------------------
------------------------------------------------------------
------------------------------------------------------------
---------------------------------------------------------GGG
GGGCTCCTGGGTGGG-------------------------------------GGGGGAGA
C------------------GCTCCCCTCGCCACTGC-----------AGCCCAGGAGCAG
CCTCTGGGCTCAGCTGTGCCCCGGCTCCCTCC----------------------------
--------------------------------------------TGCCCCCCCTTCCCCG
GGGCTCTGTCCCCCCCAGCTCTCCCCAGTGCCCAGGCTGAGAACTG--GCGCCCT--GGG
GGGCAGGATGCCAGCGCCGGCCCTATG--GCGGCTGTGGGGCTGTGGGGCCGGCCGGGAG
GAGGGGCTGGGGAT---GGGGAGGGGGCTCCTTGGTG-GATCCCTGCCCCCCC-GTGAC-
------------------------------------------------------------
------------------------------------------------------------
---G--GCCT----CCCTGCCCAC------------------------------------
------------------------------------------------------------
------------------------------------------------------------
------------------------------------------------------------
------------------------------------------------------------
----------------------------------------------------------AC
AG----------------------------------------------------------
------------------------------------------------------------
------------------------------------------------------------
------------------------------------------------------------
------------------------------------------------------------
------------------------------------------------------------
---------------------------
>EF370983.1_Asio_otus/1-441
-------------CC----------GTGCTGGGGCAGGGC--------------------
------------------------------------------------------------
------------------------------------------------------------
------------------------------------------------------------
------------------------------------------------------------
------------------------------------------------------------
------------------------------------------------------------
------------------------------------------------------------
------------------------------------------------------------
------------------------------------------------------------
------------------------------------------------------------
----------------------CCCGCGCAGCCCCCAGCAAAGCCCCTGCGCCCTTCCCT
GAGGGCGCGAGTCCCTCGCCCCCTCCCTGGGCACGTCCTGCGTGGGGAGCACAGGGCCAG
CGCTGGGCC-AGGCTGGGGGCAGGC-----GTGTGGGGTGG-CCCCGGGGCTCTGTCCCC
AGCCGCGGCCCAG----------CGCCCTCCCGCTCT-CTCC------CAGTTCAGCCCA
AGGTGAGGGTCGCCCCCG-------------------------------------TGCAG
TCGAGCTCCC--TGCCCCAGACCG------------------------------------
------------------------------------------------------------
------------------------------------------------------------
------------------------------------------------------------
------------------------------------------------------------
----------------------------------------------------------AC
AGGCTGGCTTGCTACGTGACGGGCTTTTACCCGGCGGAGATCGAGGTGAAGTGGTTCCAG
AACGGGCGGGAGGAGACGGAGCGCGTGGTGTCCACGGACGTGATCCAGAACGGAGACTGG
ACCTACCAGGTGCTGGTGATGCTGGAAACCACCCCGCAGCGCGGGGACACCTACACGTGC
CAG---------------------------------------------------------
------------------------------------------------------------
------------------------------------------------------------
---------------------------
>EF370984.1_Athene_noctua/1-364
-------------GT----------GAGCCCGGAGCCCCG-G-----CAC-----GGGGA
GG------------------------------CTGTTGGTGGGGATGGGCCCCCCC-GTC
GCCC--------------------------------------------------------
------------------------------------------------------------
------------------------------------------------------------
------------------------------------------------------------
---------------------------------------------------------GGG
GGGCTCTGGGGCGGGGGGTGCTGCGTG------------------------TGGGGGAGA
C------------------GCTCCCCCCGCTGCTGC-----------AGCCCAGGAGCAG
CCTCTGGGCTCAGCTGTGCCCCGGCTCCCTCC----------------------------
--------------------------------------------TGCCCCCCCTTCCCCG
GGGCTCTGTCCCCCCCAGCTCTCCCCAGTGCCCAGGCTGGGAACTG--GCGCCCT--GGG
GGGCAGGATCCCAGCGCCGGCCCTATG--GCGGCTGTGGGGCTGTGGGGCCGGCCGGGAG
GAGGGGCTGGGGAT---GGGGAGGGGGCTCCCCGGTG-CCTCCCTGCCCCCCC-GTGAC-
------------------------------------------------------------
------------------------------------------------------------
---G--GCCT----CCCTGCACAC------------------------------------
------------------------------------------------------------
------------------------------------------------------------
------------------------------------------------------------
------------------------------------------------------------
----------------------------------------------------------AC
AG----------------------------------------------------------
------------------------------------------------------------
------------------------------------------------------------
------------------------------------------------------------
------------------------------------------------------------
------------------------------------------------------------
---------------------------
>EF370984.1_Athene_noctua/1-441
-------------CC----------GTGCTGGGGCAGGGC--------------------
------------------------------------------------------------
------------------------------------------------------------
------------------------------------------------------------
------------------------------------------------------------
------------------------------------------------------------
------------------------------------------------------------
------------------------------------------------------------
------------------------------------------------------------
------------------------------------------------------------
------------------------------------------------------------
----------------------CCCGGGCAGCCCCCAACAAAGCCCCTGCGCCCTTCCCT
GGGGGCGCGAGTCCCTCGGCCCCTCCCCGGGCACGTCCTGCGTGGGGAGCACAGGGCCAG
CGCTGGGCC-CGGCTGGGGGCAGGC-----GTGCGGGGCGG-CCCCGGGGCTCTGTGCCC
GGCCCCGGCCCAG----------CGCCCTCCCGCTCT-CTCC------CAGTGCCGCCCA
AGGTGAGGGTCGCCCCCG-------------------------------------TGCAG
TCGAGCTCCC--TGCCCCAGACCG------------------------------------
------------------------------------------------------------
------------------------------------------------------------
------------------------------------------------------------
------------------------------------------------------------
----------------------------------------------------------AC
AGGCTGGCTTGCTACGTGACGGGCTTCTACCCGGCGGAGATCGAGGTGAAGTGGTTCCAG
AACGGGCGGGAGGAGACGGAGCGCGTGGTGTCCACGGACGTGATCCAGAACGGGGACTGG
ACCTACCAGGTGCTGGTGATGCTGGAAACCACCCCGCAGCGCGGGGACACCTACACGTGC
CAG---------------------------------------------------------
------------------------------------------------------------
------------------------------------------------------------
---------------------------
>EF370985.1_Falco_peregrinus/1-303
-------------GC----------TCCGTGCGGCTGGC-----------------GGGA
GA------------------------------GGGGTGATGGGGAGAGGGGTGAT-----
---------GGGGTGAGGGGTGATTGGTGATGGGGAGAGGGATGATGGGGTGAGGGATGA
TGGGGTGATGGGGTGAGGGGTG--------------------------------------
------------------------------------------------------------
------------------------------------------------------------
------------------------------------------------------------
----------------------------------------------------------AG
G-----------------------------------------------------------
------------------------------------------------------------
------------------------------------------------------------
-------------------------------GATGATGGGGTGAT--------GGGTGAT
GGGGTGAGGGGTGATGGGGAGGGGGGTGATGGGGAGAGGGGTGATGGGGTGAGGGGTGAT
GGGG-----------------GGGGGTCTCCGCCACG-CCTCCCTGCCTTCCCCAGCCA-
------------------------------------------TGCCTGGGGCACCTGGGG
AGGGGGAGCCCAG--CAC-------------------------------------CCTGA
CC-C--GCCT----CCCTGTACAA------------------------------------
------------------------------------------------------------
------------------------------------------------------------
------------------------------------------------------------
------------------------------------------------------------
----------------------------------------------------------AC
AG----------------------------------------------------------
------------------------------------------------------------
------------------------------------------------------------
------------------------------------------------------------
------------------------------------------------------------
------------------------------------------------------------
---------------------------
>EF370985.1_Falco_peregrinus/1-341
-------------CC----------ACGCTCTGC--------------------------
------------------------------------------------------------
------------------------------------------------------------
------------------------------------------------------------
------------------------------------------------------------
------------------------------------------------------------
------------------------------------------------------------
------------------------------------------------------------
------------------------------------------------------------
------------------------------------------------------------
------------------------------------------------------------
--------------------------------------TAGACCCCCTGCGCCCTCCC--
-------------------------------TGTGTCCACCCAGGGCGGTTG--------
-GGGGGTGGCAGGGTGGGGGGGTGT-----GCGTGTGTCCCCCCTCCGAGCTCCCCCCTT
TTTTTT-----------CCTCCCACCTTTCTTCTCTCCCCCCATCC--------------
------------------------------------------------------------
-------CCC--TGCCGCAGATCG------------------------------------
------------------------------------------------------------
------------------------------------------------------------
------------------------------------------------------------
------------------------------------------------------------
----------------------------------------------------------AC
AGGTTGGTGTGTGCCGTGATGGATTATTACCCGGCGGAGATCGAGGTGAAATGGTTTAAA
AACGGGCAGGAGGAAACGGAGCGGGTGGTCTCCACCGACGTGATCCAAAACGGAGACTGG
ACCTACCAGGTCCTGGTGATGCTGGAAACCACCCCGCAACGCGGCGACGTCTACACGTGC
CAG---------------------------------------------------------
------------------------------------------------------------
------------------------------------------------------------
---------------------------
>EF370986.1_Falco_naumanni/1-404
-------------CC----------ACGCTTGC---------------------------
------------------------------------------------------------
------------------------------------------------------------
------------------------------------------------------------
------------------------------------------------------------
------------------------------------------------------------
------------------------------------------------------------
------------------------------------------------------------
------------------------------------------------------------
------------------------------------------------------------
------------------------------------------------------------
--------------------------------------TAGACCCCCTGCGCCCTCCC--
-------------------------------TGTGTCCACCCAAGGGGGTTGGGGGGGGG
TGGGGGTGGCAGGGTGGGGGGGTGG-----GGGTGTGTCCCCCCTCCGAGCTCCCCCCCT
TTTTTTTTTTCCCCCCCCCTCCCACCTTTTTTCTCTCCCCCCACCCCCCAGTGAAGCCCC
AGGTGGAGATCTCGCCGG-------------------------------------TGCAG
TCGAGCTCCC--TGCCGCAGATCG------------------------------------
------------------------------------------------------------
------------------------------------------------------------
------------------------------------------------------------
------------------------------------------------------------
----------------------------------------------------------AC
AGGTTGGTGTGCGCCGTGATGGATTTCTACCCGGCGGAGATCGAGGTGAAATGGTTTAAA
AACGGGCAGGAGGAAACGGAGCGGGTGGTCTCCACCGACGTGATCCAAAACGGCGACTGG
ACCTACCAGGTCCTGGTGATGCTGGAAACCACCCCCCAACGCGGCGACGTCTACACGTGC
CAG---------------------------------------------------------
------------------------------------------------------------
------------------------------------------------------------
---------------------------
>EF370986.1_Falco_naumanni/1-452
-------------GT----------GATGGGTGATGGGTG-A------------TGGGGA
GA------------------------------GGGATGATGGGGAGAGGGATGATGGGTG
ATGGGGTGAGGGGTGATGGGTGATGGGTGATGGGGAGAGGGATGATGGGGAGAGGGGTGA
TGGGGTGATGGGGAGAGGGATGATGGGGAGAGGGGTGATGGG------------------
------------------------------------------------------------
------------------------------------------------------------
--------------------------------GTGAGGGATGATGGGGAAAGGGATGATG
GGGTGATGGGGAGAGGGGTGATGGGGAGAGGGGTGATGGGGTGAGGGATGATGGGGAAAG
G-----------------------------------------------------------
------------------------------------------------------------
------------------------------------------------------------
-------------------------------GATGATGGGGTGATGGGGAGAGGGGTGAT
GGGGTGAGCGGTGATGGGGTGAGGGATGATGGGGTGATGGGTGATGGGGTGAGGGGTGAT
GGGGTGGAGGGGTGATGGGGAGGGGGTCTCCGCCACG-CCTCCCTGCCTTCCCCAGCCA-
------------------------------------------TGCCTAGGCCACCTGGGG
AGGGGGAGCCCAG--CAC-------------------------------------CCTGA
CC-C--CCCT----CCCTGTACAA------------------------------------
------------------------------------------------------------
------------------------------------------------------------
------------------------------------------------------------
------------------------------------------------------------
----------------------------------------------------------AC
AG----------------------------------------------------------
------------------------------------------------------------
------------------------------------------------------------
------------------------------------------------------------
------------------------------------------------------------
------------------------------------------------------------
---------------------------
>EF370987.1_Falco_tinnunculus/1-358
-------------CC----------ACGCTCTGC--------------------------
------------------------------------------------------------
------------------------------------------------------------
------------------------------------------------------------
------------------------------------------------------------
------------------------------------------------------------
------------------------------------------------------------
------------------------------------------------------------
------------------------------------------------------------
------------------------------------------------------------
------------------------------------------------------------
--------------------------------------TAGACCCCCTGCGCCCTCCC--
-------------------------------TGTGTCCACCCAGGGGGGTTGGGGGGG--
-GGGGGGGGGGGGGGGGGGGGGGGG-----GGGTGTTTCCCCCCCCCGAGCTCCCCCCCT
TTTTTTTTTTCCCCCCCCCTCCCACCTTTTTTCTCTCCCCCCACCC--------------
------------------------------------------------------------
-------CCC--TGCCGCAGATCG------------------------------------
------------------------------------------------------------
------------------------------------------------------------
------------------------------------------------------------
------------------------------------------------------------
----------------------------------------------------------AC
AGGTTGGTGTGCGCCGTGATGGATTTCTACCCGGCGGAGATCGAGGTGAAATGGTTTAAA
AACGGGCAGGAGGAAACGGAGCGGGTGGTCTCCACCGACGTGATCCAAAACGGCGACTGG
ACCTACCAGGTCCTGGTGATGCTGGAAACCACCCCCCAACGCGGCGACGTCTACACGTGC
CAG---------------------------------------------------------
------------------------------------------------------------
------------------------------------------------------------
---------------------------
>EF370988.1_Falco_femoralis/1-331
---------------------------------C--------------------------
------------------------------------------------------------
------------------------------------------------------------
------------------------------------------------------------
------------------------------------------------------------
------------------------------------------------------------
------------------------------------------------------------
------------------------------------------------------------
------------------------------------------------------------
------------------------------------------------------------
------------------------------------------------------------
--------------------------------------TAGACCCCCTGCGCCCTCCC--
-------------------------------TGTGTCCACCCAGGGCGGTTG--------
-GGGGGTGGCAGGGTGGGGGGGTTC-----GCGTGTGTCCCCCCTCCGAGCTCCCCCCTT
TTTTTT-----------CCTCCCACCTTTTTTCTCTCCCCCCATCC--------------
------------------------------------------------------------
-------CCC--TGCCGCAGATCG------------------------------------
------------------------------------------------------------
------------------------------------------------------------
------------------------------------------------------------
------------------------------------------------------------
----------------------------------------------------------AC
AGGTTGGTGTGTGCCGTGATGGATTTCTACCCGGCGGAGATCGAGGTGAAATGGTTTAAA
AACGGGCAGGAGGAAACGGAGCGGGTGGTCTCCACCGACATGATCCAAAACGGAGACTGG
ACCTACCAGGTCCTGGTGATGCTGGAAACCACCCCGCAACGCGGCGACGTCTACACGTGC
CAG---------------------------------------------------------
------------------------------------------------------------
------------------------------------------------------------
---------------------------
>EF370989.1_Falco_biarmicus/1-341
-------------CC----------ACGCTCTGC--------------------------
------------------------------------------------------------
------------------------------------------------------------
------------------------------------------------------------
------------------------------------------------------------
------------------------------------------------------------
------------------------------------------------------------
------------------------------------------------------------
------------------------------------------------------------
------------------------------------------------------------
------------------------------------------------------------
--------------------------------------TAGACCCCCTGCGCCCTCCC--
-------------------------------TGTGTCCACCCAGGGCGGTTG--------
-GGGGGTGGCAGGGTGGGGGGGTGT-----GCGTGTGTCCCCCCTCCGAGCTCCCCCCTT
TTTTTT-----------CCTCCCACCTTTCTTCTCTCCCCCCATCC--------------
------------------------------------------------------------
-------CCC--TGCCGCAGATCG------------------------------------
------------------------------------------------------------
------------------------------------------------------------
------------------------------------------------------------
------------------------------------------------------------
----------------------------------------------------------AC
AGGTTGGTGTGTGCCGTGATGGATTACTACCCGGCGGAGATCGAGGTGAAATGGTTTAAA
AACGGGCAGGAGGAAACGGAGCGGGTGGTCTCCACCGACGTGATCCAAAACGGAGACTGG
ACCTACCAGGTCCTGGTGATGCTGGAAACCACCCCGCAACGCGGCGACGTCTACACGTGC
CAG---------------------------------------------------------
------------------------------------------------------------
------------------------------------------------------------
---------------------------
>EF370990.1_Gyps_africanus/1-280
-------------GT----------GAGCTCAGAGCCGGG-G-----CGC-----GGGGA
GG------------------------------GTGTTGGTGGGGTTGGATCCCACACGTG
CCCT---GGCAGGTACTGGGGGTCTG-----GG---------GTTGGGGC----------
-----------------GCTGCTGAGGGCTGCCCCCACCGAA------------------
------------------------------------------------------------
------------------------------------------------------------
--------------------------------TCCCTCGTCCTGTCGTCCGTCCTCCGCA
GGCCCTGGGAGCAACAGACTCCAGGTGACA-CCTGGTTCCCAAAC--GGTTTGGGGAT--
------------------------------------------------------------
------------------------------------------------------------
------------------------------------------------------------
---------------------------------AGGCGGAGAAACG--GAGTCCCCGCGG
GGTCAGGA----------------------------------------------------
---------------------------CCCCACAGTG-CCTCCCTG-CC-----------
------------------------------------------------------------
------------C--TCC-------------------------------------CATGA
CC-T--GCCG----CCCTGCACAA------------------------------------
------------------------------------------------------------
------------------------------------------------------------
------------------------------------------------------------
------------------------------------------------------------
----------------------------------------------------------AC
AG----------------------------------------------------------
------------------------------------------------------------
------------------------------------------------------------
------------------------------------------------------------
------------------------------------------------------------
------------------------------------------------------------
---------------------------
>EF370990.1_Gyps_africanus/1-380
-------------CT----------GTGCTTGGGCCTGGC--------------------
------------------------------------------------------------
------------------------------------------------------------
------------------------------------------------------------
------------------------------------------------------------
------------------------------------------------------------
------------------------------------------------------------
------------------------------------------------------------
------------------------------------------------------------
------------------------------------------------------------
------------------------------------------------------------
----------------------CCCGGG----------GAAAGCCCCTGCGCCCTTCCAT
GAGGACGCGAGTCCCTTGCCCCCTCGCTGGGCACGTCCTGCGTGGGG-----------AC
CGCTGGTCC-AGGCTGGGGGCCGGC-----GCGCGGGCTGGCCCCCTGG-----------
-----------------------------------------C------CAGTTGAGCCCA
AGGTGAGGGTCTCCCCCA-------------------------------------TGCAG
TCGAGCTCCC--TGCCCCAGACCA------------------------------------
------------------------------------------------------------
------------------------------------------------------------
------------------------------------------------------------
------------------------------------------------------------
----------------------------------------------------------AC
AGGCTGGCTTGCTACGTGACGGGGTTTTACCCCGCGGAGATTGAGGTGAAGTGGTTCAAG
AACGGGCAGGAGGAGACGGAGCACATGGTGTCCACGGACATGATCCAGAACGGAGACTGG
ACCTACCAGGTGCTGGTGATGCTGGAAACCACCCCGCAGCACGGGGACACCTACGTGTGC
CAG---------------------------------------------------------
------------------------------------------------------------
------------------------------------------------------------
---------------------------
>EU326254.1_Rissa_tridactyla/1-101
-------------GT----------GAGCTCTGAGC------------------------
------------------------------------------------------------
------------------------------------------------------------
------------------------------------------------------------
------------------------------------------------------------
------------------------------------------------------------
------------------------------------------------------------
------------------------------------------------------------
------------------------------------------------------------
------------------------------------------------------------
------------------------------------------------------------
------------------------------------------------------------
------------------------------------------------------------
------------------------------------------------TCGTCTAGCCT-
CC-CCCAGC----------------------------CCTTGG--GGGCAGCTGGGGAGG
GGGAGTCACGGAAGCAGC-------------------------------------CCTCA
CCTC--CCCC--ATGTCTGCACGA------------------------------------
------------------------------------------------------------
------------------------------------------------------------
------------------------------------------------------------
------------------------------------------------------------
----------------------------------------------------------GC
AGG---------------------------------------------------------
------------------------------------------------------------
------------------------------------------------------------
------------------------------------------------------------
------------------------------------------------------------
------------------------------------------------------------
---------------------------
>EU326255.1_Rissa_tridactyla/1-137
-------------GT----------GAGCTCCGAGCCAC---------------------
------------------------------------------------------------
------------------------------------------------------------
------------------------------------------------------------
------------------------------------------------------------
------------------------------------------------------------
------------------------------------------------------------
------------------------------------------------------------
------------------------------------------------------------
------------------------------------------------------------
------------------------------------------------------------
------------------------------------------------------------
------------------------------------------------------------
------------------------------------TGTCCCATGGCATCTTCCAGCCT-
CC-CCCAGCCCTTGGGCACTGGTGCAG-------ATGCCCTGG--GGGCAGCTGGGGAGG
GGGAGTCACGGAAGCAGC-------------------------------------CCTGA
CCTC--CCTC--ATGTCTGCACGA------------------------------------
------------------------------------------------------------
------------------------------------------------------------
------------------------------------------------------------
------------------------------------------------------------
----------------------------------------------------------GC
AGG---------------------------------------------------------
------------------------------------------------------------
------------------------------------------------------------
------------------------------------------------------------
------------------------------------------------------------
------------------------------------------------------------
---------------------------
>EU326256.1_Rissa_tridactyla/1-125
-------------GT----------GAGCTCCGAGCCAC---------------------
------------------------------------------------------------
------------------------------------------------------------
------------------------------------------------------------
------------------------------------------------------------
------------------------------------------------------------
------------------------------------------------------------
------------------------------------------------------------
------------------------------------------------------------
------------------------------------------------------------
------------------------------------------------------------
------------------------------------------------------------
------------------------------------------------------------
------------------------------------------------TCCTCCAGCCT-
CC-CCCAGCCCTTGGGCACTGGTACAG-------AACCCCTGG--GGGCAGCTGGGGAGG
GGGAGTCACGGAAGCAGC-------------------------------------CCTGA
CCTC--CCCC--ATGTCTGCACGA------------------------------------
------------------------------------------------------------
------------------------------------------------------------
------------------------------------------------------------
------------------------------------------------------------
----------------------------------------------------------GC
AGG---------------------------------------------------------
------------------------------------------------------------
------------------------------------------------------------
------------------------------------------------------------
------------------------------------------------------------
------------------------------------------------------------
---------------------------
>EU326257.1_Rissa_tridactyla/1-147
-------------GT----------GAGCTCCGAGCCACG-G-----TGTG---------
------------------------------------------------------------
------------------------------------------------------------
------------------------------------------------------------
------------------------------------------------------------
------------------------------------------------------------
------------------------------------------------------------
------------------------------------------------------------
------------------------------------------------------------
------------------------------------------------------------
------------------------------------------------------------
------------------------------------------------------------
------------------------------------------------------------
--------------------------------GGGGTGTCCCATGGCATCCTCCAGCCT-
CC-CCCAGCCCTTGGGCACTGGTGCAG-------AACCCCTGG--GGGCAGCTGGGGAGG
GGGAGTCACGGAAGCAGC-------------------------------------CCTGA
CCTC--CCCC--ATGTCTGCACGA------------------------------------
------------------------------------------------------------
------------------------------------------------------------
------------------------------------------------------------
------------------------------------------------------------
----------------------------------------------------------GC
AGG---------------------------------------------------------
------------------------------------------------------------
------------------------------------------------------------
------------------------------------------------------------
------------------------------------------------------------
------------------------------------------------------------
---------------------------
>EU326258.1_Rissa_tridactyla/1-167
-------------GT---------------------------------------------
-------------------------------AGGAGATGGGCGGAAAAGGGGGAGC----
------------------------------------------------------------
------------------------------------------------------------
------------------------------------------------------------
------------------------------------------------------------
------------------------------------------------------------
------------------------------------------------------------
------------------------------------------------------------
------------------------------------------------------------
------------------------------------------------------------
------------------------------------------------------------
------------------------------------------------------------
-----------------GGGACAGTGTAGAGAGGGGTGTCCCATGGCATCCTCCAGCCT-
CC-CCCAGCCCTTGGGCACTGGTGCAG-------AACCCCTGG--GGGCAGCTGGGGAGG
GGGAGTCACGGAAGCAGC-------------------------------------CCTCA
CCTC--CCCC--ATGTCTGCATGA------------------------------------
------------------------------------------------------------
------------------------------------------------------------
------------------------------------------------------------
------------------------------------------------------------
----------------------------------------------------------GC
AGG---------------------------------------------------------
------------------------------------------------------------
------------------------------------------------------------
------------------------------------------------------------
------------------------------------------------------------
------------------------------------------------------------
---------------------------
>EU326259.1_Rissa_tridactyla/1-134
-------------GT----------GAGCTCTGAGC------------------------
------------------------------------------------------------
------------------------------------------------------------
------------------------------------------------------------
------------------------------------------------------------
------------------------------------------------------------
------------------------------------------------------------
------------------------------------------------------------
------------------------------------------------------------
------------------------------------------------------------
------------------------------------------------------------
------------------------------------------------------------
------------------------------------------------------------
------------------------------------TGTCCCATGGCATCCTCCAGCCT-
CC-CCCAGCCCTTGGGCACTGGTGCAG-------AACCCCTGG--GGGCAGCTGGGGAGG
GGGAGTCACGGAAGCAGC-------------------------------------CTTGA
CCTC--CCCC--ATGTCTGCACGA------------------------------------
------------------------------------------------------------
------------------------------------------------------------
------------------------------------------------------------
------------------------------------------------------------
----------------------------------------------------------GC
AGG---------------------------------------------------------
------------------------------------------------------------
------------------------------------------------------------
------------------------------------------------------------
------------------------------------------------------------
------------------------------------------------------------
---------------------------
>EU326260.1_Rissa_tridactyla/1-125
-------------GT----------GAGCTCCGAGCCAC---------------------
------------------------------------------------------------
------------------------------------------------------------
------------------------------------------------------------
------------------------------------------------------------
------------------------------------------------------------
------------------------------------------------------------
------------------------------------------------------------
------------------------------------------------------------
------------------------------------------------------------
------------------------------------------------------------
------------------------------------------------------------
------------------------------------------------------------
------------------------------------------------TCCTCCAGCCT-
CC-CCCAGCCCTTGGGCACTGGTGCAG-------AACCCCTGG--GGGCAGCTGGGGAGG
GGGAGTCACGGAAGCAGC-------------------------------------CCTCG
CCTC--CCCC--ATGTCTGCACGA------------------------------------
------------------------------------------------------------
------------------------------------------------------------
------------------------------------------------------------
------------------------------------------------------------
----------------------------------------------------------GC
AGG---------------------------------------------------------
------------------------------------------------------------
------------------------------------------------------------
------------------------------------------------------------
------------------------------------------------------------
------------------------------------------------------------
---------------------------
>EU326261.1_Rissa_tridactyla/1-110
-------------GT----------GAGCTCTGAGCCGTG-G-----TGTX---------
------------------------------------------------------------
------------------------------------------------------------
------------------------------------------------------------
------------------------------------------------------------
------------------------------------------------------------
------------------------------------------------------------
------------------------------------------------------------
------------------------------------------------------------
------------------------------------------------------------
------------------------------------------------------------
------------------------------------------------------------
------------------------------------------------------------
------------------------------------------------TCGTCTAGCCT-
CC-CCCAGC----------------------------CCTTGG--GGGCAGCTGGGGAGG
GGGAGTCACGGAAGCAGC-------------------------------------CCTCA
CCTC--CCCC--ATGTCTGCATGA------------------------------------
------------------------------------------------------------
------------------------------------------------------------
------------------------------------------------------------
------------------------------------------------------------
----------------------------------------------------------GC
AGG---------------------------------------------------------
------------------------------------------------------------
------------------------------------------------------------
------------------------------------------------------------
------------------------------------------------------------
------------------------------------------------------------
---------------------------
>EU326262.1_Fratercula_arctica/1-188
-------------GT----------GAGCTCTGAGCTGCG-G-----TGTGGGAGGGGG-
--------------------------ATCAGACCCCTTAGGGTGGAACGGGG--------
------------------------------------------------------------
------------------------------------------------------------
------------------------------------------------------------
------------------------------------------------------------
------------------------------------------------------------
------------------------------------------------------------
------------------------------------------------------------
------------------------------------------------------------
------------------------------------------------------------
------------------------------------------------------------
------------------------------------------------------------
------------------------TGGAATGGGGTGCXTCCCATGGCATCCTCCGGCCT-
CC-CCCAGCCCTTGGGCACTGGTGCAG-------ATTCCCTGG--GGGCAGCTGGGGAGG
GGGAGTCACAGGAGGAGC-------------------------------------CCTGA
CCT---CCCC--ATGTCTGCACGA------------------------------------
------------------------------------------------------------
------------------------------------------------------------
------------------------------------------------------------
------------------------------------------------------------
----------------------------------------------------------GC
AGG---------------------------------------------------------
------------------------------------------------------------
------------------------------------------------------------
------------------------------------------------------------
------------------------------------------------------------
------------------------------------------------------------
---------------------------
>EU326263.1_Fratercula_arctica/1-188
-------------GT----------GAGCTCCGAGCTGCG-G-----TGTGGGAGGGGG-
--------------------------ATCAGACCCCTTAGGGTGTAACGGGG--------
------------------------------------------------------------
------------------------------------------------------------
------------------------------------------------------------
------------------------------------------------------------
------------------------------------------------------------
------------------------------------------------------------
------------------------------------------------------------
------------------------------------------------------------
------------------------------------------------------------
------------------------------------------------------------
------------------------------------------------------------
------------------------TGGAATGGGGTGCXTCCCATGGCATCCTCCGGCCT-
CC-CCCAGCCCTTGGGCACTGGTGCAG-------ATTCCCTGG--GGGCAGCTGGGGAGG
GGGAGTCACAGGAGGAGC-------------------------------------CCTGA
CCT---CCCC--ATGTCTGCACGA------------------------------------
------------------------------------------------------------
------------------------------------------------------------
------------------------------------------------------------
------------------------------------------------------------
----------------------------------------------------------GC
AGG---------------------------------------------------------
------------------------------------------------------------
------------------------------------------------------------
------------------------------------------------------------
------------------------------------------------------------
------------------------------------------------------------
---------------------------
>EU326264.1_Fratercula_arctica/1-177
-------------GT----------GAGCTCCGAGCTGTG-G-----TGTGGGAGGGGG-
--------------------------ATCAGACCCCTTAGGGTGGAATGGGG--------
------------------------------------------------------------
------------------------------------------------------------
------------------------------------------------------------
------------------------------------------------------------
------------------------------------------------------------
------------------------------------------------------------
------------------------------------------------------------
------------------------------------------------------------
------------------------------------------------------------
------------------------------------------------------------
------------------------------------------------------------
------------------------TG-----------CTCCCATGGCATCCTCCGGCCT-
CC-CCCAGCCCTTGGGCACTGGTGCAG-------ATTCCCTGG--GGGCAGCTGGGGAGG
GGGAGTCACAGGAGGAGC-------------------------------------CCTGA
CCT---CCCC--ATGTCTGCACGA------------------------------------
------------------------------------------------------------
------------------------------------------------------------
------------------------------------------------------------
------------------------------------------------------------
----------------------------------------------------------GC
AGG---------------------------------------------------------
------------------------------------------------------------
------------------------------------------------------------
------------------------------------------------------------
------------------------------------------------------------
------------------------------------------------------------
---------------------------
>EU326265.1_Fratercula_arctica/1-177
-------------GT----------GAGCTCTGAGCTGCG-G-----TGTGGGAGGGGG-
--------------------------ATCAGACCCCTTAGGGTGGAATGGGG--------
------------------------------------------------------------
------------------------------------------------------------
------------------------------------------------------------
------------------------------------------------------------
------------------------------------------------------------
------------------------------------------------------------
------------------------------------------------------------
------------------------------------------------------------
------------------------------------------------------------
------------------------------------------------------------
------------------------------------------------------------
------------------------TG-----------CTCCCATGGCATCCTCCGGCCT-
CC-CCCAGCCCTTGGGCACTGGTGCAG-------ATTCCCTGG--GGGCAGCTGGGGAGG
GGGAGTCACAGGAGGAGC-------------------------------------CCTGA
CCT---CCCC--ATGTCTGCACGA------------------------------------
------------------------------------------------------------
------------------------------------------------------------
------------------------------------------------------------
------------------------------------------------------------
----------------------------------------------------------GC
AGG---------------------------------------------------------
------------------------------------------------------------
------------------------------------------------------------
------------------------------------------------------------
------------------------------------------------------------
------------------------------------------------------------
---------------------------
>EU326266.1_Fratercula_arctica/1-188
-------------GT----------GAGCTCTGAGCTGCG-G-----TGTGGGAGGGGG-
--------------------------ATCAGACCCCTTAGGGTGGAACGGGG--------
------------------------------------------------------------
------------------------------------------------------------
------------------------------------------------------------
------------------------------------------------------------
------------------------------------------------------------
------------------------------------------------------------
------------------------------------------------------------
------------------------------------------------------------
------------------------------------------------------------
------------------------------------------------------------
------------------------------------------------------------
------------------------TGGAATGGGGTGCXTCCCATGGCATCCTCCGGCCT-
CC-CCCAGCCCTTGGGCACTGGTGCAG-------ATTCCCTGG--GGGCAGCTGGGGAGA
GGGAGTCACAGGAGGAGC-------------------------------------CCTGA
CCT---CCCC--ATGTCTGCACGA------------------------------------
------------------------------------------------------------
------------------------------------------------------------
------------------------------------------------------------
------------------------------------------------------------
----------------------------------------------------------GC
AGG---------------------------------------------------------
------------------------------------------------------------
------------------------------------------------------------
------------------------------------------------------------
------------------------------------------------------------
------------------------------------------------------------
---------------------------
>EU326267.1_Fratercula_arctica/1-188
-------------GT----------GAGCTCCGAGCTGCG-G-----TGCGGGAGGGGG-
--------------------------ATCAGACCCCTTAGGGTGGAACGGGG--------
------------------------------------------------------------
------------------------------------------------------------
------------------------------------------------------------
------------------------------------------------------------
------------------------------------------------------------
------------------------------------------------------------
------------------------------------------------------------
------------------------------------------------------------
------------------------------------------------------------
------------------------------------------------------------
------------------------------------------------------------
------------------------TGGAATGGGGTGCXTCCCATGGCATCCTCCGGCCT-
CC-CCCAGCCCTTGGGCACTGGTGCAG-------ATTCCCTGG--GGGCAGCTGGGGAGA
GGGAGTCACAGGAGGAGC-------------------------------------CCTGA
CCT---CCCC--ATGTCTGCACGA------------------------------------
------------------------------------------------------------
------------------------------------------------------------
------------------------------------------------------------
------------------------------------------------------------
----------------------------------------------------------GC
AGG---------------------------------------------------------
------------------------------------------------------------
------------------------------------------------------------
------------------------------------------------------------
------------------------------------------------------------
------------------------------------------------------------
---------------------------
>EU326268.1_Alca_torda/1-137
-------------GT----------GAGCTCCGAGCTGCG-G------------------
------------------------------------------------------------
------------------------------------------------------------
------------------------------------------------------------
------------------------------------------------------------
------------------------------------------------------------
------------------------------------------------------------
------------------------------------------------------------
------------------------------------------------------------
------------------------------------------------------------
------------------------------------------------------------
------------------------------------------------------------
------------------------------------------------------------
--------------------------------------TGTCATGGCATCCTCCAGCCTC
CC-CCCAGCCCTTGGGCACTGGTGCAG-------ATCCCCTGG--GGGCAGCTGGGGAGG
GGGAGGCACGGGAGGAGC-------------------------------------CCTGA
CCT---CCCC--ATGTCTGCCCGA------------------------------------
------------------------------------------------------------
------------------------------------------------------------
------------------------------------------------------------
------------------------------------------------------------
----------------------------------------------------------GC
AGG---------------------------------------------------------
------------------------------------------------------------
------------------------------------------------------------
------------------------------------------------------------
------------------------------------------------------------
------------------------------------------------------------
---------------------------
>EU326269.1_Alca_torda/1-137
-------------GT----------GAGCTCCGAGCTGCG-G------------------
------------------------------------------------------------
------------------------------------------------------------
------------------------------------------------------------
------------------------------------------------------------
------------------------------------------------------------
------------------------------------------------------------
------------------------------------------------------------
------------------------------------------------------------
------------------------------------------------------------
------------------------------------------------------------
------------------------------------------------------------
------------------------------------------------------------
--------------------------------------TGTCATGGCATCCTCCAGCCTC
CC-CCCAGCCCTTGGGCACTGGTGCAG-------ATCCCCTGG--GGGCAGCTGGGGAGG
GGGAGGCACGGGAGGAGC-------------------------------------CCTGA
CCT---CCCC--ATGTCTGCCCGA------------------------------------
------------------------------------------------------------
------------------------------------------------------------
------------------------------------------------------------
------------------------------------------------------------
----------------------------------------------------------GC
AGG---------------------------------------------------------
------------------------------------------------------------
------------------------------------------------------------
------------------------------------------------------------
------------------------------------------------------------
------------------------------------------------------------
---------------------------
>EU326270.1_Alca_torda/1-137
-------------GT----------GAGCTCCGAGCTGCG-G------------------
------------------------------------------------------------
------------------------------------------------------------
------------------------------------------------------------
------------------------------------------------------------
------------------------------------------------------------
------------------------------------------------------------
------------------------------------------------------------
------------------------------------------------------------
------------------------------------------------------------
------------------------------------------------------------
------------------------------------------------------------
------------------------------------------------------------
--------------------------------------TGTCATGGCATCCTCCAGCCTC
CC-CCCAGCCCTTGGGCACTGGTGCAG-------ATGCCCTGG--GGGCAGCTGGGGAGA
GGGAGGCACGGGAGGAGC-------------------------------------CCTGA
CCT---CCCC--ATGTCTGCCCGA------------------------------------
------------------------------------------------------------
------------------------------------------------------------
------------------------------------------------------------
------------------------------------------------------------
----------------------------------------------------------GC
AGG---------------------------------------------------------
------------------------------------------------------------
------------------------------------------------------------
------------------------------------------------------------
------------------------------------------------------------
------------------------------------------------------------
---------------------------
>EU326271.1_Alca_torda/1-125
-------------GT----------GAGCTC-----------------------------
------------------------------------------------------------
------------------------------------------------------------
------------------------------------------------------------
------------------------------------------------------------
------------------------------------------------------------
------------------------------------------------------------
------------------------------------------------------------
------------------------------------------------------------
------------------------------------------------------------
------------------------------------------------------------
------------------------------------------------------------
------------------------------------------------------------
----------------------------------------CCATGGCATCCTCCAGCCTC
CC-CCCAGCCCTTGGGCACTGGTGCAG-------ATGCCCTGG--GGGCAGCTGGGGAGA
GGGAGGCACGGGAGGAGC-------------------------------------CCTGA
CCT---CCCC--ATGTCTGCCCGA------------------------------------
------------------------------------------------------------
------------------------------------------------------------
------------------------------------------------------------
------------------------------------------------------------
----------------------------------------------------------GC
AGG---------------------------------------------------------
------------------------------------------------------------
------------------------------------------------------------
------------------------------------------------------------
------------------------------------------------------------
------------------------------------------------------------
---------------------------
>EU326272.1_Alca_torda/1-137
-------------GT----------GAGCTCCGAGCTGCG-G------------------
------------------------------------------------------------
------------------------------------------------------------
------------------------------------------------------------
------------------------------------------------------------
------------------------------------------------------------
------------------------------------------------------------
------------------------------------------------------------
------------------------------------------------------------
------------------------------------------------------------
------------------------------------------------------------
------------------------------------------------------------
------------------------------------------------------------
--------------------------------------TGTCATGGCATCCTCCAGCCTC
CC-CCCAGCCCTTGGGCACTGGTGCAG-------ATCCCCTGG--GGGCAGCTGGGGAGG
GGGAGGCACGGGAGGAGC-------------------------------------CCTGA
CCT---CCCC--ATGTCTGCCCGA------------------------------------
------------------------------------------------------------
------------------------------------------------------------
------------------------------------------------------------
------------------------------------------------------------
----------------------------------------------------------GC
AGG---------------------------------------------------------
------------------------------------------------------------
------------------------------------------------------------
------------------------------------------------------------
------------------------------------------------------------
------------------------------------------------------------
---------------------------
>EU326273.1_Uria_aalge/1-129
-------------GT----------GAGCTCCGAGCTGCG-G-----TGT----------
------------------------------------------------------------
------------------------------------------------------------
------------------------------------------------------------
------------------------------------------------------------
------------------------------------------------------------
------------------------------------------------------------
------------------------------------------------------------
------------------------------------------------------------
------------------------------------------------------------
------------------------------------------------------------
------------------------------------------------------------
------------------------------------------------------------
------------------------------------------------TCCTCCAGCCT-
CC-CCCAGCCCTTGGGCACTGGTGCAG-------ATCCCCTGG--GGGCAGCTGGGGAGG
GGGAGGCACGGGAGGAGC-------------------------------------CCTGA
CCT---CCCC--ATGTCTGCACGA------------------------------------
------------------------------------------------------------
------------------------------------------------------------
------------------------------------------------------------
------------------------------------------------------------
----------------------------------------------------------GC
AGG---------------------------------------------------------
------------------------------------------------------------
------------------------------------------------------------
------------------------------------------------------------
------------------------------------------------------------
------------------------------------------------------------
---------------------------
>EU326274.1_Uria_aalge/1-129
-------------GT----------GAGCTCCGAGCTGCG-G-----TGT----------
------------------------------------------------------------
------------------------------------------------------------
------------------------------------------------------------
------------------------------------------------------------
------------------------------------------------------------
------------------------------------------------------------
------------------------------------------------------------
------------------------------------------------------------
------------------------------------------------------------
------------------------------------------------------------
------------------------------------------------------------
------------------------------------------------------------
------------------------------------------------TCCTCCAGCCT-
CC-CCCAGCCCTTGGGCACTGGTGCAG-------ATCCCCTGG--GGGCAGCTGGGGAGG
GGGAGGCACGGGAGGAGC-------------------------------------CCTGA
CCT---CCCC--ATGTCTGCACGA------------------------------------
------------------------------------------------------------
------------------------------------------------------------
------------------------------------------------------------
------------------------------------------------------------
----------------------------------------------------------GC
AGG---------------------------------------------------------
------------------------------------------------------------
------------------------------------------------------------
------------------------------------------------------------
------------------------------------------------------------
------------------------------------------------------------
---------------------------
>EU326275.1_Uria_aalge/1-124
-------------GT----------GAGCTCCGAGCTGC---------------------
------------------------------------------------------------
------------------------------------------------------------
------------------------------------------------------------
------------------------------------------------------------
------------------------------------------------------------
------------------------------------------------------------
------------------------------------------------------------
------------------------------------------------------------
------------------------------------------------------------
------------------------------------------------------------
------------------------------------------------------------
------------------------------------------------------------
------------------------------------------------TCCTCCAGCCT-
CC-CCCAGCCCTTGGGCACTGGTGCAG-------ATCCCCTGG--GGGCAGCTGGGGAGG
GGGAGGCACGGGAGGAGC-------------------------------------CCTGA
CCT---CCCC--ATGTCTGCACGA------------------------------------
------------------------------------------------------------
------------------------------------------------------------
------------------------------------------------------------
------------------------------------------------------------
----------------------------------------------------------GC
AGG---------------------------------------------------------
------------------------------------------------------------
------------------------------------------------------------
------------------------------------------------------------
------------------------------------------------------------
------------------------------------------------------------
---------------------------
>EU326276.1_Uria_aalge/1-178
-------------GT----------GAGCTCCGAGCTGCG-G-----TGTGGGGAGATG-
--------------------------CTGGGTGCGCGAGGGGGGGGA-------------
------------------------------------------------------------
------------------------------------------------------------
------------------------------------------------------------
------------------------------------------------------------
------------------------------------------------------------
------------------------------------------------------------
------------------------------------------------------------
------------------------------------------------------------
------------------------------------------------------------
------------------------------------------------------------
------------------------------------------------------------
-----------------------------TCAGACCCCTTAGGGTGCATCCTCCAGCCT-
CC-CCCAGCCCTTGGGCACTGGTGCAG-------ATCCCCTGG--GGGCAGCTGGGGAGG
GGGAGGCACGGGAGGAGC-------------------------------------CCTGA
CCT---CCCC--ATGTCTGCACGA------------------------------------
------------------------------------------------------------
------------------------------------------------------------
------------------------------------------------------------
------------------------------------------------------------
----------------------------------------------------------GC
AGG---------------------------------------------------------
------------------------------------------------------------
------------------------------------------------------------
------------------------------------------------------------
------------------------------------------------------------
------------------------------------------------------------
---------------------------
>EU326278.1_Uria_aalge/1-251
-------------GT----------GAGCTCCGAGCCACA-G-----TGT------GGGA
GG------------------------------GTATCGGTGGGGATGGGTCCCACACGTG
GTGG--------------------------------------------------------
----------GGGGATGGTGGGTGAAGGCTGCCCCCAGCAAC------------------
------------------------------------------------------------
------------------------------------------------------------
--------------------------------TCCCTTGGCCTGACATCTGTCCTCTGCA
GGGCCTGGGAGCAGTAGTCTCCAGGTGAGA--CCAGTTCCCAAACTGGGAATGGGGGAGA
T------------------ATT--------------------------------------
------------------------------------------------------------
------------------------------------------------------------
------------------------------------------------------------
-----------------------------GCAGCCGTGTGGCTGTGGGGGAGGCTGAGAG
GG----------------------------------------------------------
------------------------------------------------------------
-----GTGCTGGA--CAC-------------------------------------CCTGA
CC-T--GCCT----CCCTGCACAA------------------------------------
------------------------------------------------------------
------------------------------------------------------------
------------------------------------------------------------
------------------------------------------------------------
----------------------------------------------------------AC
AG----------------------------------------------------------
------------------------------------------------------------
------------------------------------------------------------
------------------------------------------------------------
------------------------------------------------------------
------------------------------------------------------------
---------------------------
>EU442606.2_Tyto_alba/1-253
-------------GT----------GAGCTTGCTGG------------------------
------------------------------------------------------------
------------------------------------------------------------
------------------------------------------------------------
------------------------------------------------------------
------------------------------------------------------------
------------------------------------------------------------
------------------------------------------------GTTTGGGGGAGA
T------------------GGTCCCCCCC---TTGCTGA--------ACCCCAGAAATAG
CTTTCTGGCTCCGCTCTGCCCTGTCTTCCCCC----------------------------
------------------------------------------------------------
----CGCCCTGGGCTTCTGTCCCCTCGTGCTCTGCCCAGCGAGAGT--TCAAGCTCTCAA
GGGCAGGATCACAGCATCAGCCCTATG--GCGGCTGT-GGGGGACAGTGTGGAT------
-----------------GGGGGGGGGGCTCCACAGTG-CCTCCCTG-CC-----------
------------------------------------------------------------
------------C--CCC-------------------------------------CATGA
CC-G--ACCT----CCCTATGCAA------------------------------------
------------------------------------------------------------
------------------------------------------------------------
------------------------------------------------------------
------------------------------------------------------------
----------------------------------------------------------AC
AG----------------------------------------------------------
------------------------------------------------------------
------------------------------------------------------------
------------------------------------------------------------
------------------------------------------------------------
------------------------------------------------------------
---------------------------
>EU442607.1_Tyto_alba/1-173
-------------GT----------GAGCGCAGACCCGTG-G-----CACTGGGAGGGT-
------------------------------GATGGTGGGGAGGGTTTACACCCAAAACAG
AGCCC-------------------------------------------------------
------------------------------------------------------------
------------------------------------------------------------
------------------------------------------------------------
------------------------------------------------------------
------------------------------------------------------------
------------------------------------------------------------
------------------------------------------------------------
------------------------------------------------------------
------------------------------------------------------------
------------------------------------------------------------
----------------------------------------------CATCTTTCCCACCT
CC-CCCAGTTCTTGGGCAACGGAGTTGCTCCTGG-----------GGGTGAATGGGGCAG
GGAGCTGAAGTGGGGGGC-------------------------------------CCTGA
CCT---CCCC--GTGTCTGCCTGT------------------------------------
------------------------------------------------------------
------------------------------------------------------------
------------------------------------------------------------
------------------------------------------------------------
----------------------------------------------------------GC
AG----------------------------------------------------------
------------------------------------------------------------
------------------------------------------------------------
------------------------------------------------------------
------------------------------------------------------------
------------------------------------------------------------
---------------------------
>EU734804.1_Anser_cygnoides/1-400
-------------GT----------GAGCTCAGCCCCACG--------------------
------------------------------------CCGTGGGGCAGGATCCCACGTGTG
GCTGCTGGAGGGGAGGTGGGATGGGGGCCCTGGACCTGGCAATGCGTGGGGAGCCCCCCC
CTCGGCCCTGGCACCGCCACGCAGGGTGTGGGCATCCGCAGCGACTGCCTCAGCCTCTGC
CTGGCAGCAAAAGGCTCCACGGGGGGGCCCAGAGAGCTCCGGGGGTGCTG-CCCCCCCTC
CCCCCCCAGRGCTCTGTTGCGTCCTGGTTCCCTTCTCTGTGCTTCTTCMCTGCGTTACCC
CCACCTCTTGTCCCCTCCTGCCCCCAGGACCCCCCCCCTGGGAGCCCCTCGGCCTCTTCC
TGACCCCAGCACGTGGGGCTCCAGGGGATC------------------------------
------------------------------------------------------------
------------------------------------------------------------
------------------------------------------------------------
------------------------------------------------------------
-----------------------------GGGGTCACGGCGTCGGTGTCACCGCT-----
------------------------------------------------------------
------------------------------------------------------------
------------------------------------------------------------
------------------------------------------------------------
------------------------------------------------------------
------------------------------------------------------------
------------------------------------------------------------
------------------------------------------------------------
----------------------------------------------------------AC
AG----------------------------------------------------------
------------------------------------------------------------
------------------------------------------------------------
------------------------------------------------------------
------------------------------------------------------------
------------------------------------------------------------
---------------------------
>EU734805.1_Anser_cygnoides/1-557
-------------GT----------GAGCTCAGCCCCACG-C------------------
-------------------------------------CGTGGGGCAGGACCCCACGTGTG
GCTGCTGGAGGGGAGGTGGGATGGGGGCCCTGGACCTGGCAATGCGTGGGGAG-CCCCCC
CTCGGCCATGGCACCGCCACGCAGGGTGTGGGCATCCGCAGCGACTGCCTCAGCCTCTGC
CTGGCAGCAAAAGGCTCCACGGGGGGGCCCAGAGAGCTCCGGGGGTGCTGCCCCCCCCTC
CCCCCCCAGGGCTCTGTTGCGTCCTGGTTCCCTTCTCTGGGCTCCTTCCCTGCGTTCCCC
CCACCTCTTGTCCCCTCCTGCCCCCAGGACCCTCCCC--GGGAGCCCCTCGGCCTCTTCC
TGACCCCAGCACGTGGGGCTCCAGGGGATC------------------------------
------------------------------------------------------------
------------------------------------------------------------
------------------------------------------------------------
------------------------------------------------------------
-----------------------------GGGGTCACGGCGTTGGTGTCACCGCGGCTGG
GAGGGGAGTGGGGATGGGGGGGGGT-GCTCCAGAGTGGGGAGGGGGCTCCAGGGTGTGGA
GTGGGCTCCAGGGTATCAGTGAGCCCTGCCCAGCCCAGGCTGGGGGCTGGGGGCCTGGGG
AGGGGAAGCTGGG--CTC-------------------------------------CCTAA
CC----------TGACCTGCCCGT------------------------------------
------------------------------------------------------------
------------------------------------------------------------
------------------------------------------------------------
------------------------------------------------------------
----------------------------------------------------------AC
AG----------------------------------------------------------
------------------------------------------------------------
------------------------------------------------------------
------------------------------------------------------------
------------------------------------------------------------
------------------------------------------------------------
---------------------------
>EU734806.1_Anser_cygnoides/1-385
-------------GT----------GAGCTCAGCCCCACG-C------------------
-------------------------------------CGTGGGGCAGGACCCCACGTGTG
GCTGCTGGAGGGGAGGTGGGATGGGGGCCCTGGACCTGGCAATGCGTGGGGAG-CCCCCC
CTCAGCCATGGCACCGCCACGCAGGGTGTGGGCATCCGCAGCGACTGCCTCAGCCTCTGC
CTGGCAGCAAAAGGCTCCACGGGGGGGCCCAGAGAGCTCCGGGGGTACTG----------
------------------------------------------------------------
------------------------------------------------------------
-------------CGGGGCTCCAGGGGGTC------------------------------
------------------------------------------------------------
------------------------------------------------------------
------------------------------------------------------------
------------------------------------------------------------
-----------------------------GGGGTCACGGCGTCGGTGTCACCGCGGCTGG
GAGGGGAGTGGGGATGGGGGGGGCAGGTTCCAGGGTGGGGAGGGGGCTCCAGGGCGTCTG
CTGGG--------------------------------GGCTGGGGGCTGGGGGCCTGGGG
TGGTGGAGTGGGA--CCC-------------------------------------CCTAA
CC----------TGACTTGCACGT------------------------------------
------------------------------------------------------------
------------------------------------------------------------
------------------------------------------------------------
------------------------------------------------------------
----------------------------------------------------------AC
AG----------------------------------------------------------
------------------------------------------------------------
------------------------------------------------------------
------------------------------------------------------------
------------------------------------------------------------
------------------------------------------------------------
---------------------------
>EU734807.1_Anser_cygnoides/1-396
-------------GT----------GAGCTCAGCCCCACG-C------------------
-------------------------------------CGTGGGGCAGGACCTCACGCGTG
GCTGCTGGAGGGGAGGTGGGATGGGGGCCCTGGACCTGGCAATGTGTGGGGAGCCCCCCC
CTCGGCCCTGGCACCGCCACGCAGGGTGTGGGCATCCGCAGTGACTGCCTCAGCCTCTGC
CTGGCAGCAGAAGGCTCCCCGGGGGGGCCCAGAGAGCTCCGGGGGTGCTG-CCCCACCCC
CCCCC---GGGCTCTGTTGCGTCCTGGTTCCCTTCTCTGTGCTTCTTCCCTGCGTTCCCC
CCACCTCTTCTCCCCTCCTGCCCCCAGGACCCTCCCC--GGGAGCCCCTCGGCCTCTTCC
TGACCCCAGCACGTGGGGCTCCAGGGGATC------------------------------
------------------------------------------------------------
------------------------------------------------------------
------------------------------------------------------------
------------------------------------------------------------
------------------------------------------------------------
------------------------------------------------------------
------------------------------------------------------------
--------CTGGG--CTC-------------------------------------CCTAA
CC----------CGACCTGCCCGT------------------------------------
------------------------------------------------------------
------------------------------------------------------------
------------------------------------------------------------
------------------------------------------------------------
----------------------------------------------------------AC
AG----------------------------------------------------------
------------------------------------------------------------
------------------------------------------------------------
------------------------------------------------------------
------------------------------------------------------------
------------------------------------------------------------
---------------------------
>EU734808.1_Anser_cygnoides/1-247
-------------GT----------GAGCTCAGCCCCACG-C------------------
-------------------------------------CGTGGGGCAGGATCCCACGCGTG
GCTGCTGGAGGGGAGGTGGGATGGGGGCCCTGGACCTGGCAATGCATGGGGAGTCCCCCC
CTCGGCCCTGGCACCACCACGCAGGGTGTGGGCATCCGCAGTGACTGCCTCAGCCTCTGC
CTGGCAGCAAA-------------------------------------------------
------------------------------------------------------------
--------------------------------CCTCCTCGGGAGCCCCTCGGCCTCTTCC
TGACCCCAGCACGCGGGGCTCC--------------------------------------
------------------------------------------------------------
------------------------------------------------------------
------------------------------------------------------------
------------------------------------------------------------
------------------------------------------------------------
------------------------------------------------------------
------------------------------------------------------------
----------------CT-------------------------------------CCTAA
CC----------TGACCTGCCCGT------------------------------------
------------------------------------------------------------
------------------------------------------------------------
------------------------------------------------------------
------------------------------------------------------------
----------------------------------------------------------AC
AG----------------------------------------------------------
------------------------------------------------------------
------------------------------------------------------------
------------------------------------------------------------
------------------------------------------------------------
------------------------------------------------------------
---------------------------
>EU734809.1_Anser_cygnoides/1-395
-------------GT----------GAGCTCAGCCCCACG-C------------------
-------------------------------------CGTGGGGCAGGACCTCACGCGTG
GCTGCTGGAGGGGAGGTGGGATGGGGGCCCTGGACCTGGCAATGTGTGGGGAGCCCCCCC
CTCGGCCCTGGCACCGCCACGCAGGGTGTGGGCATCCGCAGTGACTGCCTCAGCCTCTGC
CTGGCAGCAGAAGGCTCCCCGGGGGGGCCCAGAGAGCTCCGGGGGTGCTG-CCCCA-CCC
CCCCC---GGGCTCTGTTGCGTCCTGGTTCCCTTCTCTGTGCTTCTTCCCTGCGTTCCCC
CCCCCTCTTCTCCCCTCCTACCCCCAGGRMCCTCCCC--GGGAGCCCCTCGGCCTCTTCC
TGACCCCAGCACGTGGGGCTCCAGGGGATC------------------------------
------------------------------------------------------------
------------------------------------------------------------
------------------------------------------------------------
------------------------------------------------------------
------------------------------------------------------------
------------------------------------------------------------
------------------------------------------------------------
--------CTGGG--CTC-------------------------------------CCTAA
CC----------TGACCTGCCCGT------------------------------------
------------------------------------------------------------
------------------------------------------------------------
------------------------------------------------------------
------------------------------------------------------------
----------------------------------------------------------AC
AG----------------------------------------------------------
------------------------------------------------------------
------------------------------------------------------------
------------------------------------------------------------
------------------------------------------------------------
------------------------------------------------------------
---------------------------
>EU999164.1_Anser_cygnoides/1-34
------------------------------------------------------------
------------------------------------------------------------
------------------------------------------------------------
------------------------------------------------------------
------------------------------------------------------------
------------------------------------------------------------
------------------------------------------------------------
------------------------------------------------------------
------------------------------------------------------------
------------------------------------------------------------
------------------------------------------------------------
------------------------------------------------------------
------------------------------------------------------------
------------------------------------------------------------
------------------------------------------------------------
------------------------------------------------------------
------GGTT--CTTCCAGGAGAT------------------------------------
------------------------------------------------------------
------------------------------------------------------------
------------------------------------------------------------
------------------------------------------------------------
----------------------------------------------------------GA
TGGTGGCTGAGTGTCA--------------------------------------------
------------------------------------------------------------
------------------------------------------------------------
------------------------------------------------------------
------------------------------------------------------------
------------------------------------------------------------
---------------------------
>EU999165.1_Anser_cygnoides/1-34
------------------------------------------------------------
------------------------------------------------------------
------------------------------------------------------------
------------------------------------------------------------
------------------------------------------------------------
------------------------------------------------------------
------------------------------------------------------------
------------------------------------------------------------
------------------------------------------------------------
------------------------------------------------------------
------------------------------------------------------------
------------------------------------------------------------
------------------------------------------------------------
------------------------------------------------------------
------------------------------------------------------------
------------------------------------------------------------
------GGTT--CTTCCAATTCTC------------------------------------
------------------------------------------------------------
------------------------------------------------------------
------------------------------------------------------------
------------------------------------------------------------
----------------------------------------------------------AA
TGGTGCCTGAGTGTCA--------------------------------------------
------------------------------------------------------------
------------------------------------------------------------
------------------------------------------------------------
------------------------------------------------------------
------------------------------------------------------------
---------------------------
>EU999166.1_Anser_cygnoides/1-34
------------------------------------------------------------
------------------------------------------------------------
------------------------------------------------------------
------------------------------------------------------------
------------------------------------------------------------
------------------------------------------------------------
------------------------------------------------------------
------------------------------------------------------------
------------------------------------------------------------
------------------------------------------------------------
------------------------------------------------------------
------------------------------------------------------------
------------------------------------------------------------
------------------------------------------------------------
------------------------------------------------------------
------------------------------------------------------------
------GGTT--CTTCCACTACTC------------------------------------
------------------------------------------------------------
------------------------------------------------------------
------------------------------------------------------------
------------------------------------------------------------
----------------------------------------------------------AG
TGGTGGCTGAGTGTCA--------------------------------------------
------------------------------------------------------------
------------------------------------------------------------
------------------------------------------------------------
------------------------------------------------------------
------------------------------------------------------------
---------------------------
>FJ588549.1_Pachyptila_belcheri/1-86
-------------GT----------GAGCTCAGACCCACG-G-----CTGTAGAGGGGG-
------------------------------------------------------------
------------------------------------------------------------
------------------------------------------------------------
------------------------------------------------------------
------------------------------------------------------------
------------------------------------------------------------
------------------------------------------------------------
------------------------------------------------------------
------------------------------------------------------------
------------------------------------------------------------
------------------------------------------------------------
------------------------------------------------------------
------------------------------------AACCCCATGGCATCCTCCCCACCT
-C-CCCAGTCCCG-----------------------------------------------
------------------------------------------------------------
------CCCC--ATGTCCGCACGA------------------------------------
------------------------------------------------------------
------------------------------------------------------------
------------------------------------------------------------
------------------------------------------------------------
----------------------------------------------------------GC
AGG---------------------------------------------------------
------------------------------------------------------------
------------------------------------------------------------
------------------------------------------------------------
------------------------------------------------------------
------------------------------------------------------------
---------------------------
>FJ946995.1_Meleagris_gallopavo/1-60
-------------GT----------GAGCTCGGAG-------------------------
------------------------------------------------------------
------------------------------------------------------------
------------------------------------------------------------
------------------------------------------------------------
------------------------------------------------------------
------------------------------------------------------------
------------------------------------------------------------
------------------------------------------------------------
------------------------------------------------------------
------------------------------------------------------------
------------------------------------------------------------
------------------------------------------------------------
------------------------------------------------------------
-------------------------------------------------------TCTGT
CGGGGGGCGGCTGTGAGC-------------------------------------CCTGA
CCG-----TG--TCTTCTGCCC--------------------------------------
------------------------------------------------------------
------------------------------------------------------------
------------------------------------------------------------
------------------------------------------------------------
----------------------------------------------------------GC
AGC---------------------------------------------------------
------------------------------------------------------------
------------------------------------------------------------
------------------------------------------------------------
------------------------------------------------------------
------------------------------------------------------------
---------------------------
>FJ946996.1_Meleagris_gallopavo/1-31
-------------GT----------GAGCTCGGAGC------------------------
------------------------------------------------------------
------------------------------------------------------------
------------------------------------------------------------
------------------------------------------------------------
------------------------------------------------------------
------------------------------------------------------------
------------------------------------------------------------
------------------------------------------------------------
------------------------------------------------------------
------------------------------------------------------------
------------------------------------------------------------
------------------------------------------------------------
------------------------------------------------------------
------------------------------------------------------------
-------------------------------------------------------CCTGA
CCG--------------TACCC--------------------------------------
------------------------------------------------------------
------------------------------------------------------------
------------------------------------------------------------
------------------------------------------------------------
----------------------------------------------------------GC
AGC---------------------------------------------------------
------------------------------------------------------------
------------------------------------------------------------
------------------------------------------------------------
------------------------------------------------------------
------------------------------------------------------------
---------------------------
>FJ946997.1_Meleagris_gallopavo/1-40
-------------GT----------GAGCTCGG---------------------------
------------------------------------------------------------
------------------------------------------------------------
------------------------------------------------------------
------------------------------------------------------------
------------------------------------------------------------
------------------------------------------------------------
------------------------------------------------------------
------------------------------------------------------------
------------------------------------------------------------
------------------------------------------------------------
------------------------------------------------------------
------------------------------------------------------------
------------------------------------------------------------
------------------------------------------------------------
------GCGGCTGYGAGC-------------------------------------CCTGA
CCG--------------TGCCC--------------------------------------
------------------------------------------------------------
------------------------------------------------------------
------------------------------------------------------------
------------------------------------------------------------
----------------------------------------------------------GC
AGC---------------------------------------------------------
------------------------------------------------------------
------------------------------------------------------------
------------------------------------------------------------
------------------------------------------------------------
------------------------------------------------------------
---------------------------
>FJ946998.1_Meleagris_gallopavo/1-46
-------------GT----------GAGCTCGGAGCC-----------------------
------------------------------------------------------------
------------------------------------------------------------
------------------------------------------------------------
------------------------------------------------------------
------------------------------------------------------------
------------------------------------------------------------
------------------------------------------------------------
------------------------------------------------------------
------------------------------------------------------------
------------------------------------------------------------
------------------------------------------------------------
------------------------------------------------------------
------------------------------------------------------------
------------------------------------------------------------
----------CTGTGAGC-------------------------------------CCTGA
CCG-----TG--TCTTCTGCC---------------------------------------
------------------------------------------------------------
------------------------------------------------------------
------------------------------------------------------------
------------------------------------------------------------
----------------------------------------------------------GC
AGC---------------------------------------------------------
------------------------------------------------------------
------------------------------------------------------------
------------------------------------------------------------
------------------------------------------------------------
------------------------------------------------------------
---------------------------
>FJ951621.1_Meleagris_gallopavo/1-103
-------------GG----------GGG--------------------------------
------------------------------------------------------------
------------------------------------------------------------
------------------------------------------------------------
------------------------------------------------------------
------------------------------------------------------------
------------------------------------------------------------
------------------------------------------------------------
------------------------------------------------------------
------------------------------------------------------------
------------------------------------------------------------
------------------------------------------------------------
------------------------------------------------------------
------------------------------------------------------------
---GGGAGGCAGAGCAGCTGGGGTGGGCAGCGGGTCCGGGGAGGGGCGGGGAA--TCTGG
CGGGGGGCGGCTGTGAGC-------------------------------------CCTGA
TCG-----TG--TCTTCTGCCC--------------------------------------
------------------------------------------------------------
------------------------------------------------------------
------------------------------------------------------------
------------------------------------------------------------
----------------------------------------------------------GC
AGC---------------------------------------------------------
------------------------------------------------------------
------------------------------------------------------------
------------------------------------------------------------
------------------------------------------------------------
------------------------------------------------------------
---------------------------
>GQ247576.1_Geothlypis_trichas/1-37
------------------------------------------------------------
------------------------------------------------------------
------------------------------------------------------------
------------------------------------------------------------
------------------------------------------------------------
------------------------------------------------------------
------------------------------------------------------------
------------------------------------------------------------
------------------------------------------------------------
------------------------------------------------------------
------------------------------------------------------------
------------------------------------------------------------
---------------------------------------------TGGGGGAACA-----
------------------------------------------------------------
------------------------------------------------------------
----------------GC-------------------------------------CCTGA
GCT------G--TGTGCTGCACTC------------------------------------
------------------------------------------------------------
------------------------------------------------------------
------------------------------------------------------------
------------------------------------------------------------
----------------------------------------------------------AC
AG----------------------------------------------------------
------------------------------------------------------------
------------------------------------------------------------
------------------------------------------------------------
------------------------------------------------------------
------------------------------------------------------------
---------------------------
>GU085500.1_Haliaeetus_leucocephalus/1-435
-------------GT----------GAGCTCAGAGCCGGG-G-----CAC-----GGGCG
GG------------------------------GTGTTGGTGGGGTTGGATCCCACACGTG
TCCTGAGGGCAGGTACTGGGGGGCTG-----GG---------GCTGGGG-----------
----------------GGCCGCCGGGGGCTGCCCCCACCGAA------------------
------------------------------------------------------------
------------------------------------------------------------
--------------------------------TCCCTCGTCCTGTCGTCTGTCCTCCGCG
GGCCCTGGGAGCAGCGGGCTCCAGGTGAGA-CCCGGTTCCCAAAC--GGTTTGGGGATGA
T------------------GCT-CCCCGC-CCTCGCTGA--------ACCCCGGGAAGCG
CCTCTGGGCCCGGTTCTGCTCTGGCTCCCTCC----------------------------
-------------------------------------------TGCCCCTCCCTTCCCCT
GGGCTCTGTCCCCTCCAGCTCTCCGCAGTCCCCAGGCGGAGAAA-S--GRRKYCYTKSSG
GGTCAGGATCCCATCTCCAGTCCTAGC--GCAGCTGTGTGTCTCT---------------
--------------------------GCCCCAGGGCG-TCTTCCTG-CC-----------
------------------------------------------------------------
------------C--TCC-------------------------------------CGTGA
CCTT--GCCG----CCATGCACAA------------------------------------
------------------------------------------------------------
------------------------------------------------------------
------------------------------------------------------------
------------------------------------------------------------
----------------------------------------------------------AC
AG----------------------------------------------------------
------------------------------------------------------------
------------------------------------------------------------
------------------------------------------------------------
------------------------------------------------------------
------------------------------------------------------------
---------------------------
>GU085501.1_Haliaeetus_leucocephalus/1-471
-------------GT----------GAGCTCAGAGCCGGG-G-----CAC-----GGGCG
GG------------------------------GTGTTGGTGGGGTTGGATCCCACACGTG
TCCTGAGGGCAGGTACTGGGGGTCTG-----GG---------GCTGGGG-----------
----------------GGCCGCCGGGGGCTGCCCCCACCGAA------------------
------------------------------------------------------------
------------------------------------------------------------
--------------------------------TCCCTCGTCCTGTCGTCTGTCCTCCGCG
GGCCCTGGGAGCAGCGGGCTCCAGGTGAGA-CCCGGTTCCCAAAC--GGTTTGGGGATGA
T------------------GCT-CCCCGC-CCTCGCTGA--------ACCCCGGGAAGCG
CCTCTGGGCCCGGTTCTGCTCTGGCTCCCTCC----------------------------
-------------------------------------------TGCCCCTCCCTTCCCCT
GGGCTCTGTCCCCTCCAGCTCTCCGCAGTCCCCAGGCGGAGAAACG--GAGTCCTTGCGG
GGTCAGGATCCCATCTCCAGTCCTAGC--GCAGCTGTGTGGCTCTGGGGGAGGCTGGGAG
GA--GAATAGTGGT---GGGGAGGGGGCCTCATGGTG-CCTCCCTG-CC-----------
------------------------------------------------------------
------------C--TCC-------------------------------------CGTGA
CC-T--GCCG----CCCTGCACAA------------------------------------
------------------------------------------------------------
------------------------------------------------------------
------------------------------------------------------------
------------------------------------------------------------
----------------------------------------------------------AC
AG----------------------------------------------------------
------------------------------------------------------------
------------------------------------------------------------
------------------------------------------------------------
------------------------------------------------------------
------------------------------------------------------------
---------------------------
>GU085502.1_Haliaeetus_leucocephalus/1-471
-------------GT----------GAGCTCAGAGCCGGG-G-----CAC-----GGGCG
GG------------------------------GTGTTGGTGGGGTTGGATCCCACACGTG
TCCTGAGGGCAGGTACTGGGGGTCTG-----GG---------GCTGGGG-----------
----------------GGCCGCCGGGGGCTGCCCCCACCGAA------------------
------------------------------------------------------------
------------------------------------------------------------
--------------------------------CCCCTCGTCCTGTCGTCTGTCCTCCGCG
GGCCCTGGGAGCAGCGGGCTCCAGGTGAGA-CCCGGTTCCCAAAC--GGTTTGGGGATGA
T------------------GCT-CCCCGC-CCTCGCTGA--------ACCCCGGGAAGCG
CCTCTGGGCCCGGTTCTGCTCTGGCTCCCTCC----------------------------
-------------------------------------------TGCCCCTCCCTTCCCCT
GGGCTCTGTCCCCTCCAGCTCTCCGCAGTCCCCAGGCGGAGAAACG--GAGTCCTTGCGG
GGTCAGGATCCCATCTCCAGTCCTAGC--GCAGCTGTGTGGCTCTGGGGGAGGCTGGGAG
GA--GAATGGTGGT---GGGGAGGGAGCCCCACGGTG-CCTCCCTG-CC-----------
------------------------------------------------------------
------------C--TCC-------------------------------------CGTGA
CC-T--GCCA----CCCTGCACAA------------------------------------
------------------------------------------------------------
------------------------------------------------------------
------------------------------------------------------------
------------------------------------------------------------
----------------------------------------------------------AC
AG----------------------------------------------------------
------------------------------------------------------------
------------------------------------------------------------
------------------------------------------------------------
------------------------------------------------------------
------------------------------------------------------------
---------------------------
>GU085503.1_Haliaeetus_leucocephalus/1-471
-------------GT----------GAGCTCAGAGCCGGG-G-----CAC-----GGGCG
GG------------------------------GTGTTGGTGGGGTTGGATCCCACACGTG
TCCTGAGGGCAGGTACTGGGGGTCTG-----GG---------GCTGGGG-----------
----------------GGCCGCCGGGGGCTGCCCCCACCGAA------------------
------------------------------------------------------------
------------------------------------------------------------
--------------------------------TCCCTCGTCCTGTCGTCTGTCCTCCGCG
GGCCCTGGGAGCAGCGGGCTCCAGGTGAGA-CCCGGTTCCCAAAC--GGTTTGGGGATGA
T------------------GCT-CCCCGC-CCTCGCTGA--------ACCCCGGGAAGCG
CCTCTGGGCCCGGTTCTGCTCTGGCTCCCTCC----------------------------
-------------------------------------------TGCCCCTCCCTTCCCCT
GGGCTCTGTCCCCTCCAGCTCTCCGCAGTCCCCAGGCGGAGAAACG--GAGTCCTTGCGG
GGTCAGGATCCCATCTCCAGTCCTAGC--GCAGCTGTGTGGCTCTGGGGGAGGCTGGGAG
GA--GAATGGTGGT---GGGGAGGGAGCCCCACGGTG-CCTCCCTG-CC-----------
------------------------------------------------------------
------------C--TCC-------------------------------------CGTGA
CC-T--GCCG----CCCTGCACAA------------------------------------
------------------------------------------------------------
------------------------------------------------------------
------------------------------------------------------------
------------------------------------------------------------
----------------------------------------------------------AC
AG----------------------------------------------------------
------------------------------------------------------------
------------------------------------------------------------
------------------------------------------------------------
------------------------------------------------------------
------------------------------------------------------------
---------------------------
>GU189283.1_Meleagris_gallopavo/1-60
-------------GT----------GAGCTCGGAG-------------------------
------------------------------------------------------------
------------------------------------------------------------
------------------------------------------------------------
------------------------------------------------------------
------------------------------------------------------------
------------------------------------------------------------
------------------------------------------------------------
------------------------------------------------------------
------------------------------------------------------------
------------------------------------------------------------
------------------------------------------------------------
------------------------------------------------------------
------------------------------------------------------------
-------------------------------------------------------TCTGT
CGGGGGGCGGCTGTGAGC-------------------------------------CCTGA
CCG-----TG--TCTTCTGCCC--------------------------------------
------------------------------------------------------------
------------------------------------------------------------
------------------------------------------------------------
------------------------------------------------------------
----------------------------------------------------------GC
AGC---------------------------------------------------------
------------------------------------------------------------
------------------------------------------------------------
------------------------------------------------------------
------------------------------------------------------------
------------------------------------------------------------
---------------------------
>GU189284.1_Meleagris_gallopavo/1-51
-------------GT----------GAGCTCGGAGCC-----------------------
------------------------------------------------------------
------------------------------------------------------------
------------------------------------------------------------
------------------------------------------------------------
------------------------------------------------------------
------------------------------------------------------------
------------------------------------------------------------
------------------------------------------------------------
------------------------------------------------------------
------------------------------------------------------------
------------------------------------------------------------
------------------------------------------------------------
------------------------------------------------------------
------------------------------------------------------------
------GCGGCTGTGAGC-------------------------------------CCTGA
TCG-----TG--TCTTCTGCCC--------------------------------------
------------------------------------------------------------
------------------------------------------------------------
------------------------------------------------------------
------------------------------------------------------------
----------------------------------------------------------GC
AGC---------------------------------------------------------
------------------------------------------------------------
------------------------------------------------------------
------------------------------------------------------------
------------------------------------------------------------
------------------------------------------------------------
---------------------------
>GU189285.1_Meleagris_gallopavo/1-38
-------------GT---------------------------------------------
------------------------------------------------------------
------------------------------------------------------------
------------------------------------------------------------
------------------------------------------------------------
------------------------------------------------------------
------------------------------------------------------------
------------------------------------------------------------
------------------------------------------------------------
------------------------------------------------------------
------------------------------------------------------------
------------------------------------------------------------
------------------------------------------------------------
------------------------------------------------------------
------------------------------------------------------------
-------CGGCTGTGAGC-------------------------------------CCTGA
CCG-----TG--TCTTCTGCCC--------------------------------------
------------------------------------------------------------
------------------------------------------------------------
------------------------------------------------------------
------------------------------------------------------------
----------------------------------------------------------GC
AGC---------------------------------------------------------
------------------------------------------------------------
------------------------------------------------------------
------------------------------------------------------------
------------------------------------------------------------
------------------------------------------------------------
---------------------------
>GU189286.1_Meleagris_gallopavo/1-40
-------------GT----------GAGCTCGG---------------------------
------------------------------------------------------------
------------------------------------------------------------
------------------------------------------------------------
------------------------------------------------------------
------------------------------------------------------------
------------------------------------------------------------
------------------------------------------------------------
------------------------------------------------------------
------------------------------------------------------------
------------------------------------------------------------
------------------------------------------------------------
------------------------------------------------------------
------------------------------------------------------------
------------------------------------------------------------
------GCGGCTGTGAGC-------------------------------------CCTGA
CCG--------------TGCCC--------------------------------------
------------------------------------------------------------
------------------------------------------------------------
------------------------------------------------------------
------------------------------------------------------------
----------------------------------------------------------GC
AGC---------------------------------------------------------
------------------------------------------------------------
------------------------------------------------------------
------------------------------------------------------------
------------------------------------------------------------
------------------------------------------------------------
---------------------------
>GU189287.1_Meleagris_gallopavo/1-41
-------------GT----------GAGCTCGGAGC------------------------
------------------------------------------------------------
------------------------------------------------------------
------------------------------------------------------------
------------------------------------------------------------
------------------------------------------------------------
------------------------------------------------------------
------------------------------------------------------------
------------------------------------------------------------
------------------------------------------------------------
------------------------------------------------------------
------------------------------------------------------------
------------------------------------------------------------
------------------------------------------------------------
------------------------------------------------------------
--------CGCTGTGAGC-------------------------------------CCTGA
CCG--------------TACCC--------------------------------------
------------------------------------------------------------
------------------------------------------------------------
------------------------------------------------------------
------------------------------------------------------------
----------------------------------------------------------GC
AGC---------------------------------------------------------
------------------------------------------------------------
------------------------------------------------------------
------------------------------------------------------------
------------------------------------------------------------
------------------------------------------------------------
---------------------------
>GU189288.1_Meleagris_gallopavo/1-48
-------------GT----------GAGCTCGG---------------------------
------------------------------------------------------------
------------------------------------------------------------
------------------------------------------------------------
------------------------------------------------------------
------------------------------------------------------------
------------------------------------------------------------
------------------------------------------------------------
------------------------------------------------------------
------------------------------------------------------------
------------------------------------------------------------
------------------------------------------------------------
------------------------------------------------------------
------------------------------------------------------------
------------------------------------------------------------
-----GGCGGCTGTGAGC-------------------------------------CCTGA
CCG-----TG--TCTTCTGCCC--------------------------------------
------------------------------------------------------------
------------------------------------------------------------
------------------------------------------------------------
------------------------------------------------------------
----------------------------------------------------------GC
AGC---------------------------------------------------------
------------------------------------------------------------
------------------------------------------------------------
------------------------------------------------------------
------------------------------------------------------------
------------------------------------------------------------
---------------------------
>GU189289.1_Meleagris_gallopavo/1-55
-------------GT----------GAGCT------------------------------
------------------------------------------------------------
------------------------------------------------------------
------------------------------------------------------------
------------------------------------------------------------
------------------------------------------------------------
------------------------------------------------------------
------------------------------------------------------------
------------------------------------------------------------
------------------------------------------------------------
------------------------------------------------------------
------------------------------------------------------------
------------------------------------------------------------
------------------------------------------------------------
-------------------------------------------------------TCTGT
CGGGGGGCGGCTGTGAGC-------------------------------------CCTGA
CCG-----TG--TCTTCTGCCC--------------------------------------
------------------------------------------------------------
------------------------------------------------------------
------------------------------------------------------------
------------------------------------------------------------
----------------------------------------------------------AC
AGC---------------------------------------------------------
------------------------------------------------------------
------------------------------------------------------------
------------------------------------------------------------
------------------------------------------------------------
------------------------------------------------------------
---------------------------
>GU189290.1_Meleagris_gallopavo/1-51
-------------GT----------GAGCTCGGAGCC-----------------------
------------------------------------------------------------
------------------------------------------------------------
------------------------------------------------------------
------------------------------------------------------------
------------------------------------------------------------
------------------------------------------------------------
------------------------------------------------------------
------------------------------------------------------------
------------------------------------------------------------
------------------------------------------------------------
------------------------------------------------------------
------------------------------------------------------------
------------------------------------------------------------
------------------------------------------------------------
------GCGGCTGTGAGC-------------------------------------CCTGA
TCG-----TG--TCTTCTGCCC--------------------------------------
------------------------------------------------------------
------------------------------------------------------------
------------------------------------------------------------
------------------------------------------------------------
----------------------------------------------------------GC
AGC---------------------------------------------------------
------------------------------------------------------------
------------------------------------------------------------
------------------------------------------------------------
------------------------------------------------------------
------------------------------------------------------------
---------------------------
>GU189291.1_Meleagris_gallopavo/1-46
-------------GT----------GAGCTCGGAGCC-----------------------
------------------------------------------------------------
------------------------------------------------------------
------------------------------------------------------------
------------------------------------------------------------
------------------------------------------------------------
------------------------------------------------------------
------------------------------------------------------------
------------------------------------------------------------
------------------------------------------------------------
------------------------------------------------------------
------------------------------------------------------------
------------------------------------------------------------
------------------------------------------------------------
------------------------------------------------------------
----------CTGTGAGC-------------------------------------CCTGA
CCG-----TG--TCTTCTGCC---------------------------------------
------------------------------------------------------------
------------------------------------------------------------
------------------------------------------------------------
------------------------------------------------------------
----------------------------------------------------------GC
AGC---------------------------------------------------------
------------------------------------------------------------
------------------------------------------------------------
------------------------------------------------------------
------------------------------------------------------------
------------------------------------------------------------
---------------------------
>GU390273.1_Bucanetes_githagineus/1-76
-------------GT----------GAG--------------------------------
------------------------------------------------------------
------------------------------------------------------------
------------------------------------------------------------
------------------------------------------------------------
------------------------------------------------------------
------------------------------------------------------------
-----------------------------------------GAGCTCTGGGGGTGCTGCT
G-----------------------------------------------------------
------------------------------------------------------------
------------------------------------------------------------
------------------------------------------------------------
-----------------------------GGGGGGGG---TGCTGGGGAGGGGCA-----
------------------------------------------------------------
------------------------------------------------------------
---------------CCC-------------------------------------CCTGA
GCT------C--TGTGCTGCTCTC------------------------------------
------------------------------------------------------------
------------------------------------------------------------
------------------------------------------------------------
------------------------------------------------------------
----------------------------------------------------------AC
AG----------------------------------------------------------
------------------------------------------------------------
------------------------------------------------------------
------------------------------------------------------------
------------------------------------------------------------
------------------------------------------------------------
---------------------------
>GU390277.1_Chersophilus_duponti/1-201
-------------GT----------GAGCGGGGCCGGGGCGGGAGGCGCTGGGCCAGGGG
GGGAGAAGGGGGAAAAGGGGAGGGGGGACCCCAAAAGTGAGCGGGAGGGGGCTGGGGATG
GGGGGGATTGAGGTAAAAATGTTTGGAAATGGGTAAAAGTGGGGATTGGGAGCCCGGAAG
GGATTTGGGGCGTGTCCGGAGGTGGGAG--------------------------------
------------------------------------------------------------
------------------------------------------------------------
------------------------------------------------------------
------------------------------------------------------------
------------------------------------------------------------
------------------------------------------------------------
------------------------------------------------------------
------------------------------------------------------------
------------------------------------------------------------
------------------------------------------------------------
------------------------------------------------------------
------------------------------------------------------------
------------GGTCCTGCACAC------------------------------------
------------------------------------------------------------
------------------------------------------------------------
------------------------------------------------------------
------------------------------------------------------------
----------------------------------------------------------TC
AG----------------------------------------------------------
------------------------------------------------------------
------------------------------------------------------------
------------------------------------------------------------
------------------------------------------------------------
------------------------------------------------------------
---------------------------
>GU390278.1_Chersophilus_duponti/1-60
-------------GT----------GATCTCCTACAAGGG-TTAGCATGTAGG-------
------------------------------------------------------------
------------------------------------------------------------
------------------------------------------------------------
------------------------------------------------------------
------------------------------------------------------------
------------------------------------------------------------
------------------------------------------------------------
------------------------------------------------------------
------------------------------------------------------------
------------------------------------------------------------
------------------------------------------------------------
------------------------------------------------------------
------------------------------------------------------------
------------------------------------------------------------
-------------------------------------------------------GCACC
TCTCGATCTG--TCTTATGCATGC------------------------------------
------------------------------------------------------------
------------------------------------------------------------
------------------------------------------------------------
------------------------------------------------------------
----------------------------------------------------------AC
AG----------------------------------------------------------
------------------------------------------------------------
------------------------------------------------------------
------------------------------------------------------------
------------------------------------------------------------
------------------------------------------------------------
---------------------------
>GU390281.1_Corvus_corax/1-298
-------------GT----------GAGCAGGAGGGGTAAGAAGTGGTGAGATCGTAGGC
AACGGTAGGGAGAGAAGGGAAAAGGTGGAGGTGGGACCACCAAACAGATGTGGGGGGTCT
GGCGACTGGGGACTTATGGGAAAGGGGGAAGAAAATATGGAGAAAGGTGGAAAAGAGGAA
GTGGGGCCG---------------------------------------------------
------------------------------------------------------------
------------------------------------------------------------
--------------------------------TGGGCAGGAGGGTCTCATGGTGGCCATG
GGACACAGGGAGTGCGGAGTGGGGAGCCGGGGTGGCATCCGGAGCTCTGGGCTTGCTG--
------------------------------------------------------------
------------------------------------------------------------
------------------------------------------------------------
------------------------------------------------------------
-------------------------------------GGGGCTGCTGCGGGGGCA-----
------------------------------------------------------------
------------------------------------------------------------
---------------CCC-------------------------------------CATGA
CCT------G--TGTCCCGCACAA------------------------------------
------------------------------------------------------------
------------------------------------------------------------
------------------------------------------------------------
------------------------------------------------------------
----------------------------------------------------------AC
AG----------------------------------------------------------
------------------------------------------------------------
------------------------------------------------------------
------------------------------------------------------------
------------------------------------------------------------
------------------------------------------------------------
---------------------------
>GU390284.1_Erithacus_rubecula/1-211
-------------GT----------GAGCGGGGGGGGCGG-GAGGCGGAGGGACAGGGGG
GAGATGGAGGAAAATTGGGGGTTAGACCCCAAAATTGAGCGGGAAGGAATCTCGGTATTC
CGGGAAAACGATGGGAAAGGGGAAAAGGGGGAAATGGGACCCTAAAAGTGATTTTGGGAT
------------------------------------------------------------
------------------------------------------------------------
------------------------------------------------------------
--------------------------------TTGCTGGAG-------------------
------------------------------------------------------------
------------------------------------------------------------
------------------------------------------------------------
------------------------------------------------------------
------------------------------------------------------------
-------------------------------------GAGGGTGCTGGGGGGGCTCCA--
------------------------------------------------------------
------------------------------------------------------------
-------------------------------------------------------ACTGA
GCC------G--TGTCCGGCACAC------------------------------------
------------------------------------------------------------
------------------------------------------------------------
------------------------------------------------------------
------------------------------------------------------------
----------------------------------------------------------AC
AG----------------------------------------------------------
------------------------------------------------------------
------------------------------------------------------------
------------------------------------------------------------
------------------------------------------------------------
------------------------------------------------------------
---------------------------
>GU390285.1_Lanius_senator/1-112
-------------GT----------GAGCAGGAGGGGTAA--------------------
------------------------------------------------------------
------------------------------------------------------------
------------------------------------------------------------
------------------------------------------------------------
------------------------------------------------------------
------------------------------------------------------------
------------GAAGTGGTGAGATCGTAGGCACGGATCCGGAGCTCTGGGCTTGCTGCT
G-----------------------------------------------------------
------------------------------------------------------------
------------------------------------------------------------
------------------------------------------------------------
-------------------------------------GGGGGTGCTGGGGGGGCA-----
------------------------------------------------------------
------------------------------------------------------------
---------------CCC-------------------------------------CATGA
CCT------G--TGTCCCGCACAA------------------------------------
------------------------------------------------------------
------------------------------------------------------------
------------------------------------------------------------
------------------------------------------------------------
----------------------------------------------------------AC
AG----------------------------------------------------------
------------------------------------------------------------
------------------------------------------------------------
------------------------------------------------------------
------------------------------------------------------------
------------------------------------------------------------
---------------------------
>GU390286.1_Lanius_senator/1-39
------------------------------------------------------------
------------------------------------------------------------
------------------------------------------------------------
------------------------------------------------------------
------------------------------------------------------------
------------------------------------------------------------
------------------------------------------------------------
------------------------------------------------------------
------------------------------------------------------------
------------------------------------------------------------
------------------------------------------------------------
------------------------------------------------------------
--------------------------------------------CTGGGGGGGCA-----
------------------------------------------------------------
------------------------------------------------------------
---------------CCC-------------------------------------CATGA
CCT------G--TGTCCCGCACAA------------------------------------
------------------------------------------------------------
------------------------------------------------------------
------------------------------------------------------------
------------------------------------------------------------
----------------------------------------------------------AC
AG----------------------------------------------------------
------------------------------------------------------------
------------------------------------------------------------
------------------------------------------------------------
------------------------------------------------------------
------------------------------------------------------------
---------------------------
>GU390287.1_Lanius_senator/1-152
-------------GT----------GAACAGGAGGGGCAC--------------------
------------------------------------------------------------
------------------------------------------------------------
------------------------------------------------------------
------------------------------------------------------------
------------------------------------------------------------
--------------------------------------GAAGTGTCTTATGGTGGCCGTG
AGGCACAGGGAATGCGGAGTGGGGATCCAAATTGGCCTCCGAAGCTCTGTGCTTGCTGGG
G-----------------------------------------------------------
------------------------------------------------------------
------------------------------------------------------------
------------------------------------------------------------
-------------------------------AGTGCTGGGGGCTGCTGGGGGGCA-----
------------------------------------------------------------
------------------------------------------------------------
---------------CCA-------------------------------------CTTGA
CCT------G--TCTCCTGCATAC------------------------------------
------------------------------------------------------------
------------------------------------------------------------
------------------------------------------------------------
------------------------------------------------------------
----------------------------------------------------------AC
AG----------------------------------------------------------
------------------------------------------------------------
------------------------------------------------------------
------------------------------------------------------------
------------------------------------------------------------
------------------------------------------------------------
---------------------------
>GU390288.1_Motacilla_alba/1-111
------------------------------------------------------------
------------------------------------------------------------
------------------------------------------------------------
------------------------------------------------------------
------------------------------------------------------------
------------------------------------------------------------
------------------------------------------------------------
--GCATACGGGTTGCACAGTGTGGATCCGGGGTTG-CCTCTGAGATCTTGGTTTGCTGTG
G-----------------------------------------------------------
------------------------------------------------------------
------------------------------------------------------------
------------------------------------------------------------
-----------------------------GGTGCCGG-CGGCTGCTGAAGGGGCA-----
------------------------------------------------------------
------------------------------------------------------------
---------------CCC-------------------------------------TCTGA
CCT------G--TGTCCTGCACAC------------------------------------
------------------------------------------------------------
------------------------------------------------------------
------------------------------------------------------------
------------------------------------------------------------
----------------------------------------------------------AC
AG----------------------------------------------------------
------------------------------------------------------------
------------------------------------------------------------
------------------------------------------------------------
------------------------------------------------------------
------------------------------------------------------------
---------------------------
>GU390289.1_Motacilla_alba/1-81
-------------GT----------GAGCGGGGGGCGGGA-G------------------
------------------------------------------------------------
------------------------------------------------------------
------------------------------------------------------------
------------------------------------------------------------
------------------------------------------------------------
------------------------------------------------------------
------------------------------------------------------------
------------------------------------------------------------
------------------------------------------------------------
------------------------------------------------------------
------------------------------------------------------------
--------------------------------GCGCTGGGACTGGGCGAAGGGCGGCAAA
GAGGAAGCGGCAGCGCGGGCAGGAGGGTCCCACAG-------------------------
------------------------------------------------------------
------------------------------------------------------------
------------------------------------------------------------
------------------------------------------------------------
------------------------------------------------------------
------------------------------------------------------------
------------------------------------------------------------
------------------------------------------------------------
------------------------------------------------------------
------------------------------------------------------------
------------------------------------------------------------
------------------------------------------------------------
------------------------------------------------------------
------------------------------------------------------------
---------------------------
>GU390290.1_Motacilla_alba/1-152
-------------GT----------GAGCGGGGGGCGGGA-GGCGCTGGGAC--------
------------------------------------------------------------
------------------------------------------------------------
------------------------------------------------------------
------------------------------------------------------------
------------------------------------------------------------
-----------------------------------------GGGTCCCGTGGCGGCCGTG
GGGCACAGGGGGTGCAGAGTGGGGATCCGGGGTGGGCCCCGGAGCTCT-GGGGTGCGGCT
G-----------------------------------------------------------
------------------------------------------------------------
------------------------------------------------------------
------------------------------------------------------------
-------------------------------------GGGGGTGCTGGGGGGGCA-----
------------------------------------------------------------
------------------------------------------------------------
----------------CC-------------------------------------CCTGA
GCT------G--TGTCCTGCACTC------------------------------------
------------------------------------------------------------
------------------------------------------------------------
------------------------------------------------------------
------------------------------------------------------------
----------------------------------------------------------AC
AG----------------------------------------------------------
------------------------------------------------------------
------------------------------------------------------------
------------------------------------------------------------
------------------------------------------------------------
------------------------------------------------------------
---------------------------
>GU390293.1_Phylloscopus_collybita/1-37
------------------------------------------------------------
------------------------------------------------------------
------------------------------------------------------------
------------------------------------------------------------
------------------------------------------------------------
------------------------------------------------------------
------------------------------------------------------------
------------------------------------------------------------
------------------------------------------------------------
------------------------------------------------------------
------------------------------------------------------------
------------------------------------------------------------
----------------------------------------------GGGGGGGCA-----
------------------------------------------------------------
------------------------------------------------------------
---------------ACC-------------------------------------CCTGA
CCT------G--TGACCTGCACAG------------------------------------
------------------------------------------------------------
------------------------------------------------------------
------------------------------------------------------------
------------------------------------------------------------
----------------------------------------------------------CC
AG----------------------------------------------------------
------------------------------------------------------------
------------------------------------------------------------
------------------------------------------------------------
------------------------------------------------------------
------------------------------------------------------------
---------------------------
>GU390299.1_Ficedula_hypoleuca/1-146
-------------GT----------GAGCTCGAGAAGG----------------------
------------------------------------------------------------
------------------------------------------------------------
------------------------------------------------------------
------------------------------------------------------------
------------------------------------------------------------
-------------------------------------------GTCCCATGGCGGCTGTG
GGACACTGGGGGTGCACAGTGGGCCCACGGGGTGGCTCTCTGAGCTCTTGGCTTGCTGTG
G-----------------------------------------------------------
------------------------------------------------------------
------------------------------------------------------------
------------------------------------------------------------
-----------------------------GGTGGTGG-CGGCTGGTGGGAGGGCA-----
------------------------------------------------------------
------------------------------------------------------------
---------------CCC-------------------------------------CTTGA
TCT------G--TGTCCTGCACAA------------------------------------
------------------------------------------------------------
------------------------------------------------------------
------------------------------------------------------------
------------------------------------------------------------
----------------------------------------------------------AC
AG----------------------------------------------------------
------------------------------------------------------------
------------------------------------------------------------
------------------------------------------------------------
------------------------------------------------------------
------------------------------------------------------------
---------------------------
>GU390300.1_Ficedula_hypoleuca/1-133
-------------GT---------------------------------------------
------------------------------------------------------------
------------------------------------------------------------
------------------------------------------------------------
------------------------------------------------------------
------------------------------------------------------------
-------------------------------------------GTCCCATGGCGGCTGTG
GGACACTGGGGGTGCACAGTGGGCCCACGGGGTGGCTCTCTGAGCTCTTGGCTTGCTGTG
G-----------------------------------------------------------
------------------------------------------------------------
------------------------------------------------------------
------------------------------------------------------------
-----------------------------GGTGGTGG-CGGCTGGTGGGAGGGCA-----
------------------------------------------------------------
------------------------------------------------------------
---------------CCC-------------------------------------CTTGA
TCT------G--TGTCCTGCACAA------------------------------------
------------------------------------------------------------
------------------------------------------------------------
------------------------------------------------------------
------------------------------------------------------------
----------------------------------------------------------AC
AG----------------------------------------------------------
------------------------------------------------------------
------------------------------------------------------------
------------------------------------------------------------
------------------------------------------------------------
------------------------------------------------------------
---------------------------
>GU390301.1_Ficedula_hypoleuca/1-146
-------------GT----------GAGCTCGAGAAGG----------------------
------------------------------------------------------------
------------------------------------------------------------
------------------------------------------------------------
------------------------------------------------------------
------------------------------------------------------------
-------------------------------------------GTCCCATGGCGGCTGTG
GGACACTGGGGGTGCACAGTGGGCCCACGGGGTGGCTCTCTGAGCTCTTGGCTTGCTGTG
G-----------------------------------------------------------
------------------------------------------------------------
------------------------------------------------------------
------------------------------------------------------------
-----------------------------GGTGGTGG-CGGCTGGTGGGAGGGCA-----
------------------------------------------------------------
------------------------------------------------------------
---------------CCC-------------------------------------CTTGA
TCT------G--TGTCCTGCACAA------------------------------------
------------------------------------------------------------
------------------------------------------------------------
------------------------------------------------------------
------------------------------------------------------------
----------------------------------------------------------AC
AG----------------------------------------------------------
------------------------------------------------------------
------------------------------------------------------------
------------------------------------------------------------
------------------------------------------------------------
------------------------------------------------------------
---------------------------
>HM189222.1_Luscinia_svecica/1-256
-------------GT----------GAGCGGGGGGGGGCG-AGAGGCGGTGGATCAGGGA
TGAGAACGGGGAAAATTGGGGGTTGGACCCCAAAATTAAACGGGAGGGATCTCGGTATTC
CGGGAAACGAATGGGAAAGGGGAAAAAGGGGGAATGGGACCCCAAAAATTATTTT-----
------------------------------------------------------------
------------------------------------------------------------
------------------------------------------------------------
-----------------------------------------GAGCGCCATGGCGGCCGTG
GGGCACAGGGGGTACGGGGTGGGGATCCGGGGTGCCCC----------------------
------------------------------------------------------------
------------------------------------------------------------
------------------------------------------------------------
------------------------------------------------------------
-----------------------------GGAGCTCTGGGGGTACTGGGGGA--------
------------------------------------------------------------
------------------------------------------------------------
-------------------------------------------------------GCTGA
GCT------G--TGTCCTGCACAC------------------------------------
------------------------------------------------------------
------------------------------------------------------------
------------------------------------------------------------
------------------------------------------------------------
----------------------------------------------------------AC
AG----------------------------------------------------------
------------------------------------------------------------
------------------------------------------------------------
------------------------------------------------------------
------------------------------------------------------------
------------------------------------------------------------
---------------------------
>HM991018.1_Ardea_cinerea/1-603
-------------GT----------GAGCTCAGACGGTCA-G-----GGT-----GGGAA
GG------------------------------GTGTTGGGGGGGATGAATCCCACAGGTG
TCCT---GGGAGGTGCTGGGTGTGGGTGGGGGAATGGGGAG--GGGGGACCCCCCTGCCC
CTGGGACCACCCTGCAGGTGTGAGAGAGCTGCGCCCACCGAA------------------
------------------------------------------------------------
------------------------------------------------------------
--------------------------------TCCCT------------TGTCCTCTGCA
GGGCCTGGGAGCGGTGGGCTCCACGTGACA-CCCAGTTCCCC------GTTTGGGGGAGA
C------------------CCT--CCCCCACCTGGCTGA--------ACCCCAGGAACAG
CCTCTTGGCTCAGGTCTTCCCTGGCTCCCTCCCCGTGGG-TCTGTCCGTGCATCCACCCC
CTCTCATGTCCCCTCCTG-CCCCCCACCATCTGGGTGACAGTGTCCCCCCGCCCCGACTC
CCCTCAGGTCCCCTCTGGCTCTTCCTGGTCCCCAGGCGGAGAAGTT--GAATCCTCACAG
GGTCAGGATCACACCGCCAGTCCTAGC--ACAGCTCTGGGGCT------GG---AGGGGG
TG--GAGTGGCGGT---GGGGAGGGGGCTCCACGGGC-CCTCCCTG-CCCTCCCCTGCC-
-----------------------CTGCCTGGGGTGCTGAGAGTACC-------TGGCAGG
GGGGGCAGCAGGC--CGC-------------------------------------CCTGA
CC-T--GCCC----CCCTGCACAA------------------------------------
------------------------------------------------------------
------------------------------------------------------------
------------------------------------------------------------
------------------------------------------------------------
----------------------------------------------------------AC
AG----------------------------------------------------------
------------------------------------------------------------
------------------------------------------------------------
------------------------------------------------------------
------------------------------------------------------------
------------------------------------------------------------
---------------------------
>HM991041.1_Ardea_cinerea/1-291
-------------GT----------GAGCTCAGACCCGCA-G-----CATGGGGAGGTG-
--------------------------CTGGGTGATGGGAGAGGGATTAAGCCTTAAACAT
AGGTTGGGGTAGAAGTCGTTGTTGGGGGATATCATGGAAAATGAGTAGGACAGG------
----------------GAGATGAGTGGCAAAGTGGGAGCCGG------------------
------------------------------------------------------------
------------------------------------------------------------
------------------------------------------------------------
------------------------------------------------------------
------------------------------------------------------------
------------------------------------------------------------
------------------------------------------------------------
------------------------------------------------------------
------------------------------------------------------------
-----------------GATGGCATGGAC-AGTGGGGGTCCCGTGGCATCCTCCCCACCT
CC-CCCAGCTCTGGGGCTCTGGAGTTGTTCTCTGGGGCCTGGGGAGGGGCGATGGGGTGG
GGAAGCCACAGTGGGAGC-------------------------------------CCCAA
CCT---CCCC--ATGTCTGCAGGA------------------------------------
------------------------------------------------------------
------------------------------------------------------------
------------------------------------------------------------
------------------------------------------------------------
----------------------------------------------------------GC
AG----------------------------------------------------------
------------------------------------------------------------
------------------------------------------------------------
------------------------------------------------------------
------------------------------------------------------------
------------------------------------------------------------
---------------------------
>HQ639689.1_Apteryx_owenii/1-252
-------------GT----------GAGCTGAGCCCCCTG-GCGGGGGGATGG-------
------------------------------------------------------------
------------------------------------------------------------
------------------------------------------------------------
------------------------------------------------------------
------------------------------------------------------------
--------------------------------CCCCGCATCTGCCGTCATCTGTGCTCGG
CAGCCTGGGGACAGGGGGCTGCAGGTGTCT------------------------------
------------------------------------------------------------
------------------------------------------------------------
------------------------------------------------------------
------------------------------------------------------------
-------------------------------------------------------CTGTG
GGGCGAGACATGTTTGGTTTGGGGTGGCTCTGAGGTGTCCCTGTGCCCTCCCCAACCTTG
GGGAGCTGCGCTCGGCCC-----CCTCCACCCTGTGTGGGGGCTGAGGGTGCCTGGGGAG
GGCGACGAGCTGGGGCAC-------------------------------------CGTCA
CCT---GTCT--CTCTCTGCACA-------------------------------------
------------------------------------------------------------
------------------------------------------------------------
------------------------------------------------------------
------------------------------------------------------------
----------------------------------------------------------AC
AG----------------------------------------------------------
------------------------------------------------------------
------------------------------------------------------------
------------------------------------------------------------
------------------------------------------------------------
------------------------------------------------------------
---------------------------
>HQ639690.1_Apteryx_owenii/1-252
-------------GT----------GAGCCGAGCCCCCCG-GCGGGGGGATGGCATCGGG
GGTCAGATGGCACAGATTCCCCATGGAGGTGCTGGGGTTCAGGAGAGCCCT---------
------------------------------------------------------------
------------------------------------------------------------
------------------------------------------------------------
------------------------------------------------------------
------------------------------------------------------------
------------------------------------------------------------
------------------------------------------------------------
------------------------------------------------------------
------------------------------------------------------------
------------------------------------------------------------
-------------------------------------------------------CCGTG
GGGCGAGACACGTTTGGTTTGGGGTGGCTCCAAGGTGTTCCCGTGCCCTCCCCAACCTTG
GGGAGCTCCACTCGGCCC-----CCACCACCCTGCGTGGGGGCTGAGGGTGCCTGGGGAG
GGGGACGAGCTGGGGCAC-------------------------------------CATGA
CCT---GCCT--CTCTCTGCACA-------------------------------------
------------------------------------------------------------
------------------------------------------------------------
------------------------------------------------------------
------------------------------------------------------------
----------------------------------------------------------AC
AG----------------------------------------------------------
------------------------------------------------------------
------------------------------------------------------------
------------------------------------------------------------
------------------------------------------------------------
------------------------------------------------------------
---------------------------
>HQ639692.1_Apteryx_owenii/1-174
-------------GT----------GAGCTGAGCCCCCCG-GCGGGGGGATGG-------
------------------------------------------------------------
------------------------------------------------------------
------------------------------------------------------------
------------------------------------------------------------
------------------------------------------------------------
--------------------------------CCCTGCGTCTGCCGTCATCCGTGCTCGG
CAGCCTGGGGTCAGGGGGCTGCAGGTGTCT------------------------------
------------------------------------------------------------
------------------------------------------------------------
------------------------------------------------------------
------------------------------------------------------------
-------------------------------------------------------CCGTG
GGGCGAGACATGTTTGGTTTGGGGTGGCTCCGAGGTGTTCCTGTGCCCTCC---------
------------------------------------------------------------
--------------GCAC-------------------------------------CGTGA
CCT---GCCT--CTCTCTGCACA-------------------------------------
------------------------------------------------------------
------------------------------------------------------------
------------------------------------------------------------
------------------------------------------------------------
----------------------------------------------------------AC
AG----------------------------------------------------------
------------------------------------------------------------
------------------------------------------------------------
------------------------------------------------------------
------------------------------------------------------------
------------------------------------------------------------
---------------------------
>HQ639695.1_Apteryx_owenii/1-145
-------------GT----------GAGC-------------------------------
------------------------------------------------------------
------------------------------------------------------------
------------------------------------------------------------
------------------------------------------------------------
------------------------------------------------------------
------------------------------------------------------GCTGGG
CAGCCTGGGGGCAGGGGG------------------------------------------
------------------------------------------------------------
------------------------------------------------------------
------------------------------------------------------------
------------------------------------------------------------
------------------------------------------------------------
----------------------------------------------XCTCCCCAGCCTTG
GGGAGCTGTGCTCTGACCC----TCCCCACCCTGCGTGGGGGCTGAGGGTGCCTGGGGAG
GGGGACGAGCTGGGGCAC-------------------------------------TGTGA
CCT---GCCT--CTCTCTGTGCA-------------------------------------
------------------------------------------------------------
------------------------------------------------------------
------------------------------------------------------------
------------------------------------------------------------
----------------------------------------------------------AC
AG----------------------------------------------------------
------------------------------------------------------------
------------------------------------------------------------
------------------------------------------------------------
------------------------------------------------------------
------------------------------------------------------------
---------------------------
>HQ639696.1_Apteryx_owenii/1-321
-------------GT----------GAGCTGAGCCCCTGGCGGGGGGGGATGGCGTCGGG
GGTCAGATGGCACAGACTCCCCGTGGAGGTGCTGGGGTTCGGGAGAGGCCCCTGGTGC--
------------------------------------------------------------
------------------------------------------------------------
------------------------------------------------------------
------------------------------------------------------------
--------------------------------CCCCGCGTCTGCTGTCATCCGTGCTCGG
CAGCCTGGGGTCAGGGGGCTGCAGGTGTCT------------------------------
------------------------------------------------------------
------------------------------------------------------------
------------------------------------------------------------
------------------------------------------------------------
-------------------------------------------------------CCGTG
GGGCGAGACACGTTTGGTTTGGTGTGGCTCTGAGGTGTCCCTGTGCCCTCCCCAACCTTG
GGGAGTTGCGCTTGGCCCCCCCACCCCCACCCTGCGTGGGGGCTGATGGTGCCT--GCTG
GGCAATGAGCTGGGGCAC-------------------------------------CATGA
CCT---GCCT--CTCTCTGCACA-------------------------------------
------------------------------------------------------------
------------------------------------------------------------
------------------------------------------------------------
------------------------------------------------------------
----------------------------------------------------------AC
AG----------------------------------------------------------
------------------------------------------------------------
------------------------------------------------------------
------------------------------------------------------------
------------------------------------------------------------
------------------------------------------------------------
---------------------------
>JF276893.1_Halobaena_caerulea/1-65
TGGGGCCGTGCTGGTGGCAGTGGTGGTGCTGGGAGCCCAC-CTGGCTCGTGGGGAGGAGA
CC----------------------------------------------------------
------------------------------------------------------------
------------------------------------------------------------
------------------------------------------------------------
------------------------------------------------------------
------------------------------------------------------------
------------------------------------------------------------
------------------------------------------------------------
------------------------------------------------------------
------------------------------------------------------------
------------------------------------------------------------
------------------------------------------------------------
------------------------------------------------------------
------------------------------------------------------------
------------------------------------------------------------
------------------------------------------------------------
------------------------------------------------------------
------------------------------------------------------------
------------------------------------------------------------
------------------------------------------------------------
----------------------------------------------------------TC
AG----------------------------------------------------------
------------------------------------------------------------
------------------------------------------------------------
------------------------------------------------------------
------------------------------------------------------------
------------------------------------------------------------
---------------------------
>JF276894.1_Halobaena_caerulea/1-65
TGGGGCCGTGCTGGTGGCAGTGGTGGTGCTGGGAGCCCAC-CTGGCTCGTGGGGAGGAGA
CC----------------------------------------------------------
------------------------------------------------------------
------------------------------------------------------------
------------------------------------------------------------
------------------------------------------------------------
------------------------------------------------------------
------------------------------------------------------------
------------------------------------------------------------
------------------------------------------------------------
------------------------------------------------------------
------------------------------------------------------------
------------------------------------------------------------
------------------------------------------------------------
------------------------------------------------------------
------------------------------------------------------------
------------------------------------------------------------
------------------------------------------------------------
------------------------------------------------------------
------------------------------------------------------------
------------------------------------------------------------
----------------------------------------------------------TC
AG----------------------------------------------------------
------------------------------------------------------------
------------------------------------------------------------
------------------------------------------------------------
------------------------------------------------------------
------------------------------------------------------------
---------------------------
>JF340055.1_Egretta_sacra/1-279
-------------GT----------GAGCTCAGACCCGCT-G-----CATGGAGAGGTG-
--------------------------CTGGGTGCTGGGAGAGGGATTAGGCCTTAAAAAT
AGTTTGGGGTGGAACTCGTTGTTGTGGGATACCATGGAAAATGAGTAGGACAGG------
----------------GAGATGAGTGGCAAAGGGGGGGCAG-------------------
------------------------------------------------------------
------------------------------------------------------------
------------------------------------------------------------
------------------------------------------------------------
------------------------------------------------------------
------------------------------------------------------------
------------------------------------------------------------
------------------------------------------------------------
------------------------------------------------------------
-----------------GATGGCATGGATGGGGGGGAGTTCCATGGCATTCTCCCCACCT
CC-CCCAGCTCTGGGGCA-----------GACTGGAGCTTGGGGAGGGGGGATGGGGTGG
GG-AGCCACAGTGGGAGC-------------------------------------CCCAA
CCC---CCCC--ATGTCTGCAGGA------------------------------------
------------------------------------------------------------
------------------------------------------------------------
------------------------------------------------------------
------------------------------------------------------------
----------------------------------------------------------GC
AG----------------------------------------------------------
------------------------------------------------------------
------------------------------------------------------------
------------------------------------------------------------
------------------------------------------------------------
------------------------------------------------------------
---------------------------
>JF340056.1_Egretta_sacra/1-279
[truncated: 483,826 more chars]
