# Supplementary material for: 100 million years of multigene family evolution: origin and evolution of the avian MHC class IIB
Source: BMC Genomics. 2017 Jun 13;18:460. doi: 10.1186/s12864-017-3839-7 (PMC5470263; doi:10.1186/s12864-017-3839-7)
Supplement: Supplementary file 11 — Fasta format alignments of all MHCIIB sequences used for analysis. Separate alignments are provided for each exon and intron comprised between exon 1 to exon 4. Two alignments are provided for each region, one including all sequences retrievable and one including all accessions for which exon 3 was available. For the latter, all accession were retained for all regions, even if no sequence data was available. (ZIP 354 kb) [file 12864_2017_3839_MOESM11_ESM.zip › int2.fas]

>Accipitriformes_Accipiter_gentilis__EF370953.1/1-217
GTGAGTGCGTGCCAGAACTTT-----------------------------------------------------------------------------TTCCT-GGGAG--ACGGGCCCACGCCAAGCCCC--T-GTGCTCCCAGGATGGG-AGAA------ACAGTTTGTGCCGTGCTTGGTCCTGTCCCC-GG-----GC----AAAG--------------------------------------------------------------------------------------------CCCCTG-CGCCCTTCC--------------------------------------------AC-AAGGACGCGAGTCCCTCGT------------------------------------------------------------------------------------------------------------------------------------------------------------------------------------------------------------------------------------------------------------------------------------AC--CC------TCGCTGGGCA-----TGTCCTGCGTGGGA--CCGCTGGTCC--------------------AGGCT-GGGGGCCAG--------------CACGC----AAGG-TGG-CCCCTGGGCTC----TGCCAG--CCCCCT-------------------GCCAGCTCTCTC-------------------TCGCTCTCCCC-------C------------------------------------------
>Accipitriformes_Aegypius_monachus__EF370954.1/1-217
GTGAGTGCGTGCCAGAACATT-----------------------------------------------------------------------------TCCCT-GGGGG--ACAGGCCCAAGCCAAGCCCC--C-GGGCTCGCAGGAGGGG-AGAGAG----AGTGTCTGTGCCGTGCTTGGGCCTGGCCCC-GG-----GG----AAAG--------------------------------------------------------------------------------------------CCCCTG-TGCCCTTCC--------------------------------------------AT-GAGGACGCGAGTCCCTTGC------------------------------------------------------------------------------------------------------------------------------------------------------------------------------------------------------------------------------------------------------------------------------------CC--CC------TCGCTGGGCA-----CGTCCTGCGTGGGGA-CTGCTGGTCC--------------------AGGCT-GGGGGCCAG--------------TGCAG----AGAC-TGG-TCCCTGGGCTC----TCCCAG--CCCCTT-------------------GCCAGCTCTCTC-------------------TCGCTCTCCCC-------C------------------------------------------
>Accipitriformes_Aquila_chrysaetos__EF370955.1/1-217
GTGAGTGCGTGCCAGAACATT-----------------------------------------------------------------------------TCCCT-GGGGG--ACGGGCCCAAGCCAAGCCCC--C-CGGCTTGCAGGAGGGG-AGAGAG----AGTGTCTGTGCCATGCTTGGGCCTGGCCCC-AG-----GC----AAAG--------------------------------------------------------------------------------------------CCCCTG-CGCCCTTCC--------------------------------------------AC-GAGGACGCGAGTCCCTCGC------------------------------------------------------------------------------------------------------------------------------------------------------------------------------------------------------------------------------------------------------------------------------------CC--CC------TCGCCGGGCA-----CGTCCTGCGTGGGGA-CCGCTGGTCC--------------------AGGCT-GGGGGCCGG--------------CGCGC----AGGG-TGG-CCCCTGGGCTC----TGCCAG--CCCCTT-------------------GCCAGCTCTGTC-------------------TCGCTCTCCCG-------C------------------------------------------
>Accipitriformes_Buteo_buteo__EF370956.1/1-217
GTGAGTGTGTGCCAGAACATT-----------------------------------------------------------------------------TCCCT-GGGGG--ACGGGCCCAAGCCAAGCCCC--T-GAGATCGCAGGAGGGG-AGAG------AGAGTCTGTGCTGTGCTTGGGCCTGGCCCC-AG-----GC----AAAG--------------------------------------------------------------------------------------------CCCCTG-CGCCCTTCC--------------------------------------------AC-GAGGACGCGAGTCCCTCGT------------------------------------------------------------------------------------------------------------------------------------------------------------------------------------------------------------------------------------------------------------------------------------AC--CC------TCGCTGGGCA-----CGTCCTGCGTGGGGA-CCGCTGGTCC--------------------AGGCT-GGGGGCCGG--------------CGCGC----AGGG-TGG-CCCCTGGGGTC----TGCCAG--CCCCTT-------------------GCCAGCCCTCTC-------------------TCGCTCTCCCC-------C------------------------------------------
>Accipitriformes_Circaetus_gallicus__EF370957.1/1-217
GTGAGTGCGTGCCAGAACATT-----------------------------------------------------------------------------TCCCT-GGGGG--ACGGGCCCAAGCCAAGCCCC--C-CAGCTCGCAGGAGGGG-AGAGAG----AGTGTCTGTGTCGTGCTTGGGCCTGGCCCC-GG-----GC----AAAG--------------------------------------------------------------------------------------------CCCCTG-CGCCCTTCC--------------------------------------------AC-GAGGACGCGAGTCCCTCGC------------------------------------------------------------------------------------------------------------------------------------------------------------------------------------------------------------------------------------------------------------------------------------CC--CT------TCGCTGGGCA-----CGTCCTGCGTGGGGA-CCGCTGGTCC--------------------AGGCT-GGGGGCCGG--------------CGCGC----AGGC-TGG-CCCCTGGACTC----TCCCAG--CCCCTT-------------------GCCAGCTCTCTC-------------------TCGCTCTCCCC-------C------------------------------------------
>Accipitriformes_Circus_aeruginosus__EF370958.1/1-217
GTGAGCGTGTGCCAGAATATT-----------------------------------------------------------------------------TCCCT-GGGGG--ACAGGCCCACACCAGGTCCC--C-AGGCTCGCAGGCGGGGAAGAGAG----CATGTCTGTGCTGTGCTTGGGCCTGGCCCC-GG-----GG----AAAG--------------------------------------------------------------------------------------------CCCCTG-CGCCCTTCC--------------------------------------------AT-GAGAACGCAGGTTCCTCCT------------------------------------------------------------------------------------------------------------------------------------------------------------------------------------------------------------------------------------------------------------------------------------AC--CC------TCGCTGGGCA-----CGTCCTCCATGGGCA-CCGCTGGTCC--------------------AGGCT-GGGGGCTGG--------------CAAGC----AGGG-TGG-CCCCTGGGCTC----TGCCAG--CCCCTT-------------------GCCAGCTCTCTC-------------------TCGTTCTCCCC-------C------------------------------------------
>Accipitriformes_Elanus_caeruleus__EF370959.1/1-217
----GTACGTGCCGGAGCATT-----------------------------------------------------------------------------TCCCGGGGGGC--TCAGGCCCACGCCAAGCCCCTCCAGGACTCGCAGGAGGGGAGAG-------CGCATCTGTGCCGTGCTCGGACCTGGCCCCGGG--------------------------------------------------------------------------------------------------------------CAAAGCGCCTTCC--------------------------------------------CC-GAGGACACAGGTCCCTCGG--------------------------------------------------------------------------------------------------------------------------------------------------------------------------------------------------------------------------------------------------------------------------------------CCCC------TTGCTGGGCA-----TGTCCTGCGTGGGGA-CCGCTGGTCC--------------------AGGCT-GGGGGGGGG--------------CCGGTGGTGTGGGCTGG-CTCCTGTGCCCCC--CCCCAG--CCCCTT-------------------CCCAGCTTTCTC-------------------TCTCTCTCTCCCCCCCCGC------------------------------------------
>Accipitriformes_Gyps_africanus__EF370967.1/1-217
GTGAGTGCGTGCCAGAACATT-----------------------------------------------------------------------------TCCCT-GGGGG--ACAGGCCCAAGCCAAGCCCC--C-GGGCTCGCAGGAGGGG-AGAGAG----AGTGTCTGTGCCGTGCTTGGGCCTGGCCCC-AG-----GG----AAAG--------------------------------------------------------------------------------------------CCCCTG-CGCCCTTCC--------------------------------------------AT-GAGGACGCGAGTCCCTTGC------------------------------------------------------------------------------------------------------------------------------------------------------------------------------------------------------------------------------------------------------------------------------------CC--CC------TCGCTGGGCA-----CGTCCTGCGTGGGGA-CCGCTGGTCC--------------------AGGCT-GGGGGCCGG--------------CGCGC----AGGC-TGGCCCCCTGGGCTC----TCCCAG--CCCCTT-------------------GCCAGCTCTCTC-------------------TCGCTCTCCCC-------C------------------------------------------
>Accipitriformes_Gyps_africanus__EF370969.1/1-217
GTGAGTGCGTGCCAGAACATT-----------------------------------------------------------------------------TCCCT-GGGGG--ACAGGCCCAAGCCAAGCCCC--C-GGGCTCGCAGGAGGGG-AGAGAG----AGTGTCTGTGCTGTGCTTGGGCCTGGCCCC-GG-----GG----AAAG--------------------------------------------------------------------------------------------CCCCTG-CGCCCTTCC--------------------------------------------AT-GAGGACGCGAGTCCCTTGC------------------------------------------------------------------------------------------------------------------------------------------------------------------------------------------------------------------------------------------------------------------------------------CC--CC------TCGCTGGGCA-----CGTCCTGCGTGGGGA-CCGCTGGTCC--------------------AGGCT-GGGGGCCGG--------------CGCGC----GGGC-TGGCCCCCTGGGCTC----TCCCAG--CCCCTT-------------------GCCAGCTCTCTC-------------------TCGCTCTCCCC-------C------------------------------------------
>Accipitriformes_Gyps_africanus__EF370972.1/1-217
GTGAGTGCGTGCCAGAACATT-----------------------------------------------------------------------------TCCCT-GGGGG--ACAGGCCCAAGCCAAGCCCC--C-GGGCTCGCAGGAGGGC-AGAGAG----AGTGTCTGTGCCATGCTTGGGCCCGGCCCC-GG-----GG----AAAG--------------------------------------------------------------------------------------------CCCCTG-CGCCCTTCC--------------------------------------------AT-GAGGACGCGAGTCCCTTGC------------------------------------------------------------------------------------------------------------------------------------------------------------------------------------------------------------------------------------------------------------------------------------CC--CC------TCGCTGGGCA-----CGTCCTGCGTGGGGA-CCGCTGGTCC--------------------AGGCT-GGGGGCCGG--------------CACGC----GGGC-TGG-CCCCTGGGCTC----TCCCAG--CCCCTT-------------------GCCAGCTCTCTC-------------------TCGCTCTCCCC-------C------------------------------------------
>Accipitriformes_Gyps_africanus__EF370974.1/1-217
GTGAGTGTGTGCCAGAACATT-----------------------------------------------------------------------------TCCCT-GGGGG--ACAGGCCCAAGCAAAGCCCC--C-GGGCTCGCAGGAGGGC-AGAGAG----AGTGTCTGTGCTGTGCTTGGGCCTGGCCCC-GG-----GG----AAAG--------------------------------------------------------------------------------------------CCCCTG-CGCCCTTCC--------------------------------------------AT-GAGGACGCGAGTCCCTTGC------------------------------------------------------------------------------------------------------------------------------------------------------------------------------------------------------------------------------------------------------------------------------------CC--CC------TCGCTGGGCA-----CGTCCTGCGTGGGGA-CCGCTGGTCC--------------------AGGCT-GGGGGCCGG--------------CGCGC----GGGC-TGGCCCCCTGGGCTC----TCCCAG--CCCCTT-------------------GCCAGCTCTCTC-------------------TCGCTCTCCCC-------C------------------------------------------
>Accipitriformes_Gyps_africanus__EF370990.1/1-217
GTGAGTGTGTGCCAGAACATT-----------------------------------------------------------------------------TCCCT-GGGGG--ACAGGCCCAAGCAAAGCCCC--C-GGGCTCGCAGGAGGGC-AGAGAG----AGTGTCTGTGCTGTGCTTGGGCCTGGCCCC-GG-----GG----AAAG--------------------------------------------------------------------------------------------CCCCTG-CGCCCTTCC--------------------------------------------AT-GAGGACGCGAGTCCCTTGC------------------------------------------------------------------------------------------------------------------------------------------------------------------------------------------------------------------------------------------------------------------------------------CC--CC------TCGCTGGGCA-----CGTCCTGCGTGGGGA-CCGCTGGTCC--------------------AGGCT-GGGGGCCGG--------------CGCGC----GGGC-TGGCCCCCTGGGCTC----TCCCAG--CCCCTT-------------------GCCAGCTCTCTC-------------------TCGCTCTCCCC-------C------------------------------------------
>Accipitriformes_Gyps_coprotheres__EF370977.1/1-217
GTGAGTGCATGCCAGAACATT-----------------------------------------------------------------------------TCCCT-GGGGG--ACAGGCCCAAGCCAAGCCCC--C-GGGCTCGCAGGAGGGG-AGAGAG----AGTGTCTGTGCCGTGCTTGGGCCTGGCCCC-GG-----GG----AAAG--------------------------------------------------------------------------------------------CCCCTG-TGCCCTTCC--------------------------------------------AT-GAGGACGCGAGTCCCTTGC------------------------------------------------------------------------------------------------------------------------------------------------------------------------------------------------------------------------------------------------------------------------------------CC--CC------TCGCTGGGCA-----CGTCCTGCGTGGGGA-CCGCTGGCCC--------------------AGGCT-GGGGGCCAG--------------TGCAG----AGAC-TGG-TCCCTGGGCTC----TCCCAG--CCCCTT-------------------GCCAGCTCTCTC-------------------TCGCTCTCCCC-------C------------------------------------------
>Accipitriformes_Haliaeetus_leucocephalus__GU085500.1/1-217
GTGAGTGCGTGCGAGAACATT-----------------------------------------------------------------------------TCCCT-GGGGG--ACGGGCCCAAGCCAAGTCCC--T-GAGCTCGCAGGCGGGG-AGAGAG----CGTGTCTGTGCCGTGCTTGAGCCTGGCCCC-GG-----GC----AAAG--------------------------------------------------------------------------------------------CCCCTG-CGCCCTTCC--------------------------------------------AC-CAGGACGCGAGTCCCTCAC------------------------------------------------------------------------------------------------------------------------------------------------------------------------------------------------------------------------------------------------------------------------------------CC--CC------TTGCTGGGCA-----CGTCCTGCGTGGGA--CCGCTGGTCC-------------------GAGGGT-GGGGGCCGG--------------CACGC----AGGG-TGG-CCCCTGGGGTC----TGCCAG--CCCCTT-------------------GCCAGCTCTCTC-------------------TCGCTCTCCCC-------C------------------------------------------
>Accipitriformes_Haliaeetus_leucocephalus__GU085502.1/1-217
GTGAGTGCGTGCCAGAACATT-----------------------------------------------------------------------------TCCCT-GGGGG--ACGGGCCCACGCCAAGTCCC--T-GAGCTCGCAGGCGGGG-AGAGAG----CGTGTCTGTGCCGTGCTTGAGCCTGGCCCC-GG-----GC----AAAG--------------------------------------------------------------------------------------------CCCCTG-CGCCCTTCC--------------------------------------------AC-CAGGACGCGAGTCCCTCAC------------------------------------------------------------------------------------------------------------------------------------------------------------------------------------------------------------------------------------------------------------------------------------CC--CC------TTGCTGGGCA-----CGTCCTGCGTGGGA--CCGCTGGTCC-------------------GAGGGT-GGGGGCCGG--------------CACGC----AGGG-TGG-CCCCTGGGGTC----TGCCAG--CCCCTT-------------------GCCAGCTCTCTC-------------------TCGCTCTCCCC-------C------------------------------------------
>Accipitriformes_Milvus_milvus__KJ162427.1/1-217
GTGAGTGCGTGCCAGAACATT-----------------------------------------------------------------------------TCCCT-GGGGG--ACAGGCCCAAGCCCAGCCCC--T-GAGCTCGCAGGAGGGG-AGAG------AGAGTCTGTGCCGTGCTTGGGCCTGGCCCC-GG-----GC----AAAG--------------------------------------------------------------------------------------------CCCCTG-CGCCCTTCC--------------------------------------------AC-CAGGACGCGAGTCCCTCAC------------------------------------------------------------------------------------------------------------------------------------------------------------------------------------------------------------------------------------------------------------------------------------CC--CC------TCGCTGGGCA-----CGTCCTGCGTGGAGA-CCGCTGGTCC-------------------GAGGGT-GGGGGCTGG--------------CGTGC----AGGG-TGG-CCCCTGGGGTC----TGCCAG--CCCCTT-------------------GCCAGCTCTCTC-------------------TCGCTCTCCCC-------C------------------------------------------
>Accipitriformes_Neophron_percnopterus__EF370964.1/1-217
GTGAGTGTGTGCCAGAACATT-----------------------------------------------------------------------------TCCCT-GGGGG--ACGGGCCCAAGCCAAGCCCC--CGGGGGTGGCAGGACACA-GGAGAG----CGTGTCTGAGCCGTGCTTGGGCCTGGCCCC-GG-----GC----AAAG--------------------------------------------------------------------------------------------CCCTTG-CGCCCTTCC--------------------------------------------AC-GAGGACGCGAGTCCCTTGC------------------------------------------------------------------------------------------------------------------------------------------------------------------------------------------------------------------------------------------------------------------------------------CC--CC------TCGCTGGGCA-----CGTCCCACGTGGGGA-CCGCTGGTCC--------------------AGGCT-GGGGGCCGG--------------TGCAG----AGGG-CGG-CCCCTGGACTC----TCCCAG--CCCCTT-------------------CCCATCTCTCTC-------------------TCGCTCTCCCC-------C------------------------------------------
>Accipitriformes_Pandion_haliaetus__EF370965.1/1-217
GTGAGTGCGTGCCAGAACATT-----------------------------------------------------------------------------TCCCT-GGGGG--ACGGGCCCAAGCCAAGCCCC--C-CGGCTCGCAGGAGGGGAAAAAAG----ATTGTCTGTGCCATGCTTGGGCCTGGCCCC-GG-----GC----AAAA--------------------------------------------------------------------------------------------CCCCTG-CGCCCTTTC--------------------------------------------AC-AAGGACCCGAGTCCCTCGC------------------------------------------------------------------------------------------------------------------------------------------------------------------------------------------------------------------------------------------------------------------------------------CC--CC------TCGCCGGGCA-----CGTCCTGCGTGGGGA-CCGCTGGTCC--------------------AGGCT-GGGGGCCGG--------------CCCCC----AGGG-TGG-CCCCTGGGCTT----TGCCAG--CCCCTT-------------------CCCAGCTCTCTC-------------------TTGCTCTCCCC-------C------------------------------------------
>Accipitriformes_PREDICTED:_Haliaeetus_albicilla_XM_009927842.1/1-204
--------------------------------------------------------------------------------------------------------------------------------------------------------------------------------------------------------------------------------------------------------------------------------------------------------------------------------------------------------------------------------------------------------------------------------------------------------------------------------------------------------------------------------------------------------------------------------------------------------------------------------------------------------------------------------------------------------------------------------------------------------------------------------------------------------------------------------------------------------------------------------------------------------------------------------------------------------
>Anseriformes_Anas_platyrhynchos__NM_001310784.1/1-217
--------------------------------------------------------------------------------------------------------------------------------------------------------------------------------------------------------------------------------------------------------------------------------------------------------------------------------------------------------------------------------------------------------------------------------------------------------------------------------------------------------------------------------------------------------------------------------------------------------------------------------------------------------------------------------------------------------------------------------------------------------------------------------------------------------------------------------------------------------------------------------------------------------------------------------------------------------
>Anseriformes_Anas_platyrhynchos__NM_001310815.1/1-217
--------------------------------------------------------------------------------------------------------------------------------------------------------------------------------------------------------------------------------------------------------------------------------------------------------------------------------------------------------------------------------------------------------------------------------------------------------------------------------------------------------------------------------------------------------------------------------------------------------------------------------------------------------------------------------------------------------------------------------------------------------------------------------------------------------------------------------------------------------------------------------------------------------------------------------------------------------
>Anseriformes_Anser_cygnoides__EU734804.1/1-63
GTACGTGCACGTGAGCCTGGG----------------------------GCTGGTGCGGCTGGCCCACCTCCGCGCCCTGCCAGGCCGGGCACAGCCGGGCCCTGGGGG--CCGGGCACAGCCCAGGGGGG-------------------------------------------------------------------------------------------------------------------------------------------------------------------------------------------------------------------------------------------------------------------------------------------------------------------------------------------------------------------------------------------------------------------------------------------------------------------------------------------------------------------------------------------------GCAGCCCGTGTGTGCCCTGTCCTGCCTGGGCCCAGGGGCAGCGGTACAGGTGA-------------------------------------------------------------------CCGCTGGGCTC----TCGCCG--CCCGCG-------------------CCCAGCTCTCTC-------------------CCTCTCCCCGC--------------------------------------------------
>Anseriformes_Anser_cygnoides__EU734805.1/1-104
GTGCGTGCACGTGAGCCTGGG----------------------------ACTGGTGCGGCTGGGCCACCTCCGTGCCCTGACAGGCCGGGCACAGCCGGGGCCAGGGGGGGCCGGGCACAGCCCAGGGGGG-------------------------------------------------------------------------------------------------------------------------------------------------------------------------------------------------------------------------------------------------------------------------------------------------------------------------------------------------------------------------------------------------------------------------------------------------------------------------------------------------------------------------------------------------GCAGCCCGTGTGTGCCCTGTCCTGCCCAGGCCCAGGGGCAGCGGTACAGGTGA-------------------------------------------------------------------CCGCTGGGCTC----TCGCCG--CCCGCG-------------------CCCAGCTCTCTC-------------------CCTCTCCCCGC--------------------------------------------------
>Anseriformes_Anser_cygnoides__EU999163.1/1-217
--------------------------------------------------------------------------------------------------------------------------------------------------------------------------------------------------------------------------------------------------------------------------------------------------------------------------------------------------------------------------------------------------------------------------------------------------------------------------------------------------------------------------------------------------------------------------------------------------------------------------------------------------------------------------------------------------------------------------------------------------------------------------------------------------------------------------------------------------------------------------------------------------------------------------------------------------------
>Anseriformes_Cairina_moschata__DQ490138.1/1-217
--------------------------------------------------------------------------------------------------------------------------------------------------------------------------------------------------------------------------------------------------------------------------------------------------------------------------------------------------------------------------------------------------------------------------------------------------------------------------------------------------------------------------------------------------------------------------------------------------------------------------------------------------------------------------------------------------------------------------------------------------------------------------------------------------------------------------------------------------------------------------------------------------------------------------------------------------------
>Apterygiformes_Apteryx_australis__LK075454.1/1-124
GTGAGTGCACGGGAGAGCCCTGAGTCTGGTGGGGCTGGGACACCCCCACACCCTCCACACCGCAGGTAGCCAAGG-------GGGGGGGTATATGGGGGTCCCCAGAGG--ATGGCAATGAGCCAGGCTGC--C-GGGATTGTGGGAGGGG-----------AGTGTCCGTGCCTAGCTGTGCCCTCAGCAGGGG----CCTGGGCGAGG--------------------------------------------------------------------------------------------TCCCTG-CACACTTCC--------------------------------------------AC-GAGGACACGAGCCCCTTGC--------------------------------------------------------------------------------------------------------------------------------------------------------------------------------------------------------------------------------------------------------------------------------------ATCC------TCCCTGGACA-----CATACTGCGAGGGGA-CCACAGTGCC--------------------CAGCCCTGGGCCAGGATGAGTCCCGGGAGCAGCAGTGCCAGG-TGGCCCCTCACGCTC----TCCCAG---CTAAC-------------------TCCAGCTCTCTC---------------------GCTCTCCCG-------C------------------------------------------
>Apterygiformes_Apteryx_australis__LK075717.1/1-217
--------------------------------------------------------------------------------------------------------------------------------------------------------------------------------------------------------------------------------------------------------------------------------------------------------------------------------------------------------------------------------------------------------------------------------------------------------------------------------------------------------------------------------------------------------------------------------------------------------------------------------------------------------------------------------------------------------------------------------------------------------------------------------------------------------------------------------------------------------------------------------------------------------------------------------------------------------
>Apterygiformes_Apteryx_australis__LK094994.1/1-217
--------------------------------------------------------------------------------------------------------------------------------------------------------------------------------------------------------------------------------------------------------------------------------------------------------------------------------------------------------------------------------------------------------------------------------------------------------------------------------------------------------------------------------------------------------------------------------------------------------------------------------------------------------------------------------------------------------------------------------------------------------------------------------------------------------------------------------------------------------------------------------------------------------------------------------------------------------
>Apterygiformes_Apteryx_owenii__HQ639683.1/1-217
--------------------------------------------------------------------------------------------------------------------------------------------------------------------------------------------------------------------------------------------------------------------------------------------------------------------------------------------------------------------------------------------------------------------------------------------------------------------------------------------------------------------------------------------------------------------------------------------------------------------------------------------------------------------------------------------------------------------------------------------------------------------------------------------------------------------------------------------------------------------------------------------------------------------------------------------------------
>Apterygiformes_Apteryx_owenii__HQ639685.1/1-217
--------------------------------------------------------------------------------------------------------------------------------------------------------------------------------------------------------------------------------------------------------------------------------------------------------------------------------------------------------------------------------------------------------------------------------------------------------------------------------------------------------------------------------------------------------------------------------------------------------------------------------------------------------------------------------------------------------------------------------------------------------------------------------------------------------------------------------------------------------------------------------------------------------------------------------------------------------
>Apterygiformes_Apteryx_owenii__HQ639686.1/1-172
--------------------------------------------------------------------------------------------------------------------------------------------------------------------------------------------------------------------------------------------------------------------------------------------------------------------------------------------------------------------------------------------------------------------------------------------------------------------------------------------------------------------------------------------------------------------------------------------------------------------------------------------------------------------------------------------------------------------------------------------------------------------------------------------------------------------------------------------------------------------------------------------------------------------------------------------------------
>Apterygiformes_Apteryx_owenii__HQ639687.1/1-172
--------------------------------------------------------------------------------------------------------------------------------------------------------------------------------------------------------------------------------------------------------------------------------------------------------------------------------------------------------------------------------------------------------------------------------------------------------------------------------------------------------------------------------------------------------------------------------------------------------------------------------------------------------------------------------------------------------------------------------------------------------------------------------------------------------------------------------------------------------------------------------------------------------------------------------------------------------
>Apterygiformes_Apteryx_owenii__HQ639690.1/1-172
GTGAGTGTACGGGAGAGCCCTGGGTCTGGCGGGGCTGGGACACCCCCACACCCTCCACACTGCAGGCACCCGAGG-------GGGGGGCACAGGGGGCATCCCCGGAGG--ATGGCGATGAGCCAGGCTGC--C-GGGATCGTGGGAGGGG-----------AGCGTCCGTACAGAGCTGTGCCCACAGCAGGGG----CCTGGGCGAGG--------------------------------------------------------------------------------------------TCCCTG-CACACTTCC--------------------------------------------AC-GAGGACATGAGCCCCTCGC--------------------------------------------------------------------------------------------------------------------------------------------------------------------------------------------------------------------------------------------------------------------------------------ATCC------TCCCCGGACA-----CATCCTGCGTGGGGA-CCACAGCGCC--------------------CAGCTGTGGGCCAGGATGCGTCCCGGGAGCAGCAGTGCCAGG-TGGCCCCTCGCGCTC----TCCCAG---CTAAC-------------------TCCAGCTCTCTC---------------------GCTCTCCTG-------C------------------------------------------
>Apterygiformes_Apteryx_owenii__HQ639691.1/1-172
GTGAGTGCACGGGGGAGCCCTGTGTCTGGCGTGGCTGGGACACCCCCACACCCTCCACACTGCTGGTGGAGGAG--------GGGGGGGCACAGCGGGTTCCCTGGAGG--ATGGTGACAAGCCAGGCTGC--C-GGGATCGTGGGAGGGG-----------AGTGTCCATACCCAGCCGTGCCCGCAGCAGGGG----CCCGGGCAAGG--------------------------------------------------------------------------------------------TGCCCG-GTCCCTTCC--------------------------------------------AC-GAGGATACGAGCCCCTCTC--------------------------------------------------------------------------------------------------------------------------------------------------------------------------------------------------------------------------------------------------------------------------------------ATCC------TCCCCGTCCA-----CATCATTTGTGGGGA-CCACAACACC--------------------CAGCCCT-GGCTGGGATGCGTCCCGGGAGCAGCAAAGCCAGG-TGGCCCCTCACGCTC----TCCCAG---CTAAC-------------------TCCAGCTCTCTC---------------------GCTCTCCCG-------C------------------------------------------
>Apterygiformes_Apteryx_owenii__HQ639693.1/1-172
GTGAGTGCATGGAAGAGCCCTGGGTCTGGCGGGGCTGGGACACCCCCGCACCCTCCACACCGCAGGCAGCCAAG--------GGGGGGGCATAGCAGGGTCCCCAGAGG--ATGGCAACAAGCCAGGCCGA--C-AGGATCGTGGGGGGGG-----------AGTGTCTGTGCCCAGCCGTGCCTGCAGCAGGGG----CCCGGGTAGGG--------------------------------------------------------------------------------------------TCCCTG-CGCCCTTCC--------------------------------------------AT-GAGGACACAAGCCCCTCAT--------------------------------------------------------------------------------------------------------------------------------------------------------------------------------------------------------------------------------------------------------------------------------------GCCC------TCCCTGGCCA-----CATCCTGCATGGGGA-CCACAGCGCC----------------------------------------------------------CCGG-TGGTCCCTCGCGCTC----TCCCAG---CTAAC-------------------TCCAGCTCTCTC---------------------GCTCTCCCG-------C------------------------------------------
>Apterygiformes_Apteryx_owenii__HQ639696.1/1-172
GTGAGTGCATGGGAGAGCGCTGGGTCTGGCGGGGCTGGGACACCCCCACACCCTACACACCATAGGCGGAGGAGGGGGCGGTGGGGGGGCACAGCGGGTTCCCCAGAGG--ATGGCGACAAGCCAGGCCGC--C-AGGATCGTGGGAGGGG-----------AGTGTCTGTGCCTAGCCATGCCCACAGCAGGGG----CCCGGGCAAGG--------------------------------------------------------------------------------------------TCCCTG-CGCCCTTCC--------------------------------------------AT-GAGGACACGAGCCCCTCAT--------------------------------------------------------------------------------------------------------------------------------------------------------------------------------------------------------------------------------------------------------------------------------------TTCC------TCCCTGGCCA-----CATCCTGCGTGGGGA-CCACAACACC--------------------CAGCCCTGGGCCAGGTTGAGTCCCGGGAGCAGCGGTGCCAGG-TGGCCCCTTGCGCTC----TCCCAG---CTAAC-------------------TCCAGCTCTCTC---------------------GCTCTCCCG-------C------------------------------------------
>Bucerotiformes_PREDICTED:_Buceros_rhinoceros_XM_010134318.1/1-146
TGC-----------------------------------------------------------------------------------------------------------------------------------------------------------------------------------------------------------------------------------------------------------------------------------------------------------------------------------------------------------------------------------------------------------------------------------------------------------------------------------------------------------------------------------------------------------------------------------------------------------------------------------------------------------------------------------------------------------------------------------------------------------------------------------------------------------------------------------------------------------------------------------------------------------------------------------------------------
>Caprimulgiformes_PREDICTED:_Calypte_anna_XM_008493495.1/1-215
--------------------------------------------------------------------------------------------------------------------------------------------------------------------------------------------------------------------------------------------------------------------------------------------------------------------------------------------------------------------------------------------------------------------------------------------------------------------------------------------------------------------------------------------------------------------------------------------------------------------------------------------------------------------------------------------------------------------------------------------------------------------------------------------------------------------------------------------------------------------------------------------------------------------------------------------------------
>Caprimulgiformes_PREDICTED:_Caprimulgus_carolinensis_XM_010171842.1/1-217
--------------------------------------------------------------------------------------------------------------------------------------------------------------------------------------------------------------------------------------------------------------------------------------------------------------------------------------------------------------------------------------------------------------------------------------------------------------------------------------------------------------------------------------------------------------------------------------------------------------------------------------------------------------------------------------------------------------------------------------------------------------------------------------------------------------------------------------------------------------------------------------------------------------------------------------------------------
>Caprimulgiformes_PREDICTED:_Chaetura_pelagica_XM_009993841.1/1-217
--------------------------------------------------------------------------------------------------------------------------------------------------------------------------------------------------------------------------------------------------------------------------------------------------------------------------------------------------------------------------------------------------------------------------------------------------------------------------------------------------------------------------------------------------------------------------------------------------------------------------------------------------------------------------------------------------------------------------------------------------------------------------------------------------------------------------------------------------------------------------------------------------------------------------------------------------------
>Caprimulgiformes_PREDICTED:_Chaetura_pelagica_XM_009995167.1/1-217
--------------------------------------------------------------------------------------------------------------------------------------------------------------------------------------------------------------------------------------------------------------------------------------------------------------------------------------------------------------------------------------------------------------------------------------------------------------------------------------------------------------------------------------------------------------------------------------------------------------------------------------------------------------------------------------------------------------------------------------------------------------------------------------------------------------------------------------------------------------------------------------------------------------------------------------------------------
>Caprimulgiformes_Tachymarptis_melba__KJ162431.1/1-217
NNNNNNNNNNNNNNNNNNNNN------------------------------------------------------------------------------------------NNNNNNNNNAGCCCAGCCCG------GGCTGCAGAGGGAC--------------------AGCGTGTCCGGGCAGGGCCTTGGG------------CAG--------------------------------------------------------------------------------------------CCCCTG-TGCCCACCC--------------------------------------------GT-GAGGAGACGAGTCCCCGACACTCCATGGGCACCTCTTGCCTGAGGAACTCAGGGACATTGTGGGGGGTGTCCCCAGACCCCCCCATGGCCACCTCCTCCTTGGGGACTTCAGGGACATTGTGGCGGGTGTCCCCAAACCCCCTGGGTACCTGGTGCCCACAGGGATATCATGCGGGGTGTCCACAAACCCCCTGGGTTTCTCCTGCCTGGAGACCTTAGGGATGTCATTGGGAGTGTCCCCAGAC----CCCCTGGGTACCTGTGCCTGGGGACCTCATGAACACTGTGGGAGGTGTCCTCCTACCTTCTCTGGGTA-----CCTCCTGCCTGGGAA-CCACAGGGAC-----------------------------ACCATG-----------------------CGGGGTGT-CCCCAGTGCT-----CCCCAG--CCCCAT-------------------CCCAGCTCTCTC-------------------CCCCTCCCC----------------------------------------------------
>Caprimulgiformes_Tachymarptis_melba__KJ162432.1/1-217
GTGAGTGCGTGGCAGAACACT-----------------------------------------------------------------------------TCCCT-GGGGG--ACGGGCACGAGCCAAGCCCC--G-GAGCTCGCAGGAGGGG-AGAG------CGTGTCCATGCCG---TTGGGCAGGGCCCT-GGCAGCCCCGAGCAAAA--------------------------------------------------------------------------------------------CCCCTG-CGCCCTTCC--------------------------------------------A---------CGAGTCCCTCGC------------------------------------------------------------------------------------------------------------------------------------------------------------------------------------------------------------------------------------------------------------------------------------AC--CC------TCGCTGGGCG-----CGTCCTGCGTGGGGA-CCACAGGGAC--------------------AGCCC-TGGGCCAGG--------------C--------TGGG-TGG-CCCCTGTGTTG----YCCCAG--CCCCTT-------------------CCCAGCTCTCTC-------------------TCACTCTCCCC-------C------------------------------------------
>Caprimulgiformes_Tachymarptis_melba__KJ162433.1/1-217
NNNNNNNNNNNNNNNNNNNNN------------------------------------------------------------------------------------------NNNNNNNNNNNNNNNNNNNN------NNNTGCAGGGGGAA--------------------CAGGTGTCNGGNCAGG--CCTGGG------------CAN--------------------------------------------------------------------------------------------CCCNTG-TGCC--CCC--------------------------------------------CG-AAGAAGACGAGTCCCCGAC-CCCCCTGGGCANCTCCTGCCTGAGGACCTCAGGGTCATCGTGTGGGGTGTNTCCTGACCCCCCC-TGGCCACCTCCTACTTGGGGGCCTCAGGGACATTGTGTGGGGTGTCTCTTGACCCCCCGCCCCCCC------------------------------------CCCCCATGGCACATCCGGCCTGGGGACCTCAGGGACATTGTGGGGAGTGTCCCCACACCACGCCCTGGGAACCCCCTGCCCGGGCACCTCAGGGACATGGTGTGGGGTGTCCCCAGACCCTC-CTGGGCA-----CCTCCTGCCTGGGAA-CCACAGGGAC-----------------------------ATTATG-----------------------CGGGGTGA-CCCGGGTGCT------CCCAG--ATCCAT-------------------CCCAGCTCTCTC-------------------CCCTTCCCC----------------------------------------------------
>Cariamiformes_PREDICTED:_Cariama_cristata_XM_009709975.1/1-217
--------------------------------------------------------------------------------------------------------------------------------------------------------------------------------------------------------------------------------------------------------------------------------------------------------------------------------------------------------------------------------------------------------------------------------------------------------------------------------------------------------------------------------------------------------------------------------------------------------------------------------------------------------------------------------------------------------------------------------------------------------------------------------------------------------------------------------------------------------------------------------------------------------------------------------------------------------
>Casuariiformes_Casuarius_casuarius__KJ162549.1/1-172
GTGAGCCCATCGCGGAGCCCA-----------------------------------------------------------------------------CCAGCAAGTTG--GAGGCCACCGGCAGGGCTGGGCGAAGACGCATCGCAC-------------------------------------------------------------------------------------------------------------------------------------------------------------------------------------------------------------------------AGGGCCACGAGCCCGTTGG------------------------------------------------------------------------------------------------------------------------------------------------------------------------------------------------------------------------------------------------------------------------------------GCCGCCCC-GAGCATCGGAGTGAGCCCTGGCCTGGGAGGGGA--------------------------------------------------------------------------------CGTGGGCACCCCT-CCCAG--CCCGTT-------------------CCTTCCTCTCTC-------------------TCCCCCC------------------------------------------------------
>Casuariiformes_Casuarius_casuarius__KJ162550.1/1-217
GTGAGCCCATCGCGGAGCCCA-----------------------------------------------------------------------------CCAGCAAGTTG--GAGGCCACCGGCAGGGCTGGGCGAAGACGCATCGCAC-------------------------------------------------------------------------------------------------------------------------------------------------------------------------------------------------------------------------AGGGCCACGAGCCCATCGG------------------------------------------------------------------------------------------------------------------------------------------------------------------------------------------------------------------------------------------------------------------------------------GCCGCCCCTGAGCATCGGAGCGAGTCCCGGCCTGGGAGGGGA--------------------------------------------------------------------------------CGTGGGCACCCCTCCCCAG--CCCGTT-------------------CCTTCCTCTCTC-------------------TCCCCCC------------------------------------------------------
>Charadriiformes_Aethia_pusilla__AY327423.1/1-215
--------------------------------------------------------------------------------------------------------------------------------------------------------------------------------------------------------------------------------------------------------------------------------------------------------------------------------------------------------------------------------------------------------------------------------------------------------------------------------------------------------------------------------------------------------------------------------------------------------------------------------------------------------------------------------------------------------------------------------------------------------------------------------------------------------------------------------------------------------------------------------------------------------------------------------------------------------
>Charadriiformes_Aethia_pusilla__AY327424.1/1-215
--------------------------------------------------------------------------------------------------------------------------------------------------------------------------------------------------------------------------------------------------------------------------------------------------------------------------------------------------------------------------------------------------------------------------------------------------------------------------------------------------------------------------------------------------------------------------------------------------------------------------------------------------------------------------------------------------------------------------------------------------------------------------------------------------------------------------------------------------------------------------------------------------------------------------------------------------------
>Charadriiformes_Aethia_pusilla__AY327426.1/1-214
GTGAGCGTGTGGCAGAACATT-----------------------------------------------------------------------------T-CCCCGGGGA--AC-GGCACAAGCCAAGCCCC--G-----------------------------------------------------------GG------------CAG--------------------------------------------------------------------------------------------CCCCTG-CGCCCTTCC--------------------------------------------AC-AAGAACGTGAGTCCCTTGC-----------------------------------------------------------------------------------------------------------------------------------------------------------------------------------------------------------------------------------------------------------------------------------AGC-CTC------CCCAG--GCA-----CGTTCTGCGTGGGGA-GCGGAGGGAG---------------------GCCC-TG----GGG--------------C--------TGGG-TGG-TCCCTGTGCTC----CCCCAG--CCCCTC-------------------CGCAGCCCCCCCC--------------CCACTCTCTCTCCCC-------C------------------------------------------
>Charadriiformes_Alca_torda__EU326268.1/1-217
GTGAGTGCGTGGCAGAACGTT-----------------------------------------------------------------------------T-CCCTGGGGG--ACAGGCACAAGCCAAGCCCC--G-----------------------------------------------------------GG------------CAG--------------------------------------------------------------------------------------------CCCCTG-CACCCTCCC--------------------------------------------AC-AAGAAGGCGAGTCCCTTGC-----------------------------------------------------------------------------------------------------------------------------------------------------------------------------------------------------------------------------------------------------------------------------------AGC-C-C------CCCCGAGGCA-----CGTCCTGCGTGGGGA-GCAGAGGGAG---------------------GCCC-TGGGCCGGG--------------C--------TGGG-TGG-TCCCTGTGCTC----CCCCAG--CCCCCC-------------------CCCCTCTCTCTC-------------------CCCC---------------------------------------------------------
>Charadriiformes_Alca_torda__EU326269.1/1-217
GTGAGTGCGTGGCAGAACGTT-----------------------------------------------------------------------------T-CCCTGGGGG--ACAGGCACAAGCCAAGCCCC--G-----------------------------------------------------------GG------------CAG--------------------------------------------------------------------------------------------CCCCTG-CGCCCTCCC--------------------------------------------AC-AGAA---CGAGTCCCTTGC-----------------------------------------------------------------------------------------------------------------------------------------------------------------------------------------------------------------------------------------------------------------------------------AGC-C-C------CCCCGAGGCA-----CGTCCTGCGTGGGGA-GCAGAGGGAG---------------------GCCC-TGGGCCGGG--------------C--------TGGG-TGG-TCCCTGTGCTC----CCCCAG--CCCCCC-------------------CCCTCTCTCCCC-------------------C------------------------------------------------------------
>Charadriiformes_Alca_torda__EU326270.1/1-217
GTGAGTGCGTGGCAGAACGTT-----------------------------------------------------------------------------T-CCCTGGGGG--ACAGGCACAAGCCAAGCCCC--G-----------------------------------------------------------GG------------CAG--------------------------------------------------------------------------------------------CCCCTG-CGCCCTCCC--------------------------------------------AC-AGAA---CGAGTCCCTTGC-----------------------------------------------------------------------------------------------------------------------------------------------------------------------------------------------------------------------------------------------------------------------------------AGC-C-C------CCCCGAGGCA-----CGTCCTGCGTGGGGA-GCAGAGGGAG---------------------GCCC-TGGGCCGGG--------------C--------TGGG-TGG-TCCCTGTGCTC----CCCCAG--CCCCCC-------------------CCCTCTCTCCCC-------------------C------------------------------------------------------------
>Charadriiformes_Alca_torda__EU326279.1/1-217
NNNNNNNNNNNNNNNNNNNNNNNNNNNNNNNNNNNNNNNNNNNNNNNNNNNNNNNNNNNNNNNNNNNNNNNNNNNNNNNNNNNNNNNNNNNNNNNNNNNNNNNNNNNNNNNNNNNNNNNNNNNNNNNNNNNNNN----------------------------------------------------------------------------------------------------------------------------------------------------------------------------------------------------------------------------------------------------------------------------------------------------------------------------------------------------------------------------------------------------------------------------------------------------------------------------------------------------------------------------------------------------------------------------------------------------------------------------------------------------------------------NNNNNNNNNNNNNNNNNNNNNNNNNNNNNNNNNNNNNNNNNNNNNNNNNNNNNNNNNCCC-------------------CCTCTCTCCCCC-------------------------------------------------
>Charadriiformes_Alca_torda__HQ822510.1/1-217
GTGAGTGCGTGGCAGAACGTT-----------------------------------------------------------------------------T-CCCTGGGGG--ACAGGCACAAGCCAAGCCCC--G-----------------------------------------------------------GG------------CAG--------------------------------------------------------------------------------------------CCCCTG-CGCCCTCCC--------------------------------------------AC-AGAA---CGAGTCCCTTGC-----------------------------------------------------------------------------------------------------------------------------------------------------------------------------------------------------------------------------------------------------------------------------------AGC-C-C------CCCCGAGGCA-----CGTCCTGCGTGGGGA-GCAGAGGGAG---------------------GCCC-TGGGCCGGG--------------C--------TGGG-TGG-TCCCTGTGCTC----CCCCAG--CCCCCC-------------------CCCTCTCTCCCC-------------------C------------------------------------------------------------
>Charadriiformes_Alca_torda__HQ822517.1/1-217
GTGAGTGCGTGGCAGAACGTT-----------------------------------------------------------------------------T-CCCTGGGGG--ACAGGCACAAGCCAAGCCCC--G-----------------------------------------------------------GG------------CAG--------------------------------------------------------------------------------------------CCCCTG-CACCCTCCC--------------------------------------------AC-AAGAAGGCGAGTCCCTTGC-----------------------------------------------------------------------------------------------------------------------------------------------------------------------------------------------------------------------------------------------------------------------------------AGC-C-C------CCCCGAGGCA-----CGTCCTGCGTGGGGA-GCAGAGGGAG---------------------GCCC-TGGGCCGGG--------------C--------TGGG-TGG-TCCCTGTGCTC----CCCCAG--CCCCCC-------------------CCCTCTCTCTCC-------------------CCC----------------------------------------------------------
>Charadriiformes_Alca_torda__HQ822519.1/1-217
GTGAGTGCGTGGCAGAACGTT-----------------------------------------------------------------------------T-CCCTGGGGG--ACAGGCACAAGCCAAGCCCC--G-----------------------------------------------------------GG------------CAG--------------------------------------------------------------------------------------------CCCCTG-CGCCCTCCC--------------------------------------------AC-AGAA---CGAGTCCCTTGC-----------------------------------------------------------------------------------------------------------------------------------------------------------------------------------------------------------------------------------------------------------------------------------AGC-C-C------CCCCGAGGCA-----CGTCCTGCGTGGGGA-GCAGAGGGAG---------------------GCCC-TGGGCCGGG--------------C--------TGGG-TGG-TCCCTGTGCTC----CCCCAG--CCCCCC-------------------CCCTCTCTCCCC-------------------C------------------------------------------------------------
>Charadriiformes_Alca_torda__HQ822524.1/1-217
GTGAGTGCGTGGCAGAACGTT-----------------------------------------------------------------------------T-CCCTGGGGG--ACAGGCACAAGCCAAGCTCC--G-----------------------------------------------------------GG------------CAG--------------------------------------------------------------------------------------------CCCCTG-CCCCCTCCC--------------------------------------------AC-AGAA---CGAGTCCCTTGC-----------------------------------------------------------------------------------------------------------------------------------------------------------------------------------------------------------------------------------------------------------------------------------AGC-C-C------CCCCGAGGCA-----CGTCCTGCGTGGGGA-GCAGAGGGAG---------------------GCCC-TGGGCCGGG--------------C--------TGGG-TGG-TCCCTGTGTTC----CCCCAG--CCCCCC-------------------CCCTCTCTCCCC-------------------C------------------------------------------------------------
>Charadriiformes_Alca_torda__HQ822525.1/1-217
GTGAGTGCGTGGCAGAACGTT-----------------------------------------------------------------------------T-CCCTGGGGG--ACAGGCACAAGCCAAGCCCC--G-----------------------------------------------------------GG------------CAG--------------------------------------------------------------------------------------------CCCCTG-CGCCCTCCC--------------------------------------------AC-AGAA---CGAGTCCCTTGC-----------------------------------------------------------------------------------------------------------------------------------------------------------------------------------------------------------------------------------------------------------------------------------AGC-C-C------CCCCGAGGCA-----CGTCCTGCGTGGGGA-GCAGAGGGAG---------------------GCCC-TGGGCCGGG--------------C--------TGGG-TGG-TCCCTGTGCTC----CCCCAG--CCCCCC-------------------CCTCTCTCTCCC-------------------CC-----------------------------------------------------------
>Charadriiformes_Alca_torda__HQ822526.1/1-217
GTGAGTGCGTGGCAGAACGTT-----------------------------------------------------------------------------T-CCCTGGGGG--ACAGGCACAAGCCAAGCCCC--G-----------------------------------------------------------GG------------CAG--------------------------------------------------------------------------------------------CCCCTG-CGCCCTCCC--------------------------------------------AC-AGAA---CGAGTCCCTTGC-----------------------------------------------------------------------------------------------------------------------------------------------------------------------------------------------------------------------------------------------------------------------------------AGC-C-C------CCCCGAGGCA-----CGTCCTGCGTGGGGA-GCAGAGGGAG---------------------GCCC-TGGGCCGGG--------------C--------TGGG-TGG-TCCCTGTGCTC----CCCCAG--CCCCCC-------------------CCTCTCTCTCCC-------------------CC-----------------------------------------------------------
>Charadriiformes_Alca_torda__HQ822527.1/1-217
GTGAGTGCGTGGCAGAACGTT-----------------------------------------------------------------------------T-CCCTGGGGG--ACAGGCACAAGCCAAGCCCC--G-----------------------------------------------------------GG------------CAG--------------------------------------------------------------------------------------------CCCCTG-CGCCCTCCC--------------------------------------------AC-AGAA---CGAGTCCCTTGC-----------------------------------------------------------------------------------------------------------------------------------------------------------------------------------------------------------------------------------------------------------------------------------AGC-C-C------CCCCGAGGCA-----CGTCCTGCGTGGGGA-GCAGAGGGAG---------------------GCCC-TGGGCCGGG--------------C--------TGGG-TGG-TCCCTGTGCTC----CCCCAG--CCCCCC-------------------CCTCTCTCTCCC-------------------CC-----------------------------------------------------------
>Charadriiformes_Fratercula_arctica__EU326262.1/1-217
GTGAGCGTGTGGCAGAACGTT-----------------------------------------------------------------------------T-CCCCGGCAG--GCAGGCACAAGCCAAGCCCT--G-----------------------------------------------------------GG------------CAG--------------------------------------------------------------------------------------------TCCCTG-CACCCTTCC--------------------------------------------AC-GGGGACGCAAGTTGCTTGC-----------------------------------------------------------------------------------------------------------------------------------------------------------------------------------------------------------------------------------------------------------------------------------A-------------------GCA-----CGTCCTGCGCGGGGA-GCAGAGGGAG---------------------GCCC-TGGGCCGGG--------------C--------TGGG-TGG-TCCCTGTGCTG----CCCCAG--CCCCTC-------------------CCCAGCCCCCCC-------------------TCTCTCTCCCC-------C------------------------------------------
>Charadriiformes_Fratercula_arctica__EU326266.1/1-217
GTGAGCGTGTGGCAGAACGTT-----------------------------------------------------------------------------T-CCCTGGGGA--ATGGACACAAGCCAAGCCCT--G-----------------------------------------------------------GG------------CAG--------------------------------------------------------------------------------------------TCCCTG-CGCCCTTCC--------------------------------------------AC-GGGGACGCAAGTTGCTTCC-----------------------------------------------------------------------------------------------------------------------------------------------------------------------------------------------------------------------------------------------------------------------------------A-------------------GCA-----CGTCCTGCGCAGGGA-GCAGAGGGAG---------------------GCCC-TGGGCCGGG--------------C--------TGGG-TGG-TCCCTGTGCTG----CCCCAG--CCCCTC-------------------CCCAGCCCCCCC-------------------CTCTCTCTCCC-------CC-----------------------------------------
>Charadriiformes_Fratercula_arctica__EU326267.1/1-217
GTGAGTGTGTGGCAGAACATT-----------------------------------------------------------------------------T-CCCCGGCAG--GCAGGCACAAGCCAAGCCCT--G-----------------------------------------------------------GG------------CAG--------------------------------------------------------------------------------------------CCCCTGCCGCCCTTCC--------------------------------------------AC-AAGAACGTGAGTCCCTTGC-----------------------------------------------------------------------------------------------------------------------------------------------------------------------------------------------------------------------------------------------------------------------------------AGC-CTC------CCC--AGGCA-----CGTCCTGCGCGGGGA-GCAGAGGGAG---------------------GCCC-TGGGCTGGG--------------C--------TGGG-TGG-TCCCTGTGCTC----CCCCAG--CCCCTC-------------------CCCAGCCCCCCC-------------------TCCCTCTCCCC-------C------------------------------------------
>Charadriiformes_Fratercula_arctica__HQ822485.1/1-217
GTGAGTGTGTGGCAGAACATT-----------------------------------------------------------------------------T-CCCCGGCAG--GCAGGCACAAGCCAAGCCCT--G-----------------------------------------------------------GG------------CAG--------------------------------------------------------------------------------------------CCCCTGCCGCCCTTCC--------------------------------------------AC-AAGAACGTGAGTCCCTTGC-----------------------------------------------------------------------------------------------------------------------------------------------------------------------------------------------------------------------------------------------------------------------------------AGC-CTC------CCC--AGGCA-----CGTCCTGCGCGGGGA-GCAGAGGGAG---------------------GCCC-TGGGCCGGG--------------C--------TGGG-TGG-TCCTTGTGCTC----CCCCAG--CCCCTC-------------------CCCAGCCCCCCC-------------------TCCCTCTCCCC-------C------------------------------------------
>Charadriiformes_Fratercula_arctica__HQ822486.1/1-217
GTGAGTGTGTGGCAGAACATT-----------------------------------------------------------------------------T-CCCCGGCAG--GCAGGCACAAGCCAAGCCCT--G-----------------------------------------------------------GG------------CAG--------------------------------------------------------------------------------------------CCCCTGCCGCCCTTCC--------------------------------------------AC-AAGAACGTGAGTCCCTTGC-----------------------------------------------------------------------------------------------------------------------------------------------------------------------------------------------------------------------------------------------------------------------------------AGC-CTC------CCC--AGGCA-----CGTCCTGCGCGGGGA-GCAGAGGGAG---------------------GCCC-TGGGCTGGG--------------C--------TGGG-TGG-TCCCTGTGCTC----CCCCAG--CCCCTC-------------------CCCAGCCCCCCC-------------------TCCCTCTCCCC-------C------------------------------------------
>Charadriiformes_Fratercula_arctica__HQ822487.1/1-217
GTGAGCGTGTGGCAGAACGTT-----------------------------------------------------------------------------T-CCCTGGGGA--ATGGACACAAGCCAAGCCCT--G-----------------------------------------------------------GG------------CAG--------------------------------------------------------------------------------------------TCCCTG-CGCCCTTCC--------------------------------------------AC-GAGGACGCAAGTTGCTTCC-----------------------------------------------------------------------------------------------------------------------------------------------------------------------------------------------------------------------------------------------------------------------------------A-------------------GCA-----CGTCCTGCGCGGGGA-GCAGAGGGAG---------------------GCCC-TGGGCCAGG--------------C--------TGGG-TGG-TCCCTGTGCTG----CCCCAG--CCCCTC-------------------CTCAGCCCCCCC-------------------TCTCTCTCCCC-------C------------------------------------------
>Charadriiformes_Fratercula_arctica__HQ822488.1/1-217
GTGAGCGTGTGGCAGAACGTT-----------------------------------------------------------------------------T-CCCTGGGGA--ATGGACACAAGCCAAGCCCT--G-----------------------------------------------------------GG------------CAG--------------------------------------------------------------------------------------------TCCCTG-CACCCTTCC--------------------------------------------AC-GAGGACGCAAGTTGCTTGC-----------------------------------------------------------------------------------------------------------------------------------------------------------------------------------------------------------------------------------------------------------------------------------A-------------------GCA-----CGTCCTGCGCGGGGA-GCAGAGGGAG---------------------GCCC-TGGGCCGGG--------------C--------TGGG-TGG-TCCCTGCGCTC----CCCCAG--CCCCTC-------------------CTCAGCCCCCCC-------------------TCTCTCTCCCC-------C------------------------------------------
>Charadriiformes_Fratercula_arctica__HQ822489.1/1-217
GTGAGCGTGTGGCAGAACGTT-----------------------------------------------------------------------------T-CCCTGGGGA--ATGGACACAAGCCAAGCCCT--G-----------------------------------------------------------GG------------CAG--------------------------------------------------------------------------------------------TCCCTG-CGCCCTTCC--------------------------------------------AC-GGGGACGCAAGTTGCTTCC-----------------------------------------------------------------------------------------------------------------------------------------------------------------------------------------------------------------------------------------------------------------------------------A-------------------GCA-----CGTCCTGCGCGCGGA-AAAGAGAGAG---------------------GCCC-TGGGCCAGG--------------C--------TGGG-TGG-TCCCTGTGCTC----TCCCAG--CCCCTC-------------------CTCAGCCCCCCC-------------------TCTCTCTGCCC-------C------------------------------------------
>Charadriiformes_Fratercula_arctica__HQ822493.1/1-217
GTGAGCGTGTGGCAGAACGTT-----------------------------------------------------------------------------T-CCCCGGCAG--GCAGGCACAAGCCAAGCCCT--G-----------------------------------------------------------GG------------CAG--------------------------------------------------------------------------------------------TCCCTG-CACCCTTCC--------------------------------------------AC-GGGGACGCAAGTTGCTTGC-----------------------------------------------------------------------------------------------------------------------------------------------------------------------------------------------------------------------------------------------------------------------------------A-------------------GCA-----CGTCCTGCGCGGGGA-GCAGAGGGAG---------------------GCCC-TGGGCCGGG--------------C--------TGGG-TGG-TCCCTGTGCTG----CCCCAG--CCCCTC-------------------CCCAGCCCCCCC-------------------TCTCTCTCCCC-------C------------------------------------------
>Charadriiformes_Fratercula_arctica__HQ822502.1/1-217
GTGAGCATGTGGCAGAACGTT-----------------------------------------------------------------------------T-CCCCGGCAG--GCAGGCACAAGCCAAGCCCT--G-----------------------------------------------------------GG------------CAG--------------------------------------------------------------------------------------------TCCCTG-CACCCTTCC--------------------------------------------AC-GGGGACGCAAGTTGCTTCC-----------------------------------------------------------------------------------------------------------------------------------------------------------------------------------------------------------------------------------------------------------------------------------A-------------------GCA-----CGTCCTGCGCGGGGA-GCAGAGGGAG---------------------GCCC-TGGGCTGGG--------------C--------TGGG-TGG-TCCCTGTGCTG----CCCCAG--CCCCTC-------------------CCCAGCCCCCCC-------------------TCTCTCTCCCC-------C------------------------------------------
>Charadriiformes_Fratercula_arctica__HQ822506.1/1-217
GTGAGCATGTGGCAGAGCGTC-----------------------------------------------------------------------------T-CCCTGGGGA--ATGGACACAAGCCAAGCCCT--G-----------------------------------------------------------GG------------CAG--------------------------------------------------------------------------------------------TCCCTG-CGCCCTTCC--------------------------------------------AC-GGGGACGCAAGTTGCTTCC-----------------------------------------------------------------------------------------------------------------------------------------------------------------------------------------------------------------------------------------------------------------------------------A-------------------GCA-----CGTCCTGCGCAGGGA-GCAGAGGGAG---------------------GCCC-TGGGCCGGG--------------C--------TGGG-TGG-TCCCTGTGCTC----CCCCAG--CCCCTC-------------------CTCTCTCTCCCC-------------------C------------------------------------------------------------
>Charadriiformes_Fratercula_arctica__HQ822507.1/1-217
GTGAGCATGTGGCAGAACGTT-----------------------------------------------------------------------------T-CCCTGGGGA--ATGGACACAAGCCAAGCCCT--G-----------------------------------------------------------GG------------CAG--------------------------------------------------------------------------------------------TCCCTG-CGCCCTTCC--------------------------------------------AC-GGGGACGCAAGTTGCTTCC-----------------------------------------------------------------------------------------------------------------------------------------------------------------------------------------------------------------------------------------------------------------------------------A-------------------GCA-----CGTCCTGCGCAGGGA-GCAGAGGGAG---------------------GCCC-TGGGCCGGG--------------C--------TGGG-TGG-TCCCTGTGCTC----CCCCAG--CCCCTC-------------------CTCTCTCTCCCC-------------------C------------------------------------------------------------
>Charadriiformes_Gallinago_media__AF485404.1/1-166
GTAAGTGTGTGGCAGAACATT-----------------------------------------------------------------------------TCCCCAGGAGGG-GAGGGCAAAAGCCAAGCCTT--G-----------------------------------------------------------GG------------CAG--------------------------------------------------------------------------------------------CCGCTG-TGCTCATCA--------------------------------------------GT-GGGGATGTGCATCCCTTGC-----------------------------------------------------------------------------------------------------------------------------------------------------------------------------------------------------------------------------------------------------------------------------------AGCAGCA------CCCCCAGGCA-----CGTCCTGCGTGGGGA-GCAAAGGGAG--------------------AGTCC-TGGGCTGGG--------------C--------TGGG-TGG-TCCCTGTGCTC----TCCCAGTGCCCCTG-------------------CACAGCTCCCTC-------------------TTTCTCTTCCC-------C------------------------------------------
>Charadriiformes_Gallinago_media__AF485405.1/1-166
GTGAGTGCGGGGCAGAACGTT-----------------------------------------------------------------------------TCCCCGGGGGGGTGCAGGAACAAGCCAAGCCCC--G-----------------------------------------------------------GG------------CAG--------------------------------------------------------------------------------------------CCCCTG-TACCTGTCC--------------------------------------------AT-GGGGGTGCAAGGTGCTCAC-----------------------------------------------------------------------------------------------------------------------------------------------------------------------------------------------------------------------------------------------------------------------------------A---GCC------CTCACGGGTA-----CATCCTGTGTGGGGA-GCAGAGGGAG--------------------AGCCC-CAGGCCGGG--------------C--------TGGG-TGG-CCACTGTGCTC----CCCCCACCCCCCTC-------------------CTCAGTCCCCTC-------------------TTTCTCTTCCC-------CC-----------------------------------------
>Charadriiformes_Gallinago_media__AF485406.1/1-166
GGGGGT---------------------------------------------------------------------------------------------------------GCAGGAACAAGCCAAGCCCA--A-----------------------------------------------------------GG------------CAG--------------------------------------------------------------------------------------------CCCCTA-CCCCGACCC--------------------------------------------AT-CAGGACATGAGCCCCTCAC-----------------------------------------------------------------------------------------------------------------------------------------------------------------------------------------------------------------------------------------------------------------------------------AGT--CC------CCCCCGGGCA-----NNNNNTGTGTGGGGA-GCAGAGGGAGAGCCTTGTCCAGGCTTGGGTGGCCCATGTGGTGGC--------------C--------TGGG-TGG-CCCCTGTGCCCC---CCCCAG--ACCCTT-------------------CCCAACCTCCTC-------------------TTTCTCCTCCC-------CC-----------------------------------------
>Charadriiformes_Limosa_limosa__KJ162434.1/1-217
GTGAGTGCGTGGCAGAACATT-----------------------------------------------------------------------------TCCCCGGGGGG--ACAGGCACAAGCCAAGCCCC--G-----------------------------------------------------------GG------------CAG--------------------------------------------------------------------------------------------CCCCTG-CACCCATCC-------------------------------------------------------------CTTGC-----------------------------------------------------------------------------------------------------------------------------------------------------------------------------------------------------------------------------------------------------------------------------------AACAGCC------CCCCCGGGCA-----GGTCCTTCATGGGGA-GCAGAGGGAG--------------------AGCCCTTGTGCCGGG--------------C--------GGGG-AGG-CCCCTGTGCTC----CCCCAG--CCCCTG-------------------CCCAGACCCTTC-------------------TGTCCCTCCCC-------C------------------------------------------
>Charadriiformes_Limosa_limosa__KJ162435.1/1-217
GTGAGTGCGTAGCAGAACATT-----------------------------------------------------------------------------T-CCCCGGCGG--AAGGGCACAAGCCAAGCCCC--C-----------------------------------------------------------GG------------CAG--------------------------------------------------------------------------------------------CCCCTG-CACCCATCC--------------------------------------------AT-GGGGACGCGAGTCCCTCAC-----------------------------------------------------------------------------------------------------------------------------------------------------------------------------------------------------------------------------------------------------------------------------------AG---CC------TCGCCGGGCA-----CGTCCTGCRTGGGGA-GCAGAGGGAG--------------------AGCCC-TGGGCTGGG--------------C--------TGGG-AGG-CCCCTGTGCTC----CCCCAG--CCCCTT-------------------CTGTCTCCCCTC-------------------CCCCC--------------------------------------------------------
>Charadriiformes_Limosa_limosa__KJ162436.1/1-217
GTGAGTGCGTGGCAGAACATT-----------------------------------------------------------------------------T-CCCCAGTGG--ACGGGCACAAGCCAAGCCCC--C-----------------------------------------------------------GG------------CAG--------------------------------------------------------------------------------------------CCCCTG-CACCCATCC--------------------------------------------AT-GGGGAAACGAGTCCCTCGC-----------------------------------------------------------------------------------------------------------------------------------------------------------------------------------------------------------------------------------------------------------------------------------AGC-CCC------TCCCCGGACA-----CGTCCTGCGTGGGGA-GCAGAGGAAG--------------------AGCCCTTGTGCCGGG--------------C--------TGGG-AGG-CTCCTGTGCTC----CCCCAG--CCCCTT-------------------CTGTCTCCCCCC-------------------CC-----------------------------------------------------------
>Charadriiformes_Limosa_limosa__KJ162437.1/1-217
GTGAGTGCGTGGCGGAACATT-----------------------------------------------------------------------------TCCCCGGGGGG--ACGGGCACAAGCCAAGCCCT--G-----------------------------------------------------------GG------------CAG--------------------------------------------------------------------------------------------CCCCTG-CACCCACCC--------------------------------------------GC-AGGGACCTGAGTCYCTTGC-----------------------------------------------------------------------------------------------------------------------------------------------------------------------------------------------------------------------------------------------------------------------------------AACAGCC------CCCCCGGGCA-----CATCCTTCGTGGGGA-GCAGAGGGAGGGCCCCGTGC-----TGGGCAGCCCCTGTGCCGGG--------------C--------TGGG-TGG-CCCCTGTGCTC----CCCCAG--CCCCTC-------------------CTCAACTCCTCT-------------------CTTCTCCCCYCACCCACCC------------------------------------------
>Charadriiformes_Pagophila_eburnea__KJ162438.1/1-217
GTGAGTGTGTGGCAGAACATT-----------------------------------------------------------------------------T-CCCGGGGGG--ACAGGCACAAGCCAAGCCCC--G-----------------------------------------------------------GG------------CAG--------------------------------------------------------------------------------------------TCCCTG-CGCCCTTCC--------------------------------------------AC-AAGAATGCGAGTCGCTTGT-----------------------------------------------------------------------------------------------------------------------------------------------------------------------------------------------------------------------------------------------------------------------------------A-------------------GCA-----CGTCCTGCGTAGGGA-GCAGAGGGAG--------------------AGCAG-TGGACCGGG--------------C--------TGGG-TGG-TCCCTGTGCTC----CCCCAG--CCCCT--------------------CCCAGTCCCCTC-------------------TCTCTCTCCCC-------C------------------------------------------
>Charadriiformes_Pagophila_eburnea__KJ162439.1/1-217
GTGAGTGTGTGGCAGAACATT-----------------------------------------------------------------------------T-CCCGGGGGG--AAAGGCACAAGCCAAGCCCC--G-----------------------------------------------------------GG------------CAG--------------------------------------------------------------------------------------------TCCCTG-CACCCTTCC--------------------------------------------AT-GGGGACGTGAGTTGCTTGT-----------------------------------------------------------------------------------------------------------------------------------------------------------------------------------------------------------------------------------------------------------------------------------A-------------------GCA-----CGTCCTGCGTGGGGA-GCAGAGGGAG--------------------AGCCC-TGGGCCGGG--------------C--------TGGG-GGG-TCCCTGTGCTC----CCCCAG--CCCCTC-------------------CCCAGACCCTTC-------------------TCTCTCTCCCC-------C------------------------------------------
>Charadriiformes_Pagophila_eburnea__KJ162440.1/1-217
GTGAGTGTGTGGCAGAACATT-----------------------------------------------------------------------------T-CCCGGGGGG--ACAGGCACAAGCCGAGCCCC--G-----------------------------------------------------------GG------------CAG--------------------------------------------------------------------------------------------TCCCTG-CACCCTTCC--------------------------------------------AT-GGGGACGTGAGTTGCTTGT-----------------------------------------------------------------------------------------------------------------------------------------------------------------------------------------------------------------------------------------------------------------------------------A-------------------GCA-----CGTCCTGCGTGGGGA-GCAGAGGGAG--------------------AGCCC-TGGGCCGGG--------------C--------TGGG-GGG-TCCCTGTGCTC----CCCCAG--CCCCTC-------------------CCCAGACCCTTC-------------------TCTCTCTCCCC-------C------------------------------------------
>Charadriiformes_Pagophila_eburnea__KJ162442.1/1-217
GTGAGTGTGTGGCAGAACATT-----------------------------------------------------------------------------T-CCCGGGGGG--ACAGGCACAAGCCAAGCCCC--G-----------------------------------------------------------GG------------CAG--------------------------------------------------------------------------------------------TCCCTG-CACCCTTCC--------------------------------------------AT-GGGGACGTGAGTTGCTTGT-----------------------------------------------------------------------------------------------------------------------------------------------------------------------------------------------------------------------------------------------------------------------------------A-------------------GCA-----CGTCCTGCGTGGGGA-GCAGAGGGAG--------------------AGCCC-TGGGCCGGG--------------C--------TGGG-GGG-TCCCTGTGCTC----CCCCAA--CCCCTC-------------------CCCAGACCCTTC-------------------TCTCTCTCCCC-------C------------------------------------------
>Charadriiformes_Philomachus_pugnax__KJ162443.1/1-217
GTGAGCGCGTGGCAGAACATT-----------------------------------------------------------------------------TCCCC-GGGGA--ACGGGCA-----CAAGCCCC--G-----------------------------------------------------------GG------------CAG--------------------------------------------------------------------------------------------CCCCTG-CACCCATCC--------------------------------------------GT-GGGGACATGAGTCCCTTGC-----------------------------------------------------------------------------------------------------------------------------------------------------------------------------------------------------------------------------------------------------------------------------------AACAGCC------CCCCTGGGCA-----CGTCCTGCGTGGGGA-GAAGAGGAAGAGCCCTGTGCCGGCTTGGGTGGCCCCAGTACCAGC--------------C--------TGGG-TGG-CCCCTGTGCTA----CCCCAG--CCCCTC-------------------CCCAACCCCCTC-------------------TTTCTCTCCCC-------C------------------------------------------
>Charadriiformes_Philomachus_pugnax__KJ162444.1/1-217
GTGAGCGCGTGGCAGAACATT-----------------------------------------------------------------------------TCCCC-GGGGA--ACGGGCA-----CAAGCCCC--G-----------------------------------------------------------GG------------CAG--------------------------------------------------------------------------------------------CCCCTG-TGCCCATCC--------------------------------------------GT-GGGGACATGAGTCCCTTGC-----------------------------------------------------------------------------------------------------------------------------------------------------------------------------------------------------------------------------------------------------------------------------------AACAGCC------CCCCTGGGCA-----CGTCCTGCGTGGGGA-GAAGAGGAAGAGCCCTGTGCCGGCTTGGGTGGCCCCAGTACCAGC--------------C--------TGGG-TGG-CCCCTGTGCTA----CCCCAG--CCCCTC-------------------CCCAACCCCCTC-------------------TTTCTCTCCCC-------C------------------------------------------
>Charadriiformes_Philomachus_pugnax__KJ162446.1/1-217
GTGAGCGCGTGGCAGAACATT-----------------------------------------------------------------------------TTCCC-GGGGA--ACGGGCA-----CAAGCCCC--G-----------------------------------------------------------GG------------CAG--------------------------------------------------------------------------------------------CCCCTG-CACCCATCC--------------------------------------------GT-GGGGACATGAGTCCCTTGC-----------------------------------------------------------------------------------------------------------------------------------------------------------------------------------------------------------------------------------------------------------------------------------AACAGCC------CCCCTGGGCA-----CGTCCTGCGTGGGGA-GAAGAGGAAGAGCCCTGTGCCAGCTTGGGTGGCCCCAGTACCAGC--------------C--------TGGG-TGG-CCCCTGTGCTC----CCCCAG--CCCCTC-------------------CCCAACCCCCTC-------------------TTTCTCTCCCC-------C------------------------------------------
>Charadriiformes_Philomachus_pugnax__KJ162447.1/1-217
GTGAGCACGTGGCAGAACATT-----------------------------------------------------------------------------TCCCC-GGGGA--ATGGGCA-----CAAGCCCC--G-----------------------------------------------------------GG------------CAG--------------------------------------------------------------------------------------------CCCCTG-CACCCATCC--------------------------------------------GT-GGGGACATGAGTCCCTTGC-----------------------------------------------------------------------------------------------------------------------------------------------------------------------------------------------------------------------------------------------------------------------------------AACAGCC------CCCCAGGGCA-----CGTCCTGCGTGGGGA-GAAGAGGAAG--------------------AGCCC------TGGG--------------C--------TGGG-CGA-CCCCTGTTTTC----CCCCAG--ACCCTC-------------------CCCAACCCCCTC-------------------TATCTCTCCCC-------C------------------------------------------
>Charadriiformes_Philomachus_pugnax__KJ162448.1/1-217
GTGAGCGCGTGGCAGAACATT-----------------------------------------------------------------------------TCCCC-GGGGA--ACGGGCA-----CAAGCCCC--G-----------------------------------------------------------GG------------CAG--------------------------------------------------------------------------------------------CCCCTG-TGCCCATCC--------------------------------------------GT-GGGGACATGAGTCCCTTGC-----------------------------------------------------------------------------------------------------------------------------------------------------------------------------------------------------------------------------------------------------------------------------------AACAGCC------CCCCTGGGCA-----CGTCCTGCGTGGGGA-GAAGAGGAAGAGCCCTGTGCCGGCTTGGGTGGCCCCAGTACCAGC--------------C--------TGGG-TGG-CCCCTGTGCTA----CCCCAG--CCCCTC-------------------CCCAACCCCCTC-------------------TTTCTCTCCCC-------C------------------------------------------
>Charadriiformes_PREDICTED:_Calidris_pugnax_XM_014959846.1/1-217
--------------------------------------------------------------------------------------------------------------------------------------------------------------------------------------------------------------------------------------------------------------------------------------------------------------------------------------------------------------------------------------------------------------------------------------------------------------------------------------------------------------------------------------------------------------------------------------------------------------------------------------------------------------------------------------------------------------------------------------------------------------------------------------------------------------------------------------------------------------------------------------------------------------------------------------------------------
>Charadriiformes_PREDICTED:_Calidris_pugnax_XM_014959856.1/1-217
--------------------------------------------------------------------------------------------------------------------------------------------------------------------------------------------------------------------------------------------------------------------------------------------------------------------------------------------------------------------------------------------------------------------------------------------------------------------------------------------------------------------------------------------------------------------------------------------------------------------------------------------------------------------------------------------------------------------------------------------------------------------------------------------------------------------------------------------------------------------------------------------------------------------------------------------------------
>Charadriiformes_PREDICTED:_Charadrius_vociferus_XM_009891114.1/1-217
--------------------------------------------------------------------------------------------------------------------------------------------------------------------------------------------------------------------------------------------------------------------------------------------------------------------------------------------------------------------------------------------------------------------------------------------------------------------------------------------------------------------------------------------------------------------------------------------------------------------------------------------------------------------------------------------------------------------------------------------------------------------------------------------------------------------------------------------------------------------------------------------------------------------------------------------------------
>Charadriiformes_Rissa_tridactyla__EU326244.1/1-217
GTGAGTGTGTGGCAGAACATT-----------------------------------------------------------------------------T-CCCGGGGGG--ACAGGCACAAGCCAAGCCCC--G-----------------------------------------------------------GG------------CAG--------------------------------------------------------------------------------------------TCCCTG-CGCCCTTCC--------------------------------------------AT-GGGGACGTGAGTCGCTTGT-----------------------------------------------------------------------------------------------------------------------------------------------------------------------------------------------------------------------------------------------------------------------------------A-------------------GCA-----CATCCTGCGTGGGGA-GCAGAGGGAG--------------------AGCCC-TGGGCCGGG--------------C--------TGGG-TGG-TCCCTGTGCTC----CCTCAG--CCCCTC-------------------CCCAGGCCCTTC-------------------TCTCTCTCCCC-------C------------------------------------------
>Charadriiformes_Rissa_tridactyla__EU326249.1/1-217
GTGAGTGTGTGGCAGAACATT-----------------------------------------------------------------------------T-CCCGGGGGG--ACAGGCACAAGCCAAGCCCC--G-----------------------------------------------------------GG------------CAG--------------------------------------------------------------------------------------------TCCCTG-CGCCCTTCC--------------------------------------------AT-GGGGACGTGAGTCGCTTGT-----------------------------------------------------------------------------------------------------------------------------------------------------------------------------------------------------------------------------------------------------------------------------------A-------------------GCA-----CGTCCTGCGTGGGGA-GCAGAGGGAG--------------------AGCCC-TGGGCCGGG--------------C--------TGGG-TGG-TCCCTGTGCTC----CCTCAG--CCCCTC-------------------CCCAGACCCTTC-------------------TCTCTCTCCCC-------C------------------------------------------
>Charadriiformes_Rissa_tridactyla__EU326254.1/1-217
GTGAGTGTGTGGCAGAACATT-----------------------------------------------------------------------------T-CCTGGGGGG--ACAGGCACAAGCCAAGCCCC--G-----------------------------------------------------------GG------------CAG--------------------------------------------------------------------------------------------TCCCTG-CGCCCTTCC--------------------------------------------AT-GTGAACGCGAGTCGTGTGT-----------------------------------------------------------------------------------------------------------------------------------------------------------------------------------------------------------------------------------------------------------------------------------A-------------------GCA-----CGTCCTGCGTGGGGA-GCAGAGGGAG--------------------AGCCC-TGGGCCGGG--------------C--------TGGG-TGG-TCCCTGTGCTC----CCTCAG--CCCCTC-------------------CCCAGACCCTTC-------------------TCTCTCTCCCC-------C------------------------------------------
>Charadriiformes_Rissa_tridactyla__EU326256.1/1-217
GTGAGTGTGTGGCAGAACGTT-----------------------------------------------------------------------------TCCCCGGGGGG--ATGGGCACAAGCCAAGCCCC--G-----------------------------------------------------------GG------------CAG--------------------------------------------------------------------------------------------TCCCTG-CGCCCTTCC--------------------------------------------AT-GGGGACGTGAGTTGCTTGT-----------------------------------------------------------------------------------------------------------------------------------------------------------------------------------------------------------------------------------------------------------------------------------A-------------------GCA-----CGTCCTGCTTGGGGA-GCAGTGGGAG--------------------AGCCC-TGGGCCGGG--------------C--------TGGG-TGG-TCCCTGTGCTC----CCCCAG--CCCCT--------------------CCCAGTCCCCTC-------------------TCTGTCTCCCC-------C------------------------------------------
>Charadriiformes_Rissa_tridactyla__EU326257.1/1-217
GTGAGTGTGTGGCAGAACATT-----------------------------------------------------------------------------T-CCTGTGGGG--ATGGGCACAAGCCAAGCCCC--G-----------------------------------------------------------GG------------CAG--------------------------------------------------------------------------------------------TCCCTG-CGCCCTTCC--------------------------------------------AC-GAGAACGCGAGTCGTGTGT-----------------------------------------------------------------------------------------------------------------------------------------------------------------------------------------------------------------------------------------------------------------------------------A-------------------GCA-----CGTCCTGCGTGGGGA-GCAGAGGGAG--------------------AGCCC-TGGGCCGGG--------------C--------TGGG-TGG-TCCCTGTGCTC----CCCCAG--CCCCT--------------------CCCAGTCCCCTC-------------------TCTGTCTCCCC-------C------------------------------------------
>Charadriiformes_Rissa_tridactyla__EU326258.1/1-217
GTGAGTGTGTGGCAGAACATT-----------------------------------------------------------------------------T-CCCGGGGGG--ACAGGCACAAGCCAAGCCCC--A-----------------------------------------------------------GG------------CAG--------------------------------------------------------------------------------------------TCCCTG-CGCCCTTCC--------------------------------------------TC-AAGAACACGAGTCGCCTGT-----------------------------------------------------------------------------------------------------------------------------------------------------------------------------------------------------------------------------------------------------------------------------------A-------------------GCA-----TGTCCTGCATGGGGA-GCAGTGGGAG--------------------AGCCC-TGGGCCGGG--------------C--------TGGG-TGG-TCCCTGTGCTC----CCCCAG--CCCCT--------------------CCCAGTCCCCTC-------------------TCTCTCTCCCC-------C------------------------------------------
>Charadriiformes_Rissa_tridactyla__EU326259.1/1-217
GTGAGTGTGTGGCAGAACATT-----------------------------------------------------------------------------T-CCTGTGGGG--ATGGGCACAAGCCAAGCCCC--G-----------------------------------------------------------GG------------CAG--------------------------------------------------------------------------------------------TCCCTG-CGCCCTTCC--------------------------------------------AC-GAGAACGCGAGTCGTGTGT-----------------------------------------------------------------------------------------------------------------------------------------------------------------------------------------------------------------------------------------------------------------------------------A-------------------GCA-----CGTCCTGCGTGGGGA-GCAGAGGGAG--------------------AGCCC-TGGGCCGGG--------------C--------TGGG-TGG-TCCCTGTGCTC----CCCCAG--CCCCT--------------------CCCAGTCCCCTC-------------------TCTGTCTCCCC-------C------------------------------------------
>Charadriiformes_Rissa_tridactyla__EU326261.1/1-217
GTGAGTGTGTGGCAGAACATT-----------------------------------------------------------------------------T-CCCGGGGGG--ACAGGCACAAGCCAAGCCCC--G-----------------------------------------------------------GG------------CAG--------------------------------------------------------------------------------------------TCCCTG-CGCCCTTCC--------------------------------------------AT-GGGGACGTGAGTCGCTTGT-----------------------------------------------------------------------------------------------------------------------------------------------------------------------------------------------------------------------------------------------------------------------------------A-------------------GCA-----CGTCCTGCGTGGGGA-GCAGAGGGAG--------------------AGCCC-TGGGCCGGG--------------C--------TGGG-TGG-TCCCTGTGCTC----CCTCAG--CCCCTC-------------------CCCAGACCCTTC-------------------TCTCTCTCCCC-------C------------------------------------------
>Charadriiformes_Rissa_tridactyla__HQ822398.1/1-217
GTGAGTGTGTGGCAGAACATT-----------------------------------------------------------------------------T-CCTGGGGGG--ACAGGCACAAGCCAAGCCCC--G-----------------------------------------------------------GG------------CAG--------------------------------------------------------------------------------------------TCCCTG-CGCCCTTCC--------------------------------------------AT-GTGAACGCGAGTCGTGTGT-----------------------------------------------------------------------------------------------------------------------------------------------------------------------------------------------------------------------------------------------------------------------------------A-------------------GCG-----CGTCCTGCGTGGGGA-GCAGAGGGAG--------------------AGCCC-TGGGCCGGG--------------C--------TGGG-TGG-TCCCTGTGCTC----CCTCAG--CCCCTC-------------------CCCAGACCCTTC-------------------TCTCTCTCCCC-------C------------------------------------------
>Charadriiformes_Rissa_tridactyla__HQ822408.1/1-217
GTGAGTGTGTGGCAGAACATT-----------------------------------------------------------------------------T-CCTGGGGGG--ACAGGCACAAGCCAAGCCCC--G-----------------------------------------------------------GG------------CAG--------------------------------------------------------------------------------------------TCCCTG-CGCCCTTCC--------------------------------------------AT-GTGAACGCGAGTCGTGTGT-----------------------------------------------------------------------------------------------------------------------------------------------------------------------------------------------------------------------------------------------------------------------------------A-------------------GCA-----CGTCCTGCGTGGGGA-GCAGAGGGAG--------------------AGCCC-TGGGCCGGG--------------C--------TGGG-TGG-TCCCTGTGCTC----CCTCAG--CCCCTC-------------------CCCAGACCCTTC-------------------TCTCTCTCCCC-------C------------------------------------------
>Charadriiformes_Rissa_tridactyla__HQ822410.1/1-217
GTGAGTGTGTGGCAGAACATT-----------------------------------------------------------------------------T-CCTGGGGGG--ACAGGCACAAGCCAAGCCCC--G-----------------------------------------------------------GG------------CAG--------------------------------------------------------------------------------------------TCCCTG-CGCCCTTCC--------------------------------------------AT-GGGGACGTGAGTCGCTTGT-----------------------------------------------------------------------------------------------------------------------------------------------------------------------------------------------------------------------------------------------------------------------------------A-------------------GCA-----CATCCTGCGTGGGGA-GCAGAGGGAG--------------------AGCCC-TGGGCCGGG--------------C--------TGGG-TGG-TCCCTGTGCTC----CCTCAG--CCCCTC-------------------CCCAGGCCCTTC-------------------TCTCTCTCCCC-------C------------------------------------------
>Charadriiformes_Rissa_tridactyla__HQ822412.1/1-217
GTGAGTGTGTGGCAGAACATT-----------------------------------------------------------------------------T-CCTGTGGGG--ATGGGCACAAGCCAAGCCCC--G-----------------------------------------------------------GG------------CAG--------------------------------------------------------------------------------------------TCCCTG-CGCCCTTCC--------------------------------------------AC-GAGAACGCGAGTCGTGTGT-----------------------------------------------------------------------------------------------------------------------------------------------------------------------------------------------------------------------------------------------------------------------------------A-------------------GCA-----CGTCCTGCGTGGGGA-GCAGAGGGAG--------------------AGCCC-TGGGCCGGG--------------C--------TGGG-TGG-TCCCTGTGCTC----CCCCAG--CCCCT--------------------CCCAGTCCCCTC-------------------TCTGTCTCCCC-------C------------------------------------------
>Charadriiformes_Rissa_tridactyla__HQ822414.1/1-217
GTGAGTGTGTGGCAGAACATT-----------------------------------------------------------------------------T-CCTGGGGGG--ACAGGCACAAGCCAAGCCCC--G-----------------------------------------------------------GG------------CAG--------------------------------------------------------------------------------------------TCCCTG-CGCCCTTCC--------------------------------------------AT-GTGAACGCGAGTCGTGTGT-----------------------------------------------------------------------------------------------------------------------------------------------------------------------------------------------------------------------------------------------------------------------------------A-------------------GCA-----CGTCCTGCGTGGGGA-GCAGAGGGAG--------------------AGCCC-TGGGCCGGG--------------C--------TGGG-TGG-TCCCTGTGCTC----CCTCAG--CCCCTC-------------------CCCAGACCCTTC-------------------TCTCTCTCCCC-------C------------------------------------------
>Charadriiformes_Rissa_tridactyla__HQ822418.1/1-217
GTGAGTGTGTGGCAGAACATT-----------------------------------------------------------------------------T-CCCGGGGGG--ACAGGCACAAGCCAAGCCCC--G-----------------------------------------------------------GG------------CAG--------------------------------------------------------------------------------------------TCCCTG-CGCCCTTCC--------------------------------------------AT-GGGGACGTGAGTCGCTTGT-----------------------------------------------------------------------------------------------------------------------------------------------------------------------------------------------------------------------------------------------------------------------------------A-------------------GCA-----CATCCTGCGTGGGGA-GCAGAGGGAG--------------------AGCCC-TGGGCCGGG--------------C--------TGGG-TGG-TCCCTGTGCTC----CCTCAG--CCCCTC-------------------CCCAGGCCCTTC-------------------TCTCTCTCCCC-------C------------------------------------------
>Charadriiformes_Rissa_tridactyla__HQ822420.1/1-217
GTGAGTGTGTGGCAGAACATT-----------------------------------------------------------------------------T-CCC-GGGGG--ACAGGCACAAGCCAAGCCCC--G-----------------------------------------------------------GG------------CAG--------------------------------------------------------------------------------------------TCCCTG-CGCCCTTCC--------------------------------------------AT-GTGAACGCGAGTCGCTTGT-----------------------------------------------------------------------------------------------------------------------------------------------------------------------------------------------------------------------------------------------------------------------------------A-------------------GCA-----CGTCCTGCGTGGGGA-GCAGAGGGAG--------------------AGCCC-TGGGCCGGG--------------C--------TGGG-TGG-CCCCTGTGCTC----CCCCAG--ACCCTC-------------------CCCAGACCCTTC-------------------TCTCTCTCCCC-------C------------------------------------------
>Charadriiformes_Rissa_tridactyla__HQ822425.1/1-217
GTGAGCGTGTGGCAGAACATT-----------------------------------------------------------------------------T-CCTGTGGGG--ATGGGCACAAGCCAAGCCCC--G-----------------------------------------------------------GG------------CAG--------------------------------------------------------------------------------------------TCCCTG-CGCCCTTCC--------------------------------------------AC-GAGAACGCGAGTCGTGTGT-----------------------------------------------------------------------------------------------------------------------------------------------------------------------------------------------------------------------------------------------------------------------------------A-------------------GCA-----CGTCCTGCGTGGGGA-GCAGAGGGAG--------------------AGCCC-TGGGCCGGG--------------C--------TGGG-TGG-TCCCTGTGCTC----CCCCAG--CCCCTC-------------------CCCTGTCCCCTC-------------------TCTCTCTCCCC-------C------------------------------------------
>Charadriiformes_Rissa_tridactyla__HQ822426.1/1-217
GTGAGTGTGTGGCAGAACATT-----------------------------------------------------------------------------T-CCCGGGGGG--ACAGGCACAAGCCAAGCCCC--G-----------------------------------------------------------GG------------CAG--------------------------------------------------------------------------------------------TCCCTG-CGCCCTTCC--------------------------------------------AT-GGGGACGTGAGTCGCTTGT-----------------------------------------------------------------------------------------------------------------------------------------------------------------------------------------------------------------------------------------------------------------------------------A-------------------GCA-----CGTCCTGCGTGGGGA-GCAGAGGGAG--------------------AGCCC-TGGGCCGGG--------------C--------TGGG-TGG-TCCCTGTGCTC----CCTCAG--CCCCTC-------------------CCCAGGCCCTTC-------------------TCTCTCTCCCC-------C------------------------------------------
>Charadriiformes_Rissa_tridactyla__HQ822427.1/1-217
GTGAGTGTGTGGCAGAACATT-----------------------------------------------------------------------------T-CCC-GGGGG--ACAGGCACAAGCCAAGCCCC--G-----------------------------------------------------------GG------------CAG--------------------------------------------------------------------------------------------TCCCTG-CGCCCTTCC--------------------------------------------AT-GTGAACGCGAGTCGCTTGT-----------------------------------------------------------------------------------------------------------------------------------------------------------------------------------------------------------------------------------------------------------------------------------A-------------------GCA-----CGTCCTGCGTGGGGA-GCAGAGGGAG--------------------AGCCC-TGGGCCGGG--------------C--------TGGG-TCG-TCCCTGTGCTC----CCTCAG--CCCCTC-------------------CCCAGACCCTTC-------------------TCTCTCTCCCC-------C------------------------------------------
>Charadriiformes_Rissa_tridactyla__HQ822432.1/1-217
GTGAGTGTGTGGCAGAACATT-----------------------------------------------------------------------------T-CCCGGGGGG--ACAGGCACAAGCCAAGCCCC--G-----------------------------------------------------------GG------------CAG--------------------------------------------------------------------------------------------TCCCTG-CGCCCTTCC--------------------------------------------AT-GGGGACGTGAGTCGCTTGT-----------------------------------------------------------------------------------------------------------------------------------------------------------------------------------------------------------------------------------------------------------------------------------A-------------------GCA-----CGTCCTGCGTGGGGA-GCAGAGGGAG--------------------AGCCC-TGGGCCGGG--------------C--------TGGG-TGG-TCCCTGTGCTC----CCTCAG--CCCCTC-------------------CCCAGACCCTTC-------------------TCTCTCTCCCC-------C------------------------------------------
>Charadriiformes_Rissa_tridactyla__HQ822433.1/1-217
GTGAGTGTGTGGCAGAACATT-----------------------------------------------------------------------------T-CCCGGGGGG--ACAGGCACAAGCCAAGCCCC--G-----------------------------------------------------------GG------------CAG--------------------------------------------------------------------------------------------TCCCTG-CGCCCTTCC--------------------------------------------AT-GGGGACGTGAGTCGCTTGT-----------------------------------------------------------------------------------------------------------------------------------------------------------------------------------------------------------------------------------------------------------------------------------A-------------------GCA-----CGTCCTGCGTGGGGA-GCAGAGGGAG--------------------AGCCC-TGGGCCGGG--------------C--------TGGG-TGG-TCCCTGTGCTC----CCTCAG--CCCCTC-------------------CCCAGACCCTTC-------------------TCTCTCTCCCC-------C------------------------------------------
>Charadriiformes_Rissa_tridactyla__HQ822438.1/1-217
GTGAGTGTGTGGCAGAACATT-----------------------------------------------------------------------------T-CCTGTGGGG--ATGGGCACAAGCCAAGCCCC--G-----------------------------------------------------------GG------------CAG--------------------------------------------------------------------------------------------TCCCTG-CGCCCTTCC--------------------------------------------AC-GAGAACGCGAGTCGTGTGT-----------------------------------------------------------------------------------------------------------------------------------------------------------------------------------------------------------------------------------------------------------------------------------A-------------------GCA-----CGTCCTGCGTGGGGA-GCAGAGGGAG--------------------AGCCC-TGGGCCGGG--------------C--------TGGG-TGG-TCCCTGTGCTC----CCCCAG--CCCCT--------------------CCCAGTCCCCTC-------------------TCTGTCTCCCC-------C------------------------------------------
>Charadriiformes_Rissa_tridactyla__HQ822440.1/1-217
GTGAGTGTGTGGCAGAACATT-----------------------------------------------------------------------------T-CCTGTGGGG--ATGGGCACAAGCCAAGCCCC--G-----------------------------------------------------------GG------------CAG--------------------------------------------------------------------------------------------TCCCTG-CGCCCTTCC--------------------------------------------AC-GAGAACGCGAGTCGTGTGT-----------------------------------------------------------------------------------------------------------------------------------------------------------------------------------------------------------------------------------------------------------------------------------A-------------------GCA-----CGTCCTGCGTGGGGA-GCAGAGGGAG--------------------AGCCC-TGGGCCGGG--------------C--------TGGG-TGG-TCCCTGTGCTC----CCCCAG--CCCCT--------------------CCCAGTCCCCTC-------------------TCTCTCTCCCC-------C------------------------------------------
>Charadriiformes_Rissa_tridactyla__HQ822441.1/1-217
GTGAGTGTGTGGCAGAACATT-----------------------------------------------------------------------------T-CCCGGGGGG--ACAGGCACAAGCCAAGCCCC--G-----------------------------------------------------------GG------------CAG--------------------------------------------------------------------------------------------TCCCTG-CGCCCTTCC--------------------------------------------AT-GGGGACGTGAGTCGCTTGT-----------------------------------------------------------------------------------------------------------------------------------------------------------------------------------------------------------------------------------------------------------------------------------A-------------------GCA-----CGTCCTGCGTGGGGA-GCAGAGGGAG--------------------AGCCC-TGGGCCGGG--------------C--------TGGG-TGG-TCCCTGTGCTC----CCTCAG--CCCCTC-------------------CCCAGACCCTTC-------------------TCTCTCTCCCC-------C------------------------------------------
>Charadriiformes_Rissa_tridactyla__HQ822443.1/1-217
GTGAGTGTGTGGCAGAACATT-----------------------------------------------------------------------------T-CCTGTGGGG--ATGGGCACAAGCCAAGCCCC--G-----------------------------------------------------------GG------------CAG--------------------------------------------------------------------------------------------TCCCTG-CGCCCTTCC--------------------------------------------AC-GAGAACGCGAGTCGTGTGT-----------------------------------------------------------------------------------------------------------------------------------------------------------------------------------------------------------------------------------------------------------------------------------A-------------------GCA-----CGTCCTGTGTGGGGA-GCAGAGGGAG--------------------AGCCC-TGGGCCGGG--------------C--------TGGG-TGG-TCCCTGTGCTC----CCCCAG--CCCCT--------------------CCCAGTCCCCTC-------------------TCTGTCTCCCC-------C------------------------------------------
>Charadriiformes_Rissa_tridactyla__HQ822445.1/1-217
GTGAGTGTGTGGCAGAACATT-----------------------------------------------------------------------------T-CCCGGGGGG--ACAGGCACAAGCCAAGCCCC--G-----------------------------------------------------------GG------------CAG--------------------------------------------------------------------------------------------TCCCTG-CGCCCTTCC--------------------------------------------AT-GGGGACGTGAGTCGCTTGT-----------------------------------------------------------------------------------------------------------------------------------------------------------------------------------------------------------------------------------------------------------------------------------A-------------------GCA-----CATCCTGCGTGGGGA-GCAGAGGGAG--------------------AGCCC-TGGGCCGGG--------------C--------TGGG-TGG-TCCCTGTGCTC----CCCCAG--CCCCTC-------------------CCCAGACCCTTC-------------------TCTCTCTCCCC-------C------------------------------------------
>Charadriiformes_Rissa_tridactyla__HQ822449.1/1-217
GTGAGTGTGTGGCAGAACATT-----------------------------------------------------------------------------T-CCCGGGGGG--ACAGGCACAAGCCAAGCCCC--G-----------------------------------------------------------GG------------CAG--------------------------------------------------------------------------------------------TCCCTG-CGCCCTTCC--------------------------------------------AT-GGGGACGTGAGTCGCTTGT-----------------------------------------------------------------------------------------------------------------------------------------------------------------------------------------------------------------------------------------------------------------------------------A-------------------GCA-----CATCCTGCGTGGGGA-GCAGAGGGAG--------------------AGCCC-TGGGCCGGG--------------C--------TGGG-TGG-TCCCTGTGCTC----CCTCAG--CCCCTC-------------------CCCAGGCCCTTC-------------------TCTCTCTCCCC-------C------------------------------------------
>Charadriiformes_Rissa_tridactyla__HQ822455.1/1-217
GTGAGTGTGTGGCAGAACATT-----------------------------------------------------------------------------T-CCCGGGGGG--ACAGGCACAAGCCAAGCCCC--G-----------------------------------------------------------GG------------CAG--------------------------------------------------------------------------------------------TCCCTG-CGCCCTTCC--------------------------------------------AT-GGGGACGTGAGTCGCTTGT-----------------------------------------------------------------------------------------------------------------------------------------------------------------------------------------------------------------------------------------------------------------------------------A-------------------GCA-----CGTCCTGCGTGGGGA-GCAGAGGGAG--------------------AGCCC-TGGGCCGGG--------------C--------TGGG-TGG-TCCCTGTGCTC----CCTCAG--CCCCTC-------------------CCCAGACCCTTC-------------------TCTCTCTCCCC-------C------------------------------------------
>Charadriiformes_Rissa_tridactyla__HQ822460.1/1-217
GTGAGTGTGTGGCAGAACATT-----------------------------------------------------------------------------T-CCCGGGGGG--ACAGGCACAAGCCAAGCCCC--G-----------------------------------------------------------GG------------CAG--------------------------------------------------------------------------------------------TCCCTG-CGCCCTTCC--------------------------------------------AT-GGGGACGTGAGTCGCTTGT-----------------------------------------------------------------------------------------------------------------------------------------------------------------------------------------------------------------------------------------------------------------------------------A-------------------GCA-----CATCCTGCGTGGGGA-GCAGAGGGAG--------------------AGCCC-TGGGCCGGG--------------C--------TGGG-TGG-TCCCTGTGCTC----CCTCAG--CCCCTC-------------------CCCAGACCCTTC-------------------TCTCTCTCCCC-------C------------------------------------------
>Charadriiformes_Rissa_tridactyla__HQ822461.1/1-217
GTGAGTGTGTGGCAGAACATT-----------------------------------------------------------------------------T-CCCGGGGGG--ACAGGCACAAGCCAAGCCCC--G-----------------------------------------------------------GG------------CAG--------------------------------------------------------------------------------------------TCCCTG-CGCCCTTCC--------------------------------------------AT-GGGGACGTGAGTCGCTTGT-----------------------------------------------------------------------------------------------------------------------------------------------------------------------------------------------------------------------------------------------------------------------------------A-------------------GCA-----CATCCTGCGTGGGGA-GCAGAGGGAG--------------------AGCCC-TGGGCCGGG--------------C--------TGGG-TGG-TCCCTGTGCTC----CCTCAG--CCCCTC-------------------CCCAGGCCCTTC-------------------TCTCTCTCCCC-------C------------------------------------------
>Charadriiformes_Rissa_tridactyla__HQ822463.1/1-217
GTGAGTGTGTGGCAGAACATT-----------------------------------------------------------------------------T-CCCGGGGGG--ACAGGCACAAGCCAAGCCCC--G-----------------------------------------------------------GG------------CAG--------------------------------------------------------------------------------------------TCCCTG-CGCCCTTCC--------------------------------------------AT-GGGGACGTGAGTCGCTTGT-----------------------------------------------------------------------------------------------------------------------------------------------------------------------------------------------------------------------------------------------------------------------------------A-------------------GCA-----CATCCTGCGTGGGGA-GCAGAGGGAG--------------------AGCCC-TGGGCCGGG--------------C--------TGGG-TGG-TCCCTGTGCTC----CCTCAG--CCCCTC-------------------CCCAGGCCCTTC-------------------TCTCTCTCCCC-------C------------------------------------------
>Charadriiformes_Rissa_tridactyla__HQ822464.1/1-217
GTGAGTGTGTGGCAGAACATT-----------------------------------------------------------------------------T-CCTGTGGGG--ATGGGCACAAGCCAAGCCCC--G-----------------------------------------------------------GG------------CAG--------------------------------------------------------------------------------------------TCCCTG-CGCCCTTCC--------------------------------------------AC-GAGAACGCGAGTCGTGTGT-----------------------------------------------------------------------------------------------------------------------------------------------------------------------------------------------------------------------------------------------------------------------------------A-------------------GCA-----CGTCCTGCGTGGGGA-GCAGAGGGAG--------------------AGCCC-TGGGCCGGG--------------C--------TGGG-TGG-TCCCTGTGCTC----CCCCAG--CCCCT--------------------CCCAGTCCCCTC-------------------TCTGTCTCCCC-------C------------------------------------------
>Charadriiformes_Rissa_tridactyla__HQ822467.1/1-217
GTGAGTGTGTGGCAGAACATT-----------------------------------------------------------------------------T-CCTGTGGGG--ATGGGCACAAGCCAAGCCCC--G-----------------------------------------------------------GG------------CAG--------------------------------------------------------------------------------------------TCCCTG-CGCCCTTCC--------------------------------------------AC-GAGAACGCGAGTCGTGTGT-----------------------------------------------------------------------------------------------------------------------------------------------------------------------------------------------------------------------------------------------------------------------------------A-------------------GCA-----CGTCCTGCGTGGGGA-GCAGAGGGAG--------------------AGCCC-TGGGCCGGG--------------C--------TGGG-TGG-TCCCTGTGCTC----CCCCAG--CCCCT--------------------CCCAGTCCCCTC-------------------TCTGTCTCCCC-------C------------------------------------------
>Charadriiformes_Rissa_tridactyla__HQ822469.1/1-217
GTGAGTGTGTGGCAGAACATT-----------------------------------------------------------------------------T-CCTGTGGGG--ATGGGCACAAGCCAAGCCCC--G-----------------------------------------------------------GG------------CAG--------------------------------------------------------------------------------------------TCCCTG-CGCCCTTCC--------------------------------------------AC-GAGAACGCGAGTCGTGTGT-----------------------------------------------------------------------------------------------------------------------------------------------------------------------------------------------------------------------------------------------------------------------------------A-------------------GCA-----CGTCCTGCGTGGGGA-GCAGAGGGAG--------------------AGCCC-TGGGCC-----------------------------------------------------CAG--CCCCT--------------------CCCAGTCCCCTC-------------------TCTCTCCCCCC-------C------------------------------------------
>Charadriiformes_Rissa_tridactyla__HQ822470.1/1-217
GTGAGTGTGTGGCAGAACATT-----------------------------------------------------------------------------T-CCCGGGGGG--ACAGGCACAAGCCAAGCCCC--G-----------------------------------------------------------GG------------CAG--------------------------------------------------------------------------------------------TCCCTG-CGCCCTTCC--------------------------------------------AT-GGGGACGTGAGTCGCTTGT-----------------------------------------------------------------------------------------------------------------------------------------------------------------------------------------------------------------------------------------------------------------------------------A-------------------GCA-----CGTCCTGCGTGGGGA-GCAGAGGGAG--------------------AGCCC-TGGGCCGGG--------------C--------TGGG-TGG-TCCCTGTGCTC----CCTCAG--CCCCTC-------------------CCCAGACCCTTC-------------------TCTCTCTCCCC-------C------------------------------------------
>Charadriiformes_Rissa_tridactyla__HQ822472.1/1-217
GTGAGTGTGTGGCAGAACATT-----------------------------------------------------------------------------T-CCC-GGGGG--ACAGGCACAAGCCAAGCCCC--G-----------------------------------------------------------GG------------CAG--------------------------------------------------------------------------------------------TCCCTG-CGCCCTTCC--------------------------------------------AT-GGGGACGTGAGTCGCTTGT-----------------------------------------------------------------------------------------------------------------------------------------------------------------------------------------------------------------------------------------------------------------------------------A-------------------GCA-----CATCCTGCGTGGGGA-GCAGAGGGAG--------------------AGCCC-TGGGCCGGG--------------C--------TGGG-TGG-TCCCTGTGCTC----CCTCAG--CCCCTC-------------------CCCAGACCCTTC-------------------TCTCTCTCCCC-------C------------------------------------------
>Charadriiformes_Uria_aalge__EU326273.1/1-217
GTGAGTGTGTGGCAGAACATT-----------------------------------------------------------------------------T-CCCTGGGGG--ACAGGCACAAGCCAAGCCCC--G-----------------------------------------------------------GG------------CAG--------------------------------------------------------------------------------------------CCCCTG-CGCCCTCCC--------------------------------------------AC-AAGAACGCGAGTCCCTTGC-----------------------------------------------------------------------------------------------------------------------------------------------------------------------------------------------------------------------------------------------------------------------------------AGC-CTC------CCCCGAGGCA-----CATCCTGCGTGGGGA-GCAGAGGGAG---------------------GCCC-TGGGCCGGG--------------C--------TGGG-TGG-TCCCTGTGCTC----CCCCAG--CCCCTC-------------------CCCAGCCCCCTC-------------------TCTCTCCCCCC-------C------------------------------------------
>Charadriiformes_Uria_aalge__EU326274.1/1-217
GTGAGCGTGTGGCAGAACATT-----------------------------------------------------------------------------T-CCCTGGGGG--ACAGGCACAAGCCAAGCCCC--G-----------------------------------------------------------GG------------CAG--------------------------------------------------------------------------------------------CCCCTG-CGCCCTCCC--------------------------------------------AC-AAGAACGCGAGTCCCTTGC-----------------------------------------------------------------------------------------------------------------------------------------------------------------------------------------------------------------------------------------------------------------------------------AGC-CTC------CCCCGAGGCA-----CGTCCTGCGTGGGGA-GCAGAGGGAG---------------------GCCC-TGGGCCGGG--------------C--------GGGG-TGG-TCCCTGTGCTC----CCCCAG--TCCCTC-------------------CCCAGCCCCCTC-------------------TCTCTCTCCCC-------C------------------------------------------
>Charadriiformes_Uria_aalge__EU326275.1/1-217
GTGAGTGTGCGGCAGAACATT-----------------------------------------------------------------------------T-CCCTGGGGG--ACAGGCACAAGCCAAGCCCC--G-----------------------------------------------------------GG------------CAG--------------------------------------------------------------------------------------------CCCCTG-CGCCCTCCC--------------------------------------------AC-AAGAAGGCGAGTCCCTTGC-----------------------------------------------------------------------------------------------------------------------------------------------------------------------------------------------------------------------------------------------------------------------------------AGC-CTC------CCCCGAGGCA-----CGTCCTGCGTGGGGA-GCAGAGGGAG---------------------GCCC-TGGGCCGGG--------------C--------TGGG-TGG-TCCCTGTGCTC----CCCCAG--CCCCTC-------------------CCCAGCCCCCTC-------------------TCTCTCCCCCC--------------------------------------------------
>Charadriiformes_Uria_aalge__EU326276.1/1-217
GTGAGTGTGTGGCAGAACATT-----------------------------------------------------------------------------T-CCCTGGGGG--ACAGGCACAAGCCAAGCCCC--G-----------------------------------------------------------GG------------CAG--------------------------------------------------------------------------------------------CCCCTG-TGCCCTTCC--------------------------------------------AC-GGGGACGCAAGTTGCTTGC-----------------------------------------------------------------------------------------------------------------------------------------------------------------------------------------------------------------------------------------------------------------------------------A-------------------GCA-----CATCCTGCGTGGGGA-GCAGGGGGAG---------------------GCCC-TGGGCCGGG--------------C--------TGGG-TGG-TCCCTGTGCTC----CCCCAG--CCCCCT-------------------CTCTCTCCCCC---------------------------------------------------------------------------------
>Charadriiformes_Uria_aalge__EU326278.1/1-217
GTGAGTGTGTGGCAGAACATT-----------------------------------------------------------------------------T-CCCTGGCAG--GCAGGCACAAGCCAAGCCGC--G-----------------------------------------------------------GG------------CAG--------------------------------------------------------------------------------------------CCCCTG-CGCCCTCCC--------------------------------------------ACAAAGAAGGCGAGTCCCTTGC-----------------------------------------------------------------------------------------------------------------------------------------------------------------------------------------------------------------------------------------------------------------------------------AGC-CTC------CCCCGAGGCA-----CGTCCTGCGTGGGGA-GCAGAGGGAG---------------------GCCC-TGGGCCGGG--------------C--------TGGG-TGG-TCCCTGTGCTC----CCCCAG--CCCCTC-------------------CCCAGCCCCCTC-------------------TCTCTCTCCCC-------C------------------------------------------
>Charadriiformes_Uria_aalge__HQ822474.1/1-217
GTGAGTGTGTGGCAGAACATT-----------------------------------------------------------------------------T-CCCTGGGGG--ACAGGCACAAGCCAAGCCCC--G-----------------------------------------------------------GG------------CAG--------------------------------------------------------------------------------------------CCCCTG-CGCCCTCCC--------------------------------------------AC-AAGAACGTGAGTCCCTTGC-----------------------------------------------------------------------------------------------------------------------------------------------------------------------------------------------------------------------------------------------------------------------------------AGC-CTC------CCCCGAGGCA-----CATCTTGCATGGGGA-GCAGAGGGAG---------------------GCCC-TGGGCCGGG--------------C--------TGGG-TGG-TCCCTGTGCTC----CCCCAG--CCCCTC-------------------CCCAGCCCCCTC-------------------TCTCTCCCCCC-------C------------------------------------------
>Charadriiformes_Uria_aalge__HQ822476.1/1-217
GTGAGCGTGTGGCAGAACATT-----------------------------------------------------------------------------T-CCCTGGGGG--ACAGGCACAAGCCAAGCCCC--G-----------------------------------------------------------GG------------CAG--------------------------------------------------------------------------------------------CCCCTG-CGCCCTCCC--------------------------------------------AC-AAGAACGCGAGTCCCTTGC-----------------------------------------------------------------------------------------------------------------------------------------------------------------------------------------------------------------------------------------------------------------------------------AGC-CTC------CCCCGAGGCA-----CGTCCTGCGTGGGGA-GCAGAGGGAG---------------------GCCC-TGGGCCGGG--------------C--------TGGG-TGG-TCCCTGTGCTC----CCCCAG--CCCCTC-------------------CCCAGCCCCCTC-------------------TCTCTCCCCCC-------C------------------------------------------
>Charadriiformes_Uria_aalge__HQ822478.1/1-217
GTGAGCGTGTGGCAGAACATT-----------------------------------------------------------------------------T-CCCTGGGGG--ACAGGCACAAGCCAAGCCCC--G-----------------------------------------------------------GG------------CAG--------------------------------------------------------------------------------------------CCCCTG-CGCCCTCCC--------------------------------------------AC-AAGAACGCGAGTCCCTTGC-----------------------------------------------------------------------------------------------------------------------------------------------------------------------------------------------------------------------------------------------------------------------------------AGC-CTC------CCCCGAGGCA-----CGTCCTGCGTGGGGA-GCAGAGGGAG---------------------GCCC-TGGGCCGGG--------------C--------TGGG-TGG-TCCCTGTGCTC----CCCCAG--CCCCTC-------------------CCCAGCCCCCTC-------------------TCTCTCCCCCC-------C------------------------------------------
>Charadriiformes_Uria_aalge__HQ822480.1/1-217
GTGAGTGTGTGGCAGAACATT-----------------------------------------------------------------------------T-CCCTGGGGG--ACAGGCACAAGCCAAGCCCC--G-----------------------------------------------------------GG------------CAG--------------------------------------------------------------------------------------------CCCCTG-TGCCCTTCC--------------------------------------------AC-GGGGACGCAAGTTGCTTGC-----------------------------------------------------------------------------------------------------------------------------------------------------------------------------------------------------------------------------------------------------------------------------------A-------------------GCA-----CATCCTGCGTGGGGA-GCAGAGGGAG---------------------GCCC-TGGGCCGGG--------------C--------TGGG-TGG-TCCCTGTGCTC----CCCCAG--CCCCCT-------------------CTCTCTCCCCC---------------------------------------------------------------------------------
>Charadriiformes_Uria_aalge__HQ822481.1/1-217
GTGAGTGTGTGGCAGAACATT-----------------------------------------------------------------------------T-CCCTGGGGG--ACAGGCACAAGCCAAGCCCC--G-----------------------------------------------------------GG------------CAG--------------------------------------------------------------------------------------------CCCCTG-CGCCCTCCC--------------------------------------------AC-AAGAAGGCGAGTCCCTTGC-----------------------------------------------------------------------------------------------------------------------------------------------------------------------------------------------------------------------------------------------------------------------------------AGC-CTC------CCCCGAGGCA-----CGTCCTGCGTGGGGA-GCAGAGGGAG---------------------GCCC-TGGGCCGGG--------------C--------TGGG-TGG-TCCCTGTGCTC----CCCCAG--CCCCTC-------------------CCCAGCCCCCTC-------------------TCTCTCCCCC---------------------------------------------------
>Charadriiformes_Uria_aalge__HQ822482.1/1-217
GTGAGCGTGTGGCAGAACGTT-----------------------------------------------------------------------------T-CCCTGGGGG--ACGGGCACAAGCCAAGTCCC--A-----------------------------------------------------------GG------------CAG--------------------------------------------------------------------------------------------CCCCTG-CGCCCTTCC--------------------------------------------AC-GGGGACGCAAGTTGCTTGC-----------------------------------------------------------------------------------------------------------------------------------------------------------------------------------------------------------------------------------------------------------------------------------A-------------------GCA-----CGTCCTGCGTGGGGA-GCAGAGGGAG---------------------GCCC-TGGGCCGGG--------------C--------TGGG-TGG-TCCCTGTGCTC----CCCCAG--CCCCTC-------------------CCCAGCCCCCTC-------------------TCTCTCTCCCC-------C------------------------------------------
>Ciconiiformes_Ciconia_ciconia__KJ162449.1/1-217
GTGAGTGCGTGGCAGAACACT-----------------------------------------------------------------------------TCCCT-GGGGG--ACGGGCACGAGCCAAGCCCC--G-GAGCTCGCAGGAGGGG-AGAG------CGTGTCCATGCCG---TTGGGCAGGGCCCT-GGCAGCCCCGAGCAAAA--------------------------------------------------------------------------------------------CCCCTG-CGCCCTTCC--------------------------------------------A---------CGAGTCCCTTGC------------------------------------------------------------------------------------------------------------------------------------------------------------------------------------------------------------------------------------------------------------------------------------AC--CC------TCGCTGGGCA-----CGTCCTGCGTGGGGA-CCACAGGGAC--------------------AGCCC-TGGGCCAGG--------------C--------TGGG-TGG-CCCCTGTGTTG----TCCCAG--CCCCTT-------------------CCCAGCTCTCTC-------------------TCACTCTCCCC-------C------------------------------------------
>Ciconiiformes_Ciconia_ciconia__KJ162450.1/1-217
GTGAGTGCGTGGCAGAACACT-----------------------------------------------------------------------------TCCCT-GGGGG--ACGGGCACGAGCCAAGCCCC--G-GAGCTCGCAGGAGGGG-AGAG------CGTGTCCATGCCG---TTGGGCAGGGCCCT-GGCAGCCCCGAGCAAAA--------------------------------------------------------------------------------------------CCCCTG-CGCCCTTCC--------------------------------------------A---------CGAGTCCCTTGC------------------------------------------------------------------------------------------------------------------------------------------------------------------------------------------------------------------------------------------------------------------------------------AC--CC------TCGCTGGGCA-----CGTCCTGCGTGGGGA-CCACAGGGAC--------------------AGCCC-TGGGCCAGG--------------C--------TGGG-TGG-CCCCTGTGTTG----TCCCAG--CCCCTT-------------------CCCAGCTCTCTC-------------------TCACTCTCCCC-------C------------------------------------------
>Ciconiiformes_Ciconia_ciconia__KJ162452.1/1-217
GTGAGTGCGTGGCAGAACACT-----------------------------------------------------------------------------TCCCT-GGGGG--ACGGGCACGAGCCAAGCCCC--G-GAGCTCGCAGGAGGGG-AGAG------CGTGTCCATGCCG---TTGGGCAGGGCCCT-GGCAGCCCCGAGCAAAA--------------------------------------------------------------------------------------------CCCCTG-CGCCCTTCC--------------------------------------------A---------CGAGTCCCTTGC------------------------------------------------------------------------------------------------------------------------------------------------------------------------------------------------------------------------------------------------------------------------------------AC--CC------TCGCTGGGCG-----CGTCCTGCGTGGGGA-CCACAGGGAC--------------------AGCCC-TGGGCCAGG--------------C--------TGGG-TGG-CCCCTGTGTTG----TCCCAG--CCCCTT-------------------CCCAGCTCTCTC-------------------TCACTCTCCCC-------C------------------------------------------
>Ciconiiformes_Ciconia_ciconia__KJ162453.1/1-217
GTGAGTGCGTGGCAGAACACT-----------------------------------------------------------------------------TCCCT-GGGGG--ACGGGCACGAGCCAAGCCCC--G-GAGCTCGCAGGAGGGG-AGAG------CGTGTCCATGCCG---TTGGGCAGGGCCCT-GGCAGCCCCGAGCAAAA--------------------------------------------------------------------------------------------CCCCTG-CGCCCTTCC--------------------------------------------A---------CGAGTCCCTTGC------------------------------------------------------------------------------------------------------------------------------------------------------------------------------------------------------------------------------------------------------------------------------------AC--CC------TCGCTGGGCG-----CGTCCTGCGTGGGGA-CCACAGGGAC--------------------AGCCC-TGGGCCAGG--------------C--------TGGG-TGG-CCCCTGTGTTG----TCCCAG--CCCCTT-------------------CCCAGCTCTCTC-------------------TCACTCTCCCC-------C------------------------------------------
>Columbiformes_Columba_livia__KJ162459.1/1-217
GTGAGTGTGTGACAGATCATC-----------------------------------------------------------------------------TCCCC--GGGG--ACAGACACAAGCCCAGTCCC--G--GGCTGGCGGGGGGGACAG--------TGTGTCCGTGCCGTGCTTGGT----------GG-----------GCAG--------------------------------------------------------------------------------------------CCCCTG-CACCCGTCC--------------------------------------------AT----GGCACGAGTCCCTTGT-----------------------------------------------------------------------------------------------------------------------------------------------------------------------------------------------------------------------------------------------------------------------------------CCC-------------------------CTCCCTGCGTGGGGA-ACACGGGGAC--------------------AGCCC-TGGGCCGGG--------------C--------TGGG-TGG-TCCCGGTGCTG----TCCCAG---CCCCT-------------------CCCAGCTCTCTC-------------------CCTCTCCCCC---------------------------------------------------
>Columbiformes_Columba_livia__KJ162460.1/1-217
GTGAGTGTGTGACAGATCATC-----------------------------------------------------------------------------TCCCC--GGGG--ACAGACACAAGCCCAGTCCC--G--GGCTGGCGGGGGGGACAG--------CATGTCCATGCCGTACTTGGT----------GG-----------GCAG--------------------------------------------------------------------------------------------CCCCTG-TGCCCGTCC--------------------------------------------AT----GGCACGAGTCCCTTGT-----------------------------------------------------------------------------------------------------------------------------------------------------------------------------------------------------------------------------------------------------------------------------------CCC-------------------------CTCCCTGCGTGGGGA-ACACGGGGAC--------------------AGCCC-TGGGCCGGG--------------C--------TGGG-TGG-TCCTGGTGCTG----TCCCAG---CCCCT-------------------CCCAGCTCTCTC-------------------CCTCTCCCCC---------------------------------------------------
>Coraciiformes_Alcedo_atthis__KJ162462.1/1-217
GTGAGGAGGTGTGAGGCGGTT-------------------------------------------------------------------------------TCCCG--------GGGCTCCAGCCGAGCCCC--C-GGGCTGGCAGGAGGGCAGAG-------CGTGGCCGTGCCGTGCTGGGGCGGAGGCCCGGG----------C--TG--------------------------------------------------------------------------------------------TCCCCTGTGCCCTCC-------------------------------------------------------------------------------------------------------------------------------------------------------------------------------------------------------------------------------------------------------------------------------------------------------------------------------------------------------------------------------------------------------------------------------------------------------------------------------CCCCCGGGCTC----TGCCAG--CCCCTG-------------------CCCGCCTCCTCC-------------------TCTCCCCC-----------------------------------------------------
>Coraciiformes_Alcedo_atthis__KJ162463.1/1-217
GTGAGGAGGTGTGAGGCGGTT-------------------------------------------------------------------------------TCCCG--------GGGCTCCAGCCGAGCCCC--C-GGGCTGGCAGGAGGGCAGAG-------CGTGGCCCTGCCGTGCTGGGGCAGAGCCCCGGG----------C--TG--------------------------------------------------------------------------------------------TCCCCTGTGCCCTCC-------------------------------------------------------------------------------------------------------------------------------------------------------------------------------------------------------------------------------------------------------------------------------------------------------------------------------------------------------------------------------------------------------------------------------------------------------------------------------CCCCCGGGCTC----TGCCAG--CCCCTG-------------------CCCGCCTCCTCC-------------------TCTCCCCC-----------------------------------------------------
>Coraciiformes_Alcedo_atthis__KJ162464.1/1-172
GTGAGAACATGGCAGAAGGTT-------------------------------------------------------------------------------CCCTGGGCG--ATGGGCACCAGACTAGCCCC--C-AGACTGGCAGGAGGGCACAA-------GGTG-----GCCGTGCTGGGGCAGGGCTCCGGG----------CAAAG--------------------------------------------------------------------------------------------CCCCTGAGGACAAAG-------------------------------------------------------------------------------------------------------------------------------------------------------------------------------------------------------------------------------------------------------------------------------------------------------------------------------------------------------------------------------------------------------------------------------------------------------------------------------GCCCTGGGCTC----TGCCAG--CCCTTT-------------------CCCTTCACTTTC--------------------------------------------------------------------------------
>Coraciiformes_Alcedo_atthis__KJ162465.1/1-172
GTGAGAACATGGCAGAAGGTT-------------------------------------------------------------------------------CCCTGGGCG--ATGGGCACCAGACTAGCCCC--C-AGACTGGCAGGAGGGCACAA-------GGTG-----GCCGTGCTGGGGCAGGGCTCCGGG----------CAAAG--------------------------------------------------------------------------------------------CCCCTGAGGACAAAG-------------------------------------------------------------------------------------------------------------------------------------------------------------------------------------------------------------------------------------------------------------------------------------------------------------------------------------------------------------------------------------------------------------------------------------------------------------------------------GCCCTGGGCTC----TGCCAG--CCCTTT-------------------CCCTTCACTTTC--------------------------------------------------------------------------------
>Coraciiformes_Alcedo_atthis__KJ162466.1/1-172
GTGAGAACATGGCAGAAGGTT-------------------------------------------------------------------------------CCCTGGGCG--ATGGGCACCAGACTAGCCCC--C-AGACTGGCAGGAGGGCACAA-------GGTG-----GCCGTGCTGGGGCAGGGCTCCGGG----------CAAAG--------------------------------------------------------------------------------------------CCCCTGAGGACAAAG-------------------------------------------------------------------------------------------------------------------------------------------------------------------------------------------------------------------------------------------------------------------------------------------------------------------------------------------------------------------------------------------------------------------------------------------------------------------------------GCCCTGGGCTC----TGCCAG--CCCTTT-------------------CCCTTCACTTTC--------------------------------------------------------------------------------
>Cuculiformes_PREDICTED:_Cuculus_canorus_XM_009560180.1/1-217
--------------------------------------------------------------------------------------------------------------------------------------------------------------------------------------------------------------------------------------------------------------------------------------------------------------------------------------------------------------------------------------------------------------------------------------------------------------------------------------------------------------------------------------------------------------------------------------------------------------------------------------------------------------------------------------------------------------------------------------------------------------------------------------------------------------------------------------------------------------------------------------------------------------------------------------------------------
>Eurypygiformes_PREDICTED:_Eurypyga_helias_XM_010159513.1/1-215
--------------------------------------------------------------------------------------------------------------------------------------------------------------------------------------------------------------------------------------------------------------------------------------------------------------------------------------------------------------------------------------------------------------------------------------------------------------------------------------------------------------------------------------------------------------------------------------------------------------------------------------------------------------------------------------------------------------------------------------------------------------------------------------------------------------------------------------------------------------------------------------------------------------------------------------------------------
>Falconiformes_Falco_biarmicus__EF370989.1/1-217
AGGTGAGCGCAC-----CACG-----------------------------------------------------------------------------TTTCCCAGTGCCACC---CCCCCCCCACGCCCC--CAGACCCACCGTCAGGGCGAG--------CCTACCCCTGCCACGCTCTGCTAGA-------------------------------------------------------------------------------------------------------------------CCCCCTGCGCCCTCCC-------------------------------------------------------------------------------------------------------------------------------------------------------------------------------------------------------------------------------------------------------------------------------------------------------------------------------------------------------------TGTGTCCACCCAGGGCGGTTGGGGGGTGGCAGGGT---------------------------------------------------------------------GGGGGGGTGTGCGTGTGTCCCCCCTCCGAGCTCCCCCCTTTTTTTT-----------CCTCCCACCTTT-------------------CTTCTCTCCCCCCATCCCCCAGTG-------------------------------------
>Falconiformes_Falco_eleonorae__JN613254.1/1-217
AGGTGAGCGCAC----------------------------------------------------------------------------------------------------------CCCCCCACGCCCC--CAGACCCACCGTCAGGGCGAG--------CCTACCCCCGCCACGCTCTGCTAGA-------------------------------------------------------------------------------------------------------------------CCCCCTGCGCCCTCCC-------------------------------------------------------------------------------------------------------------------------------------------------------------------------------------------------------------------------------------------------------------------------------------------------------------------------------------------------------------TGTGTCCACCCAAGGCGGTTGGGGGGTGGCAGGGT---------------------------------------------------------------------GGGGGGCTGTGCGTGTGTCCCCCCTCCGAGCTCCCCCCTTTTTTTT-----------CCTCCCCCCTTT-------------------TTTCTCTCCCCCCATCCCCCAGTG-------------------------------------
>Falconiformes_Falco_femoralis__EF370988.1/1-217
AGGTGAGCGCAC-----CACG-----------------------------------------------------------------------------TTTCCCAGTGCCACA---CACCCCCCACGCCCC--CAGACCCACCGTCAGGGCGAG--------CCTACCC-------------CTAGA-------------------------------------------------------------------------------------------------------------------CCCCCTGCGCCCTCCC-------------------------------------------------------------------------------------------------------------------------------------------------------------------------------------------------------------------------------------------------------------------------------------------------------------------------------------------------------------TGTGTCCACCCAGGGCGGTTGGGGGGTGGCAGGGT---------------------------------------------------------------------GGGGGGGTTCGCGTGTGTCCCCCCTCCGAGCTCCCCCCTTTTTTTT-----------CCTCCCACCTTT-------------------TTTCTCTCCCCCCATCCCCCAGTG-------------------------------------
>Falconiformes_Falco_naumanni__EF370986.1/1-217
AGGTGAGCGCACCGCCACACG-----------------------------------------------------------------------------TTTTCCAGGTGCACC---CCCCCCCCACGCCCC--CAGACCCACCCTCAGGGGGAG--------CCTACCCCTGCCACGCT-TGCTAGA-------------------------------------------------------------------------------------------------------------------CCCCCTGCGCCCTCCC-------------------------------------------------------------------------------------------------------------------------------------------------------------------------------------------------------------------------------------------------------------------------------------------------------------------------------------------------------------TGTGTCCACCCAAGGGGGTTGGGGGGGGGTGGGGG------------------------------------------------------------TGGCAGGGTGGGGGGGTGGGGGTGTGTCCCCCCTCCGAGCTCCCCCCCTTTTTTTTTTTCCCCCCCCCTCCCACCTTT-------------------TTTCTCTCCCCCCACCCCCCAGTG-------------------------------------
>Falconiformes_Falco_peregrinus__EF370985.1/1-217
AGGTGAGCGCACCGCCACACG-----------------------------------------------------------------------------TTTCCCAGTGCCACCCCACCCCCCCCACGCCCC--CAGACCCACCGTCAGGGCGAG--------CCTACCCCTGCCACGCTCTGCTAGA-------------------------------------------------------------------------------------------------------------------CCCCCTGCGCCCTCCC-------------------------------------------------------------------------------------------------------------------------------------------------------------------------------------------------------------------------------------------------------------------------------------------------------------------------------------------------------------TGTGTCCACCCAGGGCGGTTGGGGGGTGGCAGGGT---------------------------------------------------------------------GGGGGGGTGTGCGTGTGTCCCCCCTCCGAGCTCCCCCCTTTTTTTT-----------CCTCCCACCTTT-------------------CTTCTCTCCCCCCATCCCCCAGTG-------------------------------------
>Galliformes_Coturnix_japonica__AB110468.1/1-217
GTGAGTGCGGCGGGGCACAGC----------------------------------------------------------------------------------------------------------------------------------------------------------------------------------------------------------------------------------------------------------------------------------------------------------------------------------------------------------------------------------------------------------------------------------------------------------------------------------------------------------------------------------------------------------------------------------------------------------------------------------------------------------------------------------------------------GCGGACGGACGGGCAG-------------------------------------------------------------------GCGCCGCGCTG----TGGCGG--TCGGTC-------------------CGCAGCGCTCCC-------------------GCCGTGCCC----------CGCAGTGCA---------------------------------
>Galliformes_Gallus_domesticus__X07447.1/1-217
GTGAGTTCACGCGTCCCCAGA--------------------------------------------------------------------------------------------------------------------------------------------------------------------------------------------------------------------------------------------------------------------------------------------------------------------------------------------------------------------------------------------------------------------------------------------------------------------------------------------------------------------------------------------------------------------------------------------------------------------------------------------------------------------------------------GCTTGTGACTGGCACAGCGCTGATGAGCG--------------------------------------------------------------------ACGCGGTGCTC----TCACAG--CCTGTC-------------------CCCAACGCTGTC-------------------CCCTCTCTTCCCCCCCCC-CGCAG-------------------------------------
>Galliformes_Gallus_gallus__AB020220.1/1-217
GTGAGTTCACGCGTCCCCAGA--------------------------------------------------------------------------------------------------------------------------------------------------------------------------------------------------------------------------------------------------------------------------------------------------------------------------------------------------------------------------------------------------------------------------------------------------------------------------------------------------------------------------------------------------------------------------------------------------------------------------------------------------------------------------------------GCTTGTGACAGGCACAGCGCTGATGAGCGC-------------------------------------------------------------------ACGCGGTGCTC----TCACAG--CCTGTC-------------------CCCAACGCTGTC-------------------CCCTCTCTTCCCCCCCCC-GGCAG-------------------------------------
>Galliformes_Gallus_gallus__AF452564.1/1-217
GTGAGTTCACGCGTCCCCAGA--------------------------------------------------------------------------------------------------------------------------------------------------------------------------------------------------------------------------------------------------------------------------------------------------------------------------------------------------------------------------------------------------------------------------------------------------------------------------------------------------------------------------------------------------------------------------------------------------------------------------------------------------------------------------------------GCTTGTGACAGGCACAGCGCTGATGAGCGC-------------------------------------------------------------------ACGCGGTGCTC----TCACAG--CCTGTC-------------------CCCAACGCTGTC-------------------CCCTCTCTCCCCCCCC---GGCAG-------------------------------------
>Galliformes_Gallus_gallus__AF452565.1/1-217
GTGAGTTCACGCGTCCCCAGA--------------------------------------------------------------------------------------------------------------------------------------------------------------------------------------------------------------------------------------------------------------------------------------------------------------------------------------------------------------------------------------------------------------------------------------------------------------------------------------------------------------------------------------------------------------------------------------------------------------------------------------------------------------------------------------GCTTGTGACAGGCACAGCGCTGATGAGCGC-------------------------------------------------------------------ACGCGGTGCTC----TCACAG--CCTGTC-------------------CCCAACGCTGTC-------------------CCCTCTCTCCCCCCCC---GGCAG-------------------------------------
>Galliformes_Gallus_gallus__AF452566.1/1-217
GTGAGTTCACGCGTCCCCAGA--------------------------------------------------------------------------------------------------------------------------------------------------------------------------------------------------------------------------------------------------------------------------------------------------------------------------------------------------------------------------------------------------------------------------------------------------------------------------------------------------------------------------------------------------------------------------------------------------------------------------------------------------------------------------------------GCTTGTGACTGGCACAGCGCTGATGAGCGC-------------------------------------------------------------------ACGCGGTGCTC----TCACAG--CCTGTC-------------------CCCAACGCTGTC-------------------CCCTCTCTTCCCCCCCCCCGGCAG-------------------------------------
>Galliformes_Gallus_gallus__AJ248572.1/1-217
GTGAGTGCCGCGGGGCGCAGC----------------------------------------------------------------------------------------------------------------------------------------------------------------------------------------------------------------------------------------------------------------------------------------------------------------------------------------------------------------------------------------------------------------------------------------------------------------------------------------------------------------------------------------------------------------------------------------------------------------------------------------------------------------------------------------------------GCGGACGGACGGGCAG-------------------------------------------------------------------GCGCCGCGCTC----TGGCGG--TCGGTC-------------------CGCAGCGCTCCC-------------------CCCGTGCCC----------CGCAGTGGA---------------------------------
>Galliformes_Gallus_gallus__AJ248579.1/1-217
GTGAGTGCCGCGGGGCGCAGC----------------------------------------------------------------------------------------------------------------------------------------------------------------------------------------------------------------------------------------------------------------------------------------------------------------------------------------------------------------------------------------------------------------------------------------------------------------------------------------------------------------------------------------------------------------------------------------------------------------------------------------------------------------------------------------------------GCGGACGGACGGGCAG-------------------------------------------------------------------GCGCCGCGCTC----TGGCGG--TCGGTC-------------------CGCAGCGCTCCC-------------------CCCGTGCCC----------CGCAGTGGA---------------------------------
>Galliformes_Gallus_gallus__AY210420.1/1-201
GTGAGTGCCGCGGGGCGCAGC----------------------------------------------------------------------------------------------------------------------------------------------------------------------------------------------------------------------------------------------------------------------------------------------------------------------------------------------------------------------------------------------------------------------------------------------------------------------------------------------------------------------------------------------------------------------------------------------------------------------------------------------------------------------------------------------------GCGGACGGACGGGCAG-------------------------------------------------------------------GCGCCGCGCTC----TGGCGG--TCGGTC-------------------CGCAGCGCTCCC-------------------CCCGTGCCC----------CGCAGTGGA---------------------------------
>Galliformes_Gallus_gallus__AY510090.1/1-216
TGGA----------------------------------------------------------------------------------------------------------------------------------------------------------------------------------------------------------------------------------------------------------------------------------------------------------------------------------------------------------------------------------------------------------------------------------------------------------------------------------------------------------------------------------------------------------------------------------------------------------------------------------------------------------------------------------------------------------------------------------------------------------------------------------------------------------------------------------------------------------------------------------------------------------------------------------------------------
>Galliformes_Gallus_gallus__DQ007238.1/1-213
--------------------------------------------------------------------------------------------------------------------------------------------------------------------------------------------------------------------------------------------------------------------------------------------------------------------------------------------------------------------------------------------------------------------------------------------------------------------------------------------------------------------------------------------------------------------------------------------------------------------------------------------------------------------------------------------------------------------------------------------------------------------------------------------------------------------------------------------------------------------------------------------------------------------------------------------------------
>Galliformes_Gallus_gallus__EF554708.1/1-216
TGGA----------------------------------------------------------------------------------------------------------------------------------------------------------------------------------------------------------------------------------------------------------------------------------------------------------------------------------------------------------------------------------------------------------------------------------------------------------------------------------------------------------------------------------------------------------------------------------------------------------------------------------------------------------------------------------------------------------------------------------------------------------------------------------------------------------------------------------------------------------------------------------------------------------------------------------------------------
>Galliformes_Gallus_gallus__EF554714.1/1-216
TGGA----------------------------------------------------------------------------------------------------------------------------------------------------------------------------------------------------------------------------------------------------------------------------------------------------------------------------------------------------------------------------------------------------------------------------------------------------------------------------------------------------------------------------------------------------------------------------------------------------------------------------------------------------------------------------------------------------------------------------------------------------------------------------------------------------------------------------------------------------------------------------------------------------------------------------------------------------
>Galliformes_Gallus_gallus__EF554717.1/1-216
TGGA----------------------------------------------------------------------------------------------------------------------------------------------------------------------------------------------------------------------------------------------------------------------------------------------------------------------------------------------------------------------------------------------------------------------------------------------------------------------------------------------------------------------------------------------------------------------------------------------------------------------------------------------------------------------------------------------------------------------------------------------------------------------------------------------------------------------------------------------------------------------------------------------------------------------------------------------------
>Galliformes_Gallus_gallus__EF554719.1/1-216
TGGA----------------------------------------------------------------------------------------------------------------------------------------------------------------------------------------------------------------------------------------------------------------------------------------------------------------------------------------------------------------------------------------------------------------------------------------------------------------------------------------------------------------------------------------------------------------------------------------------------------------------------------------------------------------------------------------------------------------------------------------------------------------------------------------------------------------------------------------------------------------------------------------------------------------------------------------------------
>Galliformes_Gallus_gallus__EF661573.1/1-216
TGGA----------------------------------------------------------------------------------------------------------------------------------------------------------------------------------------------------------------------------------------------------------------------------------------------------------------------------------------------------------------------------------------------------------------------------------------------------------------------------------------------------------------------------------------------------------------------------------------------------------------------------------------------------------------------------------------------------------------------------------------------------------------------------------------------------------------------------------------------------------------------------------------------------------------------------------------------------
>Galliformes_Gallus_gallus__EF661574.1/1-216
TGGA----------------------------------------------------------------------------------------------------------------------------------------------------------------------------------------------------------------------------------------------------------------------------------------------------------------------------------------------------------------------------------------------------------------------------------------------------------------------------------------------------------------------------------------------------------------------------------------------------------------------------------------------------------------------------------------------------------------------------------------------------------------------------------------------------------------------------------------------------------------------------------------------------------------------------------------------------
>Galliformes_Gallus_gallus__HQ203695.1/1-216
TGGA----------------------------------------------------------------------------------------------------------------------------------------------------------------------------------------------------------------------------------------------------------------------------------------------------------------------------------------------------------------------------------------------------------------------------------------------------------------------------------------------------------------------------------------------------------------------------------------------------------------------------------------------------------------------------------------------------------------------------------------------------------------------------------------------------------------------------------------------------------------------------------------------------------------------------------------------------
>Galliformes_Gallus_gallus__HQ203697.1/1-216
TGGA----------------------------------------------------------------------------------------------------------------------------------------------------------------------------------------------------------------------------------------------------------------------------------------------------------------------------------------------------------------------------------------------------------------------------------------------------------------------------------------------------------------------------------------------------------------------------------------------------------------------------------------------------------------------------------------------------------------------------------------------------------------------------------------------------------------------------------------------------------------------------------------------------------------------------------------------------
>Galliformes_Gallus_gallus__HQ203705.1/1-216
TGGA----------------------------------------------------------------------------------------------------------------------------------------------------------------------------------------------------------------------------------------------------------------------------------------------------------------------------------------------------------------------------------------------------------------------------------------------------------------------------------------------------------------------------------------------------------------------------------------------------------------------------------------------------------------------------------------------------------------------------------------------------------------------------------------------------------------------------------------------------------------------------------------------------------------------------------------------------
>Galliformes_Gallus_gallus__HQ203708.1/1-216
TGGA----------------------------------------------------------------------------------------------------------------------------------------------------------------------------------------------------------------------------------------------------------------------------------------------------------------------------------------------------------------------------------------------------------------------------------------------------------------------------------------------------------------------------------------------------------------------------------------------------------------------------------------------------------------------------------------------------------------------------------------------------------------------------------------------------------------------------------------------------------------------------------------------------------------------------------------------------
>Galliformes_Gallus_gallus__HQ203709.1/1-216
TGGA----------------------------------------------------------------------------------------------------------------------------------------------------------------------------------------------------------------------------------------------------------------------------------------------------------------------------------------------------------------------------------------------------------------------------------------------------------------------------------------------------------------------------------------------------------------------------------------------------------------------------------------------------------------------------------------------------------------------------------------------------------------------------------------------------------------------------------------------------------------------------------------------------------------------------------------------------
>Galliformes_Gallus_gallus__HQ203715.1/1-216
TGGA----------------------------------------------------------------------------------------------------------------------------------------------------------------------------------------------------------------------------------------------------------------------------------------------------------------------------------------------------------------------------------------------------------------------------------------------------------------------------------------------------------------------------------------------------------------------------------------------------------------------------------------------------------------------------------------------------------------------------------------------------------------------------------------------------------------------------------------------------------------------------------------------------------------------------------------------------
>Galliformes_Gallus_gallus__HQ203716.1/1-216
TGGA----------------------------------------------------------------------------------------------------------------------------------------------------------------------------------------------------------------------------------------------------------------------------------------------------------------------------------------------------------------------------------------------------------------------------------------------------------------------------------------------------------------------------------------------------------------------------------------------------------------------------------------------------------------------------------------------------------------------------------------------------------------------------------------------------------------------------------------------------------------------------------------------------------------------------------------------------
>Galliformes_Gallus_gallus__HQ203719.1/1-216
TGGA----------------------------------------------------------------------------------------------------------------------------------------------------------------------------------------------------------------------------------------------------------------------------------------------------------------------------------------------------------------------------------------------------------------------------------------------------------------------------------------------------------------------------------------------------------------------------------------------------------------------------------------------------------------------------------------------------------------------------------------------------------------------------------------------------------------------------------------------------------------------------------------------------------------------------------------------------
>Galliformes_Gallus_gallus__HQ203723.1/1-216
TGGA----------------------------------------------------------------------------------------------------------------------------------------------------------------------------------------------------------------------------------------------------------------------------------------------------------------------------------------------------------------------------------------------------------------------------------------------------------------------------------------------------------------------------------------------------------------------------------------------------------------------------------------------------------------------------------------------------------------------------------------------------------------------------------------------------------------------------------------------------------------------------------------------------------------------------------------------------
>Galliformes_Meleagris_gallopavo__DQ993255.2/1-210
--------------------------------------------------------------------------------------------------------------------------------------------------------------------------------------------------------------------------------------------------------------------------------------------------------------------------------------------------------------------------------------------------------------------------------------------------------------------------------------------------------------------------------------------------------------------------------------------------------------------------------------------------------------------------------------------------------------------------------------------------------------------------------------------------------------------------------------------------------------------------------------------------------------------------------------------------------
>Galliformes_Meleagris_gallopavo__FJ946996.1/1-210
GTGAGTGCCGCGGGGCACAGC----------------------------------------------------------------------------------------------------------------------------------------------------------------------------------------------------------------------------------------------------------------------------------------------------------------------------------------------------------------------------------------------------------------------------------------------------------------------------------------------------------------------------------------------------------------------------------------------------------------------------------------------------------------------------------------------------GCGGACGGCCGGGCAC-------------------------------------------------------------------GCGCCGCGCCG----TGGCGG--TCGGTC-------------------CGCAGCGCTCCC-------------------CCCGTGCCC----------CGCAGTGGA---------------------------------
>Galliformes_Meleagris_gallopavo__FJ946997.1/1-210
GTGAGTGCCGCGGGGCACAGC----------------------------------------------------------------------------------------------------------------------------------------------------------------------------------------------------------------------------------------------------------------------------------------------------------------------------------------------------------------------------------------------------------------------------------------------------------------------------------------------------------------------------------------------------------------------------------------------------------------------------------------------------------------------------------------------------GCGGACGGCCGGGCAC-------------------------------------------------------------------GCGCCGCGCTG----TGGCGG--TCGGTC-------------------CGCAGCGCTCCC-------------------CCCGTGCCC----------CGCAGTGGA---------------------------------
>Galliformes_Meleagris_gallopavo__GU189282.1/1-217
GTGAGTGCCGCGGGGCACAGC----------------------------------------------------------------------------------------------------------------------------------------------------------------------------------------------------------------------------------------------------------------------------------------------------------------------------------------------------------------------------------------------------------------------------------------------------------------------------------------------------------------------------------------------------------------------------------------------------------------------------------------------------------------------------------------------------GCGGACGGCCGGGCAC-------------------------------------------------------------------GCGCCGCGCTG----TGGCGG--TCGGTC-------------------CGCAGCGCTCCT-------------------CCCGTGCCC----------CGCAG-------------------------------------
>Galliformes_Meleagris_gallopavo__GU189283.1/1-217
GTGAGTGCCGCGGGGCACAGC----------------------------------------------------------------------------------------------------------------------------------------------------------------------------------------------------------------------------------------------------------------------------------------------------------------------------------------------------------------------------------------------------------------------------------------------------------------------------------------------------------------------------------------------------------------------------------------------------------------------------------------------------------------------------------------------------GCGGACGGCCGGGCAC-------------------------------------------------------------------GCGCCGCGCTG----TGGCGG--TCGGTC-------------------CGCAGCGCTCCC-------------------CCCGTGTCC----------CGCAGTGGA---------------------------------
>Galliformes_Numida_meleagris__EF643464.1/1-216
TGGA----------------------------------------------------------------------------------------------------------------------------------------------------------------------------------------------------------------------------------------------------------------------------------------------------------------------------------------------------------------------------------------------------------------------------------------------------------------------------------------------------------------------------------------------------------------------------------------------------------------------------------------------------------------------------------------------------------------------------------------------------------------------------------------------------------------------------------------------------------------------------------------------------------------------------------------------------
>Galliformes_Numida_meleagris__EU030445.1/1-216
TGGA----------------------------------------------------------------------------------------------------------------------------------------------------------------------------------------------------------------------------------------------------------------------------------------------------------------------------------------------------------------------------------------------------------------------------------------------------------------------------------------------------------------------------------------------------------------------------------------------------------------------------------------------------------------------------------------------------------------------------------------------------------------------------------------------------------------------------------------------------------------------------------------------------------------------------------------------------
>Galliformes_Numida_meleagris__EU826064.1/1-216
TGGA----------------------------------------------------------------------------------------------------------------------------------------------------------------------------------------------------------------------------------------------------------------------------------------------------------------------------------------------------------------------------------------------------------------------------------------------------------------------------------------------------------------------------------------------------------------------------------------------------------------------------------------------------------------------------------------------------------------------------------------------------------------------------------------------------------------------------------------------------------------------------------------------------------------------------------------------------
>Galliformes_Phasianus_colchicus__AJ224344.1/1-216
TGGA----------------------------------------------------------------------------------------------------------------------------------------------------------------------------------------------------------------------------------------------------------------------------------------------------------------------------------------------------------------------------------------------------------------------------------------------------------------------------------------------------------------------------------------------------------------------------------------------------------------------------------------------------------------------------------------------------------------------------------------------------------------------------------------------------------------------------------------------------------------------------------------------------------------------------------------------------
>Galliformes_PREDICTED:_Meleagris_gallopavo_XM_010727749.1/1-212
G----------------------------------------------------------------------------------------------------------------------------------------------------------------------------------------------------------------------------------------------------------------------------------------------------------------------------------------------------------------------------------------------------------------------------------------------------------------------------------------------------------------------------------------------------------------------------------------------------------------------------------------------------------------------------------------------------------------------------------GAGCGC-------------------------------------------------------------------ACGCGGTGCTC----TCGCAG--CCCGTC-------------------CCCGACGCTCCC-------------------CTCCGTCCCCC--------GGCAG-------------------------------------
>Galliformes_PREDICTED:_Meleagris_gallopavo_XM_010727750.1/1-214
--------------------------------------------------------------------------------------------------------------------------------------------------------------------------------------------------------------------------------------------------------------------------------------------------------------------------------------------------------------------------------------------------------------------------------------------------------------------------------------------------------------------------------------------------------------------------------------------------------------------------------------------------------------------------------------------------------------------------------------------------------------------------------------------------------------------------------------------------------------------------------------------------------------------------------------------------------
>Galliformes_Tetrao_tetrix__JQ028669.1/1-210
--------------------------------------------------------------------------------------------------------------------------------------------------------------------------------------------------------------------------------------------------------------------------------------------------------------------------------------------------------------------------------------------------------------------------------------------------------------------------------------------------------------------------------------------------------------------------------------------------------------------------------------------------------------------------------------------------------------------------------------------------------------------------------------------------------------------------------------------------------------------------------------------------------------------------------------------------------
>Galliformes_Tympanuchus_cupido__JX971120.1/1-210
--------------------------------------------------------------------------------------------------------------------------------------------------------------------------------------------------------------------------------------------------------------------------------------------------------------------------------------------------------------------------------------------------------------------------------------------------------------------------------------------------------------------------------------------------------------------------------------------------------------------------------------------------------------------------------------------------------------------------------------------------------------------------------------------------------------------------------------------------------------------------------------------------------------------------------------------------------
>Gaviiformes_PREDICTED:_Gavia_stellata_XM_009814721.1/1-184
TTCAGCCTAAGGTGAGGGTCT---------------------------------------------------------------------------------------------------------------------------------------------------------------------------------------------------------------------------------------------------------------------------------------------------------------------------------------------------------------------------------------------------------------------------------------------------------------------------------------------------------------------------------------------------------------------------------------------------------------------------------------------------------------------------------------------------------------------------------------------------------------------------------------CCCCCGTGCAGTCGAGCTCGCTGCCCCAGACCGACCGGCTGG--------------------------------------------------------------------------------------------------
>Gruiformes_Anthropoides_paradiseus__LC062920.1/1-217
GTGAGTGCATGGCAGAACATT-----------------------------------------------------------------------------TCCCC--ACGG--ACGGGCACGAGCCGAGCCCC--G-GGGCTCCCTGCGGGGA-AGAG------CGTGTGCGTGGCGTGCTTGGTCAGGGCCCC-GG-----GC------AG--------------------------------------------------------------------------------------------CCCCTG-CAGCCTCCC--------------------------------------------GC-GAGGACGCGGG-------------------------------------------------------------------------------------------------------------------------------------------------------------------------------------------------------------------------------------------------------------------------------------------------------------------------TCCTGCGTGGGGA-CGGCAGGGAC--------------------AGCCC-TGGGCCAGG--------------C--------TGGG-TGG-CCCCCGTGCTC----TCGCAG--TCCGTT-------------------CCCAGCTCTCTC-------------------CCGCTCTCCCC-------C------------------------------------------
>Gruiformes_Anthropoides_paradiseus__LC062921.1/1-217
GTGAGTGCATGGCAGAACATT-----------------------------------------------------------------------------TCCCC--ACGG--ACGGGCACGAGCCGAGCCCC--G-GGGCTCCCGGCGGGGA-AGAG------CGTGTGCGTGGCGTGCTTGGTCAGGGCCCC-GG-----GC------AG--------------------------------------------------------------------------------------------CCCCTG-CAGCCTCCC--------------------------------------------GC-GAGGACGCGGG-------------------------------------------------------------------------------------------------------------------------------------------------------------------------------------------------------------------------------------------------------------------------------------------------------------------------TCCTGCGTGGGGA-CGGCAGGGAC--------------------AGCCC-TGGGCCAGG--------------C--------TGGG-TGG-CCCCCGTGCTC----TCGCAG--TCCGTT-------------------CCCAGCTCTCTC-------------------CCGCTCTCCCC-------C------------------------------------------
>Gruiformes_Anthropoides_virgo__LC062916.1/1-217
GTGAGTGCATGGCAGAACATT-----------------------------------------------------------------------------TCCCC--ACGG--ACGGGCACGAGCCGAGCCCC--G-GGGCTCCCGGCGGGGA-AGAG------CGCGTGCGTGACGTGCTTGGTCAGGGCCCC-GG-----GC------AG--------------------------------------------------------------------------------------------CCCCTG-CAGCCTCCC--------------------------------------------GC-GAGGACGCGGG-------------------------------------------------------------------------------------------------------------------------------------------------------------------------------------------------------------------------------------------------------------------------------------------------------------------------TCCTGCGTGGGGA-CGGCAGGGAC--------------------AGCCC-TGGGCCAGG--------------C--------TGGG-TGG-CCCCTGTGCTC----TCGCAG--TCCGTT-------------------CCCAGCTCTCTC-------------------CCGCTCTCCCC-------C------------------------------------------
>Gruiformes_Balearica_pavonina__LC062945.1/1-217
GTGAGTGCGTGGCAGAACATT-----------------------------------------------------------------------------TCCCC--GGGG--ACGGGCACGAGCCGAGCCCC--G-GGGTTCCCGGCGGGGA-AGAG------CGTGTGCGTGGCGTGTTTGGCCAGGGCCCT-GT-----GC------AG--------------------------------------------------------------------------------------------CCCCTG-CAGCCTCCC--------------------------------------------GC-GAGGACGCCGG-------------------------------------------------------------------------------------------------------------------------------------------------------------------------------------------------------------------------------------------------------------------------------------------------------------------------TCCTGCGTGGGGA-CG-----------------------------GCCC-TGGGCCCGG--------------C--------TGGG-TGG-CCCCTGTGCTC----TCGCAG--TCCGTT-------------------CCCAGCTCTGTC-------------------TCGCTCTCCCC-------C------------------------------------------
>Gruiformes_Balearica_pavonina__LC062946.1/1-217
GTGAGTGCGTGGCAGAACATT-----------------------------------------------------------------------------TCCCC--GGGG--ACGGGCACGAGCCGAGCCCC--G-GGGTTCCCGGCGGGGA-AGAG------CGTGTGCGTGGCGTGTTTGGCCAGGGCCCT-GT-----GC------AG--------------------------------------------------------------------------------------------CCCCTG-CAGCCTCCC--------------------------------------------GC-GAGGACGCCGG-------------------------------------------------------------------------------------------------------------------------------------------------------------------------------------------------------------------------------------------------------------------------------------------------------------------------TCCTGCGTGGGGA-CG-----------------------------GCCC-TGGGCCCGG--------------C--------TGGG-TGG-CCCCTGTGCTC----TCGCAG--TCCGTT-------------------CCCAGCTCTGTC-------------------TCGCTCTCCCC-------C------------------------------------------
>Gruiformes_Balearica_regulorum__LC062944.1/1-217
GTGAGTGCGTGGCAGAACATT-----------------------------------------------------------------------------TCCCC--GGGG--ACGGGCACGAGCCGAGCCCC--G-GGGTTCCCGGCGGGGA-AGAG------CGTGTGCGTGGCGTGTTTGGCCAGGGCCCC-GC-----GC------AG--------------------------------------------------------------------------------------------CCCCTG-CAGCCTCCC--------------------------------------------GC-GAGGACGCCGG-------------------------------------------------------------------------------------------------------------------------------------------------------------------------------------------------------------------------------------------------------------------------------------------------------------------------TCCTGCGTGGGGA-CG-----------------------------GCCC-TGGGCCAGG--------------C--------TGGG-TGG-CCCCTGTGCTC----TCGCAG--TCCGTT-------------------CCCAGCTCTGTC-------------------CCGCTCTCCCC-------C------------------------------------------
>Gruiformes_Fulica_atra__LC062950.1/1-217
GTGGGTGTGTGGCACAACCCT-----------------------------------------------------------------------------TCCCTGGGG----ACAGGCACAAGCT---------CCGGGCTCCCGGGAGGGAAGAGC------ACGTCCAGTGCCACACTGTGCCAGGGCCCCAGG------------CAG--------------------------------------------------------------------------------------------CCCCT--CACCCTCAC--------------------------------------------CC----------------------------------------------------------------------------------------------------------------------------------------------------------------------------------------------------------------------------------------------------------------------------------------------------------------------------------------TGTGTGGGGA-------------------------------CAGCACTGGGCCAGG----------------------------CGT-CCCCTGTTCT-----CCCCAG--TCCTTG-------------------CTCACCCCTCTC-------------------TCCCTCTTCCTCCCC----ACC---------------------------------------
>Gruiformes_Fulica_atra__LC062951.1/1-217
GTGGGTGTGTGGCACAACCCT-----------------------------------------------------------------------------TCCCTGGGG----ACAGGCACAAGCC---------CCGGGCTCCCGGGAGGGAAGAGC------ACGTCCAGTGCCACACTGTGCCAGGGCCCCAGG------------CAG--------------------------------------------------------------------------------------------CCCCT--CACCCTCAC--------------------------------------------CC----------------------------------------------------------------------------------------------------------------------------------------------------------------------------------------------------------------------------------------------------------------------------------------------------------------------------------------TGTGTGGGGA-------------------------------CAGCGCTGGGCCAGG----------------------------CAT-CCCCTGTTCT-----CCCCAG--TCCTTG-------------------CTCACCCCTCTC-------------------TCCCTCTTCCTCCCC----ACC---------------------------------------
>Gruiformes_Grus_antigone__LC062912.1/1-217
GTGAGTGCGTGGCAGAACATT-----------------------------------------------------------------------------TCCCC--ACGG--ACGGGCACGAGCCGAGCCCC--G-GGGCTCCCGGCGGGGA-AGAG------CGTGTGCGTGGCGTGCTTGGTCAGGGCCCC-GG----------------------------------------------------------------------------------------------------------------G-CAGCCTCCC--------------------------------------------GC-GAGGACGCGAG-------------------------------------------------------------------------------------------------------------------------------------------------------------------------------------------------------------------------------------------------------------------------------------------------------------------------TCCTGCGTGGGGA-CGGCAGGGAC--------------------AGCCC-TGGGCCAGG--------------C--------TGGG-TGG-CCCCTGTGCTC----TCGCAG--TCCGTT-------------------CCCAGCTCTCTC-------------------CCGCTCTCCCC-------C------------------------------------------
>Gruiformes_Grus_antigone__LC062914.1/1-217
GTGAGTGCGTGGCAGAACATT-----------------------------------------------------------------------------TCCCC--ACGG--ACGGGCACGAGCCGAGCCCC--G-GGGCTCCCGGCGGGGA-AGAG------CGTGTGCGTGGCGTGCTTGGTCAGGGCCCC-GG----------------------------------------------------------------------------------------------------------------G-CAGCCTCCC--------------------------------------------GC-GAGGACGCGGG-------------------------------------------------------------------------------------------------------------------------------------------------------------------------------------------------------------------------------------------------------------------------------------------------------------------------TCCTGCGTGGGGA-CGGCAGGGAC--------------------AGCCC-TGGGCCAGG--------------C--------TGGG-TGG-CCCCTGTGCTC----TCGCAG--TCCGTT-------------------CCCAGCTCTCTC-------------------CCGCTCTCCCC-------C------------------------------------------
>Gruiformes_Grus_canadensis__LC062905.1/1-217
GTGAGTGCGTGGCAGAACATT-----------------------------------------------------------------------------TCCCC--ATGG--ACGGGCACGAGCCGAGCCCC--G-GGGCTGCCGGCGGGGA-AGAG------CGTGTGCGTGGCGTGCTTGGTCAGGGCCCC-GG-----GC------AG--------------------------------------------------------------------------------------------CCCCTG-CAGCCTCCG--------------------------------------------GC-GAGGACGCGGG-------------------------------------------------------------------------------------------------------------------------------------------------------------------------------------------------------------------------------------------------------------------------------------------------------------------------TCCTGCGTGGGGA-CGGCAGGGAC--------------------AGCCC-TGGGCCAGG--------------C--------TGGG-TGG-CCCCTGTGCTC----TCGCAG--TCCGTT-------------------CCCAGCTCTCTC-------------------CCGCTCTCCCC-------C------------------------------------------
>Gruiformes_Grus_canadensis__LC062907.1/1-217
GTGAGTGCGTGGCAGAACATT-----------------------------------------------------------------------------TCCCC--ACGG--ACGGGCACGAGCCGAGCCCC--G-GGGCTCCCGGCGGGGA-AGAG------CGTGTGCGTGGCGTGCTTGGTCAGGGCCCC-GG-----GC------AG--------------------------------------------------------------------------------------------CCCCTG-CAGCCTCCG--------------------------------------------GC-GAGGACGCGGG-------------------------------------------------------------------------------------------------------------------------------------------------------------------------------------------------------------------------------------------------------------------------------------------------------------------------TCCTGCGTGGGGA-CGGCAGGGAC--------------------AGCCC-TGGGCCAGG--------------C--------TGGG-TGG-CCCCTGTGCTC----TCGCAG--TCCGTT-------------------CCCAGCTCTCTC-------------------CCGCTCTCCCC-------C------------------------------------------
>Gruiformes_Grus_grus__LC062932.1/1-217
GTGAGTGCGTGGCAGAACATT-----------------------------------------------------------------------------TCCCC--ACGG--ACGGGCACAAGCCGAGCCCC--G-GGGCTCCCGGCGGGGA-AGAG------CGTGTGCGTGGCGTGCTTGGTCAGGGCCCC-GG----------------------------------------------------------------------------------------------------------------G-CAGCCTCCC--------------------------------------------GC-AAGGACGCGGG-------------------------------------------------------------------------------------------------------------------------------------------------------------------------------------------------------------------------------------------------------------------------------------------------------------------------TCCTGCGTGGGGA-CGGCAGGGAC--------------------AGCCC-TGGGCCAGG--------------C--------TGGG-TGG-CCCCTGTGCTC----TCGCAG--TCCGTT-------------------CCCAGCTCTCTC-------------------CCGCTCTCCCC-------C------------------------------------------
>Gruiformes_Grus_grus__LC062933.1/1-217
GTGAGTGCGTGGCAGAACATT-----------------------------------------------------------------------------TCCCC--ACGG--ACGGGCACGAGCCGAGCCCC--G-GGGCTCCCGGCGGGGA-AGAG------CGTGTGCGTGGCGTGCTTGGTCAGGGCCCC-GG----------------------------------------------------------------------------------------------------------------G-CAGCCTCCC--------------------------------------------GC-AAGGACGCGGG-------------------------------------------------------------------------------------------------------------------------------------------------------------------------------------------------------------------------------------------------------------------------------------------------------------------------TCCTGCGTGGGGA-CGGCAGGGAC--------------------AGCCC-TGGGCCAGG--------------C--------TGGG-TGG-CCCCTGTGCTC----TCGCAG--TCCGTT-------------------CCCAGCTCTCGC-------------------CCGCTCTCCCC-------C------------------------------------------
>Gruiformes_Grus_grus__LC062934.1/1-217
GTGAGTGCGTGGCAGAACATT-----------------------------------------------------------------------------TCCCC--ACGG--ACGGGCACGAGCCGAGCCCC--G-GGGCTCCCGGCGGGGA-AGAG------CGTGTGCGTGGCGTGCTTGGTCAGGGCCCC-GG----------------------------------------------------------------------------------------------------------------G-CAGCCTCCC--------------------------------------------GC-GAGGACGCGGG-------------------------------------------------------------------------------------------------------------------------------------------------------------------------------------------------------------------------------------------------------------------------------------------------------------------------TCCTGCGTGGGGA-CGGCAGGGAC--------------------AGCCC-TGGGCCAGG--------------C--------TGGG-TGG-CCCCTGTGCTC----TCGCAG--TCCGTT-------------------CCCAGCTCTCGC-------------------CCGCTCTCCCC-------C------------------------------------------
>Gruiformes_Grus_leucogeranus__LC062903.1/1-217
GTGAGTGCATGGCAGAACATT-----------------------------------------------------------------------------TCCCC--ACGG--ACGGGCACGAGCCGAGCCCC--G-GGGCTCCCGGCGGGGA-AGAG------CGTGTGCGTGGCGTGCTTGGTCAGGGCCCC-GG-----GC------AG--------------------------------------------------------------------------------------------CCCCTG-CAGCCTCCC--------------------------------------------GC-GAGGACGCGGG-------------------------------------------------------------------------------------------------------------------------------------------------------------------------------------------------------------------------------------------------------------------------------------------------------------------------TCCTGAGTGGGGA-CGGCAGGGGC--------------------AGCCC-TGGGCCAGG--------------C--------TGGG-TGG-CCCCTGTGCTC----TCGCAC--TCCGTT-------------------CCCAGCTCTCTC-------------------CCGCTCTCCCC-------C------------------------------------------
>Gruiformes_Grus_leucogeranus__LC062904.1/1-217
GTGAGTGCATGGCAGAACATT-----------------------------------------------------------------------------TCCCC--ACGG--ACGGGCACGAGCCGAGCCCC--G-GGGCTCCCGGCGGGGA-AGAG------CGTGTGCGTGGCGTGCTTGGTCAGGGCCCC-GG-----GC------AG--------------------------------------------------------------------------------------------CCCCTG-CAGCCTCCC--------------------------------------------GC-GAGGACGCGGG-------------------------------------------------------------------------------------------------------------------------------------------------------------------------------------------------------------------------------------------------------------------------------------------------------------------------TCCTGAGTGGGGA-CGGCAGGGGC--------------------AGCCC-TGGGCCAGG--------------C--------TGGG-TGG-CCCCTGTGCTC----TCGCAC--TCCGTT-------------------CCCAGCTCTCTC-------------------CCGCTCTCCCC-------C------------------------------------------
>Gruiformes_Grus_nigricollis__LC062939.1/1-217
GTGAGTGCGTGGCAGAACATT-----------------------------------------------------------------------------TCCCC--ACGG--ACGGGCACGAGCCGAGCCCC--G-GGGCTCCCGGCGGGGA-AGAG------CGTGTGCGTGGCGTGCTTGGTCAGGGCCCC-GG----------------------------------------------------------------------------------------------------------------G-CAGCCTCCC--------------------------------------------GT-GAGGACGCGGG-------------------------------------------------------------------------------------------------------------------------------------------------------------------------------------------------------------------------------------------------------------------------------------------------------------------------TCCTGCGTGGGGA-CGGCAGGGAC--------------------AGCCC-TGGGCCAGG--------------C--------TGGG-TGG-CCCCTGTGCTC----TCGCAG--TCCGTT-------------------CCCAGCTCTCTC-------------------CCGCTCTCCCC-------C------------------------------------------
>Gruiformes_Psophia_crepitans__LC062948.1/1-217
GTGAGCGCCCGGCAGAACGTT-----------------------------------------------------------------------------TCCCC--ACGG--ACGGGCACAACCCGAGCCCC--G-GCGCCCGCGGCGGGGA-AGAG------CGTGTCCGTGCCGGGCTTGGTCAGGGCCCC-GG-----GC------AG--------------------------------------------------------------------------------------------CCCCGG-CACCCTTCC--------------------------------------------CT-CAGGACACCAC-------------------------------------------------------------------------------------------------------------------------------------------------------------------------------------------------------------------------------------------------------------------------------------------------------------------------TCCTGCGTGGGGA-CCACAGGCAC--------------------GGCCC-TGGGCCGGG--------------C--------TGGG-CGG-CCCCTGTGCTC----CCCCAG--GCCTTT-------------------CCCAGCTCTCTC-------------------TCGCTCTCCCC-------C------------------------------------------
>Gruiformes_Psophia_crepitans__LC062949.1/1-217
GTGAGCACCCGGCAGAACGTT-----------------------------------------------------------------------------TCCCC--ACGG--ACGGGCACAACCAGAGCCCC--G-GCGCCCGCGGCGGGGA-AGAG------CGTGTCCGTGCCGGGCTCGGTCAGGGCCCC-GG-----GC------AG--------------------------------------------------------------------------------------------CCCCGG-CACCCTTCC--------------------------------------------CT-CAGGACACCGC-------------------------------------------------------------------------------------------------------------------------------------------------------------------------------------------------------------------------------------------------------------------------------------------------------------------------TCCTGCGTGGGGA-CCACAGGCAC--------------------GGCCC-TGGGCCGGG--------------C--------TGGG-CGG-CCCCTGTGCTC----CCCCAG--GCCTTT-------------------CCCAGCTCTCTC-------------------TCGCTCTCCCC-------C------------------------------------------
>Gruiformes_Rallus_aquaticus__KJ162470.1/1-217
GTGAGTGTGTGGCAGGCCCCT-----------------------------------------------------------------------------TCCCT-GGG----ACGGGCACAAGCC---------CCGGGCTCCCGGGAGGGAAGAGC------ACGTCCAGTGCCACACTGTGTCAGGGCCCCGGG------------CAG--------------------------------------------------------------------------------------------CCCCT--CACCCTCCC--------------------------------------------C---------------------------------------------------------------------------------------------------------------------------------------------------------------------------------------------------------------------------------------------------------------------------------------------------------------------------------------------------------------------------------------TGGGCCCAGG----------------------------TGG-CCCCCGTTGT-----CCCCAG--TCCTTT-------------------CCCAACCCTCTC-------------------TCCCTTTTCCTCCCCCTCTCCC---------------------------------------
>Gruiformes_Rallus_aquaticus__KJ162471.1/1-217
GTGAGCGTGTGGCAGACCCCT-----------------------------------------------------------------------------TCCCT-GGG----ACGGGCACAAGCC---------CCAGGCTCCCGGGAGGGAAGAGC------ACGTCCAGTGCCACACTGTGTCAGGGCCCCGGG------------CAG--------------------------------------------------------------------------------------------CCCCT--CACCCTCCC--------------------------------------------C---------------------------------------------------------------------------------------------------------------------------------------------------------------------------------------------------------------------------------------------------------------------------------------------------------------------------------------------------------------------------------------TGGGCCCAGG----------------------------TGG-CCCCCGTTGT-----CCCCAG--TCCTTT-------------------CCCAACCCTCTC-------------------TCCCTTTTCCTCCCCCTCTCCC---------------------------------------
>Leptosomiformes_PREDICTED:_Leptosomus_discolor_XM_009960252.1/1-215
AGGAG---------------------------------------------------------------------------------------------------------------------------------------------------------------------------------------------------------------------------------------------------------------------------------------------------------------------------------------------------------------------------------------------------------------------------------------------------------------------------------------------------------------------------------------------------------------------------------------------------------------------------------------------------------------------------------------------------------------------------------------------------------------------------------------------------------------------------------------------------------------------------------------------------------------------------------------------------
>Mesitornithiformes_PREDICTED:_Mesitornis_unicolor_XM_010186590.1/1-49
TCCAGCCCGAGGTGGAAATCC---------------------------------------------------------------------------------------------------------------------------------------------------------------------------------------------------------------------------------------------------------------------------------------------------------------------------------------------------------------------------------------------------------------------------------------------------------------------------------------------------------------------------------------------------------------------------------------------------------------------------------------------------------------------------------------------------------------------------------------------------------------------------------------ACCCGGTGCAGTCCAGCTCCCTGCCC------------------------------------------------------------------------------------------------------------------
>Mesitornithiformes_PREDICTED:_Mesitornis_unicolor_XM_010193179.1/1-189
--------------------------------------------------------------------------------------------------------------------------------------------------------------------------------------------------------------------------------------------------------------------------------------------------------------------------------------------------------------------------------------------------------------------------------------------------------------------------------------------------------------------------------------------------------------------------------------------------------------------------------------------------------------------------------------------------------------------------------------------------------------------------------------------------------------------------------------------------------------------------------------------------------------------------------------------------------
>Musophagiformes_PREDICTED:_Tauraco_erythrolophus_XM_009989403.1/1-170
--------------------------------------------------------------------------------------------------------------------------------------------------------------------------------------------------------------------------------------------------------------------------------------------------------------------------------------------------------------------------------------------------------------------------------------------------------------------------------------------------------------------------------------------------------------------------------------------------------------------------------------------------------------------------------------------------------------------------------------------------------------------------------------------------------------------------------------------------------------------------------------------------------------------------------------------------------
>Musophagiformes_Tauraco_hartlaubi__KJ162472.1/1-217
GTGAGCGCGGGGCAGGCCGTT-----------------------------------------------------------------------------TCCC--GGGGG--ACGGGCACGATCCGGCCCC-----GGGCTCACAGCGGGGC--GAG------CGCGTCCACGCTGTGCTCGGGCAGGGCCCC-GG-----GC----AAAG--------------------------------------------------------------------------------------------CCCCTG-CGCCC--GC--------------------------------------------GA-GTCCTTGCACCCCCCTTGC------------------------------------------------------------------------------------------------------------------------------------------------------------------------------------------------------------------------------------------------------------------------------------AC--CC------TCCCTGGGCA-----CGCC---------------------------------------------------------------------------------ACA-AGG-CCCCTGTGCCA----TCCCAG--CCCCGT-------------------CCCAGCGCCCTC-------------------TCGCTGCCCCC-------C------------------------------------------
>Musophagiformes_Tauraco_hartlaubi__KJ162473.1/1-217
GTGAGCGCGGGGCAGGCCGTT-----------------------------------------------------------------------------TCCC--GGGGG--ACGGGCACGATCCGGCCCC-----GGGCTCGCGGGAGGGC-AGAG------CGCGACCACGCTGTGCTCGGGCAGGGCCCT-GG-----GC----AAAG--------------------------------------------------------------------------------------------CCCCTG-TGCCC--GC--------------------------------------------GA-GTCCTTGCACCCCCCTTGC------------------------------------------------------------------------------------------------------------------------------------------------------------------------------------------------------------------------------------------------------------------------------------AC--GC------TCCCTGGGCA-----CGTCCTGCGTGGGGA-CCCCAGGGAC--------------------AGCCC-CCAGCCGGG--------------C--------TGGA-TGG-CCCCTGCGCTC----TCCCAG--CCCTGT-------------------CCCAGCGCTCTC-------------------TCGCTCTCCCC-------C------------------------------------------
>Musophagiformes_Tauraco_hartlaubi__KJ162474.1/1-217
GTGAGCGCGGGGCAGGCCGTT-----------------------------------------------------------------------------TCCC--GGGGG--ACGGGCACGATCTGGCCCC-----GGGCTCGCAGCGGAG---GAC------CGCGACCACGCTGTGCTCGGGCAGGGCCCT-GG-----GC----AAAG--------------------------------------------------------------------------------------------CCCCTG-TGCCC--GC--------------------------------------------GA-GT-----------CCTTGC------------------------------------------------------------------------------------------------------------------------------------------------------------------------------------------------------------------------------------------------------------------------------------AC--CC------TCCCTGGGCA-----CGCC---------------------------------------------------------------------------------ACA-AGG-CCCCTGTGCCA----TCCCAG--CCCCGT-------------------CCCAGCGCCCTC-------------------TCGCTGCCCCC-------C------------------------------------------
>Opisthocomiformes_PREDICTED:_Opisthocomus_hoazin_XM_009941653.1/1-217
GTGAGGCTACTGCCGAGTACT-----------------------------------------------------------------------------------------------------------------------------------------------------------------------------------------------------------------------------------------------------------------------------------------------------------------------------------------------------------------------------------------------------------------------------------------------------------------------------------------------------------------------------------------------------------------------------------------------------------------------------------------------------------------------------------------------------GGAATGGCCAGACAGAGTTCATGGAGCAGAAACGGGCTGAGGTGGACACGGTCTGCCGGAACAACTACGGGGCGGCGAGTGCCTCTTACGTCGTGGGGCGGAG-----------------------------------------------------------------------------------------------------------------------
>Otidiformes_Otis_tarda__LC062952.1/1-217
GTGAGCGCGCAGCAGAACGTT-----------------------------------------------------------------------------TCCCT--GGGG--GTGGGCACCAGCCAGACCCC--T-GCGCTCGCAGGAGGGG-CCAG------CGTGTCCGTACCGGG---GCGCAGGGCCCTGGGCAGCCCCCGGCAAAG--------------------------------------------------------------------------------------------CCGCTG-CGCCCTTCC--------------------------------------------TT-GAGGACGTGAGTCCCTTGC------------------------------------------------------------------------------------------------------------------------------------------------------------------------------------------------------------------------------------------------------------------------------------AC--CC------TCCCTGCGCA-----CGTCCTGAGTGGGGA-CCCTGGGGAC--------------------CGCCC-CGGGCCAGG--------------C--------TGGG-TGG-TCCCCGTGCCC----TCCCAG--CCCATT-------------------CCCAGCTCGCTC-------------------TCTCTCCCCC---------------------------------------------------
>Otidiformes_Otis_tarda__LC062954.1/1-217
GTGAGCGCGCAGCAGAACGTT-----------------------------------------------------------------------------TCCCT--GGGG--GTGGGCACCAGCCAGACCCC--T-GCGCTCGCAGGAGGGG-CCAG------CGTGTCCGTACCGGG---GCGCAGGGCCCTGGGCAGCCCCCGGCAAAG--------------------------------------------------------------------------------------------CCGCTG-CGCCCTTCC--------------------------------------------TT-GAGGACGTGAGTCCCTTGC------------------------------------------------------------------------------------------------------------------------------------------------------------------------------------------------------------------------------------------------------------------------------------AC--CC------TCCCTGCGCA-----CGTCCTGCGTGGGGA-CCCCGGGGAC--------------------CTCCC-TGGGCCAGG--------------C--------TGGG-TGG-TCCCAGTGCCC----TCCCAG--CCCATT-------------------CCCAGCTCGCTC-------------------TCTCTCCCCC---------------------------------------------------
>Otidiformes_Otis_tarda__LC062955.1/1-217
GTGAGCGCGCAGCAGAACGTT-----------------------------------------------------------------------------TCCCT--GGGG--GTGGGCACCAGCCAGACCCC--T-GCGCTCGCAGGAGGGG-CCAG------CGTGTCCGTACCGGG---GCGCAGGGCCCTGGGCAGCCCCCGGCAAAG--------------------------------------------------------------------------------------------CCGCTG-CGCCCTTCC--------------------------------------------TT-GAGGACGTGAGTCCCTTGC------------------------------------------------------------------------------------------------------------------------------------------------------------------------------------------------------------------------------------------------------------------------------------AC--CC------TCCCTGCGCA-----CGTCCTGCGTGGGGA-CCCCGGGGAC--------------------TGCCC-CGGGCCAGG--------------C--------TGGG-TGG-TCCCAGTGCCC----TCCCAG--CCCATT-------------------CCCAGCTTGCCC-------------------TCTCTCCCCC---------------------------------------------------
>Passeriformes_Acrocephalus_arundinaceus__AJ404372.1/1-217
CCGAGTGCAGCCCCGCGTTTC----------------------------------------------------------------------------------------------------------------------------------------------------------------------------------------------------------------------------------------------------------------------------------------------------------------------------------------------------------------------------------------------------------------------------------------------------------------------------------------------------------------------------------------------------------------------------------------------------------CATCTCGCTGGTG---CCCTCGAGCTCCCAGGCCGGCCCCAGAGGCCTGCTGTGCTCCGTGATGGATTTCTACCCTGCCCGCATCCAGGTGAGGTGGTTCCAGGGCCAGCAGGAGCTGTCGGAGCACGTGGTGGCCACCGAGGTGGTCCCCAACGGGGACTGGACCTACCAGGTGCTGGTGCTGCTGGAAACGCCGCCCC-----------------------------------------------------------------------------------------------------------------
>Passeriformes_Acrocephalus_arundinaceus__AJ404374.1/1-217
CCGAGTGCAGCCCCGCGTTTC----------------------------------------------------------------------------------------------------------------------------------------------------------------------------------------------------------------------------------------------------------------------------------------------------------------------------------------------------------------------------------------------------------------------------------------------------------------------------------------------------------------------------------------------------------------------------------------------------------CATCTCGCTGGTG---CCCTCGAGCTCCCAGGCCGGCCCCAGAGGCCTGCTGTGCTCCGTGATGGATTTCTACCCTGGCCGCATCCAGGTGAGGTGGTTCCAGGGCCAGCAGGAGCTGTCGGAGCACGTGGTGGCCACCGAGGTGGTCCCCAACGGGGACTGGACCTACCAGGTGCTGGTGCTGCTGGAAACGCCGCCCC-----------------------------------------------------------------------------------------------------------------
>Passeriformes_Acrocephalus_arundinaceus__AJ404375.1/1-217
CCGAGTGCAGCCCCGCGTTTC----------------------------------------------------------------------------------------------------------------------------------------------------------------------------------------------------------------------------------------------------------------------------------------------------------------------------------------------------------------------------------------------------------------------------------------------------------------------------------------------------------------------------------------------------------------------------------------------------------CATCTCGCTGCTG---CCCTCGAGCTCCCAGGCCGGCCCCAGAGGCCTGCTCTGCTCCGTGATGGATTTCTACCCTGCCCGCATCCAGGTGAGGTGGTTCCAGGGCCAGCAGGAGCTGTCGGAGCACGTGGTGGCCACCGAGGTGGTCCCCAACGGGGACTGGACCTACCAGGTGCTGGTGCTGCTGGAAACGCCGCCCC-----------------------------------------------------------------------------------------------------------------
>Passeriformes_Acrocephalus_arundinaceus__AJ404377.1/1-212
CCGTG-----CCCCGCGTTTC----------------------------------------------------------------------------------------------------------------------------------------------------------------------------------------------------------------------------------------------------------------------------------------------------------------------------------------------------------------------------------------------------------------------------------------------------------------------------------------------------------------------------------------------------------------------------------------------------------CATCTCACTGCTG---CCCTCGAGCTCCCAGGCCCGCCCCAGAGGCCTGCTGTGCTCCGTGATGGATTTCTACCCTGCCCGCATCCAGGTGAGGTGGTTCCAGGGCCAGCAGGAGCTGTCGGAGCACGTGGTGGCCACCGAGGTGGTCCCCAACGGGGACTGGACCTACCAGGTGCTGGTGCTGCTGGAAACGCCGCCCC-----------------------------------------------------------------------------------------------------------------
>Passeriformes_Agelaius_phoeniceus__AF170972.1/1-174
--------------------------------------------------------------------------------------------------------------------------------------------------------------------------------------------------------------------------------------------------------------------------------------------------------------------------------------------------------------------------------------------------------------------------------------------------------------------------------------------------------------------------------------------------------------------------------------------------------------------------------------------------------------------------------------------------------------------------------------------------------------------------------------------------------------------------------------------------------------------------------------------------------------------------------------------------------
>Passeriformes_Agelaius_phoeniceus__AF328738.1/1-174
--------------------------------------------------------------------------------------------------------------------------------------------------------------------------------------------------------------------------------------------------------------------------------------------------------------------------------------------------------------------------------------------------------------------------------------------------------------------------------------------------------------------------------------------------------------------------------------------------------------------------------------------------------------------------------------------------------------------------------------------------------------------------------------------------------------------------------------------------------------------------------------------------------------------------------------------------------
>Passeriformes_Agelaius_phoeniceus__U23967.1/1-220
CCGAGTGCCCCCCAGCGTGTC----------------------------------------------------------------------------------------------------------------------------------------------------------------------------------------------------------------------------------------------------------------------------------------------------------------------------------------------------------------------------------------------------------------------------------------------------------------------------------------------------------------------------------------------------------------------------------------------------------CATCTCGCTGGTGCCCCCCTCGAGCTCCCAGCCCGGCCCCGGCCGCCTGCTCTGCTCCGTGATGGATTTCTACCCTGCTGCCATCCAGGTGAGGTGGTTCCAGGGCCAGCAGGAGCTCTCGGAGCACGTGGTGGCCACCAACGTGGTCCCCAACGGGGACTGGACCTACCAGCTGCTGGTGCTGCTGGAAACGCCGCCCC-----------------------------------------------------------------------------------------------------------------
>Passeriformes_Agelaius_phoeniceus__U23970.1/1-220
CCGAGTGCCCCCCAGCGTGTC----------------------------------------------------------------------------------------------------------------------------------------------------------------------------------------------------------------------------------------------------------------------------------------------------------------------------------------------------------------------------------------------------------------------------------------------------------------------------------------------------------------------------------------------------------------------------------------------------------CATCTCGCTGGTGCCCCCCTCGAGCTCCCAGCCCGGCCCCGACCGCCTGCTCTGCTCCGTGATGGATTTCTACCCTGCTGCCATCCAGGTGAGGTGGTTCCAGGGCCAGCAGGAGCTCTCGGAGCACGTGGTGGCCACCGACGTGGTCCCCAACGGGGACTGGACCTACCAGCTGCTGGTGCTGCTGGAAACGCCGCCCC-----------------------------------------------------------------------------------------------------------------
>Passeriformes_Agelaius_phoeniceus__U23971.1/1-220
CCGAGTGCCCCCCAGCGTGTC----------------------------------------------------------------------------------------------------------------------------------------------------------------------------------------------------------------------------------------------------------------------------------------------------------------------------------------------------------------------------------------------------------------------------------------------------------------------------------------------------------------------------------------------------------------------------------------------------------CATCTCGCTGGTGCCCCCCTCGAGCTCCCAGCCCGGCCCCGGCCGCCTGCTCTGCTCCGTGATGGATTTCTACCCTGCTGCCATCCAGGTGAGGTGGTTCCAGGGCCAGCAGGAGCTCTCGGAGCACGTGGTGGCCACCGACGTGGTCCCCAACGGGGACTGGACCTACCAGCTGCTGGTGCTGCTGGAAACGCCGCCCC-----------------------------------------------------------------------------------------------------------------
>Passeriformes_Andropadus_virens__AY437900.1/1-107
--------------------------------------------------------------------------------------------------------------------------------------------------------------------------------------------------------------------------------------------------------------------------------------------------------------------------------------------------------------------------------------------------------------------------------------------------------------------------------------------------------------------------------------------------------------------------------------------------------------------------------------------------------------------------------------------------------------------------------------------------------------------------------------------------------------------------------------------------------------------------------------------------------------------------------------------------------
>Passeriformes_Andropadus_virens__AY437904.1/1-107
--------------------------------------------------------------------------------------------------------------------------------------------------------------------------------------------------------------------------------------------------------------------------------------------------------------------------------------------------------------------------------------------------------------------------------------------------------------------------------------------------------------------------------------------------------------------------------------------------------------------------------------------------------------------------------------------------------------------------------------------------------------------------------------------------------------------------------------------------------------------------------------------------------------------------------------------------------
>Passeriformes_Andropadus_virens__AY437912.1/1-107
--------------------------------------------------------------------------------------------------------------------------------------------------------------------------------------------------------------------------------------------------------------------------------------------------------------------------------------------------------------------------------------------------------------------------------------------------------------------------------------------------------------------------------------------------------------------------------------------------------------------------------------------------------------------------------------------------------------------------------------------------------------------------------------------------------------------------------------------------------------------------------------------------------------------------------------------------------
>Passeriformes_Andropadus_virens__AY437914.1/1-217
GTGAGTGTGGTGCAGAGCGTG---------------------------------------------------------------------------------------------------------------------------------------------TCCCCTCGGGCCCTGCCCTGGCAATGAGCCTGGAGCCCCTCAAAACCTCCCTGGAAATCACCCCAGAACCCTCAGCCCTCCTTGGGCCAATCCCCGAGGCCTTCTGTCC-------------------------------CTCCCAGCTCATCCCA-------------------------------------GTCTCTCCCAGTGCGCCCCCCGCGTGTCCTTCCCGGCCATGCGTGGAGCTGACGCCTCGCAGCCAATCAGAGTGCGTCTCTCTGATGACGCATCAGTTGCCAGGCAGACCCGCAGCGCCGACTGCCCCGCGCTGAACTCGG-------------------------------------------------------------------------CCTCCCTGTGCCGGGCACTTCATTCCCAGTTCCGCCCAGTCCATNCCCAATCTC------------------------------------------------------------------------------------------------------TCCCAGTCCCTCCCCAGCCCACCCCG-----------------------------CCCCTCCCCTCTCTCTCCCAGCTCCCCCCAGCTGAT------------CCCAGTGTGTCC-------------------CCGCTCTCTCCCAG-----------------------------------------------
>Passeriformes_Aphelocoma_coerulescens__U23958.1/1-217
CCGAGTGCCCCCCAGCGTGTC----------------------------------------------------------------------------------------------------------------------------------------------------------------------------------------------------------------------------------------------------------------------------------------------------------------------------------------------------------------------------------------------------------------------------------------------------------------------------------------------------------------------------------------------------------------------------------------------------------CATCTCGCTGGTG---CCCTCGAGCTCCCAGCCCAGCCCCGGCCGCCTGCTCTGCTCCGTGATGGATTTCTACCCTGCCGAGATCCAGGTGAGGTGGTTCCAGGGCCAGCAGGAGCTCTCGGTCCACGTGGTGGCCACCGACATCGTCCCCAACGGGGACTGGACCTACCAGCTGCTGGTGCTGCTGGAAATTCCCCCCC-----------------------------------------------------------------------------------------------------------------
>Passeriformes_Aphelocoma_coerulescens__U23959.1/1-217
CCGAGTGCCCCCCAGCGTGTC----------------------------------------------------------------------------------------------------------------------------------------------------------------------------------------------------------------------------------------------------------------------------------------------------------------------------------------------------------------------------------------------------------------------------------------------------------------------------------------------------------------------------------------------------------------------------------------------------------CATCTCGCTGGTG---CCCTCGAGCTCCCAGGCCAACCCCGGCCGCCTGCTCTGCTCCGTGATGGATTTCTACCCTGCCGAGATCCAGTTGAGGTGGTTTCAGGGCCACCAGGAGCTCTCGGTCCACGTGGTGCCCACCGACATCGTCCCCAACGGGGATTGGACCTACCAACTGCTGGTGCTGCTGGAAATTCCCCCCC-----------------------------------------------------------------------------------------------------------------
>Passeriformes_Aphelocoma_coerulescens__U23960.1/1-217
CCGAGTGCCCCCCAGCGTGTC----------------------------------------------------------------------------------------------------------------------------------------------------------------------------------------------------------------------------------------------------------------------------------------------------------------------------------------------------------------------------------------------------------------------------------------------------------------------------------------------------------------------------------------------------------------------------------------------------------CATCTCGCTGGTG---CCCTCGAGCTCCCAGGCCAGCCCCGGCCGCCTGCTCTGCTCCGTGATGGATTTCTACCCTGCCGAGATCCAGGTGAGGTGGTTCCAGGGCCAGCAGGAGCTCTCGGGCCACGTGGTGCCCACCGACATCGTCCCCAACGGGGACTGGACCTACCAACTGCTGGTCCTGCTGGAAATTCCCCCCC-----------------------------------------------------------------------------------------------------------------
>Passeriformes_Aphelocoma_coerulescens__U23961.1/1-217
CAGAGTGCCCCCCAGCGTGTC----------------------------------------------------------------------------------------------------------------------------------------------------------------------------------------------------------------------------------------------------------------------------------------------------------------------------------------------------------------------------------------------------------------------------------------------------------------------------------------------------------------------------------------------------------------------------------------------------------CATCTCGCTGGTG---CCCTCGAGCTCCCAGCCCAGCCCCGGCCGCCTGCTCTGCTCCGTGATGGATTTCTACCCTGCCGAGATCCAGGTGAGGTGGTTCCAGGGCCAGCAGGAGCTCTCGGGCCACGTGGTGGCCACCGACATCGTCCCCAACGGGGACTGGACCTACCAGCTGCTGGTGCTGCTGGAAATTCCCCCCC-----------------------------------------------------------------------------------------------------------------
>Passeriformes_Aphelocoma_coerulescens__U23962.1/1-217
CCGAGTGCCCCCCAGCGTGTC----------------------------------------------------------------------------------------------------------------------------------------------------------------------------------------------------------------------------------------------------------------------------------------------------------------------------------------------------------------------------------------------------------------------------------------------------------------------------------------------------------------------------------------------------------------------------------------------------------CATCTCGCTGGTG---CCCTCGAGCTCCCAGCCCAGCCCCGGCCGCCTGCTCTGCTCCGTGATGGATTTCTACCCTTCCGAGATCCAGGTGAGGTGGTTCCAGGGCCAGCAGGAGCTCTCGGGCCACGTGGTGGCCACCGACATCGTCCCCAACGGGGACTGGACCTACCAGCTGCTGGTGCTGCTGGAAATTCCCCCCC-----------------------------------------------------------------------------------------------------------------
>Passeriformes_Aphelocoma_coerulescens__U23966.1/1-217
CAGAGTGCCCCCCAGCGTGTC----------------------------------------------------------------------------------------------------------------------------------------------------------------------------------------------------------------------------------------------------------------------------------------------------------------------------------------------------------------------------------------------------------------------------------------------------------------------------------------------------------------------------------------------------------------------------------------------------------CATCTCGCTGGTG---CCCTCGAGCTCCAGGCCCAGCCCCGGCCGCCTGCTCTGCTCCGTGATGGATTTCTACCCTGCCGAGATCCAGGTGAGGTGGTTCCAGGGCCAGCAGGAGCTCTCGGGCCACGTGGTGGCCACCGACATCGTCCCCAACGGGGACTGGACCTACCAGCTGCTGGTGCTGCTGGAAATTCCCCCCC-----------------------------------------------------------------------------------------------------------------
>Passeriformes_Aphelocoma_coerulescens__U23972.1/1-217
CCGAGTGCTCCCCAGCGTGTC----------------------------------------------------------------------------------------------------------------------------------------------------------------------------------------------------------------------------------------------------------------------------------------------------------------------------------------------------------------------------------------------------------------------------------------------------------------------------------------------------------------------------------------------------------------------------------------------------------CATCTCGCTGGTG---CCCTCGAGCTCCCAGCCCAGCCCCGGCCGCCTGCTCTGCTCCGTGATGGATTTCTACCCTGCCGAGATCCAGGTGAGGTGGTTCCAGGGCCAGCAGGAGCTCTCGGGCCACGTGGTGGCCACCGACATCGTCCCCAACGGGGACTGGACCTACCAGCTGCTGGTGCTGCTGGAAATTCCCCCCC-----------------------------------------------------------------------------------------------------------------
>Passeriformes_Bucanetes_githagineus__GU390276.1/1-206
----------------GTGTC----------------------------------------------------------------------------------------------------------------------------------------------------------------------------------------------------------------------------------------------------------------------------------------------------------------------------------------------------------------------------------------------------------------------------------------------------------------------------------------------------------------------------------------------------------------------------------------------------------CATCTCCCTGGTGCCCCCCTCGGGCTCCCAGCCCGGCCCCGGCCGCCTGCTCTGCTCCGTGATGGATTTCTACCCTGCCCCAATCCAGG-GAGGTGGTTCCAGGGCCAGCAGGAGCTCTCGGAGCACGTGGTGGCCACCGACGTGGTCCCCAACGGGGACTGGACCTACCAGCTGCTGGTGCTGCTGGAGAGCCCGGCCC-----------------------------------------------------------------------------------------------------------------
>Passeriformes_Carpodacus_mexicanus__AF241546.1/1-208
-----------GCAGTGTGTC----------------------------------------------------------------------------------------------------------------------------------------------------------------------------------------------------------------------------------------------------------------------------------------------------------------------------------------------------------------------------------------------------------------------------------------------------------------------------------------------------------------------------------------------------------------------------------------------------------CATCTTGCTGGYG---CCCTNGAGNTCCCAGCCTGGCCCCAGCCGCNTGCTCTGCTCCGTCRKGGATTTCTACCCTGCCCACATCCAGGYGAGGTGSTTCCAGGGCCAGCAGGAGCTCTCAGACCACATGGTGGCCACMGACATGSTCCCCAACRGGGRCTGGA-CTACCAGCTCCTGGAGCTGCTGGAAACCCCCACCC-----------------------------------------------------------------------------------------------------------------
>Passeriformes_Carpodacus_mexicanus__AF241548.1/1-213
TG------CCCCCAGTGTGTC----------------------------------------------------------------------------------------------------------------------------------------------------------------------------------------------------------------------------------------------------------------------------------------------------------------------------------------------------------------------------------------------------------------------------------------------------------------------------------------------------------------------------------------------------------------------------------------------------------CATCTTGCTGGYG---CCCTCGAGYTCCCAGCCTGGCCCCAGCCGCCTGCTCTGCTCCGTCATGGATTTCTACCCTGCCCACATCCAGGYGAGGTGGTTCCAGGGCCAGCAGGAGCTCTCAGACCACATGGTGGCCACMGACATGGTCCCCAACAGGGACTGGA-CTACCASCTCCTGGAGCTGCTGGAAACCCCCACCC-----------------------------------------------------------------------------------------------------------------
>Passeriformes_Carpodacus_mexicanus__AF241550.1/1-213
TG------CCCCCAGTGTGTC----------------------------------------------------------------------------------------------------------------------------------------------------------------------------------------------------------------------------------------------------------------------------------------------------------------------------------------------------------------------------------------------------------------------------------------------------------------------------------------------------------------------------------------------------------------------------------------------------------CATCTTGCTGGTG---CCCTCGAGYTCCCAGCCTGGCCCCRGCCGCCTGCTCTGCTCCGTCRTGGATTTCTACCCTGCCCACATCCAGGYGAGGTGGTTCCAGGGCCAGCAGGAGCTCTCAGACCACATGGTGGCCACMGACATGGTCCCCAACAGGGACTGGA-CTACCAGCTCCTGGAGCTGCTGGAAACCCCCACCC-----------------------------------------------------------------------------------------------------------------
>Passeriformes_Carpodacus_mexicanus__AF241552.1/1-213
TG------CCCCCAGTGTGTC----------------------------------------------------------------------------------------------------------------------------------------------------------------------------------------------------------------------------------------------------------------------------------------------------------------------------------------------------------------------------------------------------------------------------------------------------------------------------------------------------------------------------------------------------------------------------------------------------------CATCTTGCTGGYG---CCCTCGAGYTCCCAGCCTGGCCCCAGCCGCCTGCTCTGCTCCGTCRTGGATTTCTACCCTGCCCACATCCAGGYGAGGTGGTTCCAGGGCCAGCAGGAGCTCTCAGACCACATGGTGGCCACRGACATGGTCCCCAACAGGGACTGGA-CWACCAGCTCCTGGAGCTGCTGGAAACCCCCACCC-----------------------------------------------------------------------------------------------------------------
>Passeriformes_Carpodacus_mexicanus__AF241554.1/1-213
TG------CCCCCAGTGTGTC----------------------------------------------------------------------------------------------------------------------------------------------------------------------------------------------------------------------------------------------------------------------------------------------------------------------------------------------------------------------------------------------------------------------------------------------------------------------------------------------------------------------------------------------------------------------------------------------------------CATCTTGCTGGTG---CCCTCRAGYTCCCAGCCYGGCCCCAGCCGCCTGCTCTGCTCCGTCRTGGATTTCTACCCTGCCCACATCCAGGYGAGGTGGTTCCAGGGCCAGCAGGAGCTCTCAGACCACATGGTGGCCACRGACATGGTCCCCAACAGGGACTGGA-CTACCAGCTCCTGGAGCTGCTGGAAACCCCCACCC-----------------------------------------------------------------------------------------------------------------
>Passeriformes_Carpodacus_mexicanus__AF241556.1/1-213
TG------CCCCCAGTGTGTC----------------------------------------------------------------------------------------------------------------------------------------------------------------------------------------------------------------------------------------------------------------------------------------------------------------------------------------------------------------------------------------------------------------------------------------------------------------------------------------------------------------------------------------------------------------------------------------------------------CATCTTGCTGGTG---CCCTCRAGYTCCCAGCCYGGCCCCAGCCGCCTGCTCTGCTCCGTCATGGATTTCTACCCTGCCCACATCCAGGCGAGGTGGTTCCAGGGCCAGCAGGAGCTCTCAGACCACATGGTGGCCACCGACATGGTCCCCAACAGGGACTGGA-CRACCAGCTCCTGGAGCTGCTGGAAACCCCCACCC-----------------------------------------------------------------------------------------------------------------
>Passeriformes_Carpodacus_mexicanus__AF241558.1/1-213
TG------CCCCCAGTGTGTC----------------------------------------------------------------------------------------------------------------------------------------------------------------------------------------------------------------------------------------------------------------------------------------------------------------------------------------------------------------------------------------------------------------------------------------------------------------------------------------------------------------------------------------------------------------------------------------------------------YATCTTGSYGGYG---CCCTNNAGYTCCCANCCKGGCCCCRGCCGCGTGNTCTGCTCCGTCAKGGATTTCTACCCTGCCCAYATCCAGGNGAGGTGGTTCCAGGGCCAGCAGGAGCTYTCAGACCACATGGTGGCCACSGACATGGTCCCCAACAGGGACTGGA-CTACCAGCTCCTGGAGCTGCTGGAAACCCCCACCC-----------------------------------------------------------------------------------------------------------------
>Passeriformes_Carpodacus_mexicanus__AF241560.1/1-213
TG------CCCCCAGTGTGTC----------------------------------------------------------------------------------------------------------------------------------------------------------------------------------------------------------------------------------------------------------------------------------------------------------------------------------------------------------------------------------------------------------------------------------------------------------------------------------------------------------------------------------------------------------------------------------------------------------YATCTTGCTGGYG---CCCTNNAGYTCCCASCCKGGCCCCRGSCGCNTGCTCTGCTCCGTCRTGGATTTCTACCCTGCCCACATCCAGGNGAGGTGGTTCCAGGGCCAGCAGGAGCTCTCAGACCACATGGTGGCCACSGACATGGTCCCCAACRGGGACTGGA-CTACCAGCTCCTGGAGCTGCTGGAAACCCCCACCC-----------------------------------------------------------------------------------------------------------------
>Passeriformes_Carpodacus_mexicanus__AF241562.1/1-211
--------CCCCNAGTGTGTC----------------------------------------------------------------------------------------------------------------------------------------------------------------------------------------------------------------------------------------------------------------------------------------------------------------------------------------------------------------------------------------------------------------------------------------------------------------------------------------------------------------------------------------------------------------------------------------------------------CATCTTGNNGGYG---CCNTCGAGNTCCCANCCKGGCCCCRGCCGCNTGNTNTGCTCSGTCATGGATTTCTACCCTGCCCACATCCAGGCGAGGTGGTTCCAGGGCCAGCAGGAGCTCTCAGACCACATGGTGGCCACAGACATGGTCCCCAACAGGGACTGGA-CTACCAGCTCCTGGAGCTGCTGGAAACCCCCACCC-----------------------------------------------------------------------------------------------------------------
>Passeriformes_Carpodacus_mexicanus__AF241564.1/1-213
TG------CCCCCAGTGTGTC----------------------------------------------------------------------------------------------------------------------------------------------------------------------------------------------------------------------------------------------------------------------------------------------------------------------------------------------------------------------------------------------------------------------------------------------------------------------------------------------------------------------------------------------------------------------------------------------------------NATCTTGNTGGYG---CCCTNGASNTCCCAGCCTGGCCCCRGCCGCNTGNTGTGCTCCGTCRKGGATTTCTACCCYGCCCACATCCAGGNGAGGTGGTTCCAGGGCCAGCAGGASCTYTCAGACCACATGGTGGCCACMGACATGGTCCCCAACRGGGACTGGA-CTACCAGCTCCTGGAGCTGCTGGAAACCCCCACCC-----------------------------------------------------------------------------------------------------------------
>Passeriformes_Carpodacus_mexicanus__U23968.1/1-220
CCGAGTGCCCCCCAGCGTTTC----------------------------------------------------------------------------------------------------------------------------------------------------------------------------------------------------------------------------------------------------------------------------------------------------------------------------------------------------------------------------------------------------------------------------------------------------------------------------------------------------------------------------------------------------------------------------------------------------------CATCTCGCTGGTGCCCCCCTCGAGCTCCCAGCCCGGCCCCGGCCGCCTGCTCTGCTCCGTGATGGATTTCTACCCCGCCCCGATCCAGGTGAGGTGGTTCCAGGGCCAGCAGGAGCTCTCGGAGCACGTGGTGGCCACCGACGTGGTCCCCAACGGGGACTGGACCTACCAGCTGCTGGTGCTGCTGGAAAGCCCGGCCC-----------------------------------------------------------------------------------------------------------------
>Passeriformes_Carpodacus_mexicanus__U23969.1/1-220
--------------------------------------------------------------------------------------------------------------------------------------------------------------------------------------------------------------------------------------------------------------------------------------------------------------------------------------------------------------------------------------------------------------------------------------------------------------------------------------------------------------------------------------------------------------------------------------------------------------------------------------------------------------------------------------------------------------------------------------------------------------------------------------------------------------------------------------------------------------------------------------------------------------------------------------------------------
>Passeriformes_Carpodacus_mexicanus__U23976.1/1-220
--------------------------------------------------------------------------------------------------------------------------------------------------------------------------------------------------------------------------------------------------------------------------------------------------------------------------------------------------------------------------------------------------------------------------------------------------------------------------------------------------------------------------------------------------------------------------------------------------------------------------------------------------------------------------------------------------------------------------------------------------------------------------------------------------------------------------------------------------------------------------------------------------------------------------------------------------------
>Passeriformes_Chersophilus_duponti__GU390280.1/1-157
----------------------------------------------------------------------------------------------------------------------------------------------------------------------------------------------------------------------------------------------------------------------------------------------------------------------------------------------------------------------------------------------------------------------------------------------------------------------------------------------------------------------------------------------------------------------------------------------------------------------------------------------------------------------------CCTGCTGTGCTCCGTGATGGATTTCTACCCTGCGCACATCCAGGTGAGGTGGTTCGAGGGCCAGCAGGAGCTGTCGGAGCACGTGGTGAGCACGGACGTGGTGGCCAACGGCGACTGGAGCTGGCAGCTGCTGGTGCTGCTGGAAAGGCCGCCCC-----------------------------------------------------------------------------------------------------------------
>Passeriformes_Corvus_corax__GU390283.1/1-215
--------------------------------------------------------------------------------------------------------------------------------------------------------------------------------------------------------------------------------------------------------------------------------------------------------------------------------------------------------------------------------------------------------------------------------------------------------------------------------------------------------------------------------------------------------------------------------------------------------------------------------------------------------------------------TATCTTGCCCCCCCCCAGTGACCCCCATCCCTCTCTTTGTCCATTCCAGTCCATCCCAGTCTCTCCCAGTCACTTCCACTCCAT----------------------------------------------TCCCAGTCCAGTCCATCCCAGTCTCTCCCAGTCACTTCCACTCCATTCCCAGTCCCTCTCAATGCCACACGAAACCTCACCGCTCTCTCCCAG-----------------------------------------------
>Passeriformes_Geospiza_scandens__AF164167.1/1-113
-------------------------------------------------------------------------------------------------------------------------------------------------------------------CAGTCCATTCCCTGACCCTCCCAGTCCATTCCCAGTCCCTTCCAGTCCACTCCAGTCCATTCCAAATCCATCCCAGTCTCTCCCACTCCCTCCCAGTCCCTCTCAGTCCATCCCAAACCCTCCAGTCCATGCCTAGGGCCTTCCAGTCCATTCCC--------------------------------------------------------------------------------------------------------------------------------------------------------------------------------------------------------------------------------------------AGTTCGTCCCAAACCATTCCCAATCCAAACCAAGTBCCTCCCAGTCCATCCCAGTCCATTCCCAGTTCACTCTCCAACTCCCACCCTCTCTCCCAGTACCGAGTGCCCCTCCCATCTTTCTCAGTGCCACTCCAGTCCTTCCCAATTCCTCCCAGTCCCACCCAACCCCTCCAACTCCATTCCCAG----------------------------------------TCCATTCCCAGTTCATTCCCAGTCCCTCCCACTCCATCCCAGTCCATTCCCAGTTCACTC---------TCAAACCTACACCCACTCTCCCAG-----------------------------------------------
>Passeriformes_Geothlypis_trichas__GQ247624.1/1-97
--------------------------------------------------------------------------------------------------------------------------------------------------------------------------------------------------------------------------------------------------------------------------------------------------------------------------------------------------------------------------------------------------------------------------------------------------------------------------------------------------------------------------------------------------------------------------------------------------------------------------------------------------------------------------------------------------------------------------------------------------------------------------------------------------------------------------------------------------------------------------------------------------------------------------------------------------------
>Passeriformes_Geothlypis_trichas__GQ247629.1/1-97
--------------------------------------------------------------------------------------------------------------------------------------------------------------------------------------------------------------------------------------------------------------------------------------------------------------------------------------------------------------------------------------------------------------------------------------------------------------------------------------------------------------------------------------------------------------------------------------------------------------------------------------------------------------------------------------------------------------------------------------------------------------------------------------------------------------------------------------------------------------------------------------------------------------------------------------------------------
>Passeriformes_Geothlypis_trichas__GQ247630.1/1-97
--------------------------------------------------------------------------------------------------------------------------------------------------------------------------------------------------------------------------------------------------------------------------------------------------------------------------------------------------------------------------------------------------------------------------------------------------------------------------------------------------------------------------------------------------------------------------------------------------------------------------------------------------------------------------------------------------------------------------------------------------------------------------------------------------------------------------------------------------------------------------------------------------------------------------------------------------------
>Passeriformes_Geothlypis_trichas__GQ247631.1/1-97
--------------------------------------------------------------------------------------------------------------------------------------------------------------------------------------------------------------------------------------------------------------------------------------------------------------------------------------------------------------------------------------------------------------------------------------------------------------------------------------------------------------------------------------------------------------------------------------------------------------------------------------------------------------------------------------------------------------------------------------------------------------------------------------------------------------------------------------------------------------------------------------------------------------------------------------------------------
>Passeriformes_Geothlypis_trichas__GQ247634.1/1-97
--------------------------------------------------------------------------------------------------------------------------------------------------------------------------------------------------------------------------------------------------------------------------------------------------------------------------------------------------------------------------------------------------------------------------------------------------------------------------------------------------------------------------------------------------------------------------------------------------------------------------------------------------------------------------------------------------------------------------------------------------------------------------------------------------------------------------------------------------------------------------------------------------------------------------------------------------------
>Passeriformes_Lanius_senator__GU390298.1/1-216
TCCAGTG-CCCCCAGTGTGCC----------------------------------------------------------------------------------------------------------------------------------------------------------------------------------------------------------------------------------------------------------------------------------------------------------------------------------------------------------------------------------------------------------------------------------------------------------------------------------------------------------------------------------------------------------------------------------------------------------CAATTCTCTGGTG---CCCTCGAGCTCCCTGCCCGGCCCCGGCCGCCTGCTCTGCTCCATGATGGACTTCTACCCTGTGCGGGTGCAGCTCAGGTAGTTCCAGGGCCAGCAGGAGCTCTCGGGGCACGTGGTGGCCACCGACATTGTCCCCAACGGGGACTGGAGCCACCAGCTCCTGGTGCTGCTGGAAACTCCCCCC------------------------------------------------------------------------------------------------------------------
>Passeriformes_Lonchura_striata__L42334.1/1-214
CCGAGTGCCCCCCAGCGTGTC----------------------------------------------------------------------------------------------------------------------------------------------------------------------------------------------------------------------------------------------------------------------------------------------------------------------------------------------------------------------------------------------------------------------------------------------------------------------------------------------------------------------------------------------------------------------------------------------------------CATCTCGCTGGTG---CCCTCGAGCTCCCAGCCCGGCCCCGGGGCCCTGCTCTGCTCCGTGCTGGATTTCTACCCTGCCCCGATCCAGGTGAGGTGGTTCCAGGGCCAGCAGGAGCTCTCGGAGCACGTGGTGGCCACCGACGTGGTCCCCAACGC---ATGGACCTACCAGCTGCTGGTGCTGCTGGAAACCCCCCCCC-----------------------------------------------------------------------------------------------------------------
>Passeriformes_Lonchura_striata__L42335.1/1-214
CCGAGTGCCCCCCAGCGTGTC----------------------------------------------------------------------------------------------------------------------------------------------------------------------------------------------------------------------------------------------------------------------------------------------------------------------------------------------------------------------------------------------------------------------------------------------------------------------------------------------------------------------------------------------------------------------------------------------------------CATCTCGCTGGTG---CCCTCGAGCTCCCAGCCCGGCCCCGGGGCCCTGCTCTGCTCCGTGCTGGATTTCTACCCTGCCCCGATCCAGGTGAGGTGGTTCCAGGGCCAGCAGGAGCTCTCGGAGCAGGTGGTGGCCACCGATGTGGTCCCCAACCG---CTGGACCTACCAGCTGCTGGTGCTGCTGGAAACCCCCCCCC-----------------------------------------------------------------------------------------------------------------
>Passeriformes_Luscinia_svecica__HM189222.1/1-117
GTGAGCACGGGGCAGAGCGTG---------------------------------------------------------------------------------------------------------------------------------------------TCCCCTCAGGCCCTGCCCTGGCAATGACCCTGGAGCCCCT--------------------------------------------------------GGGTTCCCTGTGTCTCACAGTGTCATCCATGGCTTTCCCAGTCCTTCCCAATCCATCCCA-------------------------------------GTCTTTTTC--AGTTCCCCCCACGCGTCCTTTCAAGTCTAGCGTGGAAAATACTCTCTTCAGCCAATCAGAACGAGAAGCGCGAAAGACTCATCAGATGCTGGGCAGATCTTCCAAACGAAGATCTGTACGCTAGACTTGG-------------------------------------------------------------------------TCCCCCACTGCCAGGCCCATCATTCCCAGTTGAGCCCA---------------------------------------------------------------------------------GTGCCGCCAGAGAGACTCCTACTCCTTCTCAGCCCATTCTAAGCCTGATCCCAGTTCATTACTTGCTCACTCCAG-----------------ATGCTCCACTCACTCTCCCACTCTGT-------------------------------------------------------------TCCCAG-----------------------------------------------
>Passeriformes_Motacilla_alba__GU390292.1/1-211
---------------------------------------------------------------------------------------------------------------------------------------------------------------------------------------------------------------------------------------------------------------------------------------------------------------------------------------------------------------------------------------------------------------------------------------------------------------------------------------------------------------------------------------------------------------------------------------------------------------------------------------------------------------------------------TCCACTTTCAGAC-TTCCATCCTCTCTCCCAGTGCCCTC---------CCAGCGTTCTCCAACCCCC-TCCCAGTCTCTCCCCAGTCCCTCTCAATGTTACCTGA------------------GTCCTTCCCCGTGTCTCCCATTTCACCCGCATTTTAT-----------CTCGGAGTGTCC-------------------CTGCTCTCTCCCAG-----------------------------------------------
>Passeriformes_Petroica_australis__AY428561.1/1-217
CCGAGTGCCTCCCAGCGTGTC----------------------------------------------------------------------------------------------------------------------------------------------------------------------------------------------------------------------------------------------------------------------------------------------------------------------------------------------------------------------------------------------------------------------------------------------------------------------------------------------------------------------------------------------------------------------------------------------------------CATCTCGCTGGTG---CCATCGAGCTCCCAGGCCGGTCCCGGCCGCCTGCTCTGCTCCGTGCTGGATTTCTACCCCTCCGCCATCCAGGTGAGGTGGTTCCAGGGCCAGCAGGAGCTCTCGGCCCACGTGGTGGCCACCGACATTGTCCCCAACGGGGACTGGACCTACCAGCTGCTGGTGCTGCTGGAAACGCCGCCCC-----------------------------------------------------------------------------------------------------------------
>Passeriformes_Petroica_australis__AY428562.1/1-217
CCGAGTGCCTCCCAGCGTGTC----------------------------------------------------------------------------------------------------------------------------------------------------------------------------------------------------------------------------------------------------------------------------------------------------------------------------------------------------------------------------------------------------------------------------------------------------------------------------------------------------------------------------------------------------------------------------------------------------------CATCTCGCTGGTG---CCCTCGAGCTCCCAGCCCGGTCCCGGCCGCCTGCTCTGCTCCGTGCTGGATTTCTACCCCTCCGCCATCCAGGTGAGGTGGTTCCAGGGCCAGCAGGAGCTCTCGGCCCACGTGGTGGCCACCGACATTGTCCCCAACGGGGACTGGACCTACCAGCTGCTGGTGCTGCTGGAAACGCCGCCCC-----------------------------------------------------------------------------------------------------------------
>Passeriformes_Petroica_australis__AY428563.1/1-217
CCGAGTGCCTCCCAGCGTGTC----------------------------------------------------------------------------------------------------------------------------------------------------------------------------------------------------------------------------------------------------------------------------------------------------------------------------------------------------------------------------------------------------------------------------------------------------------------------------------------------------------------------------------------------------------------------------------------------------------CATCTCGCTGGTG---CCCTCGAGCTCCCAGGCCGGTCCCGGCCGCCTGCTCTGCTCCGTGCTGGATTTCTACCCCTCCGCCATCCAGGTGAGGTGGTTCCAGGGCCAGCAGGAGCTCTCGGCCCACGTGGTGGCCACCGACATTGTCCCCAACGGGGACTGGACCTACCAGCTGCTGGTGCTGCTGGAAACGCCGCCCC-----------------------------------------------------------------------------------------------------------------
>Passeriformes_Petroica_australis__AY428566.1/1-217
CCGAGTGCGTCCCAGCGTGTC----------------------------------------------------------------------------------------------------------------------------------------------------------------------------------------------------------------------------------------------------------------------------------------------------------------------------------------------------------------------------------------------------------------------------------------------------------------------------------------------------------------------------------------------------------------------------------------------------------CATCTCGCTGGTG---CCCTCGAGCTCCCAGCCCGGTCCCGGCCGCCTGCTCTGCTCCGTGCTGGATTTCTACCCCTCCGCCATCCAGGTGAGGTGGTTCCAGGGCCAGCAGGAGCTCTCGGCCCACGTGGTGGCCACCGACATTGTCCCCAACGGGGACTGGACCTACCAGCTGCTGGTGCTGCTGGAAACGCCGCCCC-----------------------------------------------------------------------------------------------------------------
>Passeriformes_Petroica_traversi__AY258333.1/1-217
CCGAGTGCCTCCCAGCGTGTC----------------------------------------------------------------------------------------------------------------------------------------------------------------------------------------------------------------------------------------------------------------------------------------------------------------------------------------------------------------------------------------------------------------------------------------------------------------------------------------------------------------------------------------------------------------------------------------------------------CATCTCGCTGGTG---CCCTCGAGCTCCCAGCCCGGTCCCGGCCGCCTGCTCTGCTCCGTGCTGGATTTCTACCCCTCCGCCATCCGGGTGAGGTGGTTCCAGGGCCAGCAGGAGCTCTCGGCCCACGTGGTGGCCACCGACATTGTCCCCAACGGGGACTGGACCTACCAGCTGCTGGTGCTGCTGGAAACGCCGCCCC-----------------------------------------------------------------------------------------------------------------
>Passeriformes_Petroica_traversi__AY428569.1/1-217
CCGAGTGCCTCCCAGCGTGTC----------------------------------------------------------------------------------------------------------------------------------------------------------------------------------------------------------------------------------------------------------------------------------------------------------------------------------------------------------------------------------------------------------------------------------------------------------------------------------------------------------------------------------------------------------------------------------------------------------CATCTCGCTGGTG---CCCTCGAGCTCCCAGCCCGGTCCCGGCCGCCTGCTCTGCTCCATGCTGGATTTCTACCCCTCCGCCATCCGGGTGAGGTGGTTCCAGGGCCAGCAGGAGCTCTCGGCCCACGTGGTGGCCAGCGACATTGTCCCCAACGGGGACTGGACCTACCAGCTGCTGGTGCTGCTGGAAACGCCGCCCC-----------------------------------------------------------------------------------------------------------------
>Passeriformes_Philetairus_socius__KJ162482.1/1-185
GTGAGCGTGGGGCAGAGCGTG----------------------------------------------------------------------------------------------------------------------------------------------TCCTCTCGGGCCCTGCCTTGGGATGACCCTGGAGCCCCTCAAAACCTCCCTGGGAACAACCCCAGACATGTCTGCCCTTCCTGTGCCCATCCCCGTGGCCTCTTGCCCACCCCGCAGTGTCCCGGAGCTCTCCCTGTCTCTCCCAGTCCATCCCA---------------------------------------GTCTCTCCCCGTGCCCCCCGCGTGTCCAGCTCGACGGTGCGTGGAGCTGCCCGCCATCAGCCAATCAGAGTGCGGCTCTCTGATGACTCATCAGTTGCCAGGCGGATCCGCAGCCCCCAGAGCCCCGCGCTGGACTCGGCCTCCGAGCGCCGCGCACTTCATTCCCAGTTCCTCCCGGTGCCGCCCCAGGCCCTCCCAGTGCCACAGAAATCCTTCCCAGTACCAGGCRCTTCCTTCCCAGTCCCTCTCAGTTCATTCCCATTCCATTCCCTGTCC-----------------TTCTCAGTCCACTCCAAGACTTTTCATCTTCTCTCMCAGTGCCCTC---------CCAGCATTCTCCAACCCYCTTCCCAGTCCCTCCCCAATCCCTCTCAATGTTACCCGA------------------GCCCTCCCCCGTGTCTCCCATTTTACCTGCATCTTAT-----------CCCAGTGTCTCC-------------------CCGCTCTCTCCCAG-----------------------------------------------
>Passeriformes_PREDICTED:_Acanthisitta_chloris_XM_009075943.1/1-217
--------------------------------------------------------------------------------------------------------------------------------------------------------------------------------------------------------------------------------------------------------------------------------------------------------------------------------------------------------------------------------------------------------------------------------------------------------------------------------------------------------------------------------------------------------------------------------------------------------------------------------------------------------------------------------------------------------------------------------------------------------------------------------------------------------------------------------------------------------------------------------------------------------------------------------------------------------
>Passeriformes_PREDICTED:_Corvus_brachyrhynchos_XM_008631578.1/1-217
CCCAGTGCCCCCCAGCGTGTC----------------------------------------------------------------------------------------------------------------------------------------------------------------------------------------------------------------------------------------------------------------------------------------------------------------------------------------------------------------------------------------------------------------------------------------------------------------------------------------------------------------------------------------------------------------------------------------------------------CATCTCGCTGGTG---CCCTCGAGCTCCCAGCCCAGCCCCGGCCACCTGCTCTGCTCCGTGATGGATTTCTACCCTGCCGAGATCCAGGTGAGGTGGTTCCAGGGCCAGCAGGAGCTCTCGGGCCACGTGGTGGCCACCGACATCGTCCCCAACGGGGACTGGACCTACCAGCTGCTGGTGCTGCTGGAAATTCCCCCCC-----------------------------------------------------------------------------------------------------------------
>Passeriformes_PREDICTED:_Corvus_brachyrhynchos_XM_008635441.1/1-217
CAGAGTGCCCCCCAGCGTGTC----------------------------------------------------------------------------------------------------------------------------------------------------------------------------------------------------------------------------------------------------------------------------------------------------------------------------------------------------------------------------------------------------------------------------------------------------------------------------------------------------------------------------------------------------------------------------------------------------------CATCTCGCTGGTG---CCCTTGAGCTCCCAGCCCGGCCCCGGCCGCCTGCTGTGCTCCGGGATGGATTTCTACCCTGCGCAGGTGCAGCTCAGGTGGTTCCAGGGCTGGCCGGAGCTCTTGGGGCACGTGGTGGCCACCGACATCGTCCCCAACGGGGACTGGACCCACCAGCTCCTGGTGCTGCTGGAAACTNNGCCCC-----------------------------------------------------------------------------------------------------------------
>Passeriformes_PREDICTED:_Corvus_brachyrhynchos_XM_008644403.1/1-215
CAGAGTGCCTCCCAGCGTGTC----------------------------------------------------------------------------------------------------------------------------------------------------------------------------------------------------------------------------------------------------------------------------------------------------------------------------------------------------------------------------------------------------------------------------------------------------------------------------------------------------------------------------------------------------------------------------------------------------------CATCTCGCTGGTG---CCCTCGAGCTCCCAGCCCGGCCTCGGCTGCCTGCTGTGCTCCGGGATGGATTTCTATCCTGCACAGGTGCAGCTCAGGTGGTTCCAGGGCCAGCAGGAGCTCTCGGGGCACGTGGTGGCCACCGACATTGTCCCCAACGGGGTCTGGACCCACCAGCTCCTGGTGCTGCTGGAAACTCCCCCAN-----------------------------------------------------------------------------------------------------------------
>Passeriformes_PREDICTED:_Corvus_cornix_XM_010391970.1/1-217
CCCAGTGCCCCCCAGCATGTC----------------------------------------------------------------------------------------------------------------------------------------------------------------------------------------------------------------------------------------------------------------------------------------------------------------------------------------------------------------------------------------------------------------------------------------------------------------------------------------------------------------------------------------------------------------------------------------------------------CATCTCGCTGGTG---CCTTTGAGCTCCCAGCCAAGCCCCAGACACGTGCTCTGCTCCGAGATGGATTTCTACCCTTCGGAGATCCAGGTGAGGTGGTTCCAGGGCCAGCAGGAGCTCTCAGGGCACGTGGTGGCCACTGACATCGTCCCCAATGGGGACTGGACCCACCAGCTCCTGGTGCTGCTGGAAATTCCCCC-------------------------------------------------------------------------------------------------------------------
>Passeriformes_PREDICTED:_Corvus_cornix_XM_010393447.1/1-215
CAGAGTGCCTCCCAGCGTGTC----------------------------------------------------------------------------------------------------------------------------------------------------------------------------------------------------------------------------------------------------------------------------------------------------------------------------------------------------------------------------------------------------------------------------------------------------------------------------------------------------------------------------------------------------------------------------------------------------------CATCTCGCTGGTG---CCCTCGAGCTCCCAGCCCGGCCCTGGCTGCCTGCTGTGCTCCGGGATGGATTTCTATCCTGCGCAGGTGCAGCTCAGGTGGTTCCAGGGCCAGCAGGAGCTCTCGGGGCACGTGGTGGCCACCGACATTGTCCCCAACGGGGTCTGGACCCACCAGCTCCTGGTGCTGCTGGAAACTCCCCCAN-----------------------------------------------------------------------------------------------------------------
>Passeriformes_PREDICTED:_Ficedula_albicollis_XM_005062242.1/1-217
TCAAGTGCTCCCCAGCGTGTC----------------------------------------------------------------------------------------------------------------------------------------------------------------------------------------------------------------------------------------------------------------------------------------------------------------------------------------------------------------------------------------------------------------------------------------------------------------------------------------------------------------------------------------------------------------------------------------------------------CATCTCGCTGATG---CCCTCGAGCTCCCAGCCCGGCCCCGGCCGCCTGCTCTGCTCCGTGATGGATTTCTACCCTGCCCAGATCCAGGTGAGGTGGTTCCAGGGCCAGCAGGAGCTCTCGGAGCACGTGGTGGCCACCGACGTGGTGGCCAACGGCGACTGGACCTACCAGCTGCTGGTGCTGCTGGAAACGCCGCCCC-----------------------------------------------------------------------------------------------------------------
>Passeriformes_PREDICTED:_Ficedula_albicollis_XM_005062711.1/1-217
--------------------------------------------------------------------------------------------------------------------------------------------------------------------------------------------------------------------------------------------------------------------------------------------------------------------------------------------------------------------------------------------------------------------------------------------------------------------------------------------------------------------------------------------------------------------------------------------------------------------------------------------------------------------------------------------------------------------------------------------------------------------------------------------------------------------------------------------------------------------------------------------------------------------------------------------------------
>Passeriformes_PREDICTED:_Ficedula_albicollis_XM_005062921.1/1-217
CC-AGTGCCCCCCAGCGTGTC----------------------------------------------------------------------------------------------------------------------------------------------------------------------------------------------------------------------------------------------------------------------------------------------------------------------------------------------------------------------------------------------------------------------------------------------------------------------------------------------------------------------------------------------------------------------------------------------------------CATCTCGCTGATG---CCCTCGAGCTCCCAGCCCGGCCCCGACCGCCTGCTCTGCTCCGTGATGGATTTCTACCCTGCCCAGATCCAGGTCAGGTGGTTCCAGGGCCAGCAGGAGCTCTCGGAGCACGTGGTGGCCACCGACGTGGTGGCCAACGGCGACTGGACCTACCAGCTGCTGGTGCTGCTGGAAACGCCGCCCC-----------------------------------------------------------------------------------------------------------------
>Passeriformes_PREDICTED:_Ficedula_albicollis_XM_016302871.1/1-217
CAGAGTGCCCCCCAGTGTGTC----------------------------------------------------------------------------------------------------------------------------------------------------------------------------------------------------------------------------------------------------------------------------------------------------------------------------------------------------------------------------------------------------------------------------------------------------------------------------------------------------------------------------------------------------------------------------------------------------------CATCTCGCTGGTG---CCCTCGAGCTCCCAGTCTGGCCCCGGCCGCCTGCTCTGCTCCGTGATGGATTTCTACCCTGCCGAGATCCAGGTGAGGTGGTTCCAGGGCCAGCAGGAGCTCTCGGAGCACGTGGTGGCCACTGACGTGGTCCCCAACGGGGACCTGACCTACCAGGTCCTGGTGCTGCTGGAAACCCCCCCGC-----------------------------------------------------------------------------------------------------------------
>Passeriformes_PREDICTED:_Geospiza_fortis_XM_014311173.1/1-220
CCGAGTGCCCCCCACCGTGTC----------------------------------------------------------------------------------------------------------------------------------------------------------------------------------------------------------------------------------------------------------------------------------------------------------------------------------------------------------------------------------------------------------------------------------------------------------------------------------------------------------------------------------------------------------------------------------------------------------CATCTCACTGGTGCCCCCCTCGAGCTCCCAGCCCGGCCCCGGCCGCCTGCTCTGCTCCGTGATGGATTTCTACCCTGCTGCCATCCAGGTGAGGTGGTTCCAGGGCCAGCAGGAGCTCTCGGAGCACGTGGTGGCCACCGACGTGGTTCCCAACGGGGACTGGACCTACCAGCTGCGGGTGCTGCTGGAAACCCCCCCAC-----------------------------------------------------------------------------------------------------------------
>Passeriformes_PREDICTED:_Parus_major_XM_015616250.1/1-215
TCCCAGTGCCCCCAGCATGTC----------------------------------------------------------------------------------------------------------------------------------------------------------------------------------------------------------------------------------------------------------------------------------------------------------------------------------------------------------------------------------------------------------------------------------------------------------------------------------------------------------------------------------------------------------------------------------------------------------CATCTCCCTGGTG---CCCTTGAACGCCCAGCCCAG-CCCAGCTGCCTCTTCTGCTCCATGATGGATGTCTACCCTGCCGAGTTCCAACTGAGCTGTTCCCAGGGCCAGCAGCAGCTCTCGGGCCACGGGCTGGCCACTGCCGTGCTCCCCAACGGGGACTGGAGCCAGCAGCTCCTGGTGCTGCTGGAAACCGGCCCCG-----------------------------------------------------------------------------------------------------------------
>Passeriformes_PREDICTED:_Parus_major_XM_015616251.1/1-217
CAGAGTGCCCCCCAGCGTGTC----------------------------------------------------------------------------------------------------------------------------------------------------------------------------------------------------------------------------------------------------------------------------------------------------------------------------------------------------------------------------------------------------------------------------------------------------------------------------------------------------------------------------------------------------------------------------------------------------------CATCTCCCTGGTG---CCCTCGAGCTCCCTCCCTGGCACCAGCCACCTGCTCTGCTCAGTGATGGATTTCTACCCTGCCAAGATCCAGGTGAGGTGGTTCCAGGACCAGCAGGAGCTCTTGGGACACGTGATGGCCACTGATGTGGTCCCCAATGGGGACTGGACCTACCAGCTCCTGGTTCTGCTGGAAACTGCCCCCC-----------------------------------------------------------------------------------------------------------------
>Passeriformes_PREDICTED:_Pseudopodoces_humilis_XM_005533592.1/1-217
CAGAGTGCCCCCCAGCGTGTC----------------------------------------------------------------------------------------------------------------------------------------------------------------------------------------------------------------------------------------------------------------------------------------------------------------------------------------------------------------------------------------------------------------------------------------------------------------------------------------------------------------------------------------------------------------------------------------------------------CATCTCCCTGGTG---CCCTCGAGCTCCCACCCTGGCACCAGCCACCTGCTCTGCTCAGTGATGGATTTCTACCCTGCCAAGATCCAGGTGAGGTGGTTCCAGGGCCAGCAGGAGCTCTCGGGACACGTGATGGCCACTGATGTGGTCCCCAACGGGGACTGGACCTACCAGCTCCTGGTGCTGCTGGAAACCGCCCCCC-----------------------------------------------------------------------------------------------------------------
>Passeriformes_PREDICTED:_Pseudopodoces_humilis_XM_005534342.2/1-217
CCGAGAGCCCCCCAGCGTTTC----------------------------------------------------------------------------------------------------------------------------------------------------------------------------------------------------------------------------------------------------------------------------------------------------------------------------------------------------------------------------------------------------------------------------------------------------------------------------------------------------------------------------------------------------------------------------------------------------------CATCTCGCTGGTG---CCCTCGAGCTCCCAGCCCGGGCCCGGCCGCCTGCTCTGCTCCGTGATGGATTTCTACCCTGCCGAGATCCAGGTGCGCTGGTTCCAGGGCCAGCAGGAGCTCTCGGGCCACGTGGTGGCCACTGACGTGGTGGCCAACGGCGACTGGAGCCAGCAGCTGCTGGTGCTGCTGGAAACCCCCCCCC-----------------------------------------------------------------------------------------------------------------
>Passeriformes_PREDICTED:_Pseudopodoces_humilis_XM_014262120.1/1-214
--------------------------------------------------------------------------------------------------------------------------------------------------------------------------------------------------------------------------------------------------------------------------------------------------------------------------------------------------------------------------------------------------------------------------------------------------------------------------------------------------------------------------------------------------------------------------------------------------------------------------------------------------------------------------------------------------------------------------------------------------------------------------------------------------------------------------------------------------------------------------------------------------------------------------------------------------------
>Passeriformes_PREDICTED:_Pseudopodoces_humilis_XM_014262440.1/1-211
-CCACTACCCCCCAGCGTTTC----------------------------------------------------------------------------------------------------------------------------------------------------------------------------------------------------------------------------------------------------------------------------------------------------------------------------------------------------------------------------------------------------------------------------------------------------------------------------------------------------------------------------------------------------------------------------------------------------------CATCTCGCTGGTG---CCCTTTAACTCCCAG------CCCGGCCGCCTGCTCTGCTCCCTGATGGATTTCTACCCTGCCGAGATCCAGCTGAGCTGCTCCCAGGGCCAGCAGGAGCTCTCGGGGCACGTGCTGGCCACTGCAGTGNACCCCAGCGGGAACTGGAGCCAGCAGCTCCTGGTGCTGCTGGAAACCGCCCCCC-----------------------------------------------------------------------------------------------------------------
>Passeriformes_PREDICTED:_Pseudopodoces_humilis_XM_014262954.1/1-204
----------------ATGTC----------------------------------------------------------------------------------------------------------------------------------------------------------------------------------------------------------------------------------------------------------------------------------------------------------------------------------------------------------------------------------------------------------------------------------------------------------------------------------------------------------------------------------------------------------------------------------------------------------CATCTCGCTGGTG---CCCTCGAGCTTCCAGCCCGGCCCCGGCCGCCTGCTCTGCTCCCTGATGGATTTCTCCCCTGCCCACATCCAGCTGAGCTGCTCCCAGGGCCAGCAGCAGCTCTCGGGCCACGTGCTGGCCACTGCCGTGCTCCCCAGCGGGGACTGGAGCCAGCAGCTCCTGGTGCTGCTGGAAACCGCCCCC------------------------------------------------------------------------------------------------------------------
>Passeriformes_PREDICTED:_Pseudopodoces_humilis_XM_014263055.1/1-214
------TGCCCCCAGCGTTTC----------------------------------------------------------------------------------------------------------------------------------------------------------------------------------------------------------------------------------------------------------------------------------------------------------------------------------------------------------------------------------------------------------------------------------------------------------------------------------------------------------------------------------------------------------------------------------------------------------CATCTCCCTGGTG---CCCTTTAACTCCCAGCCCGACCCCGGCCGCCTGCTCTGCTCCGGGATGGATTTCTATCCTGCCGAGATCCAGCTGAGCTGCTCCCAGGGCCAGCAGCAGCTCTCAGGGAACGTGCTGGCCTCTGCCGTGNACCCCAGCGGGGACTGGAGCCAGCAGCTCCTGGTGCTGCTGGAAACCCCCCCCC-----------------------------------------------------------------------------------------------------------------
>Passeriformes_PREDICTED:_Serinus_canaria_XM_009099933.1/1-217
CCGAGTGCCCCCCACCGTGTC----------------------------------------------------------------------------------------------------------------------------------------------------------------------------------------------------------------------------------------------------------------------------------------------------------------------------------------------------------------------------------------------------------------------------------------------------------------------------------------------------------------------------------------------------------------------------------------------------------CATCTCATTGGTG---CCCTCGAGCTCCCAGCCCAGCCCCGGTCGCCTGCTCTGCTCCGTGATGGATTTCTACCCTGCCCACATCCAGGTGAGGTGGTTCCAGGGTGAGCAGGAGCTCTCAGAGCACGTGGTGGCCACTGACGTGGTCCCCAACGGGGACTGGACCTACCAGCTGCTGGTGCTGCTGGAAACCCCCCCCC-----------------------------------------------------------------------------------------------------------------
>Passeriformes_PREDICTED:_Serinus_canaria_XM_009100171.1/1-217
CCCAGTGCCCCCCAGCGTGTC----------------------------------------------------------------------------------------------------------------------------------------------------------------------------------------------------------------------------------------------------------------------------------------------------------------------------------------------------------------------------------------------------------------------------------------------------------------------------------------------------------------------------------------------------------------------------------------------------------CATCTCTCTGGTG---CCCTCGAGCTCCCAGCCCTGCCCTGGCCGCCTGCTCTGCTCTGTGATGGATTTCTACCCTGCCCCGATCCAGGTGAGGTGGTTCCAGGGCCAGCAGGAGTTCTCGGAGCACGTGGTGGCCACCGACGTGGTCCCCAATGGGGACTGGACCTACCAGCTGCTGGTGCTGCTGGAAACCGCCCCCC-----------------------------------------------------------------------------------------------------------------
>Passeriformes_PREDICTED:_Serinus_canaria_XM_009100973.1/1-216
CCAGCCGTTGTCCCATCTCTC-----------------------------------------------------------------------------------------------------------------------------------------------------------------------------------------------------------------------------------------------------------------------------------------------------------------------------------------------------------------------------------------------------------------------------------------------------------------------------------------------------------------------------------------------------------------------------------------------------------------CTGGTGCCCCCCTCGAGCTCCCAGCCCGGCCCCGGCCGCCTGCTCTGCTCCGTGATGGATTTCTACCCTGCCCCGATCCAGGTGAGGTGGTTCCAGGGCCAGCAGGAGCTCTCGGAGCACGTGGTGGCCACCGACGTGGTCCCCAACGGGGACTGGACCTACCAGCTGCTGGTGCTGCTGGAAACCCCGCCCC-----------------------------------------------------------------------------------------------------------------
>Passeriformes_PREDICTED:_Sturnus_vulgaris_XM_014893485.1/1-217
CAGAGTGCCCCCCAGTGTGTC----------------------------------------------------------------------------------------------------------------------------------------------------------------------------------------------------------------------------------------------------------------------------------------------------------------------------------------------------------------------------------------------------------------------------------------------------------------------------------------------------------------------------------------------------------------------------------------------------------CATCTCGCTGGTG---CCCTCGAGCTCCCAGCCTGGCCCCGGCCGCCTGCTCTGCTCTGTGACGGATTTCTACCCTGCCCACATCCAGGTGAGGTGGTTCCAGGGCCAGCAGGAGCTCTCAGGGCACATGGTGGCCACTGACCTGGTCCCCAATGGGGACTTGACCTACCAGCTCCTGGTGCTGCTGGAAACACCTCTGC-----------------------------------------------------------------------------------------------------------------
>Passeriformes_PREDICTED:_Taeniopygia_guttata_XM_002193356.2/1-217
--------------------------------------------------------------------------------------------------------------------------------------------------------------------------------------------------------------------------------------------------------------------------------------------------------------------------------------------------------------------------------------------------------------------------------------------------------------------------------------------------------------------------------------------------------------------------------------------------------------------------------------------------------------------------------------------------------------------------------------------------------------------------------------------------------------------------------------------------------------------------------------------------------------------------------------------------------
>Passeriformes_PREDICTED:_Taeniopygia_guttata_XM_002198130.2/1-217
--------------------------------------------------------------------------------------------------------------------------------------------------------------------------------------------------------------------------------------------------------------------------------------------------------------------------------------------------------------------------------------------------------------------------------------------------------------------------------------------------------------------------------------------------------------------------------------------------------------------------------------------------------------------------------------------------------------------------------------------------------------------------------------------------------------------------------------------------------------------------------------------------------------------------------------------------------
>Passeriformes_PREDICTED:_Taeniopygia_guttata_XM_002198161.2/1-211
CAGAGTGTCCCCCAGCGTGTC----------------------------------------------------------------------------------------------------------------------------------------------------------------------------------------------------------------------------------------------------------------------------------------------------------------------------------------------------------------------------------------------------------------------------------------------------------------------------------------------------------------------------------------------------------------------------------------------------------CATCTCGCTGGTG---CCCTCGAGCTCCCAGCCCGGCCCCGGCCGCCTGCTCTGCTCCGTGCTGGATTTCTACCCTGCCCCAATCCAGGTGAGGTGGTTCCAGGGCCAGCAGGAGCTCTC------TGTGGTGGCCACCGACATTTTCCCCAGCGGGGACTGGACCTACCAGCTCCTGGTGCTGCTGGAAACCCCAACCC-----------------------------------------------------------------------------------------------------------------
>Passeriformes_PREDICTED:_Taeniopygia_guttata_XM_012570525.1/1-211
--------------------------------------------------------------------------------------------------------------------------------------------------------------------------------------------------------------------------------------------------------------------------------------------------------------------------------------------------------------------------------------------------------------------------------------------------------------------------------------------------------------------------------------------------------------------------------------------------------------------------------------------------------------------------------------------------------------------------------------------------------------------------------------------------------------------------------------------------------------------------------------------------------------------------------------------------------
>Passeriformes_PREDICTED:_Taeniopygia_guttata_XM_012575084.1/1-211
--------------------------------------------------------------------------------------------------------------------------------------------------------------------------------------------------------------------------------------------------------------------------------------------------------------------------------------------------------------------------------------------------------------------------------------------------------------------------------------------------------------------------------------------------------------------------------------------------------------------------------------------------------------------------------------------------------------------------------------------------------------------------------------------------------------------------------------------------------------------------------------------------------------------------------------------------------
>Passeriformes_PREDICTED:_Taeniopygia_guttata_XM_012576249.1/1-217
CTGGGTGCCCCCCAGCGTCTC----------------------------------------------------------------------------------------------------------------------------------------------------------------------------------------------------------------------------------------------------------------------------------------------------------------------------------------------------------------------------------------------------------------------------------------------------------------------------------------------------------------------------------------------------------------------------------------------------------CATCTCGCTGGTG---CCCTCGAGCTCCCAGCCCGGCCCCGGCCGCCTGCTCTGCTCCGTGCTGGATTTCTACCCTGCCCCGATCCAGGTGAGGTGGTTCCAGGGCCAGCAGGAGCTCTCGGAGCACGTGGTGGCCACCGAGGTGGTCTCCAACGGGGACTGGAGCTACCAGCTGCTGGTGCTGCTGGAAACCCCCCCCCGGCGCGGGCTCACCTACAGCTGCCAGGTGGAGCA--------------CGGCAGCCTGGAGCACCCCCTGAGCCAGAGCTGGG------------------------------
>Passeriformes_PREDICTED:_Taeniopygia_guttata_XM_012576250.1/1-192
--------------------------------------------------------------------------------------------------------------------------------------------------------------------------------------------------------------------------------------------------------------------------------------------------------------------------------------------------------------------------------------------------------------------------------------------------------------------------------------------------------------------------------------------------------------------------------------------------------------------------------------------------------------------------------------------------------------------------------------------------------------------------------------------------------------------------------------------------------------------------------------------------------------------------------------------------------
>Passeriformes_PREDICTED:_Zonotrichia_albicollis_XM_014273818.1/1-220
CAGAGTGCCCCCCAGCGTGTC----------------------------------------------------------------------------------------------------------------------------------------------------------------------------------------------------------------------------------------------------------------------------------------------------------------------------------------------------------------------------------------------------------------------------------------------------------------------------------------------------------------------------------------------------------------------------------------------------------CATCTCGCTGGTGCCCCCCTCGAGCTCCCAGCCCGGCCCTGGCCGCCTGCTCTGCTCCGTGATGGATTTCTACCCTGCTGCCATCCAGGTGAGGTGGTTCCAGGGCGAGCAGGAGCTGTCGGAGCACGTGGTGGCCACCGACGTGGTCCCCAACGGGGACTGGACCTACCAGCTGCTGGTGCTGCTGGAAACGCCGCCCC-----------------------------------------------------------------------------------------------------------------
>Passeriformes_PREDICTED:_Zonotrichia_albicollis_XM_014275376.1/1-178
--------------------------------------------------------------------------------------------------------------------------------------------------------------------------------------------------------------------------------------------------------------------------------------------------------------------------------------------------------------------------------------------------------------------------------------------------------------------------------------------------------------------------------------------------------------------------------------------------------------------------------------------------------------------------------------------------------------------------------------------------------------------------------------------------------------------------------------------------------------------------------------------------------------------------------------------------------
>Passeriformes_Sylvia_melanocephala__GU390296.1/1-191
ATGCGGGGCTCTCGG--------------------------------------------------------------------------------------------------------------------------------------------------------------------------------------------------------------------------------------------------------------------------------------------------------------------------------------------------------------------------------------------------------------------------------------------------------------------------------------------------------------------------------------------------------------------------CCCCCCAGTGACACGCGCTTCGTTCCCAGGTCCTCTCACTTCATTCCCATTCCATTCCCAGTCT-----------------TTCTCAGTCCGCTCCCAGAC-CTTCATCCTCTCTCCCAGTGGTCTCCAGTTCAGTCCCATCTCTTTCAGTACCC-TCCCAGTTCCCCCCCGGTCCTTCTCAGTGTTACCCGA------------------GCCCTCCCCC--GACTCCCATTTTATCCGTATCTCAT-----------CCCAGTGTCTCC-------------------TTGCTCTCTCCCAG-----------------------------------------------
>Pelecaniformes_Ardea_alba__HM991022.1/1-130
GTGAGCGCGTGGCAGAACGTT-----------------------------------------------------------------------------TCCCT-GGGGG--CTGGGCACGGGCCAAGCCCC--C-GGGCTCGCAGGAGGGG-AGAGCGTGGCCGTGGCCGTGTCAGCCTCGGGCAGGGCCCC-GG-----GCGAGCAAAG--------------------------------------------------------------------------------------------CCCCTG-CATCCTTCC--------------------------------------------AT-GAGGACACAAGTCCCTCGC------------------------------------------------------------------------------------------------------------------------------------------------------------------------------------------------------------------------------------------------------------------------------------AC--CC------TCCCTGGGCA-----CACCCGGCGTGGGGA-CCACGGGGAC--------------------AGCCC-TGGGCCAGG--------------C--------TGGG-CGG-TCCCTGTGCTC----TCCCAG--CTCCTC-------------------CCCAGCGCACGC-------------------TCACTCTCCCC-------C------------------------------------------
>Pelecaniformes_Ardea_alba__HM991023.1/1-130
GTGAGCGCGTGGCAGAACATT-----------------------------------------------------------------------------TCCCT-GGGGG--CTGGGCACGGGCCAAGCCCC--C-GGGCTCGCAGGAGGGG-AGAGCGTGGCCGTGGCCGTGTCAGCCTCGGGCAGGGCCCC-GG-----GCGAGCAAAG--------------------------------------------------------------------------------------------CCCCTG-CGTCCTTCC--------------------------------------------AT-GAGGACACGAGTCCCTCGC------------------------------------------------------------------------------------------------------------------------------------------------------------------------------------------------------------------------------------------------------------------------------------AC--CC------TCCCTGGGCA-----CACCCGGCGTGGGGA-CCACAGGGAC--------------------AGCCC-TGGGCCAGG--------------C--------TGGG-CGG-TCCCTGTGCTC----TCCCAG--CTCCTC-------------------CCCAGCGCACGC-------------------TCACTCTCCCC-------C------------------------------------------
>Pelecaniformes_Ardea_alba__HM991046.1/1-130
GTGAGCGCGTGGCAGAACATC-----------------------------------------------------------------------------TCCCT-GGGGG--CTGGGCACGGGCCAAGCCCC--C-GGGCTCGCAGGAGGGG-AGAGCGTGGCCGTGGCCGTGTCAGCCTCGGGCAGGGCCCC-GG-----GCGAGCAAAG--------------------------------------------------------------------------------------------CCCCTG-CGTCCTTCC--------------------------------------------AT-GAGGACACGAGTCCCTCGC------------------------------------------------------------------------------------------------------------------------------------------------------------------------------------------------------------------------------------------------------------------------------------AC--CC------TCCCTGGGCA-----CACCCGGCGTGGGGA-CCACGGGGAC--------------------AGCCC-TGGGCCAGG--------------C--------TGGG-CGG-TCCCTGTGCTC----TCCCAG--CTCCTC-------------------CCCAGCGCACGC-------------------TCACTCTCCCC-------C------------------------------------------
>Pelecaniformes_Ardea_cinerea__HM991016.1/1-130
--------------------------------------------------------------------------------------------------------------------------------------------------------------------------------------------------------------------------------------------------------------------------------------------------------------------------------------------------------------------------------------------------------------------------------------------------------------------------------------------------------------------------------------------------------------------------------------------------------------------------------------------------------------------------------------------------------------------------------------------------------------------------------------------------------------------------------------------------------------------------------------------------------------------------------------------------------
>Pelecaniformes_Ardea_cinerea__HM991017.1/1-130
--------------------------------------------------------------------------------------------------------------------------------------------------------------------------------------------------------------------------------------------------------------------------------------------------------------------------------------------------------------------------------------------------------------------------------------------------------------------------------------------------------------------------------------------------------------------------------------------------------------------------------------------------------------------------------------------------------------------------------------------------------------------------------------------------------------------------------------------------------------------------------------------------------------------------------------------------------
>Pelecaniformes_Ardea_cinerea__KJ162457.1/1-217
GTGAGTGCGTGGCAGAACATT-----------------------------------------------------------------------------TCCCT-GGGGG--ACGGGCACGGCCCAAGCCCC--C-GGGCTCGCAGGAGGGG-AGAGCGTGGCCGTGGCCATGTCAGCCTCGGGCAGGGCCCC-GG-----GCGAGCAAAG--------------------------------------------------------------------------------------------CCCCTG-CGTCCTTCC--------------------------------------------AT-GAGGACACGAGTCCCTCGC------------------------------------------------------------------------------------------------------------------------------------------------------------------------------------------------------------------------------------------------------------------------------------AC--CC-------CCCTGGGCA-----CGCCCGGCGTGGGGA-CCACAGGGAC--------------------AGCCC-TGGGCCAGG--------------C--------TGGG-TGG-TCCCTGTGCTC----TCCCAG--CTCCTC-------------------CCCAGCGCACGC-------------------TCACTCTCCCC-------C------------------------------------------
>Pelecaniformes_Ardea_cinerea__KJ162458.1/1-217
GTGAGTGCGTGGCAGAACATT-----------------------------------------------------------------------------TCCCT-GGGGG--ACGGGCACGGCCCAAGCCCC--C-GGGCTCGCAGGAGGGG-AGAGCGTGGCCGTGGCCATGTCAGCCTCGGGCAGGGCCCC-GG-----GCGAGCAAAG--------------------------------------------------------------------------------------------CCCCTG-CGTCCTTCC--------------------------------------------AT-GAGGACACGAGTCCCTCGC------------------------------------------------------------------------------------------------------------------------------------------------------------------------------------------------------------------------------------------------------------------------------------AC--CC------TCCCTGGGCA-----CACCCGGCGTGGGGA-CCAAAGGGAC--------------------AGCCC-TGGGCCAGG--------------C--------TGGG-TGG-TCCCTGTGCTC----TCCCAG--CTCCTC-------------------CCCAGCACACAC-------------------TCACTCTCCCC-------C------------------------------------------
>Pelecaniformes_Ardeola_bacchus__HM991020.1/1-130
GTGAGTGCGTGGCAGAACATC-----------------------------------------------------------------------------TCCCT-GGGGG--ACGGGCACAGGCCAAGCCCC--C-GGGCTCGCAGGAGGGC-AGAGCGTGGCCGTGGCCGTGTCGGCCTTGGGCAGGGCCCC-GG-----GCGAGCAAAG--------------------------------------------------------------------------------------------CCCCTG-CGTCCTTCC--------------------------------------------AT-GAGGACACGAGTCCCTCGC------------------------------------------------------------------------------------------------------------------------------------------------------------------------------------------------------------------------------------------------------------------------------------AC--CC------TCCCTGGGCA-----CGCCCGGCATGGGGA-CCACAGGGAC--------------------AGCCC-TGGGCCAGG--------------C--------TGGG-TGG-TCCGTGTGCTC----TCCCAG--CTCCTC-------------------CCCAGCATGCGC-------------------TCACTCTCCCC-------C------------------------------------------
>Pelecaniformes_Ardeola_bacchus__HM991044.1/1-130
GTGAGTGCGTGGCAGAACATC-----------------------------------------------------------------------------TCCCT-GGGGG--ACGGGCACAGGCCAAGCCCC--C-GGGCTCGCAGGAGGGC-AGAGCGTGGCCGTGGCCGTGTCGGCCTTGGGCAGGGCCCC-GG-----GCGAGCAAAG--------------------------------------------------------------------------------------------CCCCTG-CGTCCTTCC--------------------------------------------AT-GAGGACACGAGTCCCTCGC------------------------------------------------------------------------------------------------------------------------------------------------------------------------------------------------------------------------------------------------------------------------------------AC--CC------TCCCTGGGCA-----CGCCCGGCATGGGGA-CCACAGGGAC--------------------AGCCC-TGGGCCAGG--------------C--------TGGG-TGG-TCCGTGTGCTC----TTCCAG--CTCCTC-------------------CCCAGCATGCGC-------------------TCACTCTCCCC-------C------------------------------------------
>Pelecaniformes_Bubulcus_ibis__HM991033.1/1-130
GTGAGCGCGTGGCAGAACATT-----------------------------------------------------------------------------TCCCT-GGGGG--ACGGGCACAGGCCAAGCCCC--C-GGGCCCGCAGGAGGGG-AGAGCGTGGCCGTGGCCGTGTCAGCCTCGGGCAGGGCCCC-GG-----GCGAGCAAAG--------------------------------------------------------------------------------------------CCCCTG-CGTCCTTCC--------------------------------------------AT-GAGGACACGAGTCCCTCGC------------------------------------------------------------------------------------------------------------------------------------------------------------------------------------------------------------------------------------------------------------------------------------AC--CC------TCCCTGGGCA-----CGCCCGGCGTGGGGA-CCACAGGGAC--------------------AGCCC-TGGGCCAGG--------------C--------TGGG-CGG-TCCCTGTGCTC----TCCCAG--CTCCTC-------------------CCCAGCGCACGC-------------------TCACTCTCCCC-------C------------------------------------------
>Pelecaniformes_Bubulcus_ibis__KJ162454.1/1-217
GTGAGCGCGTGGCAGAACATT-----------------------------------------------------------------------------TCCCT-GGGGG--ACGGGCACAGGCCAAGCCCC--C-GGGCTCGCAGGAGGGG-AGAGCGTGGCCGTGGCCGTGTCAGCCTCGGGCAGGGCCCC-GG-----GCGAGCAAAG--------------------------------------------------------------------------------------------CCCCTG-CGTCCTTCC--------------------------------------------AT-GAGGACACGAGTCCCTTGC------------------------------------------------------------------------------------------------------------------------------------------------------------------------------------------------------------------------------------------------------------------------------------AC--CC-------CCCTGGGCA-----CGCCCGGCGTGGGGA-CCACAGGGAC--------------------AGCCC-TGGGCCAGG--------------C--------TGGG-CGG-TCCCTGTGCTC----TCCCAG--CTCCTC-------------------CCCAGCGCACGC-------------------TCACTCTCCCC-------C------------------------------------------
>Pelecaniformes_Egretta_eulophotes__HM991028.1/1-130
GTGAGCGCGTGGCAGAACATT-----------------------------------------------------------------------------TCCCT-GGGGG--ACGGACACAGGCCAAGCCCC--C-GGGCTCGCAGGAGGGG-AGAGCGTGGCCGTGGCCGTGTCGGGCTCGGGCAGGGCCCC-GG-----GCGAGCAAAG--------------------------------------------------------------------------------------------CCCCTG-CGCCCTTCC--------------------------------------------AT-GAGGCCACGAGTCCCTCGC------------------------------------------------------------------------------------------------------------------------------------------------------------------------------------------------------------------------------------------------------------------------------------AC--CC------TCCCTGGGCA-----CGCCCGGCGTGGGGA-CCACAGGGAC--------------------AGCCC-TGGGCCAGG--------------C--------TGGG-CGG-TCCCGGTGCTC----TCCCAG--CTCCTC-------------------CCCAGCGCGCAC-------------------CTACTCTCCCC-------C------------------------------------------
>Pelecaniformes_Egretta_eulophotes__KC282841.1/1-217
GTGAGCGCGTGGCAGAACATT-----------------------------------------------------------------------------TCCCT-GGGGG--CCGGGCACAGGCCAAGCCCC--C-GGGCTCGCAGGAGGGG-AGAGCGTGGCCGTGGCCGTGTCGGGCTCGGACAGGGCCCC-GG-----GCGAGCAAAG--------------------------------------------------------------------------------------------CCCCTG-CGCCCTTCC--------------------------------------------AT-GAGGCCACGAGTCCCTCGC------------------------------------------------------------------------------------------------------------------------------------------------------------------------------------------------------------------------------------------------------------------------------------AC--CC------TCCCTGGGCA-----CGCCCGGCGTGGGGA-CCACAGGGAC--------------------AGCCC-TGGGCCAGG--------------C--------TGGG-CGG-TCCCGGTGCTC----TCCCAG--CTCCTC-------------------CCCAGCGCGCAC-------------------TCACTCTCCCC-------C------------------------------------------
>Pelecaniformes_Egretta_eulophotes__KC282842.1/1-217
GTGAGCGCACGGCAGAACATT-----------------------------------------------------------------------------TCCCT-GGGGG--ACGGGCACAGGCCAAGCCCC--C-GGGCTCGCAGGAGGGG-AGAGCGTGGCCGTGGCCGTGTCGGGCTCGGGCAGGGCCCC-GG-----GCGAGCAAAG--------------------------------------------------------------------------------------------CCCCTG-CGCCCTTCC--------------------------------------------AT-GAGGCCACGAGTCCCTCGC------------------------------------------------------------------------------------------------------------------------------------------------------------------------------------------------------------------------------------------------------------------------------------AC--CC------TCCCTGGGCA-----CGCCCGGCGTGGGGA-CCACAGGGAC--------------------AGCCC-TGGGCCAGG--------------C--------TGGG-CGG-TCCCGGTGCTC----TCCCAG--CTCCTC-------------------CCCAGCGCGCAC-------------------TCACTCTCCCC-------C------------------------------------------
>Pelecaniformes_Egretta_eulophotes__KC282843.1/1-217
GTGAGCGCGCGGCAGAACATT-----------------------------------------------------------------------------TCCCT-GGGGG--ACGGGCACAGGCCAAGCCCC--C-GGGCTCGCAGGAGGGG-AGAGCGTGGCCGTGGCCGTGTCGGGCTCGGGCAGGGCCCC-GG-----GCGAGCAAAG--------------------------------------------------------------------------------------------CCCCTG-CGCCCTTCC--------------------------------------------AT-GAGGCCACGAGTCCCTCAC------------------------------------------------------------------------------------------------------------------------------------------------------------------------------------------------------------------------------------------------------------------------------------AC--CC------TCCCTGGGCA-----CGCCTGGCGTGGGGA-CCACAGGGAC--------------------AGCCC-TGGGCCAGG--------------C--------TGGG-CGG-TCCCGGTGCTC----TCCCAG--CTCCTC-------------------CCCAGCGCGCGC-------------------TCACTCTCCCC-------C------------------------------------------
>Pelecaniformes_Egretta_eulophotes__KC282846.1/1-217
--------------------------------------------------------------------------------------------------------------------------------------------------------------------------------------------------------------------------------------------------------------------------------------------------------------------------------------------------------------------------------------------------------------------------------------------------------------------------------------------------------------------------------------------------------------------------------------------------------------------------------------------------------------------------------------------------------------------------------------------------------------------------------------------------------------------------------------------------------------------------------------------------------------------------------------------------------
>Pelecaniformes_Egretta_eulophotes__KC282850.1/1-217
--------------------------------------------------------------------------------------------------------------------------------------------------------------------------------------------------------------------------------------------------------------------------------------------------------------------------------------------------------------------------------------------------------------------------------------------------------------------------------------------------------------------------------------------------------------------------------------------------------------------------------------------------------------------------------------------------------------------------------------------------------------------------------------------------------------------------------------------------------------------------------------------------------------------------------------------------------
>Pelecaniformes_Egretta_eulophotes__KC282852.1/1-217
--------------------------------------------------------------------------------------------------------------------------------------------------------------------------------------------------------------------------------------------------------------------------------------------------------------------------------------------------------------------------------------------------------------------------------------------------------------------------------------------------------------------------------------------------------------------------------------------------------------------------------------------------------------------------------------------------------------------------------------------------------------------------------------------------------------------------------------------------------------------------------------------------------------------------------------------------------
>Pelecaniformes_Egretta_eulophotes__KC282853.1/1-217
--------------------------------------------------------------------------------------------------------------------------------------------------------------------------------------------------------------------------------------------------------------------------------------------------------------------------------------------------------------------------------------------------------------------------------------------------------------------------------------------------------------------------------------------------------------------------------------------------------------------------------------------------------------------------------------------------------------------------------------------------------------------------------------------------------------------------------------------------------------------------------------------------------------------------------------------------------
>Pelecaniformes_Egretta_eulophotes__KC282858.1/1-199
GTGAGCGCGTGGCAGAACATT-----------------------------------------------------------------------------TCCCT-GGGGG--CCGGGCACAGGCCAAGCCCC--C-GGGCTCGCAGGAGGGG-AGAGCGTGGCCGTGGCCGTGTCGGGCTCGGGCAGGGCCCC-GG-----GCGAGCAAAG--------------------------------------------------------------------------------------------CCCCTG-CGCCCTTCC--------------------------------------------AT-GAGGCCACGAGTCCCTCGC------------------------------------------------------------------------------------------------------------------------------------------------------------------------------------------------------------------------------------------------------------------------------------AC--CC------TCCCTGGGCA-----CGCCCGGCGTGGGGA-CCACAGGGAC--------------------AGCCC-TGGGCCAGG--------------C--------TGGG-CGG-TCCCGGTGCTC----TCCCAG--CTCCTC-------------------CCCAGCGCGCAC-------------------TCACTCTCCCC-------C------------------------------------------
>Pelecaniformes_Egretta_eulophotes__KC282867.1/1-199
GTGAGCGCGTGGCAGAACATT-----------------------------------------------------------------------------TCCCT-GGGGG--ACGGGCACAGGCCAAGCCCC--C-GGGCTCGCAGGAGGGG-AGAGCGTGGCCGTGGCCGTGTCGGGCTCGGGCAGGGCCCC-GG-----GCGAGCAAAG--------------------------------------------------------------------------------------------CCCCTG-CGCCCTTCC--------------------------------------------AT-GAGGCCACGAGTCCCTCAC------------------------------------------------------------------------------------------------------------------------------------------------------------------------------------------------------------------------------------------------------------------------------------AC--CC------TCCCTGGGCA-----CGCCTGGCGTGGGGA-CCACAGGGAC--------------------AGCCC-TGGGCCAGG--------------C--------TGGG-CGG-TCCCGGTGCTC----TCCCAG--CTCCTC-------------------CCCAGCGCGCGC-------------------TCACTCTCCCC-------C------------------------------------------
>Pelecaniformes_Egretta_eulophotes__KC282870.1/1-199
GTGAGCGCGTGGCAGAACATT-----------------------------------------------------------------------------TCCCT-GGGGG--ACGGGCACAGGCCAAGCCCC--C-GGGCTCGCAGGAGGGG-AGAGCGTGGCCGTGGCCGTGTCGGGCTCGGGCAGGGCCCC-GG-----GCGAGCAAAG--------------------------------------------------------------------------------------------CCCCTG-CGCCCTTCC--------------------------------------------AT-GAGGCCACGAGTCCCTCAC------------------------------------------------------------------------------------------------------------------------------------------------------------------------------------------------------------------------------------------------------------------------------------AC--CC------TCCCTGGGCA-----CGCCTGGCGTGGGGA-CCACAGGGAC--------------------AGCCC-TGGGCCAGG--------------C--------TGGG-CGG-TCCCGGTGCTC----TCCCAG--CTCCTC-------------------CCCAGCGCGCGC-------------------TCACTCTCCCC-------C------------------------------------------
>Pelecaniformes_Egretta_eulophotes__KC282875.1/1-199
GTGAGCGCGTGGCAGAACATT-----------------------------------------------------------------------------TCCCT-GGGGG--CCGGGCACAGGCCAAGCCCC--C-ACGCTCGCAGGAGGGG-AGAGCGTGGCCGTGGCCGTGTCGGGCTCGGGCAGGGCCCC-GG-----GCGAGCAAAG--------------------------------------------------------------------------------------------CCCCTG-CGCCCTTCC--------------------------------------------AT-GAGGCCACGAGTCCCTCGC------------------------------------------------------------------------------------------------------------------------------------------------------------------------------------------------------------------------------------------------------------------------------------AC--CC------TCCCTGGGCA-----CGCCCGGCGTGGGGA-CCACAGGGAC--------------------AGCCC-TGGGCCAGG--------------C--------TGGG-CGG-TCCCGGTGCTC----TCCCAG--CTCCTC-------------------CCCAGCGCGCAC-------------------CCACTCTCCCC-------C------------------------------------------
>Pelecaniformes_Egretta_sacra__HM991037.1/1-130
GTGAGCGTGCGGCAGAACATT-----------------------------------------------------------------------------TCCCT-GGGGG--ACGGGCACAGGCCAAGCCCC--C-GGGCTCGCAGGAGGGG-AGAGCGTGGCCGTGGCCGTGTCGGGCTCGGGCAGGGCCCC-GG-----GCGAGCAAAG--------------------------------------------------------------------------------------------CCCCTG-CGCCCTTCC--------------------------------------------AT-GAGGCCACGAGTCCCTCGC------------------------------------------------------------------------------------------------------------------------------------------------------------------------------------------------------------------------------------------------------------------------------------AC--CC------TCCCTGGGCA-----CGCCTGGCGTGGGGA-CCGCAGGGAC--------------------AGCCC-TGGGCCAGG--------------C--------TGGG-CGG-TCCCGGTGCTC----TCCCAG--TTCCTC-------------------CCCAGCGCGCGC-------------------TCACTCTCCCC-------C------------------------------------------
>Pelecaniformes_Egretta_sacra__HM991038.1/1-130
GTGAGCGCGTGGCAGAACATT-----------------------------------------------------------------------------TCCCT-GGGGG--ACGGGCACAGGCCAAGCCCC--C-GGGCTCGCAGGAGGGG-AGAGCGTGGCCGTGGCCGTGTCGGGCTCGGGCAGGGCCCC-GG-----GCGAGCAAAG--------------------------------------------------------------------------------------------CCCCTG-CGCCCTTCC--------------------------------------------AT-GAGGCCACGAGTCCCTCGC------------------------------------------------------------------------------------------------------------------------------------------------------------------------------------------------------------------------------------------------------------------------------------AC--CC------TCCCTGGGCA-----CGCCCGGCGTGGGGA-CCGCAGGGAC--------------------AGCCC-TGGGCCAGG--------------C--------TGGG-CGG-TCCCGGTGCTC----TCCCAG--TTCCTC-------------------CCCAGCGCGCGC-------------------TCACTCTCCCC-------C------------------------------------------
>Pelecaniformes_Egretta_sacra__HM991058.1/1-130
GTGAGCGCGTGGCAGAACATT-----------------------------------------------------------------------------TCCCT-GGGGG--ACGGGCACAGGCCAAGCCCC--C-GGGCTCGCAGGAGGGG-AGAGCGTGGCCGTGGCCGTGTCGGGCTCGGGCAGGGCCCC-GG-----GCGAGCAAAG--------------------------------------------------------------------------------------------CCCCTG-CGCCCTTCC--------------------------------------------AT-GAGGCCACGAGTCCCTCGC------------------------------------------------------------------------------------------------------------------------------------------------------------------------------------------------------------------------------------------------------------------------------------AC--CC------TCCCTGGGCA-----CGCCTGGCGTGGGGA-CCGCAGGGAC--------------------AGCCC-TGGGCCAGG--------------C--------TGGG-CGG-TCCCGGTGCTC----TCCCAG--CTCCTC-------------------CCCAGCGCGCGC-------------------TCACTCTCCCC-------C------------------------------------------
>Pelecaniformes_Egretta_sacra__JF340055.1/1-130
GTGTGCGCGTGGCAGAACATT-----------------------------------------------------------------------------TCCCT-GGGGG--ACGGGCACAGGCCAAGCCCC--C-GGGCTCGCAGGAGGGG-AGAGCGTGGCCGTGGCCGTGTCGGGCTCGGGCAGGGCCCC-GG-----GCGAGCAAAG--------------------------------------------------------------------------------------------CCCCTG-CGCCCTTCC--------------------------------------------AT-GAGGCCACGAGTCCCTCGC------------------------------------------------------------------------------------------------------------------------------------------------------------------------------------------------------------------------------------------------------------------------------------AC--CC------TCCCTGGGCA-----CGCCCGGCGTGGGGA-CCACAGGGAC--------------------AGCCC-TGGGCCAGG--------------C--------TGGG-CGG-TCCCGGTGCTC----TCCCAG--CTCCTC-------------------CCCAGCGCGCGC-------------------TCACTCTCCCC-------C------------------------------------------
>Pelecaniformes_Egretta_sacra__JF340056.1/1-130
GTGAGCGTGCGGCAGAACATT-----------------------------------------------------------------------------TCCCT-GGGGG--ACGGGCACAGGCCAAGCCCC--C-GGGCTCGCAGGAGGGG-AGAGCGTGGCCGTGGCCGTGTCGGGCTCGGGCAGGGCCCC-GG-----GCGAGCAAAG--------------------------------------------------------------------------------------------CCCCTG-CGCCCTTCC--------------------------------------------AT-GAGGCCACGAGTCCCTCGC------------------------------------------------------------------------------------------------------------------------------------------------------------------------------------------------------------------------------------------------------------------------------------AC--CC------TCCCTGGGCA-----CGCCCGGCGTGGGGA-CCACAGGGAC--------------------AGCCC-TGGGCCAGG--------------C--------TGGG-CGG-TCCCGGTGCTC----TCCCAG--CTCCTC-------------------CCCAGGGCGCGC-------------------TCACTCTCCCC-------C------------------------------------------
>Pelecaniformes_Egretta_sacra__JF340057.1/1-130
GTGAGCGCGTGGCAGAACATT-----------------------------------------------------------------------------TCCCT-GGGGG--ACGGGCACAGGCCAAGCCCC--C-GGGCTCGCAGGAGGGG-AGAGCGTGGCCGTGGCCGTGTCGGGCTCGGGCAGGGCCCC-GG-----GCGAGCAAAG--------------------------------------------------------------------------------------------CCCCTG-CGCCCTTCC--------------------------------------------AT-GAGGCCACGAGTCCCTCGC------------------------------------------------------------------------------------------------------------------------------------------------------------------------------------------------------------------------------------------------------------------------------------AC--CC------TCCCTGGGCA-----CGCCCGGCGTGGGGA-CCGCAGGGAC--------------------AGCCC-TGGGCCAGG--------------C--------TGGG-CGG-TCCCGGTGCTC----TCCCAG--TTCCTC-------------------CCCAGCGCGCGC-------------------TCACTCTCCCC-------C------------------------------------------
>Pelecaniformes_Egretta_sacra__JF340058.1/1-130
GTGAGCGTGCGGCAGAACATT-----------------------------------------------------------------------------TCCCT-GGGGG--ACGGGCACAGGCCAAGCCCC--C-GGGCTCGCAGGAGGGG-AGAGCGTGGCCGTGGCCGTGTCGGGCTCGGGCAGGGCCCC-GG-----GCGAGCAAAG--------------------------------------------------------------------------------------------CCCCTG-CGCCCTTCC--------------------------------------------AT-GAGGCCACGAGTCCCTCAC------------------------------------------------------------------------------------------------------------------------------------------------------------------------------------------------------------------------------------------------------------------------------------AC--CC------TCCCTGGGCA-----CGCCTGGCGTGGGGA-CCACAGGGAC--------------------AGCCC-TGGGCCAGG--------------C--------TGGG-CGG-TCCCGGTGCTC----TCCCAG--CTCCTC-------------------CCCAGCGCGCGC-------------------TCACTCTCCCC-------C------------------------------------------
>Pelecaniformes_Gorsachius_magnificus__HM991024.1/1-130
GTGAGCGCGTGGCAGAACATT-----------------------------------------------------------------------------TCCCT-GGGGG--ATGGGCACAGGCCAAGCCTC--C-GGGCTCGCGGGAGGGG-AGAG------CGTGGCCGTGTCGGCCTCGGGCAGGGCCCC-GG-----GCGAGCAAAG--------------------------------------------------------------------------------------------CCCCTG-CGTCCTTCC--------------------------------------------AT-GAGGACACGAGTCCCTCAC------------------------------------------------------------------------------------------------------------------------------------------------------------------------------------------------------------------------------------------------------------------------------------AC--CC------TCCCTGGGCA-----CGCCTGGCGTGGGCA-CCACAGGGAC--------------------AGCCC-TGGGCCAGG--------------C--------TGGG-GGG-TCCCTGTGCTC----TCCCAG--CTCCTC-------------------CCCAGCATGCGC-------------------TCACTCTCCCC-------C------------------------------------------
>Pelecaniformes_Gorsachius_magnificus__HM991025.1/1-130
GTGAGCGCGTGGCAGAACATT-----------------------------------------------------------------------------TCCCT-GGGGG--ATGGGCACAGGCCAAGCCTC--C-GGGCTCGCAGGAGGGG-AGAG------CGTGGCCGTGTCGGCCTCGGGCAGGGCCCC-GG-----GCGAGCAAAG--------------------------------------------------------------------------------------------CCCCTG-CGTCCTTCC--------------------------------------------AT-GAGGACACGAGTCCCTCAC------------------------------------------------------------------------------------------------------------------------------------------------------------------------------------------------------------------------------------------------------------------------------------AC--CC------TCCCTGGGCA-----CGCCTGGCGTGGGCA-CCACAGGGAC--------------------AGCCC-TGGGCCAGG--------------C--------TGGG-GGG-TCCCTGTGCTC----TCCCAG--CTCCTC-------------------CCCAGCACGCGC-------------------TCACTCACCCC-------C------------------------------------------
>Pelecaniformes_Gorsachius_magnificus__HM991048.1/1-130
GTGAGCGCGTGGCAGAACATT-----------------------------------------------------------------------------TCCCT-GGGGG--ATGGGCACAGGCCAAGCCTC--C-GGGCTCGCGGGAGGGG-AGAG------CGTGGCCGTGTCGGCCTCGGGCAGGGCCCC-GG-----GCGAGCAAAG--------------------------------------------------------------------------------------------CCCCTG-CGTCCTTCC--------------------------------------------AT-GAGGACACGAGTCCCTCAC------------------------------------------------------------------------------------------------------------------------------------------------------------------------------------------------------------------------------------------------------------------------------------AC--CC------TCCCTGGGCA-----CGCCTGGCGTGGGCA-CCACAGGGAC--------------------AGCCC-TGGGCCAGG--------------C--------TGGG-GGG-TCCCTGTGCTC----TCCCAG--CTCCTC-------------------CCCAGCACGCGC-------------------TCACTCTCCCC-------C------------------------------------------
>Pelecaniformes_Ixobrychus_flavicollis__HM991026.1/1-130
GTGAGCGCGTGGCAGAACATT-----------------------------------------------------------------------------TCCCT-GGGGG--ATGGGCACAGGCCAAGCCCG--G-GCTCTCGCAGGAGGGG-AGAGCGTGGCTGTGGCCGTGTCGGCCTCGGGCAGGGCCCC-GG-----GCGAGCAAAG--------------------------------------------------------------------------------------------CCCCTG-CGTCCTTCC--------------------------------------------AT-GAGGACACGAGTCCCTCGC------------------------------------------------------------------------------------------------------------------------------------------------------------------------------------------------------------------------------------------------------------------------------------AC--CC------TCCCTGGGCA-----CGCCCGGCGTGGGCA-CCACAGGGAC--------------------AGCCC-TGGGCCAGG--------------C--------TGGG-GGG-TCCCTGTGCTC----TCCCAG--CTCCTC-------------------CCCAGCACGCGC-------------------TCACTCTCCCC-------C------------------------------------------
>Pelecaniformes_Ixobrychus_flavicollis__HM991050.1/1-130
GTGAGCGCGTGGCAGAACATT-----------------------------------------------------------------------------TCCCT-GGGGG--ATGGGCACAGGCCAAGCCCG--G-GCTCTCGCAGGAGGGG-AGAGCGTGGCTGTGGCCGTGTCGGCCTCGGGCAGGGCCCC-GG-----GCGAGCAAAG--------------------------------------------------------------------------------------------CCCCTG-CGTCCTTCC--------------------------------------------AT-GAGGACGCGAGTCCCTCGC------------------------------------------------------------------------------------------------------------------------------------------------------------------------------------------------------------------------------------------------------------------------------------AC--CC------TCCCTGGGCA-----CGCCCGGCGTGGGCA-CCACAGGGAC--------------------AGCCC-TGGGCCAGG--------------C--------TGGG-GGG-TCCCTGTGCTC----TCCCAG--CTCCTC-------------------CCCAGCACGCGC-------------------TCACTCTCCCC-------C------------------------------------------
>Pelecaniformes_Ixobrychus_flavicollis__HM991051.1/1-130
GTGAGCGCGTGGCAGAACATT-----------------------------------------------------------------------------TCCCT-GGGGG--ATGGGCACAGGCCAAGCCCG--G-GCTCTCGCAGGAGGGG-AGAGCGTGGCTGTGGCCGTGTCGGCCTCGGGCAGGGCCCC-GG-----GCGAGCAAAG--------------------------------------------------------------------------------------------CCCCTG-CGTCCTTCC--------------------------------------------AT-GAGGACACGAGTCCCTCGC------------------------------------------------------------------------------------------------------------------------------------------------------------------------------------------------------------------------------------------------------------------------------------AC--CC------TCCCTGGGCA-----CGCCCGGCGTGGGCA-CCACAGGGAC--------------------AGCCC-TGGGCCAGG--------------C--------TGGG-GGG-TCCCTGTGCTC----TCCCAG--CTCCTC-------------------CCCAGCACGCGC-------------------TCACTCTCCCC-------C------------------------------------------
>Pelecaniformes_Nipponia_nippon__AB872442.1/1-217
GTGAGTGCGTGGCAGAACATT--------------------------------------------------------------------------------TCCCTGGGGGATGGGCACAAGCCAAGCCCCCGG------------------------------------------------------------------------------------------------------------------------------------------------------------------------------------------------------------------------------------------------------------------------------------------------------------------------------------------------------------------------------------------------------------------------------------------------------------------------------------------------------------------------------------------------------------------------------------------------------------------------------------------------------------------------------------------------------------------------------------------------------------------------------------------------------------------
>Pelecaniformes_Nipponia_nippon__AB872444.1/1-217
--------------------------------------------------------------------------------------------------------------------------------------------------------------------------------------------------------------------------------------------------------------------------------------------------------------------------------------------------------------------------------------------------------------------------------------------------------------------------------------------------------------------------------------------------------------------------------------------------------------------------------------------------------------------------------------------------------------------------------------------------------------------------------------------------------------------------------------------------------------------------------------------------------------------------------------------------------
>Pelecaniformes_Nipponia_nippon__KP182416.1/1-217
--------------------------------------------------------------------------------------------------------------------------------------------------------------------------------------------------------------------------------------------------------------------------------------------------------------------------------------------------------------------------------------------------------------------------------------------------------------------------------------------------------------------------------------------------------------------------------------------------------------------------------------------------------------------------------------------------------------------------------------------------------------------------------------------------------------------------------------------------------------------------------------------------------------------------------------------------------
>Pelecaniformes_Nycticorax_nycticorax__HM991039.1/1-130
GTGAGCGCGTGGCAGAACGTT-----------------------------------------------------------------------------TCCCT-GGGGG--ACGGGCACAGGCCAAGCCCC--C-GGGCTCGCAGGAGGGG-AGAGCGTGGCCGTGGCCGTGTCAGCCTCGGGCAGGGCCCC-GG-----GCGAGCAAAG--------------------------------------------------------------------------------------------CCCCTG-CGTCCTTCC--------------------------------------------AT-GAGGACACGAGTCCCCCGC------------------------------------------------------------------------------------------------------------------------------------------------------------------------------------------------------------------------------------------------------------------------------------AC--CC------TCCCAGGGCA-----CACCCGGCGTGGGGA-CCACAGGGAC--------------------AGCCC-TGGGCCAGG--------------C--------TGGG-CGG-TCCCTGTGCTC----TCCCAG--CTCCTC-------------------CCCAGCGCGCAC-------------------TCACTCTCCCC-------C------------------------------------------
>Pelecaniformes_Nycticorax_nycticorax__HM991060.1/1-130
GTGAGCGCGTGGCAGAACATT-----------------------------------------------------------------------------TCCCT-GGGGG--ACGGGCACAGGCCAAGCCCC--C-GGGCTCGCAGGAGGGG-AGAGCGTGGCCGTGGCCGTGTCAGCCTCGGGCAGGGCCCC-GG-----GCGAGCAAAG--------------------------------------------------------------------------------------------CCCCTG-CGTCCTTCC--------------------------------------------AT-GAGGACACGAGTCCCCCGC------------------------------------------------------------------------------------------------------------------------------------------------------------------------------------------------------------------------------------------------------------------------------------AC--CC------TCCCAGGGCA-----CACCCGGCGTGGGGA-CCACAGGGAC--------------------AGCCC-TGGGCCAGG--------------C--------TGGG-CGG-TCCCTGTGCTC----TCCCAG--CTCCTC-------------------CCCAGCGCGCAC-------------------TCACTCTCCCC-------C------------------------------------------
>Pelecaniformes_PREDICTED:_Egretta_garzetta_XM_009647145.1/1-217
--------------------------------------------------------------------------------------------------------------------------------------------------------------------------------------------------------------------------------------------------------------------------------------------------------------------------------------------------------------------------------------------------------------------------------------------------------------------------------------------------------------------------------------------------------------------------------------------------------------------------------------------------------------------------------------------------------------------------------------------------------------------------------------------------------------------------------------------------------------------------------------------------------------------------------------------------------
>Phoenicopteriformes_Phoenicoparrus_andinus__KU053982.1/1-212
TTGAGTGCGCGGCAGAACATT-----------------------------------------------------------------------------T-------------------------------------------------------------------------------------------------------------------------------------------------------------------------------------------------------------------------------------------------------------------------------------------------------------------------------------------------------------------------------------------------------------------------------------------------------------------------------------------------------------------------------------------------------------------------------------------------------------------------------------------------------------CC-CGGGCCGGG--------------C--------TGGG-TGG-CCCCTGTGCTC----TCCCAG--CACCTT-------------------CCCAGCTCTCTC-------------------TCACTCTCCCC-------C------------------------------------------
>Phoenicopteriformes_Phoenicoparrus_andinus__KU053983.1/1-212
TTGAGCGCGCGGCAGAACATT-----------------------------------------------------------------------------TCCCC-GGGGG--ATGGGCACAAGCCAAGCCCC--T-GGGCTCGCAGGAGGGG-AGAGCATGGCCGTGCCGGTGCCGTGCTTGGGCAGGGCCCC-GA-----GC----AAAG--------------------------------------------------------------------------------------------CCCCTG-CGCCCTTCC--------------------------------------------AT-GAGGACGCGGGTCCCTTGC-----------------------------------------------------------------------------------------------------------------------------------------------------------------------------------------------------------------------------------------------------------------------------------AAC--CC------TCCCTGGGCA-----CATCCTGGGTGGGGC-CCACAGGGAC--------------------AGCCC-CGGGCCGGG--------------C--------TGGG-TGG-CCCCTGTGCTG----TCCCAG--TGTCTT-------------------CCCAGCTCTCTC-------------------TCATTCTCCCC-------C------------------------------------------
>Phoenicopteriformes_Phoenicoparrus_andinus__KU053984.1/1-212
TTGAGCGCGCGGCAGAACATT-----------------------------------------------------------------------------TCCCC-GGGGG--ATGGGCACAAGCCGAGCCCC--C-GGGCTCGCAGGAGGGG-AGAGCGTGGCTGTGCCGGTGCCGTGCTTGGGCAGGGCCCC-GA-----GC----AAAG--------------------------------------------------------------------------------------------CCCCTG-CGCCCTTCC--------------------------------------------AT-GAGGACGCGGGTCCCTTGT-----------------------------------------------------------------------------------------------------------------------------------------------------------------------------------------------------------------------------------------------------------------------------------AAC--CC------TCCCTGGGCA-----CATCCTGGGTGGGGA-CCACAGGGAC--------------------AGCCC-CGGGCTGGG--------------C--------TGGG-TGG-CCCCTGTGCTC----TCCCAG--TGTCTT-------------------CCCAGCTCTCTC-------------------TCATTCTCCCC-------C------------------------------------------
>Phoenicopteriformes_Phoenicoparrus_andinus__KU053985.1/1-212
TTGAGCGCGCGGCAGAACATT-----------------------------------------------------------------------------TCCCC-GGGGG--ATGGGCACAAGCCGAGCCCC--G-GGGCTCGCAGGAGGGG-AGAGCGTGGCCATGCCGGTGCCGTGCTTGGGCAGGGCCCC-GA-----GC----AAAG--------------------------------------------------------------------------------------------CCCCTG-CGCCCTTCC--------------------------------------------AT-GAGGATGCGGGTCCCTTGC-----------------------------------------------------------------------------------------------------------------------------------------------------------------------------------------------------------------------------------------------------------------------------------AAC--CC------TCCCTGGGCA-----CATCCTGGGTGGGGC-CCACAGGGAC--------------------AGCCC-TGGGCTGGG--------------C--------TGGG-TGG-CCCCTGTGCTC----TCCCAG--CGCCTT-------------------CCCAGTTCTCTC-------------------TCACTCTCCCC-------C------------------------------------------
>Phoenicopteriformes_Phoenicoparrus_jamesi__KU053978.1/1-212
TTGAGCATGCAGCAGAACATT-----------------------------------------------------------------------------TCCCC-GGGGG--ACGGGCACAAGCCGAGCCCC--C-GGGCTCGCAGGAGGGG-AGAGCGTGGCCGTGCCGGTGCCGTGCTTGGGCAGGGCCCC-GA-----GC----AAAG--------------------------------------------------------------------------------------------CCCCTG-CGCCCTTCC--------------------------------------------AT-GAGGATGCGGGTCCCTTGC-----------------------------------------------------------------------------------------------------------------------------------------------------------------------------------------------------------------------------------------------------------------------------------AAC--CC------TCCCTGGGCA-----CATCCTGCGTGGGGA-CCGCAGGGAC--------------------AGCCC-CGGGCCGGG--------------C--------TGGG-TGG-CCCCTGTGCTC----TCCCAG--CGCCTT-------------------CCCAGCTCTCTC-------------------TCACTCTCCCC-------C------------------------------------------
>Phoenicopteriformes_Phoenicoparrus_jamesi__KU053979.1/1-212
TTGAGCATGCAGCAGAACATT-----------------------------------------------------------------------------TCCCC-GGGGG--ATGGGCACAAGCCAAGCCCC--C-GGGCTCACAGGAGGGG-AGAGCGTGGCCGTGCCGGTGCCGTGCTTGGGCAGGGCCCC-GA-----GC----AAAG--------------------------------------------------------------------------------------------CCCCTG-CGCCCTTCC--------------------------------------------AT-GAGGACGCGGGTCCCTTGC-----------------------------------------------------------------------------------------------------------------------------------------------------------------------------------------------------------------------------------------------------------------------------------AAC--CC------TCCCTGGGCA-----CATCCTGGGTGGGGA-CCACAGGGAC--------------------AGCCC-CGGGCTGGG--------------C--------TGGGTTGG-CTCCTGTGTTC----TCCCAG--CGCCTT-------------------CCCAGCTCTCTC-------------------TCACTCTCCCC-------C------------------------------------------
>Phoenicopteriformes_Phoenicoparrus_jamesi__KU053980.1/1-212
TTGAGCGCGCGGCAGAACATT-----------------------------------------------------------------------------TCCCCGGGGGG--ATGGGCACAAGCCGAGCCCC--G-GGGCTCGCAGGAGGGG-AGAGCGTGGCCGTGCCGGTGCCGTGCTCGGGCAGGGCCTC-GA-----GC----AAAG--------------------------------------------------------------------------------------------CCCCTG-CGCCCTCCC--------------------------------------------AT-GAGGACGCGGGTCCCTTGC-----------------------------------------------------------------------------------------------------------------------------------------------------------------------------------------------------------------------------------------------------------------------------------AAC--CC------TCCCTGGGCA-----CATCCTGGGTGGGGA-CCACAGGGAC--------------------AGCCC-TGGGCCGGG--------------C--------TGGG-TGG-CCCCTGTGCTC----TCCCAG--CGCCTT-------------------CCCAGCTCTCTC-------------------TCACTCTCCCC-------C------------------------------------------
>Phoenicopteriformes_Phoenicoparrus_jamesi__KU053981.1/1-212
TTGAGCGCGTGGCAGAACATT-----------------------------------------------------------------------------TCCCC-GGCGG--ACGGGCACAAGCCGAGCCCC--C-GGGCTCGCAGGAGGGG-AGAGCGTGGCCGTGCCGGTGCCGTGCTTGGGCAGGGTCCT-GA-----GC----AAAG--------------------------------------------------------------------------------------------CCCCTG-TGCCCTCCC--------------------------------------------AC-GAGGACGTGGGTCCCTTGC-----------------------------------------------------------------------------------------------------------------------------------------------------------------------------------------------------------------------------------------------------------------------------------AAC--CC------TCCCTGGGCA-----CATCCTGGGTGGGGA-CCACAGGGAC--------------------AGCCC-TGGGCTGGG--------------C--------TGGG-TGG-CCCCTGTGCTC----TCCCAG--CGCCTT-------------------CCCAGTTCTCTC-------------------TCACTCTCCCC-------C------------------------------------------
>Phoenicopteriformes_Phoenicoparrus_minor__KU053975.1/1-212
TTGAGCGCGCGGCAGAACATT-----------------------------------------------------------------------------TCCCC-GGGGG--ACGGGCACAAGCCGAGCCCC--T-GGGCTCGCAGGAGGGG-AGAGCGTGGCCGTGCCGGTGCCCTGCTTGGGCAGGGCCCC-GA-----GC----AAAG--------------------------------------------------------------------------------------------CCCCTG-TGCCCTTCC--------------------------------------------AT-GAGGACGTGGGTCCCTTGC-----------------------------------------------------------------------------------------------------------------------------------------------------------------------------------------------------------------------------------------------------------------------------------AAC--CC------TCCCTGGGCA-----CATCCTGGGTGGGGA-CCACAGGGAC--------------------AGCCC-CGGGCCGGG--------------C--------TGGG-TGG-CCCCTGTGCTC----TCCCAG--CGCCTT-------------------CCCAGCTCTCTC-------------------TCACTCTCCCC-------C------------------------------------------
>Phoenicopteriformes_Phoenicoparrus_minor__KU053977.1/1-212
TTGAGCGCGCGGCAGAACATT-----------------------------------------------------------------------------TCCCC-GGGGG--ATGGGCACAAGCCGAGCCCC--T-GGGCTCGCAGGAGGGG-AGAGCGTGGCCGTGCCGGTGCCGTGCTCGGGCAGGGCCCC-GA-----GC----AAAG--------------------------------------------------------------------------------------------CCCCTG-CGCCCTTCC--------------------------------------------AT-GAGGACGCGGGTCCCTTGC-----------------------------------------------------------------------------------------------------------------------------------------------------------------------------------------------------------------------------------------------------------------------------------AAC--CC------TCCCTGGGCA-----CATCCTGGGCGGGGC-CCACAGGGAC--------------------AGCCC-TGGGCTGGG--------------C--------TGGG-TGG-CCCCTGTGCTC----TCCCAG--CGCCTT-------------------CCCAGCTCTCTC-------------------TCACTCTCCCC-------C------------------------------------------
>Phoenicopteriformes_Phoenicopterus_chilensis__KU053971.1/1-212
TTGAGCATGCAGCAGAACATT-----------------------------------------------------------------------------TCCCC-GGGGG--ACGGGCACAAGCCGAGCCCC--C-GGGCTCGCAGGAGGGG-AGAGCGTGGCCGTGCCGGTGCCGTGCTTGGGCAGGGCCCT-GA-----GC----AAAG--------------------------------------------------------------------------------------------CCCCTG-CGCCCTTCC--------------------------------------------AT-GAGGACGCGGGTCCCTTGC-----------------------------------------------------------------------------------------------------------------------------------------------------------------------------------------------------------------------------------------------------------------------------------AAC--CC------TCCCTGGGCA-----CATCCTGGGTGGGGA-CCACAGACAC--------------------AGCCC-TGGGCTGGG--------------C--------TGGG-TGG-CCCCTGTGCTC----TCCCAG--CGCCTT-------------------CCCAGCTCTCTC-------------------TCACTCTCCCC-------C------------------------------------------
>Phoenicopteriformes_Phoenicopterus_chilensis__KU053972.1/1-212
TTGAGCGCGCGGCAGAACATT-----------------------------------------------------------------------------TCCCC-GGGGG--ATGGGCACAAGCCAAGCCCC--G-GGGCTCGCAGGAGGGG-AGACCGTGGCCGTGCCGGTGCCGTGCTTGGGCAGGGCCCC-GA-----GC----AAAG--------------------------------------------------------------------------------------------CCCCTG-CGCCCTTCC--------------------------------------------AT-GAGGACGCGGGTCCCTTGC-----------------------------------------------------------------------------------------------------------------------------------------------------------------------------------------------------------------------------------------------------------------------------------AAC--CC------TCCCTGGGCA-----CATCCTGCGTGGGGA-CCACAGGGAC--------------------AGCCC-CGGGCCGGG--------------C--------TGGG-TGG-CCCCTGTGCTC----TCCCAG--CGCCTT-------------------CCCAGCTCTCTC-------------------TCACTCTCCCC-------C------------------------------------------
>Phoenicopteriformes_Phoenicopterus_chilensis__KU053973.1/1-212
TTGAGCGCGCGGCAGAACATT-----------------------------------------------------------------------------TCCCC-GGGGG--ATGGGCACAAGCCGAGCCCC--C-GGGCTCTCAGGAGGGG-AGACCGTGGCTGTGCCGGTGCCGTGCTCGGGCAGGGCCCC-GA-----GC----AAAG--------------------------------------------------------------------------------------------CCCCTG-CACCCTCCC--------------------------------------------AT-GAGGACGCGGGTCCCTTGC-----------------------------------------------------------------------------------------------------------------------------------------------------------------------------------------------------------------------------------------------------------------------------------AAC--CC------TCCCTGGGCA-----CATCCTGCGTGGGGA-CCACAGGGAC--------------------AGCCC-CGGGCCGGG--------------C--------TGGG-TGG-CCCCTGTGCTC----TCCCAG--CGCCTT-------------------CCCAGCTCTCTC-------------------TCACTCTCCCC-------C------------------------------------------
>Phoenicopteriformes_Phoenicopterus_roseus__KU053963.1/1-212
TTGAGCGCGCGGCAGAACATT-----------------------------------------------------------------------------TCCCC-GGGGG--ACGGGCACAAGCCGAGCCCC--T-GGGCTCGCAGGAGGGG-AGAGCGTGGCCGTGCCGGTGCCCTGCTTGGGCAGGGCCCC-GA-----GC----AAAG--------------------------------------------------------------------------------------------CCCCTG-TGCCCTTCC--------------------------------------------AT-GAGGACGTGGGTCCCTTGC-----------------------------------------------------------------------------------------------------------------------------------------------------------------------------------------------------------------------------------------------------------------------------------AAC--CC------TCCCTGGGCA-----CATCCTGGGTGGGGC-CCACAGGGAC--------------------AGCCC-CGGGCCGGG--------------C--------TGGG-TGG-CCCCTGTGCTC----TCCCAG--CGCCTT-------------------CCCAGCTCTCTC-------------------TCACTCTCCCC-------C------------------------------------------
>Phoenicopteriformes_Phoenicopterus_roseus__KU053964.1/1-212
TTGAGCGCGCGGCAGAACATT-----------------------------------------------------------------------------TCCCC-GGGGG--ATGGGCACAAGCCGAGCCCC--T-GGGCTCGCAGGAGGGG-AGAGCGTGGCCGTGCCGGTGCCGTGCTTGGGCAGGGCCCC-GA-----GC----AAAG--------------------------------------------------------------------------------------------CCCCTG-CGCCCTTCC--------------------------------------------AT-GAGGACGCGGGTCCCTTGC-----------------------------------------------------------------------------------------------------------------------------------------------------------------------------------------------------------------------------------------------------------------------------------AAC--CC------TCCCTGGGCA-----CATCCTGGGCGGGGC-CCACAGGGAC--------------------AGCCC-TGGGCTGGG--------------C--------TGGG-TGG-CCCCTGTGCTC----TCCCAG--CGCCTT-------------------CCCAGCTCTCTC-------------------TCACTCTCCCC-------C------------------------------------------
>Phoenicopteriformes_Phoenicopterus_roseus__KU053965.1/1-212
TTGAGCGCGCGGCAGAACATT-----------------------------------------------------------------------------TCCCC-GGGGG--ATGGGCACAAGCCGAGCCCC--T-GGGCTCGCAGGAGGGG-AGAGCGTGGCCGTGCCGGTGCCGTGCTTGGGCAGGGCCCC-GA-----GC----AAAG--------------------------------------------------------------------------------------------CCCCTG-CGCCCTTCC--------------------------------------------AT-GAGGACGCGGGTCCCTTGC-----------------------------------------------------------------------------------------------------------------------------------------------------------------------------------------------------------------------------------------------------------------------------------AAC--CC------TCCCTGGGCA-----CATCCTGGGGGGGGGCCCACAGGGAC--------------------AGCCC-CGGGCCGGG--------------C--------TGGG-TGG-CCCCTGTGCTC----TCCCAG--CGCCTT-------------------CCCAGCTCTCTC-------------------TCACTCTCCCC-------C------------------------------------------
>Phoenicopteriformes_Phoenicopterus_roseus__KU053966.1/1-212
TTGAGCGTGTGGCAGAACGTT-----------------------------------------------------------------------------TCCCC-GGGGG--ATGGGCACAAGCCGAGCCCC--G-GGGCTCGCAGGAGGGG-AGAGCGTGGCCGTGCCAGTGCCGTGCTTGGGCAGGGCCCG-GA-----GC----AAAG--------------------------------------------------------------------------------------------CCCCTG-CGCCCTCCC--------------------------------------------AT-GAGGACGCGGGTCCCTTGC-----------------------------------------------------------------------------------------------------------------------------------------------------------------------------------------------------------------------------------------------------------------------------------AAC--CC------TCCCTGGGCA-----CATCCTGGGTGGGGA-CCACAGGGAC--------------------AGCCC-CGGGCCGGG--------------C--------TGGG-TGG-CCCCTGTGCTC----TCCCAG--CGCCTT-------------------CCCAGCTCTCTC-------------------TCACTCTCCCC-------C------------------------------------------
>Phoenicopteriformes_Phoenicopterus_roseus__KU053997.1/1-217
--------------------------------------------------------------------------------------------------------------------------------------------------------------------------------------------------------------------------------------------------------------------------------------------------------------------------------------------------------------------------------------------------------------------------------------------------------------------------------------------------------------------------------------------------------------------------------------------------------------------------------------------------------------------------------------------------------------------------------------------------------------------------------------------------------------------------------------------------------------------------------------------------------------------------------------------------------
>Phoenicopteriformes_Phoenicopterus_roseus__KU053998.1/1-217
--------------------------------------------------------------------------------------------------------------------------------------------------------------------------------------------------------------------------------------------------------------------------------------------------------------------------------------------------------------------------------------------------------------------------------------------------------------------------------------------------------------------------------------------------------------------------------------------------------------------------------------------------------------------------------------------------------------------------------------------------------------------------------------------------------------------------------------------------------------------------------------------------------------------------------------------------------
>Phoenicopteriformes_Phoenicopterus_roseus__KU053999.1/1-217
--------------------------------------------------------------------------------------------------------------------------------------------------------------------------------------------------------------------------------------------------------------------------------------------------------------------------------------------------------------------------------------------------------------------------------------------------------------------------------------------------------------------------------------------------------------------------------------------------------------------------------------------------------------------------------------------------------------------------------------------------------------------------------------------------------------------------------------------------------------------------------------------------------------------------------------------------------
>Phoenicopteriformes_Phoenicopterus_roseus__KU054000.1/1-217
--------------------------------------------------------------------------------------------------------------------------------------------------------------------------------------------------------------------------------------------------------------------------------------------------------------------------------------------------------------------------------------------------------------------------------------------------------------------------------------------------------------------------------------------------------------------------------------------------------------------------------------------------------------------------------------------------------------------------------------------------------------------------------------------------------------------------------------------------------------------------------------------------------------------------------------------------------
>Phoenicopteriformes_Phoenicopterus_ruber__KU053968.1/1-212
TTGAGCATGCAGCAGAACATT-----------------------------------------------------------------------------TCCCC-GGGGG--ACGGGCACAAGCCGAGCCCC--C-GGGCTCGCAGGAGGGG-AGAGCGTGGCCGTGCCGGTGCCGTGCTTGGGCAGGGCCCT-GA-----GC----AAAG--------------------------------------------------------------------------------------------CCCCTG-CGCCCTTCC--------------------------------------------AT-GAGGACGCGGGTCCCTTGC-----------------------------------------------------------------------------------------------------------------------------------------------------------------------------------------------------------------------------------------------------------------------------------AAC--CC------TCCCTGGGCA-----CATCCTGGGTGGGGA-CCACAGGGAC--------------------AGCCC-TGGGCTGGG--------------C--------TGGG-TGG-CCCCTGTGCTC----TCCCAG--CGCCTT-------------------CCCAGCTCTCTC-------------------TCGCTCTCCCC-------C------------------------------------------
>Phoenicopteriformes_Phoenicopterus_ruber__KU053970.1/1-212
TTGAGCGCGCGGCAGAACATT-----------------------------------------------------------------------------TCCCC-GGGGG--ATGGGCACAAGCCGAGCCCC--C-GGGCTCGCAGGAGGGG-AGAGCGTGGCCGTGCCGGTGCCGTGCTTGGGCAGGGCCCC-GA-----GC----AAAG--------------------------------------------------------------------------------------------CCCCTG-CGCCCTCCC--------------------------------------------AT-GAGGACGCGGGTCCCTTGC-----------------------------------------------------------------------------------------------------------------------------------------------------------------------------------------------------------------------------------------------------------------------------------AAC--CC------TCCCTGGGCA-----CATCCTGGGTGGGGC-CCACAGGGAC--------------------AGCCC-CGGGCCGGG--------------C--------TGGG-TGG-CCCCTGTGCTC----TCCCAG--CGCCTT-------------------CCCAGCTCTCTC-------------------TCACTCTCCCC-------C------------------------------------------
>Piciformes_Dendrocopos_major__KJ162483.1/1-217
GTGAGGGCACAGTGTGACCTG-----------------------------------------------------------------------------TTGCTAGGGC---ACACACACAAGCCAA--------------------------GGGGGCTGAGCATGGCTGTGCCATGCTGCACTGCACCTTCTGA--------------------------------------------------------------------------------------------------------------------------------------------------------------------------TGAGGCACCAGTCCCT--------------------------------------------------------------------------------------------------------------------------------------------------------------------------------------------------------------------------------------------------------------------------------------------------------GGGGG-----CATCCTCTGTGCAGA-GCCCAGGGCT---------CAACCTGGGACAGGCT-GAGGGCAGG--------------CATGT----TGGG-TGG-GTCCTGGGCTC----TCCCAG--CCCCTT-------------------CCCATCTCTCTC-------------------TCCCTCTCCCC-------C------------------------------------------
>Piciformes_Dendrocopos_major__KJ162485.1/1-172
GTGAGAGCGTGGCAGAACCTT-----------------------------------------------------------------------------TCCCT-GGGCA--ACGGGCACAAGCCAAGCCCT--GGAATCTCGCCAGAGAAG-GAGACTCCACAGCCTCTGTGGGCAGCCTGCTCCAGGGCTCAGAACCCTCCGAGGCGAGAAGGTTCTTGTGATGGAAGCTCCTGGGTGGCCCTTTGTGCCTGTGGCCCCTTGTCCTTTGTGTGGCTGCAGAGAGAAGAGCCTGGCCCCAGCCTCTTGCCCCCCAGCCTGTGGCTCTTGCTGAGCACAAAGATGCCCTGGGCTGGCAGGAGGGCAGAGCACGGCTGTGCCTCAC-----------------------------------------------------------------------------------------------------------------------------------------------------------------------------------------------------------------------------------------------------------------------------------AGGACTTAGCGAGTCCCTGGGCATGTCCCGTCCTGCATGGGGA-CACCGGGGCC--------------------AGCCC-TGGGCCGGG--------------CTGGGGGGCAGGG-TGG-CCCCTGCCTGGTCTCTGTCAG--CCCCTT-------------------CCCTGCCGGCTC-------------------TGGCTCTCCCC-------C------------------------------------------
>Piciformes_Jynx_torquilla__KJ162486.1/1-217
TCCAGTTCAGCCTGAGGTGGA----------------------------------------------------------------------------------------------------------------------------------------------------------------------------------------------------------------------------------------------------------------------------------------------------------------------------------------------------------------------------------------------------------------------------------------------------------------------------------------------------------------------------------------------------------------------------------------------------------CATCTACCCTGTG---CAGTCAAGCTCTGTATCTGAGAGCAGCAGTCTGGTTTGTGCTGTGATGGACTTCTACCCACCAGAGGTGGAGGTGAAGTGGTTCAAGAATGGTCAAGAGGAGACAGAGCAGGTGGTGTCCACTGACGTGATGCAGAATGGAGACTGGACCTACCAGGTGCTGGTGATGCTGGAAACCACCCCAG-----------------------------------------------------------------------------------------------------------------
>Piciformes_PREDICTED:_Picoides_pubescens_XM_009899350.1/1-217
--------------------------------------------------------------------------------------------------------------------------------------------------------------------------------------------------------------------------------------------------------------------------------------------------------------------------------------------------------------------------------------------------------------------------------------------------------------------------------------------------------------------------------------------------------------------------------------------------------------------------------------------------------------------------------------------------------------------------------------------------------------------------------------------------------------------------------------------------------------------------------------------------------------------------------------------------------
>Piciformes_PREDICTED:_Picoides_pubescens_XM_009907896.1/1-107
--------------------------------------------------------------------------------------------------------------------------------------------------------------------------------------------------------------------------------------------------------------------------------------------------------------------------------------------------------------------------------------------------------------------------------------------------------------------------------------------------------------------------------------------------------------------------------------------------------------------------------------------------------------------------------------------------------------------------------------------------------------------------------------------------------------------------------------------------------------------------------------------------------------------------------------------------------
>Procellariiformes_Bulweria_bulwerii__KJ162487.1/1-217
GTGAGTGCGTGGCAGACCATT-----------------------------------------------------------------------------TCCCT-GGGGG--ACAGGCACAAGCCAAGCCCC--C-GTGCTCACAGGAGGGG-AGGG------CGAGTCCGTGCCGTGCTT-------------GG-----GC------AG--------------------------------------------------------------------------------------------CCCCTG-TGCCCTTCC--------------------------------------------AC-GAGGACGCGAGTCCCTTGC------------------------------------------------------------------------------------------------------------------------------------------------------------------------------------------------------------------------------------------------------------------------------------AC--CC------TCCTTGGGTA-----CGTCCTGCGTGGGGA-CCACAGGGAC--------------------AGCCC-CGGGCCAGG--------------C--------T-CG-TGG-CCCCTGTGCTC----TCTCAG--CCCCTT-------------------CCCAGCTCTCTC-------------------TCACTCGCTCC-------C------------------------------------------
>Procellariiformes_Calonectris_diomedea__KJ162496.1/1-217
GTGAGTGCGTGGCAGAACATT-----------------------------------------------------------------------------TCCCT-GGGGG--ACGGGCACAAGCCAAGCCCC--C-GCACTCACAGGAGGGG-AGAG------CGTGTCCGTGCCGTCCTTGGGCAGGGCTCC-GG-----GC------AG--------------------------------------------------------------------------------------------CCCCTG-CGCCCTTCC--------------------------------------------AC-GAGGACGCGAGTCCCTTGC------------------------------------------------------------------------------------------------------------------------------------------------------------------------------------------------------------------------------------------------------------------------------------AC--CC------TCCCTGGGCA-----CGTCCTGCGTGGGGA----------------------------------CC-TGGGCCAGG--------------C--------T-CG-TGG-CCCCTGTGCTC----TCTCAG--CCCCTT-------------------CCCAGCTCTCTC-------------------TCTCCCCC-----------------------------------------------------
>Procellariiformes_Calonectris_diomedea__KJ162497.1/1-217
GTGAGTGCGTGGCAGAACATT-----------------------------------------------------------------------------TCCCT-GGGGG--ACGGGCACAAGCCAAGCCCC--C-GCACTCACAGGAGGGG-AGAG------CGTGTCCGTGCCGTCCTTGGGCAGGGCTCC-GG-----GC------AG--------------------------------------------------------------------------------------------CCCCTG-CGCCCTTCC--------------------------------------------AC-GAGGACGCGAGTCCCTTGC------------------------------------------------------------------------------------------------------------------------------------------------------------------------------------------------------------------------------------------------------------------------------------AC--CC------TCCCTGGGCA-----CGTCCTGCGTGGGGA----------------------------------CC-TGGGCCAGG--------------C--------T-CG-TGG-CCCCTGTGCTC----TCTCAG--CCCCTT-------------------CCCAGCTCTCTC-------------------TCTCCCCC-----------------------------------------------------
>Procellariiformes_Calonectris_diomedea__KJ162499.1/1-217
GTGAGTGCGTGGCAGAACATT-----------------------------------------------------------------------------TCCCT-GGGGG--ACGGGCACAAGCCAAGCCCC--C-GCACTCACAGGAGGGG-AGAG------CGTGTCCGTGCCGTCCTTGGGCAGGGCTCC-GG-----GC------AG--------------------------------------------------------------------------------------------CCCCTG-CGCCCTTCC--------------------------------------------AC-GAGGACGCGAGTCCCTTGC------------------------------------------------------------------------------------------------------------------------------------------------------------------------------------------------------------------------------------------------------------------------------------AC--CC------TCCCTGGGCA-----CGTCCTGCGTGGGGA----------------------------------CC-TGGACCAGG--------------C--------A-CG-TGG-CCCCTGTGCTC----TCTCAG--CCCCTT-------------------CCCAGCTCTCTC-------------------TCTCCCCC-----------------------------------------------------
>Procellariiformes_Diomedea_exulans__KJ162500.1/1-217
GTGAGTGCTTGGCAGAACATT-----------------------------------------------------------------------------TCCCT-GGGGG--ACAGGCGCAAGCCAAGCCCC--C-GGGCTCACAGGAGGGG-AGAG------CGTGTCCGTGCCGTGCTTGGGCAGAGCCCT-GG-----GC------AG--------------------------------------------------------------------------------------------CCCCTG-CGCCCCTCC--------------------------------------------AC-AAGGACACGAGTCCCTTGC------------------------------------------------------------------------------------------------------------------------------------------------------------------------------------------------------------------------------------------------------------------------------------AC--CC------TCTCTGGGCA-----CGTCCTGCGTGGGGA-CCACAGGGAC--------------------AGCCC-TGGGCCAGG--------------C--------TGGG-TGG-CCCCTGTGCTC----TCCCAG--CCCCTT-------------------CCCAGCTCTCTC-------------------TCACTCCCTCC-------C------------------------------------------
>Procellariiformes_Halobaena_caerulea__JF276893.1/1-215
--------------------------------------------------------------------------------------------------------------------------------------------------------------------------------------------------------------------------------------------------------------------------------------------------------------------------------------------------------------------------------------------------------------------------------------------------------------------------------------------------------------------------------------------------------------------------------------------------------------------------------------------------------------------------------------------------------------------------------------------------------------------------------------------------------------------------------------------------------------------------------------------------------------------------------------------------------
>Procellariiformes_Halobaena_caerulea__KJ162503.1/1-217
GTGGGTGCGTGGCAGAACATT-----------------------------------------------------------------------------TCCCT-GGGGG--AGGGGCACAAGCCAAGCCCC--C-GCGCTCACAGCAGGGG-AGGG------CGTGTCCGTGCCGTGCTTGGGCAGGGCCCCGGG-----GC------AG--------------------------------------------------------------------------------------------CCCCTG-CACCCTTCC--------------------------------------------AT-GAGGATGCGAGTCCTTTGC------------------------------------------------------------------------------------------------------------------------------------------------------------------------------------------------------------------------------------------------------------------------------------AC--CC------TCCCTGGGCA-----CGTCCTGCGTGGGGA-CCACGGGGAC--------------------AGCCC-TGGGCCAGG--------------C--------T-CG-TGG-CCCCTGTGCTC----TCTCAG--CCCCTT-------------------CCCAGCTCGCTC-------------------TCACTCTCCCC-------CC-----------------------------------------
>Procellariiformes_Halobaena_caerulea__KJ162504.1/1-217
GTGAGCACGTGGCAGAACATT-----------------------------------------------------------------------------TCCCT-GGGGG--ACGGGCACAAGCCAAGCCCC--C-GCGCTCACAGCAGGGG-ACGG------CGTGTCCGTGCGGTGCTT--------------G-----GC------AG--------------------------------------------------------------------------------------------CCCCTG-CGCCCTTCC--------------------------------------------AC-GAGGACGCGAGTCCCTTGC------------------------------------------------------------------------------------------------------------------------------------------------------------------------------------------------------------------------------------------------------------------------------------AC--CC------TCCCTGGGCA-----CGTCCTGCGTGGGGA-CCACGGGGAC--------------------AGCCC-TGGGCCAGG--------------C--------T-CG-TGG-CCCCTGTGCGC----TCTCAG--CCCCTT-------------------CCCAGCTCTCTC-------------------TCGCTCTCCCC-------CC-----------------------------------------
>Procellariiformes_Halobaena_caerulea__KJ162505.1/1-217
GTGGGTGCATGGCAGAACATT-----------------------------------------------------------------------------TCCCT-GGGGG--AGGGGCACAAGCCAAGCCCC--C-GCGCTCACAGCAGGGG-AGGG------CATGTCCGTGCCGTGCTTGGGCAGGGCCCT-GG-----GC------AG--------------------------------------------------------------------------------------------CCCCTG-CGCCCTTCC--------------------------------------------AT-GAGGATGCGAGTCCCTTGC------------------------------------------------------------------------------------------------------------------------------------------------------------------------------------------------------------------------------------------------------------------------------------AC--CC------TCCCTGGGCA-----CGTCCTGCGTGGGGA-CCACGGGGAC--------------------AGCCC-TGGGCCAGA--------------G--------T-CG-TGG-CCCCGGTGCGC----TCTCAG--CCCCTT-------------------CCCAGCTCTCTC-------------------TCGCTCTCCCC-------CC-----------------------------------------
>Procellariiformes_Oceanodroma_castro__KJ162507.1/1-217
GTGAGTGCTGGGCAGAACATT-----------------------------------------------------------------------------GCCCT-GAGGG--ACGGGCACAAGCCAAGCCCC--C-GGGTTCGCAGGAGGGG-AGAG------CGTGTCCGTGCTGTGCTCGGGCAGGGCCCC-GG-----GC------AG--------------------------------------------------------------------------------------------CCCCTG-CGCCCTTCC--------------------------------------------AC-GAGGACGCGAGTCCCTTGC------------------------------------------------------------------------------------------------------------------------------------------------------------------------------------------------------------------------------------------------------------------------------------AC--CC------TCCCTGGGCA-----CGTCCTGCGTGGGGA-CCACAGGGAC--------------------AGCCC-TGGGCCAGC--------------C--------TGGG-TGG-CCCCTCTGCTC----TCCCAG--CCCTTT-------------------CCAAGCTCTCTC-------------------TCACTCTCCCC-------CCC----------------------------------------
>Procellariiformes_Oceanodroma_castro__KJ162508.1/1-217
GTGAGTGCTTGGCAGAACATT-----------------------------------------------------------------------------GCCCT-GAGGG--ACGGGCACAAGCCAAGCCCC--C-GGGCTCGCAGGAGGGG-AGAG------CGCGTCCGTGCTGTGCTCGGGCAGGGCCCC-GG-----GC------AG--------------------------------------------------------------------------------------------CCCCTG-TGCCCTTCC--------------------------------------------AC-GAGGACGCGAGTCCCTTGC------------------------------------------------------------------------------------------------------------------------------------------------------------------------------------------------------------------------------------------------------------------------------------AC--CC------TCCCTGGGCA-----TGTCCTGCGTGGGGA-CCACAGGGAC--------------------AGCCC-TGGGCCAGG--------------C--------TGGG-TGG-CCCCTGTGCTC----TCCCAG--CCCCTT-------------------CCCAGCTCTCTC-------------------TCACTCTCCCC-------CCC----------------------------------------
>Procellariiformes_Oceanodroma_castro__KJ162509.1/1-217
GTGAGTGCTTGGCAGAACATT-----------------------------------------------------------------------------GCCCT-GAGGG--ACGGGCACAAGCCAAGCCCC--C-GGGCTCACAGGAGGGG-AGAG------CGCGTCCGTGCTGTGCTCGGGCAGGGCCCC-GG-----GC------AG--------------------------------------------------------------------------------------------CCCCTG-CGCCCTTCC--------------------------------------------AC-GAGGACGCGAGTCCCTTGC------------------------------------------------------------------------------------------------------------------------------------------------------------------------------------------------------------------------------------------------------------------------------------AC--CC------TCCCTGGGCA-----CGTCCTGCGTGGGGA-CCACAGGGAC--------------------AGCCC-TGGGCCAGG--------------C--------TGGG-TGG-CCCCTCTGCTC----TCCCAG--CCCCTT-------------------CCCAGCTCTCTC-------------------TCACTCTCCCC-------CCC----------------------------------------
>Procellariiformes_Oceanodroma_leucorhoa__JN613229.1/1-217
GTGAGTGCTTGGCAGAGCATT-----------------------------------------------------------------------------TCCCT-GAGGG--ACGGGCACAAGCCAAGCCCC--C-GGGCTCGCAGGAGGGG-AGAG------CGTGTCCCTGCCGTGCTTGGGCAGGGCCCC-GG-----GC------AG--------------------------------------------------------------------------------------------CCCCTG-CGCCCTTCC--------------------------------------------AC-GAGGACGCGAGTCCCTTGC------------------------------------------------------------------------------------------------------------------------------------------------------------------------------------------------------------------------------------------------------------------------------------AC--CC------TCCCTGGGCA-----CGTCCTGCGTGGGGA-CCACGGGGAC--------------------AGCCC-TGGGCCGGG--------------C--------TGGG-TGG-CCCCTGTGCTC----TCCCAG--CCCCTT-------------------CCCAGCTCTCTC-------------------TCACTCTCCCC-------GCCC---------------------------------------
>Procellariiformes_Oceanodroma_leucorhoa__JN613230.1/1-217
GTGAGTGCTTGGCAGAGCATT-----------------------------------------------------------------------------TCCCT-GAGGG--ACGGGCACAAGCCAAGCCCC--C-GGGCTCGCAGGAGGGG-AGAG------CGTGTCCCTGCCGTGCTTGGGCAGGGCCCC-GG-----GC------AG--------------------------------------------------------------------------------------------CCCCTG-CGCCCTTCC--------------------------------------------AC-GAGGACGCGAGTCCCTTGC------------------------------------------------------------------------------------------------------------------------------------------------------------------------------------------------------------------------------------------------------------------------------------AC--CC------TCCCTGGGCA-----CGTCCTGCGTGGGGA-CCACGGGGAC--------------------AGCCC-TGGGCCGGG--------------C--------TGGG-TGG-CCCCTGTGCTC----TCCCAG--CCCCTT-------------------CCCAGCTCTCTC-------------------TTACTCTCCCC-------CCC----------------------------------------
>Procellariiformes_Oceanodroma_monteiroi__KJ162516.1/1-217
GTGAGTGCTTGGCAGAACATT-----------------------------------------------------------------------------GCCCT-GAGGG--ACGGGCACAAGCCAAGCCCT--T-GGGCTCGCAGGAGGGG-AGAG------CGCGTCCGTGCCGTGCTCGGGCAGGGCCCC-GG-----GC------AG--------------------------------------------------------------------------------------------CCCCTG-CGCCCTTCC--------------------------------------------AC-GAGGACGCGAGTCCYTTGC------------------------------------------------------------------------------------------------------------------------------------------------------------------------------------------------------------------------------------------------------------------------------------AC--CC------TCCCTGGGCA-----CGTCCTGCGTGGGGA-CCACAGGGAC--------------------AGCCC-TGGGCCAGG--------------C--------TGGG-TGG-CCCCTCTGCTC----TCCCAG--CCCCTT-------------------CCCAGCTCTCTC-------------------TCACTCTCCCC-------CCC----------------------------------------
>Procellariiformes_Pachyptila_belcheri__KJ162523.1/1-217
GTGA--------------------------------------------------------------------------------------------------------------------------------------------------------------------------GTGCTTGGGCAGGGCCCC-GG-----GC------AG--------------------------------------------------------------------------------------------CCCCTG-CGCCCTTCC--------------------------------------------AC-GAGGACGCGAGTCCCTTGC------------------------------------------------------------------------------------------------------------------------------------------------------------------------------------------------------------------------------------------------------------------------------------GC--CC------TCCCTGGGCA-----CGTCCTGCGTGGGGA-CCACGGGGAC--------------------AGCCC-TGGGCCAGG--------------C--------T-CG-TGG-CCCCTGTGCGC----TCTCAG--CCCCTT-------------------CCCAGCTCTCTC-------------------TCGCTCTCCCC-------CC-----------------------------------------
>Procellariiformes_Pachyptila_desolata__KJ162531.1/1-217
GTCAGTGCGTGGCAGAACATT-----------------------------------------------------------------------------TCCCT-GGGGG--AGGGGCACAAGCCAAGCCCC--C-GCGCTCACAGCAGGGG-AGGG------CGTGTCCGTGCCGTGCTTGGGCAGGGCCCC-GG-----GC------AG--------------------------------------------------------------------------------------------CCCCTG-CGCCCTTCC--------------------------------------------AC-GAGGACGCGAGTTCCTTGC------------------------------------------------------------------------------------------------------------------------------------------------------------------------------------------------------------------------------------------------------------------------------------AC--CC------TCCCTGGGCA-----CGTCCTGCGTGGGGA-CCACGGGGAC--------------------AGCCC-TGGGCCAGG--------------C--------T-CG-TGG-CCCCTGTGCGC----TCTCAG--CCCCTT-------------------CCCAGCTCTCTC-------------------TCACTCTCCCC-------CC-----------------------------------------
>Procellariiformes_Pachyptila_desolata__KJ162532.1/1-217
GTCAGTGCGTGGCAGAACATT-----------------------------------------------------------------------------TCCCT-GGGGG--AGGGGCACAAGCCAAGCCCC--C-GCGCTCACAGCAGGGG-AGGG------CATGTCCGTGCCGCGCTTGGGCAGGGCCCC-GG-----GC------AG--------------------------------------------------------------------------------------------CCCCTG-CGCCCTTCC--------------------------------------------AC-GAGGATGCGAGTCCCTTGC------------------------------------------------------------------------------------------------------------------------------------------------------------------------------------------------------------------------------------------------------------------------------------AC--CC------TCCCTGGGCA-----CGTCCTGCGTGGGGA-CCACGGGGAC--------------------AGCCC-TGGGCCAGG--------------C--------T-CG-TGG-CCCCTGTGCGC----TCTCAG--CCCCTT-------------------CCCAGCTCTCTC-------------------TCACTCTCCCC-------CC-----------------------------------------
>Procellariiformes_Pagodroma_nivea__KJ162533.1/1-217
GTGAGTGCGTGGCAGAACATT-----------------------------------------------------------------------------TCCCT-GGGGG--ACGAGCACAAGCCAAGCCCC--C-GCGCTCGCAGGAGGGG-AGAG------CGTGTCCGTGCCGTGCTTGGGCAGGGCCCC-GC-----GC------AG--------------------------------------------------------------------------------------------CCCCTG-CGCCCTTCC--------------------------------------------AC-GAGGACGCGAGTCCCTTGC------------------------------------------------------------------------------------------------------------------------------------------------------------------------------------------------------------------------------------------------------------------------------------AC--CC------TCCCTGGGCA-----CGTCCCGCATGGGGA-CCACAGGGAC--------------------AGCCC-TGGGCCGGG--------------C--------TGGG-TGG-CCCCTGTGCTC----TCTCAG--CCCCTT-------------------CCCAGCTCTCTC-------------------TCACTCTCCCC-------C------------------------------------------
>Procellariiformes_Pagodroma_nivea__KJ162535.1/1-217
GTGAGTGCGTGGCAGAACATT-----------------------------------------------------------------------------TCCCT-GGGGG--ACGGGCACAAGCCAAGCCCC--C-GCGCTCGCAGGAGGGG-AGAG------CGTGTCCGTGCCATGCTTGGGCAGGGCCCC-GC-----GC------AG--------------------------------------------------------------------------------------------CTCCTG-CGCCCTTCC--------------------------------------------AC-GAGGACGCGAGTCCCTTGC------------------------------------------------------------------------------------------------------------------------------------------------------------------------------------------------------------------------------------------------------------------------------------AC--CC------TCCCTGGGCA-----CGTCCCGCATGGGGA-CCACAGGGAC--------------------AGCCC-TGGGCCAGG--------------C--------TGGG-TGG-CCCCTGTGCTC----TCTCAG--CCCCTT-------------------CCCAGCTCTCTC-------------------TCACTCTCCCC-------C------------------------------------------
>Procellariiformes_Pagodroma_nivea__KJ162536.1/1-217
GTGAGTGCGTGGCAGAACATT-----------------------------------------------------------------------------TCCCT-GGGGG--ACGGGCACAAGCCAAGCCCC--C-ACGCTCGCAGGAGGGG-AGAG------CGTGTCCGTGCCATGCTTGGGCAGGGCCCC-GC-----GC------AG--------------------------------------------------------------------------------------------CCCCTG-CGCCCTTCC--------------------------------------------AC-GAGGACGCGAGTCCCTTGC------------------------------------------------------------------------------------------------------------------------------------------------------------------------------------------------------------------------------------------------------------------------------------AC--CC------TCCCTGGGCA-----CGTCCCGCATGGGGA-CCACAGGGAC--------------------AGCCC-TGGGCCAGG--------------C--------TGGG-TGG-CCCCTGTGCTC----TCTCAG--CCCCTT-------------------CCCAGCTCTCTC-------------------TCACTCTCCCC-------C------------------------------------------
>Procellariiformes_Phoebastria_immutabilis__KF475675.1/1-201
GTGAGTGCTTGGCAGAACATT-----------------------------------------------------------------------------TCCCT-GGGGG--ACAGGCGCAAGCCAAGCCCC--C-GGGCTCACAGGAGGGG-AGAG------CGTGTCCATGCCGTGCTTGGGCAGGGCCCT-GG-----GC------AG--------------------------------------------------------------------------------------------CCCCTG-CGCCCCTCC--------------------------------------------AC-GAGGACACGAGTCCCTTGC------------------------------------------------------------------------------------------------------------------------------------------------------------------------------------------------------------------------------------------------------------------------------------AC--CC------TCTCTGGGCA-----CGTCCTGCGTGGGGA-CCACAGGGAC--------------------AGCCC-TGGGCCAGG--------------C--------TGGG-TGG-CCCCTGTGCTC----TCCCAG--CCCCTT-------------------CCCAGCTCTCTC-------------------TCACTCTCTCC-------C------------------------------------------
>Procellariiformes_PREDICTED:_Fulmarus_glacialis_XM_009586297.1/1-189
--------------------------------------------------------------------------------------------------------------------------------------------------------------------------------------------------------------------------------------------------------------------------------------------------------------------------------------------------------------------------------------------------------------------------------------------------------------------------------------------------------------------------------------------------------------------------------------------------------------------------------------------------------------------------------------------------------------------------------------------------------------------------------------------------------------------------------------------------------------------------------------------------------------------------------------------------------
>Procellariiformes_Procellaria_aequinoctialis__KJ162491.1/1-217
GTGAGTGCGTGGCAGAACATT-----------------------------------------------------------------------------TCCCT-GGGGG--ACGGGCACAAGCCAAGCCCC--C-GTGCTCACAGGAGGGG-CGGG------CGTGTCCGTGCCGTGCTTGGGCAGGGCCCC-GA-----GC------AG--------------------------------------------------------------------------------------------CCCCTG-CGCCCTTCC--------------------------------------------AC-GAGGACGTGAGTCCCTTGC------------------------------------------------------------------------------------------------------------------------------------------------------------------------------------------------------------------------------------------------------------------------------------AC--CC------TCCCTGGGCA-----TGTCCTGCGTGGGGA-CCACAGGGAC--------------------AGCCC-TGGGCCAGG--------------C--------T-CG-TGG-CCCCTGTGCTC----TCTCAG--CCCCTT-------------------CCCAGCTCTCTC-------------------TCACTCTCCCC-------CC-----------------------------------------
>Procellariiformes_Procellaria_aequinoctialis__KJ162492.1/1-217
[truncated: 57,263 more chars]
