# Supplementary material for: 100 million years of multigene family evolution: origin and evolution of the avian MHC class IIB
Source: BMC Genomics. 2017 Jun 13;18:460. doi: 10.1186/s12864-017-3839-7 (PMC5470263; doi:10.1186/s12864-017-3839-7)
Supplement: Supplementary file 11 — Fasta format alignments of all MHCIIB sequences used for analysis. Separate alignments are provided for each exon and intron comprised between exon 1 to exon 4. Two alignments are provided for each region, one including all sequences retrievable and one including all accessions for which exon 3 was available. For the latter, all accession were retained for all regions, even if no sequence data was available. (ZIP 354 kb) [file 12864_2017_3839_MOESM11_ESM.zip › int2_raw-all.fas]

>AB531504.1_Cactospiza_pallida/1-465
------------------------------------------------------------
------------------------------------------------------------
------------------------------------------------------------
------------------------------------------------------------
------------------------------------------------------------
------------------------------------------------------------
------------------------------------------------------------
------------------------------------------------------------
------------------------------------------------------------
------------------------------------------------------------
------------------------------------------------------------
------------------------------------------------------------
------------------------------------------------------------
---------------------------------------------CTCCCACT-CCC---
-TCCCAGTCCCTCTCAGTCC-----------AT---------------------------
--------------------------------------CC-C----AAACCCTCCAGTCC
A-------T---GCCTAGTGCCTTCCAGTCCATTCCCAGTTCGTCCCAAACCATTCCCAA
TCCAAACCAAGTCCCTCCCAGTCCC-----------------------------------
------------------------------------------------------------
------------------------------------------------------------
------------------------------------------------------------
------------------------------------------------------------
------------------------------------------------------------
------------------------------------------------------------
------------------------------------------------------------
------------------------------------------------------------
------------------------------------------------------------
------------------------------------------------------------
------------------------------------------------------------
------------------------------------------------------------
------------------------------------------------------------
------------------------------------------------------------
------------------------------------------------------------
------------------------------------------------------------
------------------TCCCAGTCCA--------------------------------
-----------TCCCAGTCCAT----------TCCCAGTCCATTCTCCAACTCCCACCCT
CTCTCCCAGTAC------------------------------------------------
------------------------------------------------------------
------------------------------------------------------------
------------------------------------------------------------
------------------------------------------------------------
------------------------------------------------------------
------------------------------------------------------------
------------------------------------------------------------
-CGAGTGCCCCTCCCATCTTTCTCAGTGCCACTCCAGTCC-TTCCCAGTTCCTCCCAGTC
CCACCCAACCCCTCCGACTCCA--------------------------------------
------------------------------------------------------------
-----------------TTCCCAGTCCATTCCCAGTTCATTCCCAGTCCCTCCCACTCCA
TCCCAGTCCATTCCCA--------------------------------------------
--
>AB531505.1_Camarhynchus_parvulus/1-415
------------------------------------------------------------
------------------------------------------------------------
------------------------------------------------------------
------------------------------------------------------------
------------------------------------------------------------
------------------------------------------------------------
------------------------------------------------------------
------------------------------------------------------------
------------------------------------------------------------
------------------------------------------------------------
------------------------------------------------------------
------------------------------------------------------------
------------------------------------------------------------
---------------------------------------------CTCCCACT-CCC---
-TCCCAGTCCCTCTCAGTCC-----------AT---------------------------
--------------------------------------CC-C----AAACCCTCCAGTCC
A-------T-------------TCCCAGTCCATTCCCAGTTCAC----------------
------------------------------------------------------------
------------------------------------------------------------
------------------------------------------------------------
------------------------------------------------------------
------------------------------------------------------------
------------------------------------------------------------
------------------------------------------------------------
------------------------------------------------------------
------------------------------------------------------------
------------------------------------------------------------
------------------------------------------------------------
------------------------------------------------------------
------------------------------------------------------------
------------------------------------------------------------
------------------------------------------------------------
------------------------------------------------------------
------------------------------------------------------------
------------------------------------------------------------
-----------TCCAAGTCCAT----------TCCCGGTTCACCCTCCCACTTCCACCCT
CTCTCCAAGTAC------------------------------------------------
------------------------------------------------------------
------------------------------------------------------------
------------------------------------------------------------
------------------------------------------------------------
------------------------------------------------------------
------------------------------------------------------------
------------------------------------------------------------
-CGAGTGCCCCTCCCTTCTTTCTCAGTGCCACTCCAGTCC-TTCCCAGTTCTTCCCAGTC
CCACCCAACCCCTCCCACTCCA--------------------------------------
------------------------------------------------------------
-----------------TTCCCAGTCCATTCCCAGTTCATTCCCAGTCCCTCCCACTCCA
TCCCAGTCCATTCCCA--------------------------------------------
--
>AB531508.1_Camarhynchus_psittaculus/1-415
------------------------------------------------------------
------------------------------------------------------------
------------------------------------------------------------
------------------------------------------------------------
------------------------------------------------------------
------------------------------------------------------------
------------------------------------------------------------
------------------------------------------------------------
------------------------------------------------------------
------------------------------------------------------------
------------------------------------------------------------
------------------------------------------------------------
------------------------------------------------------------
---------------------------------------------CTCCCACT-CCC---
-TCCCAGTCCCTCTAAGTCC-----------AT---------------------------
--------------------------------------CC-C----AAACCCTCCAGTCC
A-------T-------------TCCCAGTCCATTCCCAGTTCAC----------------
------------------------------------------------------------
------------------------------------------------------------
------------------------------------------------------------
------------------------------------------------------------
------------------------------------------------------------
------------------------------------------------------------
------------------------------------------------------------
------------------------------------------------------------
------------------------------------------------------------
------------------------------------------------------------
------------------------------------------------------------
------------------------------------------------------------
------------------------------------------------------------
------------------------------------------------------------
------------------------------------------------------------
------------------------------------------------------------
------------------------------------------------------------
------------------------------------------------------------
-----------TCCCAGTCCAT----------TCCCAGTCCACTCTCCAACTTCCACCCT
TTCTCCCAGTAC------------------------------------------------
------------------------------------------------------------
------------------------------------------------------------
------------------------------------------------------------
------------------------------------------------------------
------------------------------------------------------------
------------------------------------------------------------
------------------------------------------------------------
-CGAGTGCCCCTCCCATCTTTCTCAGTGCCACTCCAGTCC-TTCCCAGTTCTTCCCAGTC
CCACCCAACCCCTCCCACTCCA--------------------------------------
------------------------------------------------------------
-----------------TTCCCAGTCCATTCCCAGTTCATTCCCAGTCCCTCCCACTCCA
TCCCAGTCCATTCCCA--------------------------------------------
--
>AB531510.1_Geospiza_fortis/1-464
------------------------------------------------------------
------------------------------------------------------------
------------------------------------------------------------
------------------------------------------------------------
------------------------------------------------------------
------------------------------------------------------------
------------------------------------------------------------
------------------------------------------------------------
------------------------------------------------------------
------------------------------------------------------------
------------------------------------------------------------
------------------------------------------------------------
------------------------------------------------------------
---------------------------------------------CTCCCACT-CCC---
-TCCCAGTCCCTTTAAGTCC-----------AT---------------------------
--------------------------------------CC-C----AAAACCTCCAGTCC
A-------T---GCCTAGTGCCTTCCAGTCCATTCCCAGTTCGTCCCAAACCATTCCCAA
TCCAAACCAAGTCCCTCCCAGTCCC-----------------------------------
------------------------------------------------------------
------------------------------------------------------------
------------------------------------------------------------
------------------------------------------------------------
------------------------------------------------------------
------------------------------------------------------------
------------------------------------------------------------
------------------------------------------------------------
------------------------------------------------------------
------------------------------------------------------------
------------------------------------------------------------
------------------------------------------------------------
------------------------------------------------------------
------------------------------------------------------------
------------------------------------------------------------
------------------------------------------------------------
------------------TCCCAGTCCA--------------------------------
-----------TCCCAGTCCAT----------TCCCAGTCCATTCTCCAACTCCCACCCT
CTCTCCCAGTAC------------------------------------------------
------------------------------------------------------------
------------------------------------------------------------
------------------------------------------------------------
------------------------------------------------------------
------------------------------------------------------------
------------------------------------------------------------
------------------------------------------------------------
-CGAGTGCCCCTCCCATCTTTCTCAGTGCCACTCCAGTCC-TTCCCAGTTCCTCCCAGTC
CCACCCAACCCCTCCCACTCCA--------------------------------------
------------------------------------------------------------
-----------------TTCCCAGTCCATTCCCAGTTCATTCCCAGTCCCTCCCACTCCA
TCCCAGTCCATTCCCA--------------------------------------------
--
>AB531511.1_Geospiza_scandens/1-464
------------------------------------------------------------
------------------------------------------------------------
------------------------------------------------------------
------------------------------------------------------------
------------------------------------------------------------
------------------------------------------------------------
------------------------------------------------------------
------------------------------------------------------------
------------------------------------------------------------
------------------------------------------------------------
------------------------------------------------------------
------------------------------------------------------------
------------------------------------------------------------
---------------------------------------------TTCCCACT-CCC---
-TCCCAGTCCCTTTAAGTCC-----------AT---------------------------
--------------------------------------CC-C----AAACCCTCCAGGCC
A-------T---GCCTAGTGCCTTCCAGTCCATTCCCAGTTCGTCCCAAACCATTCCCAA
TCCAAACCAAGTCCCTCCCAGTCCC-----------------------------------
------------------------------------------------------------
------------------------------------------------------------
------------------------------------------------------------
------------------------------------------------------------
------------------------------------------------------------
------------------------------------------------------------
------------------------------------------------------------
------------------------------------------------------------
------------------------------------------------------------
------------------------------------------------------------
------------------------------------------------------------
------------------------------------------------------------
------------------------------------------------------------
------------------------------------------------------------
------------------------------------------------------------
------------------------------------------------------------
------------------TCCCAGTCCA--------------------------------
-----------TCCCAGTCCAT----------TCCCAGTCCATTCTCCAACTCCCACCCT
CTCTCCCAGTAC------------------------------------------------
------------------------------------------------------------
------------------------------------------------------------
------------------------------------------------------------
------------------------------------------------------------
------------------------------------------------------------
------------------------------------------------------------
------------------------------------------------------------
-CGAGTGCCCCTCCCATCTTTCTCAGTGCCACTCCAGTCC-TTCCCAGTTCCTCCCAGTC
CCACCCAACCCCTCCCACTCCA--------------------------------------
------------------------------------------------------------
-----------------TTCCCAGTCCATTCCCAGTTCATTCCCAGTCCCTCCCACTCCA
TCCCAGTCCATTCCCA--------------------------------------------
--
>AB531512.1_Geospiza_scandens/1-537
------------------------------------------------------------
------------------------------------------------------------
------------------------------------------------------------
------------------------------------------------------------
------------------------------------------------------------
------------------------------------------------------------
------------------------------------------------------------
------------------------------------------------------------
------------------------------------------------------------
------------------------------------------------------------
------------------------------------------------------------
------------------------------------------------------------
------------------------------------------------------------
---------------------------------------------CTCCCACT-CCC---
-TCCCAGTCCCTATCAGTCC-----------AT---------------------------
--------------------------------------CC-C----AAACCCTCCAGTCC
A-------T---GCCTAGGGCCTTCCAGTCCATTCCCAGTTCATCCCAAACCATTCCCAA
TCCCAACCAAGTCCCTCCCAGTCCC-----------------------------------
------------------------------------------------------------
------------------------------------------------------------
------------------------------------------------------------
------------------------------------------------------------
------------------------------------------------------------
------------------------------------------------------------
------------------------------------------------------------
------------------------------------------------------------
------------------------------------------------------------
------------------------------------------------------------
------------------------------------------------------------
------------------------------------------------------------
------------------------------------------------------------
------------------------------------------------------------
------------------------------------------------------------
------------------------------------------------------------
------------------TCCCAGTCCATTCTTAGTCCATCCCAGTCCATCCCAGTCCA-
-----------TTCTCAGTCCA----------TCCCAGTCCATTCTCCAACTCCCACCCT
TTCTCCCAGTAC------------------------------------------------
------------------------------------------------------------
------------------------------------------------------------
------------------------------------------------------------
------------------------------------------------------------
------------------------------------------------------------
------------------------------------------------------------
------------------------------------------------------------
-CGAGTGCCCCTCCCATCTTTCTCAGTGCGACTCCAGTCC-TTCCCAGTTCCTCCCAGTC
CCACCCAACCCCTCCCACTCCA--------------------------------------
------------------------------------------------------------
-----------------TTCCCAGTCCATTCCCAGTTCATTCCCAGTCCCTCCCACTCCA
TCCCAGTCCATTCCCA--------------------------------------------
--
>AB531514.1_Certhidea_olivacea/1-465
------------------------------------------------------------
------------------------------------------------------------
------------------------------------------------------------
------------------------------------------------------------
------------------------------------------------------------
------------------------------------------------------------
------------------------------------------------------------
------------------------------------------------------------
------------------------------------------------------------
------------------------------------------------------------
------------------------------------------------------------
------------------------------------------------------------
------------------------------------------------------------
---------------------------------------------CTCCCACT-CCC---
-TCCCAGTCCCTCTCAGTCC-----------AT---------------------------
--------------------------------------CC-C----AAACCCTCCAGTCC
A-------T---GCCTAGGGCCTTCCAGTCCATTCCCAGTTCGTCCCAAACCATTCCCAA
TCCAAACCAAGTCCCTCCCAGTCCC-----------------------------------
------------------------------------------------------------
------------------------------------------------------------
------------------------------------------------------------
------------------------------------------------------------
------------------------------------------------------------
------------------------------------------------------------
------------------------------------------------------------
------------------------------------------------------------
------------------------------------------------------------
------------------------------------------------------------
------------------------------------------------------------
------------------------------------------------------------
------------------------------------------------------------
------------------------------------------------------------
------------------------------------------------------------
------------------------------------------------------------
------------------TCCCAGTCCA--------------------------------
-----------TCCCAGTCCAT----------TCCCAGTTCACTCCCCAACTCCCACCCT
CTCTCCCAGTAC------------------------------------------------
------------------------------------------------------------
------------------------------------------------------------
------------------------------------------------------------
------------------------------------------------------------
------------------------------------------------------------
------------------------------------------------------------
------------------------------------------------------------
-CGAGTGCCCCTCCCATCTTTCTCAGTGCCACTCCAGTCCATTCCCAGTGCCTCCCAGTC
CCACCCAGCCCCTCCAACTCCA--------------------------------------
------------------------------------------------------------
-----------------TTCCCACTCCA-TCCCAGTTCATTCCCA---------------
------------------------------------------------------------
--
>AB531515.1_Certhidea_olivacea/1-466
------------------------------------------------------------
------------------------------------------------------------
------------------------------------------------------------
------------------------------------------------------------
------------------------------------------------------------
------------------------------------------------------------
------------------------------------------------------------
------------------------------------------------------------
------------------------------------------------------------
------------------------------------------------------------
------------------------------------------------------------
------------------------------------------------------------
------------------------------------------------------------
---------------------------------------------CTCCCACT-CCC---
-TCCCAGTCCCTCTCAGTCC-----------AT---------------------------
--------------------------------------CC-C----AAACCCTCCAGTCC
A-------T---GCCTAGTGCCTTCCAGTCCATTCCCAGTTCGTCCCAAACCATTCCCAA
TCCAAACCAAGTCCCTCCCAGTCCC-----------------------------------
------------------------------------------------------------
------------------------------------------------------------
------------------------------------------------------------
------------------------------------------------------------
------------------------------------------------------------
------------------------------------------------------------
------------------------------------------------------------
------------------------------------------------------------
------------------------------------------------------------
------------------------------------------------------------
------------------------------------------------------------
------------------------------------------------------------
------------------------------------------------------------
------------------------------------------------------------
------------------------------------------------------------
------------------------------------------------------------
------------------TCCCAGTCCA--------------------------------
-----------TTCTCAGTCCA----------TCCCAGTCCATTCTCCAACTCCCACCCT
CTCTCCCAGTAC------------------------------------------------
------------------------------------------------------------
------------------------------------------------------------
------------------------------------------------------------
------------------------------------------------------------
------------------------------------------------------------
------------------------------------------------------------
------------------------------------------------------------
-CGAGTGCCCCTCCCATCTTTCTCAGTGCCACTCCAGTCC-TTCCCAGTTCCTCCCAGTC
CCACCCAACCCCTCCAACTCCA--------------------------------------
------------------------------------------------------------
-----------------TTCCCAGTCCATTCCCAGTTCATTCCCAGTCCCTCCCACTCCA
TCCCAGTCCATTCCCA--------------------------------------------
--
>AB531518.1_Cactospiza_pallida/1-426
------------------------------------------------------------
------------------------------------------------------------
------------------------------------------------------------
------------------------------------------------------------
------------------------------------------------------------
------------------------------------------------------------
------------------------------------------------------------
------------------------------------------------------------
------------------------------------------------------------
------------------------------------------------------------
------------------------------------------------------------
------------------------------------------------------------
------------------------------------------------------------
------------------------------------------------------------
------------------------------------------------------------
------------------------------------------------------------
------------------------------------------------------------
------------------------------------------------------------
------------------------------------------------------------
------------------------------------------------------------
------------------------------------------------------------
------------------------------------------------------------
------------------------------------------------------------
------------------------------------------------------------
------------------------------------------------------------
------------------------------------------------------------
-----------CCCCCAGTCCCTCCCATTCTCCCCCGGTGCCCCCCCGCGCGTCCATTTT
AGCGACGC-GTAAAGCTGACG-GATACACCCAATGAGGTCGCGTTTTTTTGATGACTCAC
CTGTTGCCAGGCAGACCCGCAGCGCCGAGTGCCCCGCGCTGGACTCGGCCTCCCAGTGCC
GCGCGCTTCATTCC----------------------------------------------
------------------------------------------------------------
------------------------------------------------------------
------------------------------------------------------------
----------------------------CAGTTCCTCCCAGTGCCACCAAGACCCC----
-------TCCCAGTCCCTCCAAGACCATCTCCAATTCCTTCACAGTCCCTCCAAGTCCAT
TTTTAGTCTTTTCTCAGTTCAT----------TCCCA-----------------------
------------------------------------------------------------
------------------------------------------------------------
------------------------------------------------------------
------------------------------------------------------------
------------------------------------------------------------
------------------------------------------------------------
------------------------------------------------------------
------------------------------------------------------------
------------------------------------------------------------
------------------------------------------------------------
------------------------------------------------------------
------------------------------------------------------------
------------------------------------------------------------
--
>AB531519.1_Cactospiza_pallida/1-426
------------------------------------------------------------
------------------------------------------------------------
------------------------------------------------------------
------------------------------------------------------------
------------------------------------------------------------
------------------------------------------------------------
------------------------------------------------------------
------------------------------------------------------------
------------------------------------------------------------
------------------------------------------------------------
------------------------------------------------------------
------------------------------------------------------------
------------------------------------------------------------
------------------------------------------------------------
------------------------------------------------------------
------------------------------------------------------------
------------------------------------------------------------
------------------------------------------------------------
------------------------------------------------------------
------------------------------------------------------------
------------------------------------------------------------
------------------------------------------------------------
------------------------------------------------------------
------------------------------------------------------------
------------------------------------------------------------
----------------------------------------------------CCC-----
-------------CCCAGTTCCTCCCATTCGCCCCCAGTGCCCCCCCGCGCGTTCTTTTC
AGCAACGC-GTAAGGCTGAGG-GATACACCCTATGAGATCGCGTTTTTTTTATGAYTCAC
CTTTTGCCAGGGAGACCCGCAGCCCCGAGTGCCCCGCGCTGGACTGGGCCTCCCAGTGCC
GCGCGCTTGATTCC----------------------------------------------
------------------------------------------------------------
------------------------------------------------------------
------------------------------------------------------------
----------------------------CAGTCCCTCCCAGTGCCACCTAGATCCC----
-------TCCCAGTCCCTCCTAGACCATCTCCAATTCCTTCACAGTTCCTCCAAGTTCAT
TTTTAGTTTTTTCTCATTTCAT----------TCCCA-----------------------
------------------------------------------------------------
------------------------------------------------------------
------------------------------------------------------------
------------------------------------------------------------
------------------------------------------------------------
------------------------------------------------------------
------------------------------------------------------------
------------------------------------------------------------
------------------------------------------------------------
------------------------------------------------------------
------------------------------------------------------------
------------------------------------------------------------
------------------------------------------------------------
--
>AB531546.1_Camarhynchus_pauper/1-538
------------------------------------------------------------
------------------------------------------------------------
------------------------------------------------------------
------------------------------------------------------------
------------------------------------------------------------
------------------------------------------------------------
------------------------------------------------------------
------------------------------------------------------------
------------------------------------------------------------
------------------------------------------------------------
------------------------------------------------------------
------------------------------------------------------------
------------------------------------------------------------
---------------------------------------------CTCCCACT-CCC---
-TCCCAGTCCCTCTCAGTCC-----------AT---------------------------
--------------------------------------CC-C----AAACCCACCAGTCC
A-------T---GCCTAGGGCCTTCCAGTCCATTCCCAGTTCGTCCCAAACCATTCCCAA
TCCAAACCWAGTCCCTCCCAGTCCC-----------------------------------
------------------------------------------------------------
------------------------------------------------------------
------------------------------------------------------------
------------------------------------------------------------
------------------------------------------------------------
------------------------------------------------------------
------------------------------------------------------------
------------------------------------------------------------
------------------------------------------------------------
------------------------------------------------------------
------------------------------------------------------------
------------------------------------------------------------
------------------------------------------------------------
------------------------------------------------------------
------------------------------------------------------------
------------------------------------------------------------
------------------TCCCAGTCCC--------------------------------
-----------TCCCAGTCCATTCTCAGTCCATCCCAGTCCATTCTCCGACTCCCACCCT
CTCTCCCAGTAC------------------------------------------------
------------------------------------------------------------
------------------------------------------------------------
------------------------------------------------------------
------------------------------------------------------------
------------------------------------------------------------
------------------------------------------------------------
------------------------------------------------------------
-CGAGTGCCCCTCCCDTCTTTCTCAGTGCCACTCCAGTCC-TTCCCAGTTCCTCCCAGTC
CCACCCAACCCCTCCCACTCCA--------------------------------------
------------------------------------------------------------
-----------------TTCCCAGTCCATTCCCAGTTCATTCCCAGTCCCTCCCACTCCA
TCCCAGTCCATTCCCA--------------------------------------------
--
>AB531548.1_Geospiza_difficilis/1-425
------------------------------------------------------------
------------------------------------------------------------
------------------------------------------------------------
------------------------------------------------------------
------------------------------------------------------------
------------------------------------------------------------
------------------------------------------------------------
------------------------------------------------------------
------------------------------------------------------------
------------------------------------------------------------
------------------------------------------------------------
------------------------------------------------------------
------------------------------------------------------------
---------------------------------------------CTCCCACT-CCC---
-TCCCAGTCCCTCTTAGTCC-----------AT---------------------------
--------------------------------------CC-C----AAACCCTCCAGTCC
A-------T---GCCTAGGGCCTTCCAGTCCATTCCCAGTTCGTCCCAAACCATTCCCAA
TCCAAACCAAGTCCCTCCGAGTCCC-----------------------------------
------------------------------------------------------------
------------------------------------------------------------
------------------------------------------------------------
------------------------------------------------------------
------------------------------------------------------------
------------------------------------------------------------
------------------------------------------------------------
------------------------------------------------------------
------------------------------------------------------------
------------------------------------------------------------
------------------------------------------------------------
------------------------------------------------------------
------------------------------------------------------------
------------------------------------------------------------
------------------------------------------------------------
------------------------------------------------------------
------------------TCCGAGTCCA--------------------------------
--------------------TT----------CCCAGGTGCACTCCCCAACTCCCACCCT
CTCTCCCAGTAC------------------------------------------------
------------------------------------------------------------
------------------------------------------------------------
------------------------------------------------------------
------------------------------------------------------------
------------------------------------------------------------
------------------------------------------------------------
------------------------------------------------------------
-CGAGTGCCCCTCCCATCTTTCTCAGTGCCACTCCAGTCC-TTCCCAGTTCCTCCCAGTC
CCACCCAACCCCTCCCACTCCA--------------------------------------
------------------------------------------------------------
-----------------TTCCTACTCCA-TCCCAGTTCATTCCCA---------------
------------------------------------------------------------
--
>AB531549.1_Geospiza_fuliginosa/1-499
------------------------------------------------------------
------------------------------------------------------------
------------------------------------------------------------
------------------------------------------------------------
------------------------------------------------------------
------------------------------------------------------------
------------------------------------------------------------
------------------------------------------------------------
------------------------------------------------------------
------------------------------------------------------------
------------------------------------------------------------
------------------------------------------------------------
------------------------------------------------------------
---------------------------------------------TTCCCACT-CCC---
-TCCCAGTCCCTTTCAGTCC-----------AT---------------------------
--------------------------------------CC-C----AAACCCTCCAGTCC
A-------T---GCCTAGGGCCTTCCAGTCCATTCCCAGTTCATCCCAAACCATTCCCAA
TCCCAACCAAGTCCCTCCCAGTCCC-----------------------------------
------------------------------------------------------------
------------------------------------------------------------
------------------------------------------------------------
------------------------------------------------------------
------------------------------------------------------------
------------------------------------------------------------
------------------------------------------------------------
------------------------------------------------------------
------------------------------------------------------------
------------------------------------------------------------
------------------------------------------------------------
------------------------------------------------------------
------------------------------------------------------------
------------------------------------------------------------
------------------------------------------------------------
------------------------------------------------------------
------------------TCCCAGTCCA--------------------TTCCCAGTCCAT
TCCCAGTTCACTCCCAGTCCAT----------TCCCCGTTCACTCTCCMACTCCCACCCT
TTCTCCCAGTAC------------------------------------------------
------------------------------------------------------------
------------------------------------------------------------
------------------------------------------------------------
------------------------------------------------------------
------------------------------------------------------------
------------------------------------------------------------
------------------------------------------------------------
-CGAGTGCCCCTCCCATCTTTCTCAGTGCCACTCCAGTCC-TTCCCAGTTCTTCCCAGTC
CCACCCAACCCCTCCCACTCCA--------------------------------------
------------------------------------------------------------
-----------------TTCCCAGTCCATTCCCAGTTCATTCCCAGTCCCTCCCACTCCA
TCCCAGTCCATTCCCA--------------------------------------------
--
>AB531550.1_Geospiza_scandens/1-464
------------------------------------------------------------
------------------------------------------------------------
------------------------------------------------------------
------------------------------------------------------------
------------------------------------------------------------
------------------------------------------------------------
------------------------------------------------------------
------------------------------------------------------------
------------------------------------------------------------
------------------------------------------------------------
------------------------------------------------------------
------------------------------------------------------------
------------------------------------------------------------
---------------------------------------------CTCCCACT-CCC---
-TCCCAGTCCCTCTCAGTCC-----------AT---------------------------
--------------------------------------CC-C----AAACCCTCCAGTCC
A-------T---GCCTAGTGCCTTCCAGTCCATTCCCAGTTCGTCCCAAACCATTCCCAA
TCCAAACCAAGTCCCTCCCAGTCCC-----------------------------------
------------------------------------------------------------
------------------------------------------------------------
------------------------------------------------------------
------------------------------------------------------------
------------------------------------------------------------
------------------------------------------------------------
------------------------------------------------------------
------------------------------------------------------------
------------------------------------------------------------
------------------------------------------------------------
------------------------------------------------------------
------------------------------------------------------------
------------------------------------------------------------
------------------------------------------------------------
------------------------------------------------------------
------------------------------------------------------------
------------------TCCCAGTCCA--------------------------------
-----------TCCCAGTCCAT----------TCCCAGTCCATTCTCCAACTCCCACCCT
CTCTCCCAGTAC------------------------------------------------
------------------------------------------------------------
------------------------------------------------------------
------------------------------------------------------------
------------------------------------------------------------
------------------------------------------------------------
------------------------------------------------------------
------------------------------------------------------------
-CGAGTGCCCCTCCCATCTTTCTCAGTGCCACTCCAGTCC-TTCCCAGTTCTTCCCAGTC
CCACCCAACCCCTCCAACTCCA--------------------------------------
------------------------------------------------------------
-----------------TTCCCAGTCCATTCCCAGTTCATTCCCAGTCCCTCCCACTCTA
TCCCAGTCCATTCCCA--------------------------------------------
--
>AB531551.1_Geospiza_scandens/1-464
------------------------------------------------------------
------------------------------------------------------------
------------------------------------------------------------
------------------------------------------------------------
------------------------------------------------------------
------------------------------------------------------------
------------------------------------------------------------
------------------------------------------------------------
------------------------------------------------------------
------------------------------------------------------------
------------------------------------------------------------
------------------------------------------------------------
------------------------------------------------------------
---------------------------------------------CTCCCACT-CCC---
-TCCCAGTCCCTCTCAGTCC-----------AT---------------------------
--------------------------------------CC-C----AAACCCTCCAGTCC
A-------T---GCCTAGTGCCTTCCAGTCCATTCCCAGTTCGTCCCAAACCATTCCCAA
TCCAAACCAAGTCCCTCCCAGTCCC-----------------------------------
------------------------------------------------------------
------------------------------------------------------------
------------------------------------------------------------
------------------------------------------------------------
------------------------------------------------------------
------------------------------------------------------------
------------------------------------------------------------
------------------------------------------------------------
------------------------------------------------------------
------------------------------------------------------------
------------------------------------------------------------
------------------------------------------------------------
------------------------------------------------------------
------------------------------------------------------------
------------------------------------------------------------
------------------------------------------------------------
------------------TCCCAGTCCA--------------------------------
-----------TCCCAGTCCAT----------TCCCAGTCCATTCTCCAACTCCCACCCT
CTCTCCCAGTAC------------------------------------------------
------------------------------------------------------------
------------------------------------------------------------
------------------------------------------------------------
------------------------------------------------------------
------------------------------------------------------------
------------------------------------------------------------
------------------------------------------------------------
-CGAGTGCCCCTCCCATCTTTCTCAGTGCCACTCCAGTCC-TTCCCAGTTCTTCCCAGTC
CCACCCAACCCCTCCAACTCCA--------------------------------------
------------------------------------------------------------
-----------------TTCCCAGTCCATTCCCAGTTCATTCCCAGTCCCTCCCACTCTA
TCCCAGTCCATTCCCA--------------------------------------------
--
>AB531552.1_Pinaroloxias_inornata/1-434
------------------------------------------------------------
------------------------------------------------------------
------------------------------------------------------------
------------------------------------------------------------
------------------------------------------------------------
------------------------------------------------------------
------------------------------------------------------------
------------------------------------------------------------
------------------------------------------------------------
------------------------------------------------------------
------------------------------------------------------------
------------------------------------------------------------
------------------------------------------------------------
---------------------------------------------CTCCCACT-CCC---
-TCCCAGTCCCTCTCAGTCC-----------AT---------------------------
--------------------------------------CC-C----AAGCCCTCCAGTCC
A-------T---GCCTAGGGCCTTCCAGTCCATTCCCAGTCCGTCCCAAACCATTCCCAA
TCCAAACCAAGTCCCTCCGAGTCCC-----------------------------------
------------------------------------------------------------
------------------------------------------------------------
------------------------------------------------------------
------------------------------------------------------------
------------------------------------------------------------
------------------------------------------------------------
------------------------------------------------------------
------------------------------------------------------------
------------------------------------------------------------
------------------------------------------------------------
------------------------------------------------------------
------------------------------------------------------------
------------------------------------------------------------
------------------------------------------------------------
------------------------------------------------------------
------------------------------------------------------------
------------------TCCCAGTCCA--------------------------------
-----------TCCCAGTCCAT----------TCCCAGTCCACTCTCCAACTCCCACCCT
CTCTCCCAGTAC------------------------------------------------
------------------------------------------------------------
------------------------------------------------------------
------------------------------------------------------------
------------------------------------------------------------
------------------------------------------------------------
------------------------------------------------------------
------------------------------------------------------------
-CGAGTGCCCCTCCCATCTTTCTCAGTGCCACTCCAGTCCATTCCCAGTGCCTCCCAGTC
CCACCCAGCCCCTCCAACTCCA--------------------------------------
------------------------------------------------------------
-----------------TTCCCACTCCA-TCCCAGTTCATTCCCA---------------
------------------------------------------------------------
--
>AB531555.1_Cactospiza_pallida/1-455
------------------------------------------------------------
------------------------------------------------------------
------------------------------------------------------------
------------------------------------------------------------
------------------------------------------------------------
------------------------------------------------------------
------------------------------------------------------------
------------------------------------------------------------
------------------------------------------------------------
------------------------------------------------------------
------------------------------------------------------------
------------------------------------------------------------
------------------------------------------------------------
---------------------------------------------CTCCCACT-CCC---
-TCCCAGTCCCTCTCAGTCC-----------AT---------------------------
--------------------------------------CC-C----AAACCCTCCAGTCC
A-------T---GCCTAGGGCCTACCAGTCCATTCCCAGTTCGTCCCAAACCATTCCCAA
TCCTAACCGAGTCCCTCCCAGTCCC-----------------------------------
------------------------------------------------------------
------------------------------------------------------------
------------------------------------------------------------
------------------------------------------------------------
------------------------------------------------------------
------------------------------------------------------------
------------------------------------------------------------
------------------------------------------------------------
------------------------------------------------------------
------------------------------------------------------------
------------------------------------------------------------
------------------------------------------------------------
------------------------------------------------------------
------------------------------------------------------------
------------------------------------------------------------
------------------------------------------------------------
------------------TCCCAGTCCA--------------------------------
-----------TTCCCAGTCCA----------TCCCAGTCCATTCTCCAACTCCCACCCT
CTCTCCCAGTAC------------------------------------------------
------------------------------------------------------------
------------------------------------------------------------
------------------------------------------------------------
------------------------------------------------------------
------------------------------------------------------------
------------------------------------------------------------
------------------------------------------------------------
-CGAGTGCCCCTCCCTTCTTTCTCAGTGCCACTCCAGTCC-TTCCCAGTTCCTCCCAGTC
CCACCCAACCCCTCCCACTCCA--------------------------------------
------------------------------------------------------------
-----------------TTCCCAGTCCATTCCCAGTTCATTCCCAGTCCCTCCCACTCCA
TCCCAGTCCATTCCCA--------------------------------------------
--
>AB531556.1_Cactospiza_pallida/1-455
------------------------------------------------------------
------------------------------------------------------------
------------------------------------------------------------
------------------------------------------------------------
------------------------------------------------------------
------------------------------------------------------------
------------------------------------------------------------
------------------------------------------------------------
------------------------------------------------------------
------------------------------------------------------------
------------------------------------------------------------
------------------------------------------------------------
------------------------------------------------------------
---------------------------------------------CTGCCACT-CCC---
-TCCCAGTCCCTCTTAGTCC-----------AT---------------------------
--------------------------------------CC-C----AAACCCTCCAGTCC
A-------T---GCCTAGGGCCTTCCAGTCCATTCCCAGTTCGTCCCAAACCATTCCCAA
TCCAAACCCAGTCCCTCCCAGTCCC-----------------------------------
------------------------------------------------------------
------------------------------------------------------------
------------------------------------------------------------
------------------------------------------------------------
------------------------------------------------------------
------------------------------------------------------------
------------------------------------------------------------
------------------------------------------------------------
------------------------------------------------------------
------------------------------------------------------------
------------------------------------------------------------
------------------------------------------------------------
------------------------------------------------------------
------------------------------------------------------------
------------------------------------------------------------
------------------------------------------------------------
------------------TCCCAGTCCA--------------------------------
-----------TCCCAGTCCAT----------TCCCAGTCCATTCTCCCACTCCCACCCT
CTCTCCCAGTCC------------------------------------------------
------------------------------------------------------------
------------------------------------------------------------
------------------------------------------------------------
------------------------------------------------------------
------------------------------------------------------------
------------------------------------------------------------
------------------------------------------------------------
-CCAGTGCCCCTCCCCTCTTTCTCAGTGCCACTCCAGTCC-TTCCCAGTTCCTTCCAGTC
CCACCCAACCCCTCCCACTCCA--------------------------------------
------------------------------------------------------------
-----------------TTCCCAGTCCATTCCCAGTTCATTCCCAGTCCCTCCCACTCCA
TCCCAGTCCATTCCCA--------------------------------------------
--
>AB531557.1_Geospiza_difficilis/1-476
------------------------------------------------------------
------------------------------------------------------------
------------------------------------------------------------
------------------------------------------------------------
------------------------------------------------------------
------------------------------------------------------------
------------------------------------------------------------
------------------------------------------------------------
------------------------------------------------------------
------------------------------------------------------------
------------------------------------------------------------
------------------------------------------------------------
------------------------------------------------------------
---------------------------------------------CTCCCACT-CCC---
-TCCCAGTACCTCTAAGTCC-----------AT---------------------------
--------------------------------------CC-C----AAACCCTCCAGTCC
A-------T---GCCTAGTGCCTTCCAGTCCATTCCCAGTTTGTCCCCAACCATTCCCAA
TCCAAACCCAGTCCCTCCGAGTCCC-----------------------------------
------------------------------------------------------------
------------------------------------------------------------
------------------------------------------------------------
------------------------------------------------------------
------------------------------------------------------------
------------------------------------------------------------
------------------------------------------------------------
------------------------------------------------------------
------------------------------------------------------------
------------------------------------------------------------
------------------------------------------------------------
------------------------------------------------------------
------------------------------------------------------------
------------------------------------------------------------
------------------------------------------------------------
------------------------------------------------------------
------------------TCCCAGTCCAT--------------------TCCCAGTCCCT
CTAAGTCCA--TCCCAGTCCAT----------TCCCAGTTCACTCCCCAACTCCCACCCT
CTCTCCCAGTAC------------------------------------------------
------------------------------------------------------------
------------------------------------------------------------
------------------------------------------------------------
------------------------------------------------------------
------------------------------------------------------------
------------------------------------------------------------
------------------------------------------------------------
-CGAGTGCCCCTCCCTTCTTTCTCAGTGCCACTCCAGTCCATTCCCAGTGCCTCCCAGTC
CCACCCAGCCCCTCCCACTCCA--------------------------------------
------------------------------------------------------------
-----------------TTCCCAATCCA-TCCCAGTTCATTCCCAGTCCCTCCCACTCTA
TCCCAGTCCATTCCCA--------------------------------------------
--
>AB531558.1_Pinaroloxias_inornata/1-434
------------------------------------------------------------
------------------------------------------------------------
------------------------------------------------------------
------------------------------------------------------------
------------------------------------------------------------
------------------------------------------------------------
------------------------------------------------------------
------------------------------------------------------------
------------------------------------------------------------
------------------------------------------------------------
------------------------------------------------------------
------------------------------------------------------------
------------------------------------------------------------
---------------------------------------------CTCCCACT-CCC---
-TCCCAGTCCCTCTCAGTCC-----------AT---------------------------
--------------------------------------CC-C----AAGCCCTCCAGTCC
A-------T---GCCTAGGGCCTTCCAGTCCATTCCCAGTTCGTCCCAAACCATTCCCAA
TCCAAACCAAGTCCCTCCGAGTCCC-----------------------------------
------------------------------------------------------------
------------------------------------------------------------
------------------------------------------------------------
------------------------------------------------------------
------------------------------------------------------------
------------------------------------------------------------
------------------------------------------------------------
------------------------------------------------------------
------------------------------------------------------------
------------------------------------------------------------
------------------------------------------------------------
------------------------------------------------------------
------------------------------------------------------------
------------------------------------------------------------
------------------------------------------------------------
------------------------------------------------------------
------------------TCCCAGTCCA--------------------------------
-----------TCCCAGTCCAT----------TCCCAGTTCACTCTCCGACTCCCACCCT
CTCTCCCAGTAC------------------------------------------------
------------------------------------------------------------
------------------------------------------------------------
------------------------------------------------------------
------------------------------------------------------------
------------------------------------------------------------
------------------------------------------------------------
------------------------------------------------------------
-CGAGTGCCCCTCCCATCTTTCTCAGTGCCACTCCAGTCCATTCCCAGTGCCTCCCAGTC
CCACCCAGCCCCTCCAACTCCA--------------------------------------
------------------------------------------------------------
-----------------TTCCCACTCCA-TCCCAGTTCATTCCCA---------------
------------------------------------------------------------
--
>AB531559.1_Pinaroloxias_inornata/1-465
------------------------------------------------------------
------------------------------------------------------------
------------------------------------------------------------
------------------------------------------------------------
------------------------------------------------------------
------------------------------------------------------------
------------------------------------------------------------
------------------------------------------------------------
------------------------------------------------------------
------------------------------------------------------------
------------------------------------------------------------
------------------------------------------------------------
------------------------------------------------------------
---------------------------------------------CTCCCACT-CCC---
-TCCCAGTCCCTCTCAGTCC-----------AT---------------------------
--------------------------------------CC-C----AAACCCTCCAGTCC
A-------T---GCCTAGGGCCTTCCAGTCCATTCCCAGTTCGTCCCAAACCATTCCCAA
TCCAAACCAAGTCCCTCCCAGTCCC-----------------------------------
------------------------------------------------------------
------------------------------------------------------------
------------------------------------------------------------
------------------------------------------------------------
------------------------------------------------------------
------------------------------------------------------------
------------------------------------------------------------
------------------------------------------------------------
------------------------------------------------------------
------------------------------------------------------------
------------------------------------------------------------
------------------------------------------------------------
------------------------------------------------------------
------------------------------------------------------------
------------------------------------------------------------
------------------------------------------------------------
------------------TCCCAGTCCA--------------------------------
-----------TCCCAGTCCAT----------TCCCAGTCCATTCTCCGACTCCCACCCT
CTCTCCCAGTAC------------------------------------------------
------------------------------------------------------------
------------------------------------------------------------
------------------------------------------------------------
------------------------------------------------------------
------------------------------------------------------------
------------------------------------------------------------
------------------------------------------------------------
-CGAGTGCCCCTCCCTTCTTTCTCAGTGCCACTCCAGTCC-TTCCCAGTTCCTCCCAGTC
CCACCCAACCCCTCCCACTCCA--------------------------------------
------------------------------------------------------------
-----------------TTCCCAGTCCATTCCCAGTTCATTCCCAGTCCCTCCCACTCCA
TCCCAGTCCATTCCCA--------------------------------------------
--
>AB531560.1_Pinaroloxias_inornata/1-352
------------------------------------------------------------
------------------------------------------------------------
------------------------------------------------------------
------------------------------------------------------------
------------------------------------------------------------
------------------------------------------------------------
------------------------------------------------------------
------------------------------------------------------------
------------------------------------------------------------
------------------------------------------------------------
------------------------------------------------------------
------------------------------------------------------------
------------------------------------------------------------
---------------------------------------------CTCCCACT-CCC---
-TCCCAGTCCCTCCCAGTCC-----------AT---------------------------
------------------------------------------------------------
------------------------------------------------------------
------------------------------------------------------------
------------------------------------------------------------
------------------------------------------------------------
------------------------------------------------------------
------------------------------------------------------------
------------------------------------------------------------
------------------------------------------------------------
------------------------------------------------------------
------------------------------------------------------------
------------------------------------------------------------
------------------------------------------------------------
------------------------------------------------------------
------------------------------------------------------------
------------------------------------------------------------
------------------------------------------------------------
------------------------------------------------------------
------------------------------------------------------------
------------------------------------------------------------
--------------------------------TCCCAGTCCATTCTCCAACTCCCACCCT
CTCTCCCAGTAC------------------------------------------------
------------------------------------------------------------
------------------------------------------------------------
------------------------------------------------------------
------------------------------------------------------------
------------------------------------------------------------
------------------------------------------------------------
------------------------------------------------------------
-CGAGTGCCCCTCCCATCTTTCTCAGTGCCACTCCAGTCC-TACCCAGTCCCTCCCAGTC
CCACCCAACCCCTCCAACTCCA--------------------------------------
------------------------------------------------------------
-----------------TTCCCAGTCCATTCCCAGTTCATTCCCAGTCCCTCCCACTCCA
TCCCAGTCCATTCCCA--------------------------------------------
--
>AB531561.1_Pinaroloxias_inornata/1-465
------------------------------------------------------------
------------------------------------------------------------
------------------------------------------------------------
------------------------------------------------------------
------------------------------------------------------------
------------------------------------------------------------
------------------------------------------------------------
------------------------------------------------------------
------------------------------------------------------------
------------------------------------------------------------
------------------------------------------------------------
------------------------------------------------------------
------------------------------------------------------------
---------------------------------------------CTCCCACT-CCC---
-TCCCAGTCCCTCTCAGTCC-----------AT---------------------------
--------------------------------------CC-C----AAACCCTCCAGTCC
A-------T---GCCTAGGGCCTCCCAGTCCATTCCCAGTCCGTCCCAAACCATTCCCAA
TCCAAACCAAGTCCCTCCCAGTCCC-----------------------------------
------------------------------------------------------------
------------------------------------------------------------
------------------------------------------------------------
------------------------------------------------------------
------------------------------------------------------------
------------------------------------------------------------
------------------------------------------------------------
------------------------------------------------------------
------------------------------------------------------------
------------------------------------------------------------
------------------------------------------------------------
------------------------------------------------------------
------------------------------------------------------------
------------------------------------------------------------
------------------------------------------------------------
------------------------------------------------------------
------------------TCCCAGTCCA--------------------------------
-----------TCCCAGTCCAT----------TCCCAGTCCATTCTCCAACTCCCACCCT
CTCTCCCAGTCC------------------------------------------------
------------------------------------------------------------
------------------------------------------------------------
------------------------------------------------------------
------------------------------------------------------------
------------------------------------------------------------
------------------------------------------------------------
------------------------------------------------------------
-CGAGTGCCCCTCCCATCTTTCTCAGTGCCACTCCAGTCC-TTCCCAGTTCCTCCCAGTC
CCACCCAACCCCTCCAACTCCA--------------------------------------
------------------------------------------------------------
-----------------TTCCCAGTCCATTCCCAGTTCATTCCCAGTCCCTCCCACTCCA
TCCCAGTCCATTCCCA--------------------------------------------
--
>AB531563.1_Pinaroloxias_inornata/1-465
------------------------------------------------------------
------------------------------------------------------------
------------------------------------------------------------
------------------------------------------------------------
------------------------------------------------------------
------------------------------------------------------------
------------------------------------------------------------
------------------------------------------------------------
------------------------------------------------------------
------------------------------------------------------------
------------------------------------------------------------
------------------------------------------------------------
------------------------------------------------------------
---------------------------------------------CTCCCACT-CCC---
-TCCCAGTCCCTTTTAGTCC-----------AT---------------------------
--------------------------------------CC-C----AAACCCTCCAGTCC
A-------T---GCCTAGGGCCTTCCAGTCCATTCCCAGTTCGTCCCAAACCATTCCCAA
TCCAAACCAAGTCCCTCCCAGTCCC-----------------------------------
------------------------------------------------------------
------------------------------------------------------------
------------------------------------------------------------
------------------------------------------------------------
------------------------------------------------------------
------------------------------------------------------------
------------------------------------------------------------
------------------------------------------------------------
------------------------------------------------------------
------------------------------------------------------------
------------------------------------------------------------
------------------------------------------------------------
------------------------------------------------------------
------------------------------------------------------------
------------------------------------------------------------
------------------------------------------------------------
------------------TCCCAGTCCA--------------------------------
-----------TCCCAGTCCAT----------TCCCAGTCCATTCTCCAACTCCCACCCT
CTCTCCCAGTAC------------------------------------------------
------------------------------------------------------------
------------------------------------------------------------
------------------------------------------------------------
------------------------------------------------------------
------------------------------------------------------------
------------------------------------------------------------
------------------------------------------------------------
-CGAGTGCCCCTCCCATCTTTCTCAGTGCCACTCCAGTCC-TTCCCAGTCCCTCCCAGTC
CCACCCAACCCCTCCCACTCCA--------------------------------------
------------------------------------------------------------
-----------------TTCCCAGTCCATTCCCAGTTCATTCCCAGTCCCTCCCACTCCA
TCCCAGTCCATTCCCA--------------------------------------------
--
>AB531564.1_Pinaroloxias_inornata/1-465
------------------------------------------------------------
------------------------------------------------------------
------------------------------------------------------------
------------------------------------------------------------
------------------------------------------------------------
------------------------------------------------------------
------------------------------------------------------------
------------------------------------------------------------
------------------------------------------------------------
------------------------------------------------------------
------------------------------------------------------------
------------------------------------------------------------
------------------------------------------------------------
---------------------------------------------CTCCCACT-CCC---
-TCCCAGTCCCTCTCAGTCC-----------AT---------------------------
--------------------------------------CC-C----AAACCCTCCAGTCC
A-------T---GCCTAGGGCCTTCCAGTCCATTCCCAGTTCGTCCCAAACCATTCCCAA
TCCAAACCAAGTCCCTCCCAGTCCC-----------------------------------
------------------------------------------------------------
------------------------------------------------------------
------------------------------------------------------------
------------------------------------------------------------
------------------------------------------------------------
------------------------------------------------------------
------------------------------------------------------------
------------------------------------------------------------
------------------------------------------------------------
------------------------------------------------------------
------------------------------------------------------------
------------------------------------------------------------
------------------------------------------------------------
------------------------------------------------------------
------------------------------------------------------------
------------------------------------------------------------
------------------TCCCAGTCCA--------------------------------
-----------TCCCAGTCCAT----------TCCCAGTCCATTCTCCGACTCCCACCCT
CTCTCCCAGTAC------------------------------------------------
------------------------------------------------------------
------------------------------------------------------------
------------------------------------------------------------
------------------------------------------------------------
------------------------------------------------------------
------------------------------------------------------------
------------------------------------------------------------
-CGAGTGCCCCTCCCTTCTTTCTCAGTGCCACTCCAGTCC-TTCCCAGTTCCTCCCAGTC
CCACCCAACCCCTCCTACTCCA--------------------------------------
------------------------------------------------------------
-----------------TTCCCAGTCCATTCCCAGTTCATTCCCAGTCCCTCCCACTCCA
TCCCAGTCCATTCCCA--------------------------------------------
--
>AB531568.1_Tiaris_bicolor/1-228
------------------------------------------------------------
------------------------------------------------------------
------------------------------------------------------------
------------------------------------------------------------
------------------------------------------------------------
------------------------------------------------------------
------------------------------------------------------------
------------------------------------------------------------
------------------------------------------------------------
------------------------------------------------------------
------------------------------------------------------------
------------------------------------------------------------
------------------------------------------------------------
---------------------------------------------CTCCCACT-CCC---
-TCCCAGTCCCTCTCAGTCC-----------AT---------------------------
--------------------------------------CC-C----AAACCCTCCAGTCC
A-------T---GCCTAGTGCCTTCCAGTCCACTCCCA----------------------
------------------------------------------------------------
------------------------------------------------------------
------------------------------------------------------------
------------------------------------------------------------
------------------------------------------------------------
------------------------------------------------------------
------------------------------------------------------------
------------------------------------------------------------
------------------------------------------------------------
------------------------------------------------------------
------------------------------------------------------------
------------------------------------------------------------
------------------------------------------------------------
------------------------------------------------------------
------------------------------------------------------------
------------------------------------------------------------
------------------------------------------------------------
------------------------------------------------------------
------------------------------------------------------------
------------------------------------------------------------
------------------------------------------------------------
------------------------------------------------------------
------------------------------------------------------------
------------------------------------------------------------
------------------------------------------------------------
------------------------------------------------------------
------------------------------------------------------------
------------------------------------------------------------
------------------------------------------------------------
------------------------------------------------------------
------------------------------------------------------------
------------------------------------------------------------
--
>AB531577.1_Tiaris_obscura/1-209
------------------------------------------------------------
------------------------------------------------------------
------------------------------------------------------------
------------------------------------------------------------
------------------------------------------------------------
------------------------------------------------------------
------------------------------------------------------------
------------------------------------------------------------
------------------------------------------------------------
------------------------------------------------------------
------------------------------------------------------------
------------------------------------------------------------
------------------------------------------------------------
----------------------------------------------------T-CCC---
-TCCCAGTCCCTCTCAGTCC-----------AT---------------------------
--------------------------------------CC-C----AAACCCTCCAGTCC
A-------T---GCCTAGTGCCTTCCAGTCCATTCCCA----------------------
------------------------------------------------------------
------------------------------------------------------------
------------------------------------------------------------
------------------------------------------------------------
------------------------------------------------------------
------------------------------------------------------------
------------------------------------------------------------
------------------------------------------------------------
------------------------------------------------------------
------------------------------------------------------------
------------------------------------------------------------
------------------------------------------------------------
------------------------------------------------------------
------------------------------------------------------------
------------------------------------------------------------
------------------------------------------------------------
------------------------------------------------------------
------------------------------------------------------------
------------------------------------------------------------
------------------------------------------------------------
------------------------------------------------------------
------------------------------------------------------------
------------------------------------------------------------
------------------------------------------------------------
------------------------------------------------------------
------------------------------------------------------------
------------------------------------------------------------
------------------------------------------------------------
------------------------------------------------------------
------------------------------------------------------------
------------------------------------------------------------
------------------------------------------------------------
--
>AB531578.1_Tiaris_obscura/1-239
------------------------------------------------------------
------------------------------------------------------------
------------------------------------------------------------
------------------------------------------------------------
------------------------------------------------------------
------------------------------------------------------------
------------------------------------------------------------
------------------------------------------------------------
------------------------------------------------------------
------------------------------------------------------------
------------------------------------------------------------
------------------------------------------------------------
------------------------------------------------------------
----------------------------------------------------T-CCC---
-TCCCAGTCCCTCTCAGTCC-----------AT---------------------------
--------------------------------------CC-C----AAACCCTCCAGTCC
A-------T---GCCTAGTGCCTTCCAGTCCATTCCCA----------------------
------------------------------------------------------------
------------------------------------------------------------
------------------------------------------------------------
------------------------------------------------------------
------------------------------------------------------------
------------------------------------------------------------
------------------------------------------------------------
------------------------------------------------------------
------------------------------------------------------------
------------------------------------------------------------
------------------------------------------------------------
------------------------------------------------------------
------------------------------------------------------------
------------------------------------------------------------
------------------------------------------------------------
------------------------------------------------------------
------------------------------------------------------------
------------------------------------------------------------
------------------------------------------------------------
------------------------------------------------------------
------------------------------------------------------------
------------------------------------------------------------
------------------------------------------------------------
------------------------------------------------------------
------------------------------------------------------------
------------------------------------------------------------
------------------------------------------------------------
------------------------------------------------------------
------------------------------------------------------------
------------------------------------------------------------
------------------------------------------------------------
------------------------------------------------------------
--
>AB531587.1_Platyspiza_crassirostris/1-464
------------------------------------------------------------
------------------------------------------------------------
------------------------------------------------------------
------------------------------------------------------------
------------------------------------------------------------
------------------------------------------------------------
------------------------------------------------------------
------------------------------------------------------------
------------------------------------------------------------
------------------------------------------------------------
------------------------------------------------------------
------------------------------------------------------------
------------------------------------------------------------
---------------------------------------------CTCCCACT-CCC---
-TCCCAGTCCCTCTCAGTCC-----------AT---------------------------
--------------------------------------CC-C----AAACCCTCCAGTCC
A-------T---GCCTAGGGCCTTCCAGTCCATTCCCAGTTTGTCCCAAACCATTCCCAA
TCCAAACCAAGTCCCTCCCAGTCCC-----------------------------------
------------------------------------------------------------
------------------------------------------------------------
------------------------------------------------------------
------------------------------------------------------------
------------------------------------------------------------
------------------------------------------------------------
------------------------------------------------------------
------------------------------------------------------------
------------------------------------------------------------
------------------------------------------------------------
------------------------------------------------------------
------------------------------------------------------------
------------------------------------------------------------
------------------------------------------------------------
------------------------------------------------------------
------------------------------------------------------------
------------------TCCCAGTCCA--------------------------------
-----------TTCTCAGTCCA----------TCCCAGTCCATTCTCCAACTCCCACCCT
CTCTCCCAGTAC------------------------------------------------
------------------------------------------------------------
------------------------------------------------------------
------------------------------------------------------------
------------------------------------------------------------
------------------------------------------------------------
------------------------------------------------------------
------------------------------------------------------------
-CGAGTGCCCCTCCCATCTTTCTCAGTGCCACTCCAGTCC-TTCCCAGTTCCTCCCAGTC
CCACCCAACCCCTCCAACTCCA--------------------------------------
------------------------------------------------------------
-----------------TTCCCAGTCCATTCCCAGTTCATTCCCAGTCCCTCCCACTCCA
TCCCAGTCCATTCCCA--------------------------------------------
--
>AB531588.1_Camarhynchus_parvulus/1-464
------------------------------------------------------------
------------------------------------------------------------
------------------------------------------------------------
------------------------------------------------------------
------------------------------------------------------------
------------------------------------------------------------
------------------------------------------------------------
------------------------------------------------------------
------------------------------------------------------------
------------------------------------------------------------
------------------------------------------------------------
------------------------------------------------------------
------------------------------------------------------------
---------------------------------------------CTCCCACT-CCC---
-TCCCAGTCCCTTTTAGTCC-----------AT---------------------------
--------------------------------------CC-C----AAACCCTCCAGTCC
A-------T---GCCTAGGGCCTTCCAGTCCATTCCCAGTTTGTCCCGAACCATTCCCAA
TCCAAACCAAGTCCCTCCCAGTCCC-----------------------------------
------------------------------------------------------------
------------------------------------------------------------
------------------------------------------------------------
------------------------------------------------------------
------------------------------------------------------------
------------------------------------------------------------
------------------------------------------------------------
------------------------------------------------------------
------------------------------------------------------------
------------------------------------------------------------
------------------------------------------------------------
------------------------------------------------------------
------------------------------------------------------------
------------------------------------------------------------
------------------------------------------------------------
------------------------------------------------------------
------------------TCCCAGTCCA--------------------------------
-----------TTCTTAGTCCA----------TCCCAGTCCATTCTCCCACTCCCACCCT
CTCTCCCAGTAC------------------------------------------------
------------------------------------------------------------
------------------------------------------------------------
------------------------------------------------------------
------------------------------------------------------------
------------------------------------------------------------
------------------------------------------------------------
------------------------------------------------------------
-CGAGTGCCCCTCCCTTCTTTCTCAGTGCCACTCCAGTCC-TTCCCAGTCCCTCCCAGTC
CCACCCAACCCCTCCCACTCCA--------------------------------------
------------------------------------------------------------
-----------------TTCCCAGTCCATTCCCAGTTCATTCCCAGTCCCTCCCACTCCA
TCCCAGTCCATTCCCA--------------------------------------------
--
>AB531590.1_Certhidea_olivacea/1-465
------------------------------------------------------------
------------------------------------------------------------
------------------------------------------------------------
------------------------------------------------------------
------------------------------------------------------------
------------------------------------------------------------
------------------------------------------------------------
------------------------------------------------------------
------------------------------------------------------------
------------------------------------------------------------
------------------------------------------------------------
------------------------------------------------------------
------------------------------------------------------------
---------------------------------------------CTCCCACT-CCC---
-TCCCAGTCCCTCTCAGTCC-----------AT---------------------------
--------------------------------------CC-C----AAACCCTCCAGTCC
A-------T---GCCTAGGGCCTTCCAGTCCATTCCCAGTTCGTCCCAAACCATTCCCAA
TCCAAACCAAGTCCCTCCCAGTCCC-----------------------------------
------------------------------------------------------------
------------------------------------------------------------
------------------------------------------------------------
------------------------------------------------------------
------------------------------------------------------------
------------------------------------------------------------
------------------------------------------------------------
------------------------------------------------------------
------------------------------------------------------------
------------------------------------------------------------
------------------------------------------------------------
------------------------------------------------------------
------------------------------------------------------------
------------------------------------------------------------
------------------------------------------------------------
------------------------------------------------------------
------------------TCCCAGTCCA--------------------------------
-----------TCCCAGTCCAT----------TCCCAGTTCACTCCCCAACTCCCACCCT
CTCTCCCAGTAC------------------------------------------------
------------------------------------------------------------
------------------------------------------------------------
------------------------------------------------------------
------------------------------------------------------------
------------------------------------------------------------
------------------------------------------------------------
------------------------------------------------------------
-CGAGTGCCCCTCCCGTCTTTCTCAGTGCCACTCCAGTCCATTCCCAGTGCCTCCCAGTC
CCACCCAGCCCCTCCAACTCCA--------------------------------------
------------------------------------------------------------
-----------------TTCCCACTCCA-TCCCAGTTCATTCCCA---------------
------------------------------------------------------------
--
>AB531591.1_Geospiza_difficilis/1-506
------------------------------------------------------------
------------------------------------------------------------
------------------------------------------------------------
------------------------------------------------------------
------------------------------------------------------------
------------------------------------------------------------
------------------------------------------------------------
------------------------------------------------------------
------------------------------------------------------------
------------------------------------------------------------
------------------------------------------------------------
------------------------------------------------------------
------------------------------------------------------------
---------------------------------------------CTCCCACT-CCC---
-TCCCAGTCCCTCTCAGTCC-----------AT---------------------------
--------------------------------------CC-C----AAACCCTCCAGTCC
A-------T---GCCTAGGGCCTTCCAGTCCATTCCCAGTTCGTCCCAAACCATTCCCAA
TCCCAACCCAGTCCCTCCCAGTCCC-----------------------------------
------------------------------------------------------------
------------------------------------------------------------
------------------------------------------------------------
------------------------------------------------------------
------------------------------------------------------------
------------------------------------------------------------
------------------------------------------------------------
------------------------------------------------------------
------------------------------------------------------------
------------------------------------------------------------
------------------------------------------------------------
------------------------------------------------------------
------------------------------------------------------------
------------------------------------------------------------
------------------------------------------------------------
------------------------------------------------------------
------------------TCCCAGTCCA--------------------------------
-----------TTTTCAGTCCA----------TCCCAGTCCATTCTCCAACTCCCACCCT
CTCTCCCAGTAC------------------------------------------------
------------------------------------------------------------
------------------------------------------------------------
------------------------------------------------------------
------------------------------------------------------------
------------------------------------------------------------
------------------------------------------------------------
------------------------------------------------------------
-CGAGTGCCCCTCCCATCTTTCTCAGTGCCACTCCAGTCC-TTCCCAGTTCCTCCCAGTC
CCACCCAACCCCTCCCACTCCA--------------------------------------
------------------------------------------------------------
-----------------TTCCCAGTCCATTCCCAGTTCATTCCCAGTCCCTCCCACTCCA
TCCCAGTCCATTCCCA--------------------------------------------
--
>AB531592.1_Geospiza_fuliginosa/1-444
------------------------------------------------------------
------------------------------------------------------------
------------------------------------------------------------
------------------------------------------------------------
------------------------------------------------------------
------------------------------------------------------------
------------------------------------------------------------
------------------------------------------------------------
------------------------------------------------------------
------------------------------------------------------------
------------------------------------------------------------
------------------------------------------------------------
------------------------------------------------------------
---------------------------------------------CTCCCACT-CCC---
-TCCCAGTCCCTTTTAGTCC-----------AT---------------------------
--------------------------------------CC-C----AAACCCTCCAGTCC
A-------T---GCCTAGGGCCTTCCAGTCCATTCCCAGTTCGTCCCAAACCATTCCCAA
TCCCAACCAAGTCCCTCCCAGTCCC-----------------------------------
------------------------------------------------------------
------------------------------------------------------------
------------------------------------------------------------
------------------------------------------------------------
------------------------------------------------------------
------------------------------------------------------------
------------------------------------------------------------
------------------------------------------------------------
------------------------------------------------------------
------------------------------------------------------------
------------------------------------------------------------
------------------------------------------------------------
------------------------------------------------------------
------------------------------------------------------------
------------------------------------------------------------
------------------------------------------------------------
------------------TCCCAGTCCA--------------------------------
-----------TCCCAGTCCAT----------TCCCAGTTTACTCCCCAACTCCCACCCT
CTCTCCCAGTAC------------------------------------------------
------------------------------------------------------------
------------------------------------------------------------
------------------------------------------------------------
------------------------------------------------------------
------------------------------------------------------------
------------------------------------------------------------
------------------------------------------------------------
-CGAGTGCCCCTCCCCTCTTTCTCAGTGCCACTCCAGTCCATTCCCAGTGCCTCCCAGTC
CCACCCAGCCCCTCCCACTCCA--------------------------------------
------------------------------------------------------------
-----------------TTCCCACTCCA-TCCCAGTTCATTCCCA---------------
------------------------------------------------------------
--
>AB531595.1_Pinaroloxias_inornata/1-352
------------------------------------------------------------
------------------------------------------------------------
------------------------------------------------------------
------------------------------------------------------------
------------------------------------------------------------
------------------------------------------------------------
------------------------------------------------------------
------------------------------------------------------------
------------------------------------------------------------
------------------------------------------------------------
------------------------------------------------------------
------------------------------------------------------------
------------------------------------------------------------
---------------------------------------------CTCCCACT-CCC---
-TCCCAGTCCCTCCCAGTCC-----------AT---------------------------
------------------------------------------------------------
------------------------------------------------------------
------------------------------------------------------------
------------------------------------------------------------
------------------------------------------------------------
------------------------------------------------------------
------------------------------------------------------------
------------------------------------------------------------
------------------------------------------------------------
------------------------------------------------------------
------------------------------------------------------------
------------------------------------------------------------
------------------------------------------------------------
------------------------------------------------------------
------------------------------------------------------------
------------------------------------------------------------
------------------------------------------------------------
------------------------------------------------------------
------------------------------------------------------------
------------------------------------------------------------
--------------------------------TCCCAGTCCATTCTCCAACTCCCACCCT
CTCTCCCAGTAC------------------------------------------------
------------------------------------------------------------
------------------------------------------------------------
------------------------------------------------------------
------------------------------------------------------------
------------------------------------------------------------
------------------------------------------------------------
------------------------------------------------------------
-CGAGTGCCCCTCCCATCTTTCTCAGTGCCACTCCAGTCC-TACCCAGTCCCTCCCAGTC
CCACCCAACCCCTCCAACTCCA--------------------------------------
------------------------------------------------------------
-----------------TTCCCAGTCCATTCCCAGTTCATTCCCAGTCCCTCCCACTCCA
TCCCAGTTCATTCCCA--------------------------------------------
--
>AB531596.1_Pinaroloxias_inornata/1-344
------------------------------------------------------------
------------------------------------------------------------
------------------------------------------------------------
------------------------------------------------------------
------------------------------------------------------------
------------------------------------------------------------
------------------------------------------------------------
------------------------------------------------------------
------------------------------------------------------------
------------------------------------------------------------
------------------------------------------------------------
------------------------------------------------------------
------------------------------------------------------------
---------------------------------------------CTCCCACT-CCC---
-TCCCAGTCCCTCTCAGTCC-----------AT---------------------------
--------------------------------------CC-C----AAACCCTCCAGTCC
A-------T---GCCTAGGGCCTTCCAGTCCATTCCCAGTTTGTCCCAAACCATTCCCAA
TCCAAACCAAGTCCCTCCGG----------------------------------------
------------------------------------------------------------
------------------------------------------------------------
------------------------------------------------------------
------------------------------------------------------------
------------------------------------------------------------
------------------------------------------------------------
------------------------------------------------------------
------------------------------------------------------------
------------------------------------------------------------
------------------------------------------------------------
------------------------------------------------------------
------------------------------------------------------------
------------------------------------------------------------
------------------------------------------------------------
------------------------------------------------------------
------------------------------------------------------------
------------------------------------------------------------
------------------------------------------------------------
------------------------------------------------------------
------------------------------------------------------------
------------------------------------------------------------
------------------------------------------------------------
------------------------------------------------------------
------------------------------------------------------------
------------------------------------------------------------
------------------------------------------------------------
---------------------------------------------------------GTC
CCACCCAACCCCTCCAACTCCA--------------------------------------
------------------------------------------------------------
-----------------TTCCCAGTCCATTCCCAGTTCATTCCCAGTCCCTCCCACTCCA
TCCCAGTCCATTCCCA--------------------------------------------
--
>AB531597.1_Pinaroloxias_inornata/1-465
------------------------------------------------------------
------------------------------------------------------------
------------------------------------------------------------
------------------------------------------------------------
------------------------------------------------------------
------------------------------------------------------------
------------------------------------------------------------
------------------------------------------------------------
------------------------------------------------------------
------------------------------------------------------------
------------------------------------------------------------
------------------------------------------------------------
------------------------------------------------------------
---------------------------------------------CTCCCACT-CCC---
-TCCCAGTCCCTCTCAGTCC-----------AT---------------------------
--------------------------------------CC-C----AAACCCTCCAGTCC
A-------T---GCCTAGGGCCTTCCAGTCCATTCCCAGTTCGTCCCAAACCATTCCCAA
TCCAAACCAAGTCCCTCCCAGTCCC-----------------------------------
------------------------------------------------------------
------------------------------------------------------------
------------------------------------------------------------
------------------------------------------------------------
------------------------------------------------------------
------------------------------------------------------------
------------------------------------------------------------
------------------------------------------------------------
------------------------------------------------------------
------------------------------------------------------------
------------------------------------------------------------
------------------------------------------------------------
------------------------------------------------------------
------------------------------------------------------------
------------------------------------------------------------
------------------------------------------------------------
------------------TCCCAGTCCA--------------------------------
-----------TCCCAGTCCAT----------TCCCAGTCCATTCTCCGACTCCCACCCT
CTCTCCCAGTAC------------------------------------------------
------------------------------------------------------------
------------------------------------------------------------
------------------------------------------------------------
------------------------------------------------------------
------------------------------------------------------------
------------------------------------------------------------
------------------------------------------------------------
-CGAGTGCCCCTCCCATCTTTCTCAGTGCCACTCCAGTCC-TTCCCAGTTCCTCCCAGCC
CCACCCAACCCCTCCAACTCCA--------------------------------------
------------------------------------------------------------
-----------------TTCCCAGTCCATTCCCAGTTCATTCCCAGTCCCTCCCACTCCA
TCCCAGTCCATTCCCA--------------------------------------------
--
>AB531598.1_Platyspiza_crassirostris/1-455
------------------------------------------------------------
------------------------------------------------------------
------------------------------------------------------------
------------------------------------------------------------
------------------------------------------------------------
------------------------------------------------------------
------------------------------------------------------------
------------------------------------------------------------
------------------------------------------------------------
------------------------------------------------------------
------------------------------------------------------------
------------------------------------------------------------
------------------------------------------------------------
---------------------------------------------CTCCCACT-CCC---
-TCCCAGTCCCTCTCAGTCC-----------AT---------------------------
--------------------------------------CC-C----AAACCCTCCAGTCC
A-------T---GCCTAGGGCCTTCCAGTCCATTCCCAGTTCGTCCCAAACCATTCCCAA
TCCAAACCAAGTCCCTCCCAGTCCC-----------------------------------
------------------------------------------------------------
------------------------------------------------------------
------------------------------------------------------------
------------------------------------------------------------
------------------------------------------------------------
------------------------------------------------------------
------------------------------------------------------------
------------------------------------------------------------
------------------------------------------------------------
------------------------------------------------------------
------------------------------------------------------------
------------------------------------------------------------
------------------------------------------------------------
------------------------------------------------------------
------------------------------------------------------------
------------------------------------------------------------
------------------TCCCAGTCCA--------------------------------
-----------TCCCAGTCCAT----------TCCCAGTCCATTCTCCAACTCCCACCCT
CTCTCCCAGTAC------------------------------------------------
------------------------------------------------------------
------------------------------------------------------------
------------------------------------------------------------
------------------------------------------------------------
------------------------------------------------------------
------------------------------------------------------------
------------------------------------------------------------
-CGAGTGCCCCTCCCATCTTTCTCAGTGCCACTCCAGTCC-TTCCCAGTTCCTCCCAGTC
CCACCCAACCCCTCCAACTCCA--------------------------------------
------------------------------------------------------------
-----------------TTCCCAGTCCATTCCCAGTTCATTCCCAGTCCCTCCCACTCCA
TCCCAGTCCATTCCCA--------------------------------------------
--
>AB531600.1_Camarhynchus_pauper/1-386
------------------------------------------------------------
------------------------------------------------------------
------------------------------------------------------------
------------------------------------------------------------
------------------------------------------------------------
------------------------------------------------------------
------------------------------------------------------------
------------------------------------------------------------
------------------------------------------------------------
------------------------------------------------------------
------------------------------------------------------------
------------------------------------------------------------
------------------------------------------------------------
---------------------------------------------TTCCCTGA-CCC---
-TCCCAGTCCCTCTCAGTCC-----------AT---------------------------
--------------------------------------CC-C----AAACCCTCCAGTCC
A-------T---GCCTAGGGCCTTCCAGTCCATTCCCAGTTTGTCCCAAACCATTCCCAA
TCCAAACCAAGTCCCTCCCAGTCCC-----------------------------------
------------------------------------------------------------
------------------------------------------------------------
------------------------------------------------------------
------------------------------------------------------------
------------------------------------------------------------
------------------------------------------------------------
------------------------------------------------------------
------------------------------------------------------------
------------------------------------------------------------
------------------------------------------------------------
------------------------------------------------------------
------------------------------------------------------------
------------------------------------------------------------
------------------------------------------------------------
------------------------------------------------------------
------------------------------------------------------------
------------------TCCCAGTCCA--------------------TTCCCAGTCCAT
TCCCAGTTCACTCCCAGTCCAT----------TCCCAGTTCACTCCCCCACTCCCACCCT
CTCTCCCAGTAC------------------------------------------------
------------------------------------------------------------
------------------------------------------------------------
------------------------------------------------------------
------------------------------------------------------------
------------------------------------------------------------
------------------------------------------------------------
------------------------------------------------------------
-CGAGTGCCCCTCCCGTCTTTCTCAGTGCCACTCCAGTCCATTCCCAGTGCCTCCCAGTC
CCACCCAGCCCCTCCCACTCCA--------------------------------------
------------------------------------------------------------
-----------------TTCCTACTCCA-TCCCAGTTCATTCCCA---------------
------------------------------------------------------------
--
>AB531601.1_Camarhynchus_pauper/1-476
------------------------------------------------------------
------------------------------------------------------------
------------------------------------------------------------
------------------------------------------------------------
------------------------------------------------------------
------------------------------------------------------------
------------------------------------------------------------
------------------------------------------------------------
------------------------------------------------------------
------------------------------------------------------------
------------------------------------------------------------
------------------------------------------------------------
------------------------------------------------------------
---------------------------------------------CTCCCACT-CCC---
-TCCCAGTCCCTCTCAGTCC-----------AT---------------------------
--------------------------------------CC-C----AAGCCCTCCAGTCC
A-------T---GCCTAGGGCCTTCCAGTCCATTCCCAGTTCGTCCCAAACCATTCCCAA
TCCAAACCAAGTCCCTCCGAGTCCC-----------------------------------
------------------------------------------------------------
------------------------------------------------------------
------------------------------------------------------------
------------------------------------------------------------
------------------------------------------------------------
------------------------------------------------------------
------------------------------------------------------------
------------------------------------------------------------
------------------------------------------------------------
------------------------------------------------------------
------------------------------------------------------------
------------------------------------------------------------
------------------------------------------------------------
------------------------------------------------------------
------------------------------------------------------------
------------------------------------------------------------
------------------TCCCAGTCCA--------------------------------
-----------TCCCAGTCCAT----------TCCCAGTTCACTCTCCGACTCCCACCCT
CTCTCCCAGTAC------------------------------------------------
------------------------------------------------------------
------------------------------------------------------------
------------------------------------------------------------
------------------------------------------------------------
------------------------------------------------------------
------------------------------------------------------------
------------------------------------------------------------
-CGAGTGCCCCTCCCATCTTTCTCAGTGCCACTCCAGTCCATTCCCAGTGCCTCCCAGTC
CCACCCAGCCCCTCCGACTCCA--------------------------------------
------------------------------------------------------------
-----------------TTCCTACTCCA-TCCCAGTTCATTCCCA---------------
------------------------------------------------------------
--
>AB531603.1_Camarhynchus_pauper/1-538
------------------------------------------------------------
------------------------------------------------------------
------------------------------------------------------------
------------------------------------------------------------
------------------------------------------------------------
------------------------------------------------------------
------------------------------------------------------------
------------------------------------------------------------
------------------------------------------------------------
------------------------------------------------------------
------------------------------------------------------------
------------------------------------------------------------
------------------------------------------------------------
---------------------------------------------CTCCCACT-CCC---
-TCCCAGTCCCTCTCAGTCC-----------AT---------------------------
--------------------------------------CC-C----AAACCCTCCAGTCC
A-------T---GCCTAGGGCCTTCCAGTCCATTCCCAGTTCGTCCCAAACCATTCCCAA
TCCAAACCAAGTCCCTCCCAGTCCC-----------------------------------
------------------------------------------------------------
------------------------------------------------------------
------------------------------------------------------------
------------------------------------------------------------
------------------------------------------------------------
------------------------------------------------------------
------------------------------------------------------------
------------------------------------------------------------
------------------------------------------------------------
------------------------------------------------------------
------------------------------------------------------------
------------------------------------------------------------
------------------------------------------------------------
------------------------------------------------------------
------------------------------------------------------------
------------------------------------------------------------
------------------TCCCAGTCCC--------------------------------
-----------TCCCAGTCCATTCTCAGTCCATCCCAGTCCATTCTCCAACTCCCACCCT
CTCTCCCAGTAC------------------------------------------------
------------------------------------------------------------
------------------------------------------------------------
------------------------------------------------------------
------------------------------------------------------------
------------------------------------------------------------
------------------------------------------------------------
------------------------------------------------------------
-CGAGTGCCCCTCCCTTCTTTCTCAGTGCCACTCCAGTCC-TTCCCAGTTCCTCCCAGTC
CCACCCAACCCCTCCAACTCCA--------------------------------------
------------------------------------------------------------
-----------------TTCCCAGTCCATTCCCAGTTCATTCCCAGTCCCTCCCACTCCA
TCCCAGTCCATTCCCA--------------------------------------------
--
>AB531604.1_Camarhynchus_pauper/1-476
------------------------------------------------------------
------------------------------------------------------------
------------------------------------------------------------
------------------------------------------------------------
------------------------------------------------------------
------------------------------------------------------------
------------------------------------------------------------
------------------------------------------------------------
------------------------------------------------------------
------------------------------------------------------------
------------------------------------------------------------
------------------------------------------------------------
------------------------------------------------------------
---------------------------------------------CTCCCACT-CCC---
-TCCCAGTCCCTCTCAGTCC-----------AT---------------------------
--------------------------------------CC-C----AAGCCCTCCAGTCC
A-------T---GCCTAGGGCCTTCCAGTCCATTCCCAGTTCGTCCCAAACCATTCCCAA
TCCAAACCAAGTCCCTCCGAGTCCC-----------------------------------
------------------------------------------------------------
------------------------------------------------------------
------------------------------------------------------------
------------------------------------------------------------
------------------------------------------------------------
------------------------------------------------------------
------------------------------------------------------------
------------------------------------------------------------
------------------------------------------------------------
------------------------------------------------------------
------------------------------------------------------------
------------------------------------------------------------
------------------------------------------------------------
------------------------------------------------------------
------------------------------------------------------------
------------------------------------------------------------
------------------TCCCAGTCCA--------------------------------
-----------TCCCAGTCCAT----------TCCCAGTTCACTCTCCGACTCCCACCCT
CTCTCCCAGTAC------------------------------------------------
------------------------------------------------------------
------------------------------------------------------------
------------------------------------------------------------
------------------------------------------------------------
------------------------------------------------------------
------------------------------------------------------------
------------------------------------------------------------
-CGAGTGCCCCTCCCGTCTTTCTCAGTGCCACTCCAGTCCATTCCCAGTGCCTCCCAGTC
CCACCCAGCCCCTCCGACTCCA--------------------------------------
------------------------------------------------------------
-----------------TTCCTACTCCA-TCCCAGTTCATTCCCA---------------
------------------------------------------------------------
--
>AB531608.1_Tiaris_bicolor/1-353
------------------------------------------------------------
------------------------------------------------------------
------------------------------------------------------------
------------------------------------------------------------
------------------------------------------------------------
------------------------------------------------------------
------------------------------------------------------------
------------------------------------------------------------
------------------------------------------------------------
------------------------------------------------------------
------------------------------------------------------------
------------------------------------------------------------
------------------------------------------------------------
---------------------------------------------CTCCCACT-CCC---
-TCCCAGTCCCTCTCAGTCC-----------AT---------------------------
--------------------------------------CC-C----AAACCCTCCAGTCC
A-------T---GCCTAGTGCCTTCCAGTCCATTCCCAGTGCGCCCCAAACCATTCCCGA
TCCAAACCAAGTCCCTCCAAGTCCC-----------------------------------
------------------------------------------------------------
------------------------------------------------------------
------------------------------------------------------------
------------------------------------------------------------
------------------------------------------------------------
------------------------------------------------------------
------------------------------------------------------------
------------------------------------------------------------
------------------------------------------------------------
------------------------------------------------------------
------------------------------------------------------------
------------------------------------------------------------
------------------------------------------------------------
------------------------------------------------------------
------------------------------------------------------------
------------------------------------------------------------
------------------------------------------------------------
------------------------------------------------------------
------------------------------------------------------------
------------------------------------------------------------
------------------------------------------------------------
------------------------------------------------------------
------------------------------------------------------------
------------------------------------------------------------
------------------------------------------------------------
------------------------------------------------------------
------------------------------------------TCCCAATCCATCCCAGTC
C-----------------------------------------------------------
------------------------------------------------------------
-----------------ATCCCAGTCCATTCCCA--------------------------
------------------------------------------------------------
--
>AB531609.1_Tiaris_bicolor/1-353
------------------------------------------------------------
------------------------------------------------------------
------------------------------------------------------------
------------------------------------------------------------
------------------------------------------------------------
------------------------------------------------------------
------------------------------------------------------------
------------------------------------------------------------
------------------------------------------------------------
------------------------------------------------------------
------------------------------------------------------------
------------------------------------------------------------
------------------------------------------------------------
---------------------------------------------CTCCCACT-CCC---
-TCCCAGTCCCTCTCAGTCC-----------AT---------------------------
--------------------------------------CC-C----AAACCCTCCAGTCC
A-------T---GCCTAGTGCCTTCCAGTCCATTCCCAGTTCGTCCCAAACCATTCCCGA
TCCAAACCAAGTCCCTCCAAGTCCC-----------------------------------
------------------------------------------------------------
------------------------------------------------------------
------------------------------------------------------------
------------------------------------------------------------
------------------------------------------------------------
------------------------------------------------------------
------------------------------------------------------------
------------------------------------------------------------
------------------------------------------------------------
------------------------------------------------------------
------------------------------------------------------------
------------------------------------------------------------
------------------------------------------------------------
------------------------------------------------------------
------------------------------------------------------------
------------------------------------------------------------
------------------------------------------------------------
------------------------------------------------------------
------------------------------------------------------------
------------------------------------------------------------
------------------------------------------------------------
------------------------------------------------------------
------------------------------------------------------------
------------------------------------------------------------
------------------------------------------------------------
------------------------------------------------------------
------------------------------------------TCCCAATCCATCCCAGTC
C-----------------------------------------------------------
------------------------------------------------------------
-----------------ATCCCAGTCCATTCCCA--------------------------
------------------------------------------------------------
--
>AB531612.1_Camarhynchus_parvulus/1-424
------------------------------------------------------------
------------------------------------------------------------
------------------------------------------------------------
------------------------------------------------------------
------------------------------------------------------------
------------------------------------------------------------
------------------------------------------------------------
------------------------------------------------------------
------------------------------------------------------------
------------------------------------------------------------
------------------------------------------------------------
------------------------------------------------------------
------------------------------------------------------------
---------------------------------------------TTCCCACT-CCC---
-TCCCAGTCCCTTTAAGTCC-----------AT---------------------------
--------------------------------------CC-C----AAACCCTTCAGTCC
A-------T---GCCTAGGGCCTTCCAGTCCATTCCCAGTTTGTCCCAAACCATTCCCAA
TCCAAACCAAGTCCCTCCGAGTCCC-----------------------------------
------------------------------------------------------------
------------------------------------------------------------
------------------------------------------------------------
------------------------------------------------------------
------------------------------------------------------------
------------------------------------------------------------
------------------------------------------------------------
------------------------------------------------------------
------------------------------------------------------------
------------------------------------------------------------
------------------------------------------------------------
------------------------------------------------------------
------------------------------------------------------------
------------------------------------------------------------
------------------------------------------------------------
------------------------------------------------------------
------------------TCCCAGTCCA--------------------------------
-----------TCCCAGTCCAT----------TCCCGGTTCACTCCCCAACTTCCACCCT
TTCTCCCAGTAC------------------------------------------------
------------------------------------------------------------
------------------------------------------------------------
------------------------------------------------------------
------------------------------------------------------------
------------------------------------------------------------
------------------------------------------------------------
------------------------------------------------------------
-CGAGTGCCCCTCCCATCTTTCTCAGTGCCACTCCAGTCCATTCCCAGTGCCTCCCAGTC
CCACCCAGCCCCTCCCACTCCA--------------------------------------
------------------------------------------------------------
-----------------TTCCCACTCCA-TCCCAGTTCATTCCCA---------------
------------------------------------------------------------
--
>AB531613.1_Geospiza_difficilis/1-465
------------------------------------------------------------
------------------------------------------------------------
------------------------------------------------------------
------------------------------------------------------------
------------------------------------------------------------
------------------------------------------------------------
------------------------------------------------------------
------------------------------------------------------------
------------------------------------------------------------
------------------------------------------------------------
------------------------------------------------------------
------------------------------------------------------------
------------------------------------------------------------
---------------------------------------------TCCCCACT-CCC---
-TCCCAGTCCCTTTTAGTCC-----------AT---------------------------
--------------------------------------CC-C----AAGCCCTCCAGTCC
A-------T---GCCTAGTGCCTTCCAGTCCATTCCCAGTTCGTCCCAAACCATTCCCAA
TCCAAACCAAGTCCCTCCCAGTCCC-----------------------------------
------------------------------------------------------------
------------------------------------------------------------
------------------------------------------------------------
------------------------------------------------------------
------------------------------------------------------------
------------------------------------------------------------
------------------------------------------------------------
------------------------------------------------------------
------------------------------------------------------------
------------------------------------------------------------
------------------------------------------------------------
------------------------------------------------------------
------------------------------------------------------------
------------------------------------------------------------
------------------------------------------------------------
------------------------------------------------------------
------------------TCCCAGTCCA--------------------------------
-----------TCCCAGTCCAT----------TCCCAGTTCACTCCCCAACTCCCACCCT
CTCTCCCAGTAC------------------------------------------------
------------------------------------------------------------
------------------------------------------------------------
------------------------------------------------------------
------------------------------------------------------------
------------------------------------------------------------
------------------------------------------------------------
------------------------------------------------------------
-CGAGTGCCCCTCCCATCTTTCTCAGTGCCACTTCCGTCCATTCCCAGTGCCTCCCAGTC
CCACCCAGCCCCTCCCACTCCA--------------------------------------
------------------------------------------------------------
-----------------TTCCCACTCCA-TCCCAGTTCATTCCCA---------------
------------------------------------------------------------
--
>AB531614.1_Geospiza_magnirostris/1-476
------------------------------------------------------------
------------------------------------------------------------
------------------------------------------------------------
------------------------------------------------------------
------------------------------------------------------------
------------------------------------------------------------
------------------------------------------------------------
------------------------------------------------------------
------------------------------------------------------------
------------------------------------------------------------
------------------------------------------------------------
------------------------------------------------------------
------------------------------------------------------------
---------------------------------------------CTCCCACT-CCC---
-TCCCAGTCCCTCTCAGCCC-----------AT---------------------------
--------------------------------------CC-C----AAACCCTCCAGTCC
A-------T---GCCTAGGGCCTTCCAGTCCATTCCCAGTTCGTCCCAAACCATTCCCAA
TCCAAACCAAGTCCCTCCCAGTCCC-----------------------------------
------------------------------------------------------------
------------------------------------------------------------
------------------------------------------------------------
------------------------------------------------------------
------------------------------------------------------------
------------------------------------------------------------
------------------------------------------------------------
------------------------------------------------------------
------------------------------------------------------------
------------------------------------------------------------
------------------------------------------------------------
------------------------------------------------------------
------------------------------------------------------------
------------------------------------------------------------
------------------------------------------------------------
------------------------------------------------------------
------------------TCCCAGTCCA--------------------------------
-----------TTCTCAGTCCA----------TCCCAGTCCATTCTCCAACTCCCACCCT
CTCTCCCAGTAC------------------------------------------------
------------------------------------------------------------
------------------------------------------------------------
------------------------------------------------------------
------------------------------------------------------------
------------------------------------------------------------
------------------------------------------------------------
------------------------------------------------------------
-CGAGTGCCCCTCCCATCTTTCTCAGTGCCACTCCAGTCC-TTCCCAGTCCCTCCCAGTC
CCACCCAACCCCTCCAACTCCA--------------------------------------
------------------------------------------------------------
-----------------TTCCCAGTCCATTCCCAGTTCATTCCCAGTCCCTCCCACTCCA
TCCCAGTCCATTCCCA--------------------------------------------
--
>AB531615.1_Geospiza_magnirostris/1-476
------------------------------------------------------------
------------------------------------------------------------
------------------------------------------------------------
------------------------------------------------------------
------------------------------------------------------------
------------------------------------------------------------
------------------------------------------------------------
------------------------------------------------------------
------------------------------------------------------------
------------------------------------------------------------
------------------------------------------------------------
------------------------------------------------------------
------------------------------------------------------------
---------------------------------------------CTCCCACT-CCC---
-TCCCAGTCCCTCTCAGCCC-----------AT---------------------------
--------------------------------------CC-C----AAACCCTCCAGTCC
A-------T---GCCTAGGGCCTTCCAGTCCATTCCCAGTTCGTCCCAAACCATTCCCAA
TCCAAACCAAGTCCCTCCCAGTCCC-----------------------------------
------------------------------------------------------------
------------------------------------------------------------
------------------------------------------------------------
------------------------------------------------------------
------------------------------------------------------------
------------------------------------------------------------
------------------------------------------------------------
------------------------------------------------------------
------------------------------------------------------------
------------------------------------------------------------
------------------------------------------------------------
------------------------------------------------------------
------------------------------------------------------------
------------------------------------------------------------
------------------------------------------------------------
------------------------------------------------------------
------------------TCCCAGTCCA--------------------------------
-----------TTCTTAGTCCA----------TCCCAGTCCATTCTCCAACTCCCACCCT
CTCTCCCAGTAC------------------------------------------------
------------------------------------------------------------
------------------------------------------------------------
------------------------------------------------------------
------------------------------------------------------------
------------------------------------------------------------
------------------------------------------------------------
------------------------------------------------------------
-CGAGTGCCCCTCCCATCTTTCTCAGTGCCACTCCAGTCC-TTCCCAGTCCCTCCCAGTC
CCACCCAACCCCTCCCACTCCA--------------------------------------
------------------------------------------------------------
-----------------TTCCCAGTCCATTCCCAGTTCATTCCCAGTCCCTCCCACTCCA
TCCCAGTCCATTCCCA--------------------------------------------
--
>AB531642.1_Loxigilla_noctis/1-456
------------------------------------------------------------
------------------------------------------------------------
------------------------------------------------------------
------------------------------------------------------------
------------------------------------------------------------
------------------------------------------------------------
------------------------------------------------------------
------------------------------------------------------------
------------------------------------------------------------
------------------------------------------------------------
------------------------------------------------------------
------------------------------------------------------------
------------------------------------------------------------
------------------------------------------------------------
------------------------------------------------------------
------------------------------------------------------------
------------------------------------------------------------
------------------------------------------------------------
------------------------------------------------------------
------------------------------------------------------------
------------------------------------------------------------
------------------------------------------------------------
------------------------------------------------------------
------------------------------------------------------------
------------------------------------------------------------
----------------------------------------------------CCCTTGTC
CCTCCCAGTCCATCCCAGTTCCTCCCAGTCTCTCCCAGCGCCCCCCT-CGCGTCCATTTC
AGCGACGC-GTAAAGCTGACGCTTTTCAGCCAATCAGAGCGCATGGCTTTCATGACTCAT
CTGTTGCCAGGCAGACCCGCAGCGCCGAGTGCCCCGCGCTGGACTCGGCCTCCCAGTGCC
GCGCGCTTCATTCC----------------------------------------------
------------------------------------------------------------
------------------------------------------------------------
------------------------------------------------------------
----------------------------CAGTTCCTCCCAGTGCCACCAAGATCCCTCCC
AGTGCCATCCCAGTCCCTCCAAGACCATCTCCAATTCCTCTCCAGTCCCGGCCAGTCCAT
TTCCAGTCCTTTGCCGTTCAAT----------CCC-G-----------------------
------------------------------------------------------------
------------------------------------------------------------
------------------------------------------------------------
------------------------------------------------------------
------------------------------------------------------------
------------------------------------------------------------
------------------------------------------------------------
------------------------------------------------------------
------------------------------------------------------------
------------------------------------------------------------
------------------------------------------------------------
------------------------------------------------------------
------------------------------------------------------------
--
>AB531644.1_Melanospiza_richardsoni/1-456
------------------------------------------------------------
------------------------------------------------------------
------------------------------------------------------------
------------------------------------------------------------
------------------------------------------------------------
------------------------------------------------------------
------------------------------------------------------------
------------------------------------------------------------
------------------------------------------------------------
------------------------------------------------------------
------------------------------------------------------------
------------------------------------------------------------
------------------------------------------------------------
------------------------------------------------------------
------------------------------------------------------------
------------------------------------------------------------
------------------------------------------------------------
------------------------------------------------------------
------------------------------------------------------------
------------------------------------------------------------
------------------------------------------------------------
------------------------------------------------------------
------------------------------------------------------------
------------------------------------------------------------
------------------------------------------------------------
----------------------------------------------------CCCTTGTC
CCTTCCAGTCCATCCCAGTTCCTCCCAGTCGCTCCCAGTGCTCCCCA-CGCGTCCATTTG
AGCGACGC-GCAAAGCTGACGCTTTTCAGCCAATCAGAGCGCATGGCTTTCATGACTCAT
CTGTTGCCAGGCAGACCCGCAGCGCCGAGTGCCCCGCGCTGGACTCGGCCTCCCAGTGCC
GCGCGCTTCATTCC----------------------------------------------
------------------------------------------------------------
------------------------------------------------------------
------------------------------------------------------------
----------------------------CAGTTCCTCCCAGTGCCACCAAGATCCCTCCC
AGTGCCACCCCAGTCCCTCCAAGACCATCTCCAGTCCCTCTCCAGTCCCGGTCAGTCCAT
TTCCAGTCTTTTCCCGTTCAAT----------CCC-G-----------------------
------------------------------------------------------------
------------------------------------------------------------
------------------------------------------------------------
------------------------------------------------------------
------------------------------------------------------------
------------------------------------------------------------
------------------------------------------------------------
------------------------------------------------------------
------------------------------------------------------------
------------------------------------------------------------
------------------------------------------------------------
------------------------------------------------------------
------------------------------------------------------------
--
>AB531645.1_Melanospiza_richardsoni/1-457
------------------------------------------------------------
------------------------------------------------------------
------------------------------------------------------------
------------------------------------------------------------
------------------------------------------------------------
------------------------------------------------------------
------------------------------------------------------------
------------------------------------------------------------
------------------------------------------------------------
------------------------------------------------------------
------------------------------------------------------------
------------------------------------------------------------
------------------------------------------------------------
------------------------------------------------------------
------------------------------------------------------------
------------------------------------------------------------
------------------------------------------------------------
------------------------------------------------------------
------------------------------------------------------------
------------------------------------------------------------
------------------------------------------------------------
------------------------------------------------------------
------------------------------------------------------------
------------------------------------------------------------
------------------------------------------------------------
----------------------------------------------------CCCTTGTC
CCTTCCAGTCCATCCCAGTTCCTCCCAGTCGCTCCCAGTGCTCCCCA-CGCGTCCATTTG
AGCGACGCTGTAAAGCTGACGCTTTTCAGCCAATCAGAGCGCATGGCTTTCATGACTCAT
GTGTTGCCAGGCAGACCCGCAGCGCCGAGTGCCCCGCGCTGGACTCGGCCTCCCAGTGCC
GCGCGCTTCATTCC----------------------------------------------
------------------------------------------------------------
------------------------------------------------------------
------------------------------------------------------------
----------------------------CAGTTCCTCCCAGTGCCACCAAGATCCCTCCC
AGTGCCATCCCAGTCCCTCCAAGACCATCTCCAGTCCCTCTCCAGTCCCGGTCAGTCCAT
TTCCAGTCTTTTCCCGTTCAAT----------CCC-G-----------------------
------------------------------------------------------------
------------------------------------------------------------
------------------------------------------------------------
------------------------------------------------------------
------------------------------------------------------------
------------------------------------------------------------
------------------------------------------------------------
------------------------------------------------------------
------------------------------------------------------------
------------------------------------------------------------
------------------------------------------------------------
------------------------------------------------------------
------------------------------------------------------------
--
>AB531646.1_Melanospiza_richardsoni/1-456
------------------------------------------------------------
------------------------------------------------------------
------------------------------------------------------------
------------------------------------------------------------
------------------------------------------------------------
------------------------------------------------------------
------------------------------------------------------------
------------------------------------------------------------
------------------------------------------------------------
------------------------------------------------------------
------------------------------------------------------------
------------------------------------------------------------
------------------------------------------------------------
------------------------------------------------------------
------------------------------------------------------------
------------------------------------------------------------
------------------------------------------------------------
------------------------------------------------------------
------------------------------------------------------------
------------------------------------------------------------
------------------------------------------------------------
------------------------------------------------------------
------------------------------------------------------------
------------------------------------------------------------
------------------------------------------------------------
----------------------------------------------------CCCTTGTC
CCTCCCAGTCCATCCCAGTTCCTCCCAGTCGCTCCCAGTGCTCCCCA-CGCGTCCATTTC
AGCGACGC-GTAAAGCTGACGCTTTTCAGCCAATCAGAGCGCATGGCTTTCATGACTCAT
GTGTTGCCAAGCAGACCCGCAGCGCCGAGTGCCCCGCGCTGGACTCGGCCTCCCAGTGCC
GCGCGCTTCATTCC----------------------------------------------
------------------------------------------------------------
------------------------------------------------------------
------------------------------------------------------------
----------------------------CAGTCCCTCCCAGTGCCACCAAGATCCCTCCC
AGTGCCATCCCAGTCCCTCCAAGACCATCTCCAGTTCCTCTCCAGTCCCGGCCAGTCCAT
TTCCAGTCTTTTCCCGTTCAAT----------CCC-G-----------------------
------------------------------------------------------------
------------------------------------------------------------
------------------------------------------------------------
------------------------------------------------------------
------------------------------------------------------------
------------------------------------------------------------
------------------------------------------------------------
------------------------------------------------------------
------------------------------------------------------------
------------------------------------------------------------
------------------------------------------------------------
------------------------------------------------------------
------------------------------------------------------------
--
>AB531647.1_Melanospiza_richardsoni/1-456
------------------------------------------------------------
------------------------------------------------------------
------------------------------------------------------------
------------------------------------------------------------
------------------------------------------------------------
------------------------------------------------------------
------------------------------------------------------------
------------------------------------------------------------
------------------------------------------------------------
------------------------------------------------------------
------------------------------------------------------------
------------------------------------------------------------
------------------------------------------------------------
------------------------------------------------------------
------------------------------------------------------------
------------------------------------------------------------
------------------------------------------------------------
------------------------------------------------------------
------------------------------------------------------------
------------------------------------------------------------
------------------------------------------------------------
------------------------------------------------------------
------------------------------------------------------------
------------------------------------------------------------
------------------------------------------------------------
----------------------------------------------------CCCTTGTC
CCTCCCAGTCCATCCCAGTTCCTCCCAGTCGCTCCCAGTGCTCCCCA-CGCGTCCATTTC
AGCGACGC-GTAAAGCTGACGCTTTTCAGCCAATCAGAGCGCATGGCTTTCATGACTCAT
GTGTTGCCAGGCAGACCCGCAGCGCCGAGTGCCCCGCGCTGGACTCGGCCTCCCAGTGCC
GCGCGCTTCATTCC----------------------------------------------
------------------------------------------------------------
------------------------------------------------------------
------------------------------------------------------------
----------------------------CAGTTCCTCCCAGTGCCACCAAGATCCCTCCC
AGTGCCATCCCAGTCCCTCCAAGACCATCTCCAGTTCCTCTCCAGTCCCGGCCAGTCCAT
TTCCAGTCTTTTCCCGTTCAAT----------CCC-G-----------------------
------------------------------------------------------------
------------------------------------------------------------
------------------------------------------------------------
------------------------------------------------------------
------------------------------------------------------------
------------------------------------------------------------
------------------------------------------------------------
------------------------------------------------------------
------------------------------------------------------------
------------------------------------------------------------
------------------------------------------------------------
------------------------------------------------------------
------------------------------------------------------------
--
>AB531649.1_Melanospiza_richardsoni/1-456
------------------------------------------------------------
------------------------------------------------------------
------------------------------------------------------------
------------------------------------------------------------
------------------------------------------------------------
------------------------------------------------------------
------------------------------------------------------------
------------------------------------------------------------
------------------------------------------------------------
------------------------------------------------------------
------------------------------------------------------------
------------------------------------------------------------
------------------------------------------------------------
------------------------------------------------------------
------------------------------------------------------------
------------------------------------------------------------
------------------------------------------------------------
------------------------------------------------------------
------------------------------------------------------------
------------------------------------------------------------
------------------------------------------------------------
------------------------------------------------------------
------------------------------------------------------------
------------------------------------------------------------
------------------------------------------------------------
----------------------------------------------------CCCTTGTC
CCTTCCAGTCCATCCCAGTTCCTCCCAGTCGCTCCCAGTGCTCCCCA-CGCGTCCATTTG
AGCGACGC-GTAAAGCTGACGCTTTTCAGCCAATCAGAGCGCATGGCTTTCATGACTCAT
GTGTTGCCAGGCAGACCCGCAGCGCCGAGTGCCCCGCGCTGGACTCGGCCTCCCAGTGCC
GCGCGCTTCATTCC----------------------------------------------
------------------------------------------------------------
------------------------------------------------------------
------------------------------------------------------------
----------------------------CAGTTCCTCCCAGTGCCACCAAGATCCCTCCC
AGTGCCATCCCAGTCCCTCCAAGACCATCTCCAGTTCCTCTCCAGTCCCGGTCAGTCCAT
TTCCAGTCTTTTCCCGTTCAAT----------CCC-G-----------------------
------------------------------------------------------------
------------------------------------------------------------
------------------------------------------------------------
------------------------------------------------------------
------------------------------------------------------------
------------------------------------------------------------
------------------------------------------------------------
------------------------------------------------------------
------------------------------------------------------------
------------------------------------------------------------
------------------------------------------------------------
------------------------------------------------------------
------------------------------------------------------------
--
>AB531650.1_Melanospiza_richardsoni/1-456
------------------------------------------------------------
------------------------------------------------------------
------------------------------------------------------------
------------------------------------------------------------
------------------------------------------------------------
------------------------------------------------------------
------------------------------------------------------------
------------------------------------------------------------
------------------------------------------------------------
------------------------------------------------------------
------------------------------------------------------------
------------------------------------------------------------
------------------------------------------------------------
------------------------------------------------------------
------------------------------------------------------------
------------------------------------------------------------
------------------------------------------------------------
------------------------------------------------------------
------------------------------------------------------------
------------------------------------------------------------
------------------------------------------------------------
------------------------------------------------------------
------------------------------------------------------------
------------------------------------------------------------
------------------------------------------------------------
----------------------------------------------------CCCTTGTC
CCTTCCAGTCCATCCCAGTTCCTCCCAGTCGCTCCCAGTGCTCCCCA-CGCGTCCATTTG
AGCGACGC-GTAAAGCTGACGCTTTTCAGCCAATCAGAGCGCATGGCTTTCATGACTCAT
GTGTTGCCAGGCAGACCCGCAGCGCCGAGTGCCCCGCGCTGGACTCGGCCTCCCAGTGCC
GCGCGCTTCATTCC----------------------------------------------
------------------------------------------------------------
------------------------------------------------------------
------------------------------------------------------------
----------------------------CAGTTCCTCCCAGTGCCACCAAGATCCCTCCC
AGTGCCATCCCAGTCCCTCCAAGACCATCTCCAGTTCCTCTCCAGTCCCGGTCAGTCCAT
TTCCAGTCTTTTCCCGTTCAAT----------CCC-G-----------------------
------------------------------------------------------------
------------------------------------------------------------
------------------------------------------------------------
------------------------------------------------------------
------------------------------------------------------------
------------------------------------------------------------
------------------------------------------------------------
------------------------------------------------------------
------------------------------------------------------------
------------------------------------------------------------
------------------------------------------------------------
------------------------------------------------------------
------------------------------------------------------------
--
>AB531651.1_Tiaris_canorus/1-455
------------------------------------------------------------
------------------------------------------------------------
------------------------------------------------------------
------------------------------------------------------------
------------------------------------------------------------
------------------------------------------------------------
------------------------------------------------------------
------------------------------------------------------------
------------------------------------------------------------
------------------------------------------------------------
------------------------------------------------------------
------------------------------------------------------------
------------------------------------------------------------
------------------------------------------------------------
------------------------------------------------------------
------------------------------------------------------------
------------------------------------------------------------
------------------------------------------------------------
------------------------------------------------------------
------------------------------------------------------------
------------------------------------------------------------
------------------------------------------------------------
------------------------------------------------------------
------------------------------------------------------------
------------------------------------------------------------
----------------------------------------------------TCCTTGTC
CCTCCAAGTCCATCCCAGTTGCTCCCAGTCGCTCCCAGTGCCCCCCT-CGCGTCTTTTTC
ACCGACGC-GTAAAGCTGACGCTTTTCGGCCAATCAGGGCGCGTGGCTTTTATGACTCAT
CTGTTGCCAGGCAGACCCGCAGCGCCGAGTGCCCCGCTCTGGACTCGGCCTCCCAGTGCC
GCGCGCTTCATTCC----------------------------------------------
------------------------------------------------------------
------------------------------------------------------------
------------------------------------------------------------
----------------------------CAGTTCCTCCCAGTGTCACCAAGATCCCTCCC
AGTGCCATCCCAGTCCCTCCAAGATCATCTCAAATTCCTCTCCAGTCCCCGCCAGTTCAT
TTCCAGTCTTTTCCCTTTCAAT----------CCC-A-----------------------
------------------------------------------------------------
------------------------------------------------------------
------------------------------------------------------------
------------------------------------------------------------
------------------------------------------------------------
------------------------------------------------------------
------------------------------------------------------------
------------------------------------------------------------
------------------------------------------------------------
------------------------------------------------------------
------------------------------------------------------------
------------------------------------------------------------
------------------------------------------------------------
--
>AB531652.1_Tiaris_canorus/1-455
------------------------------------------------------------
------------------------------------------------------------
------------------------------------------------------------
------------------------------------------------------------
------------------------------------------------------------
------------------------------------------------------------
------------------------------------------------------------
------------------------------------------------------------
------------------------------------------------------------
------------------------------------------------------------
------------------------------------------------------------
------------------------------------------------------------
------------------------------------------------------------
------------------------------------------------------------
------------------------------------------------------------
------------------------------------------------------------
------------------------------------------------------------
------------------------------------------------------------
------------------------------------------------------------
------------------------------------------------------------
------------------------------------------------------------
------------------------------------------------------------
------------------------------------------------------------
------------------------------------------------------------
------------------------------------------------------------
----------------------------------------------------TCCTTGTC
CCTCCAAGTCCATCCCAGTTGCTCCCAGTCGCTCCCAGTGCCCCCCT-CGCGTCTTTTTC
ACCGACGC-GTAAAGCTGACGCCTTTCGGCCAATCGGAGCGCGTGGCTTTTATGACTCAT
CTGTTGCCAGGCAGACCCGCAGCGCCGAGTGCCCCGCTCTGGACTCGGCCTCCCAGTGCC
GCGCGCTTCATTCC----------------------------------------------
------------------------------------------------------------
------------------------------------------------------------
------------------------------------------------------------
----------------------------CAGTTCCTCCCAGTGTCACCAAGATCCCTCCC
AGTGCCATCCCAGTCCCTCCAAGATCATCTCAAATTCCCCTCCAGTCCCCGCCAGTTCAT
TTCCAGTCTTTTCCCTTTCAAT----------CCC-A-----------------------
------------------------------------------------------------
------------------------------------------------------------
------------------------------------------------------------
------------------------------------------------------------
------------------------------------------------------------
------------------------------------------------------------
------------------------------------------------------------
------------------------------------------------------------
------------------------------------------------------------
------------------------------------------------------------
------------------------------------------------------------
------------------------------------------------------------
------------------------------------------------------------
--
>AB531653.1_Tiaris_canorus/1-456
------------------------------------------------------------
------------------------------------------------------------
------------------------------------------------------------
------------------------------------------------------------
------------------------------------------------------------
------------------------------------------------------------
------------------------------------------------------------
------------------------------------------------------------
------------------------------------------------------------
------------------------------------------------------------
------------------------------------------------------------
------------------------------------------------------------
------------------------------------------------------------
------------------------------------------------------------
------------------------------------------------------------
------------------------------------------------------------
------------------------------------------------------------
------------------------------------------------------------
------------------------------------------------------------
------------------------------------------------------------
------------------------------------------------------------
------------------------------------------------------------
------------------------------------------------------------
------------------------------------------------------------
------------------------------------------------------------
----------------------------------------------------CCCTTGTC
CCTCCAAGTCCATCCCAGTTGCTCCCAGTCGCTCCCAGTGCCCCCCT-CGCATCTTTTTC
ACCGACGC-GTAAAGCTGACGCTTTTCGGCCAATCAGAGCGCGTGGCTTTTATGACTCAT
CTGTTGCCAGGCAGACCCGCAGCGCCGAGTGCCCCGTGCTGGACTCGGCCTCCCAGTGCC
GCGCGCTTCATTCC----------------------------------------------
------------------------------------------------------------
------------------------------------------------------------
------------------------------------------------------------
----------------------------CAGTTCCTCCCAGTGTCACCAAGATCCCTCCC
AGTGCCATCCCAGTCCCTCCAAGATCATCTCAAATTCCTCTCCAGTCCCCGCCAGTTCAT
TTCCAGTCTTTTCCCTTTCAAT----------CCC-A-----------------------
------------------------------------------------------------
------------------------------------------------------------
------------------------------------------------------------
------------------------------------------------------------
------------------------------------------------------------
------------------------------------------------------------
------------------------------------------------------------
------------------------------------------------------------
------------------------------------------------------------
------------------------------------------------------------
------------------------------------------------------------
------------------------------------------------------------
------------------------------------------------------------
--
>AB531654.1_Tiaris_canorus/1-456
------------------------------------------------------------
------------------------------------------------------------
------------------------------------------------------------
------------------------------------------------------------
------------------------------------------------------------
------------------------------------------------------------
------------------------------------------------------------
------------------------------------------------------------
------------------------------------------------------------
------------------------------------------------------------
------------------------------------------------------------
------------------------------------------------------------
------------------------------------------------------------
------------------------------------------------------------
------------------------------------------------------------
------------------------------------------------------------
------------------------------------------------------------
------------------------------------------------------------
------------------------------------------------------------
------------------------------------------------------------
------------------------------------------------------------
------------------------------------------------------------
------------------------------------------------------------
------------------------------------------------------------
------------------------------------------------------------
----------------------------------------------------CCCTTGTC
CCTCCAAGTCCATCCCAGTTGCTCCCAGTCGCTCCCAGTGCCCCCCT-CGCGTCTTTTTC
ACCGACGC-GTAAAGCTGACGCTTTTCGGCCAATCAGAGCGCGTGGCTTTTATGACTCAT
CTGTTGCCAGGCAGACCCGCAGCGCCGAGTGCCCCGCGCTGGACTCGGCCTCCCAGTGCC
GCGCGCTTCATTCC----------------------------------------------
------------------------------------------------------------
------------------------------------------------------------
------------------------------------------------------------
----------------------------CAGTTCCTCCCAGTGTCACCAAGATCCCTCCC
AGTGCCATCCCAGTCCCTCCAAGATCATCTCAAATTCCTCTCCAGTCCCCGCCAGTTCAT
TTCCAGTCTTTTCCCTTTCAAT----------CCC-A-----------------------
------------------------------------------------------------
------------------------------------------------------------
------------------------------------------------------------
------------------------------------------------------------
------------------------------------------------------------
------------------------------------------------------------
------------------------------------------------------------
------------------------------------------------------------
------------------------------------------------------------
------------------------------------------------------------
------------------------------------------------------------
------------------------------------------------------------
------------------------------------------------------------
--
>AB531655.1_Tiaris_canorus/1-456
------------------------------------------------------------
------------------------------------------------------------
------------------------------------------------------------
------------------------------------------------------------
------------------------------------------------------------
------------------------------------------------------------
------------------------------------------------------------
------------------------------------------------------------
------------------------------------------------------------
------------------------------------------------------------
------------------------------------------------------------
------------------------------------------------------------
------------------------------------------------------------
------------------------------------------------------------
------------------------------------------------------------
------------------------------------------------------------
------------------------------------------------------------
------------------------------------------------------------
------------------------------------------------------------
------------------------------------------------------------
------------------------------------------------------------
------------------------------------------------------------
------------------------------------------------------------
------------------------------------------------------------
------------------------------------------------------------
----------------------------------------------------CCCTTGTC
CCTCCAAGTCCATCCCAGTTGCTCCCAGTCGCTCCCAGTGCCCCCCT-CGCGTCTTTTTC
ACCGACGC-GTAAAGCTGACGCTTTTCGGCCAATCAGAGCGCGTGGCTTTTATGACTCAT
CTGTTGCCAGGCAGACCCGCAGCGCCGAGTGCCCCGCGCTGGACTCGGCCTCCCAGTGCC
GCGCGCTTCATTCC----------------------------------------------
------------------------------------------------------------
------------------------------------------------------------
------------------------------------------------------------
----------------------------CAGTTCCTCCCAGTGTCACCAAGATCCCTCCC
AGTGCCATCCCAGTCCCTCCAAGATCATCTCAAATTCCTCTCCAGTGCCCGCCAGTTCAT
TTCCAGTCTTTTCCCTTTCAAT----------CCC-A-----------------------
------------------------------------------------------------
------------------------------------------------------------
------------------------------------------------------------
------------------------------------------------------------
------------------------------------------------------------
------------------------------------------------------------
------------------------------------------------------------
------------------------------------------------------------
------------------------------------------------------------
------------------------------------------------------------
------------------------------------------------------------
------------------------------------------------------------
------------------------------------------------------------
--
>AB531671.1_Tiaris_bicolor/1-374
------------------------------------------------------------
------------------------------------------------------------
------------------------------------------------------------
------------------------------------------------------------
------------------------------------------------------------
------------------------------------------------------------
------------------------------------------------------------
------------------------------------------------------------
------------------------------------------------------------
------------------------------------------------------------
------------------------------------------------------------
------------------------------------------------------------
------------------------------------------------------------
------------------------------------------------------TCC---
-TCCCAGTCCCTCTCAGTCC-----------AT---------------------------
--------------------------------------CC-C----AAACCCTCCAGTCC
A-------T---GCCTAGTGCCTTCCAGTCCATTCCCAGTTCGTCCCAAACCATTCCCAA
TCCAAACCAAGTCCCTCCCAGTCCC-----------------------------------
------------------------------------------------------------
------------------------------------------------------------
------------------------------------------------------------
------------------------------------------------------------
------------------------------------------------------------
------------------------------------------------------------
------------------------------------------------------------
------------------------------------------------------------
------------------------------------------------------------
------------------------------------------------------------
------------------------------------------------------------
------------------------------------------------------------
------------------------------------------------------------
------------------------------------------------------------
------------------------------------------------------------
------------------------------------------------------------
------------------TCCCAGTCCA--------------------TTCCCAGTCCAT
TCCCAGTCCA-TCCCAGTCCAT----------TCCCAGTCCACTCTCCAACTCCCACCCT
CTCTCCCAGTTC------------------------------------------------
------------------------------------------------------------
------------------------------------------------------------
------------------------------------------------------------
------------------------------------------------------------
------------------------------------------------------------
------------------------------------------------------------
------------------------------------------------------------
-CCAGTGCCCCTCCCATCTCTCTCAGTGCCACTCCAGTCCATTCCCAGTCCCTCCCAGTC
CCACCCAACCCCTCCAACTCAA--------------------------------------
------------------------------------------------------------
-----------------TTCCCAGTCCA-TCCCAGTCCATTCCCA---------------
------------------------------------------------------------
--
>AB531672.1_Tiaris_bicolor/1-374
------------------------------------------------------------
------------------------------------------------------------
------------------------------------------------------------
------------------------------------------------------------
------------------------------------------------------------
------------------------------------------------------------
------------------------------------------------------------
------------------------------------------------------------
------------------------------------------------------------
------------------------------------------------------------
------------------------------------------------------------
------------------------------------------------------------
------------------------------------------------------------
------------------------------------------------------CCC---
-TCCCAGTCCCTCTCAGTCC-----------AT---------------------------
--------------------------------------CC-C----AAACCCTCCAGTCC
A-------T---GCCTAGTGCCTTCCAGTCCATTCCCAGTGCGTCCCAAACCATTCCCAA
TCCAAACCAAGTCCCTCCCAGTCCC-----------------------------------
------------------------------------------------------------
------------------------------------------------------------
------------------------------------------------------------
------------------------------------------------------------
------------------------------------------------------------
------------------------------------------------------------
------------------------------------------------------------
------------------------------------------------------------
------------------------------------------------------------
------------------------------------------------------------
------------------------------------------------------------
------------------------------------------------------------
------------------------------------------------------------
------------------------------------------------------------
------------------------------------------------------------
------------------------------------------------------------
------------------TCCCAGTCCA--------------------TTCCCAGTCCAT
TCCCAGTGCA-TCCCAGTCCAT----------TCCCAGTTCACTCTCCAACTCCCACCCT
CTCTCCCAGTAC------------------------------------------------
------------------------------------------------------------
------------------------------------------------------------
------------------------------------------------------------
------------------------------------------------------------
------------------------------------------------------------
------------------------------------------------------------
------------------------------------------------------------
-CCAGTGCCCCTCCCATCTCTCTCAGTGCCACTCCAGTCCATTCCCAGTTCCTCCCAGTC
CCACCCAACCCCTCCAACTCAA--------------------------------------
------------------------------------------------------------
-----------------TTCCCAGTCCA-TCCCAGTCCATTCCCA---------------
------------------------------------------------------------
--
>AB531673.1_Tiaris_bicolor/1-533
------------------------------------------------------------
------------------------------------------------------------
------------------------------------------------------------
------------------------------------------------------------
------------------------------------------------------------
------------------------------------------------------------
------------------------------------------------------------
------------------------------------------------------------
------------------------------------------------------------
------------------------------------------------------------
------------------------------------------------------------
------------------------------------------------------------
------------------------------------------------------------
---------------------------------------------CTCCCAGT-CCC---
-TCCCAGTCCCTCTCAGTCC-----------AT---------------------------
--------------------------------------CC-C----AAACCCTCCAGTCC
A-------T---GCCTAGTGCCTTCCAGTCCATTCCCAGTTCGTCCCAAACCATTCCCAA
TCCAAACCAAGTCCCTCCCAGTCCA-----------------------------------
------------------------------------------------------------
------------------------------------------------------------
------------------------------------------------------------
------------------------------------------------------------
------------------------------------------------------------
------------------------------------------------------------
------------------------------------------------------------
------------------------------------------------------------
------------------------------------------------------------
------------------------------------------------------------
------------------------------------------------------------
------------------------------------------------------------
------------------------------------------------------------
------------------------------------------------------------
------------------------------------------------------------
------------------------------------------------------------
------------------TCCCAGTACA--------------------TTCCCAGTCCAT
TCCCAGTCTA-TCCCAGTCCA-----------TCCCAGTCCACTCCCCAACTCCCACCCT
CTCTCCCAGTAC------------------------------------------------
------------------------------------------------------------
------------------------------------------------------------
------------------------------------------------------------
------------------------------------------------------------
------------------------------------------------------------
------------------------------------------------------------
------------------------------------------------------------
-CGAGTGCCCCTCCCATCTTTCTCAGTGCCACTGCAGTCCATTCCCAGTACGTCCCAGCG
CCACCAAAATCCCATCAGTGCCACCAAAATCCCTCCCAGCGCCACCAAAATCCCTCCCAG
CGCCACCAAAATCCCTCCCAGTGCCACCAAAATCCCTCCCAGCGCCACCAAAATCCCTCC
CAGCGCCATCCCAGTGCCTCCAAGCCCATCTCCAATTCCTCCCCAGTGCCTCCCAGTCCA
TTTCCAGTGTTTTCTCCACTTCATTCCCA-------------------------------
--
>AB531674.1_Tiaris_obscura/1-229
------------------------------------------------------------
------------------------------------------------------------
------------------------------------------------------------
------------------------------------------------------------
------------------------------------------------------------
------------------------------------------------------------
------------------------------------------------------------
------------------------------------------------------------
------------------------------------------------------------
------------------------------------------------------------
------------------------------------------------------------
------------------------------------------------------------
------------------------------------------------------------
---------------------------------------------CTCCCACT-CCC---
-TCCCAGTCCCTCTCAGTCC-----------TT---------------------------
--------------------------------------CC-C----AAACCCTCCAGTCC
A-------T---GCCTAGTGCCTTCCAGTCCATTCCCA----------------------
------------------------------------------------------------
------------------------------------------------------------
------------------------------------------------------------
------------------------------------------------------------
------------------------------------------------------------
------------------------------------------------------------
------------------------------------------------------------
------------------------------------------------------------
------------------------------------------------------------
------------------------------------------------------------
------------------------------------------------------------
------------------------------------------------------------
------------------------------------------------------------
------------------------------------------------------------
------------------------------------------------------------
------------------------------------------------------------
------------------------------------------------------------
------------------------------------------------------------
------------------------------------------------------------
------------------------------------------------------------
------------------------------------------------------------
------------------------------------------------------------
------------------------------------------------------------
------------------------------------------------------------
------------------------------------------------------------
------------------------------------------------------------
------------------------------------------------------------
------------------------------------------------------------
------------------------------------------------------------
------------------------------------------------------------
------------------------------------------------------------
------------------------------------------------------------
--
>AB531675.1_Tiaris_obscura/1-219
------------------------------------------------------------
------------------------------------------------------------
------------------------------------------------------------
------------------------------------------------------------
------------------------------------------------------------
------------------------------------------------------------
------------------------------------------------------------
------------------------------------------------------------
------------------------------------------------------------
------------------------------------------------------------
------------------------------------------------------------
------------------------------------------------------------
------------------------------------------------------------
---------------------------------------------CTCCCACT-CCC---
-TCCCAGTCCCTCTCAGTCC-----------AT---------------------------
--------------------------------------CC-C----AAACCCTCCAGTCC
A-------T---GCCTAGTGCCTTCCAGTCCATTCCCA----------------------
------------------------------------------------------------
------------------------------------------------------------
------------------------------------------------------------
------------------------------------------------------------
------------------------------------------------------------
------------------------------------------------------------
------------------------------------------------------------
------------------------------------------------------------
------------------------------------------------------------
------------------------------------------------------------
------------------------------------------------------------
------------------------------------------------------------
------------------------------------------------------------
------------------------------------------------------------
------------------------------------------------------------
------------------------------------------------------------
------------------------------------------------------------
------------------------------------------------------------
------------------------------------------------------------
------------------------------------------------------------
------------------------------------------------------------
------------------------------------------------------------
------------------------------------------------------------
------------------------------------------------------------
------------------------------------------------------------
------------------------------------------------------------
------------------------------------------------------------
------------------------------------------------------------
------------------------------------------------------------
------------------------------------------------------------
------------------------------------------------------------
------------------------------------------------------------
--
>AB531681.1_Tiaris_obscura/1-391
------------------------------------------------------------
------------------------------------------------------------
------------------------------------------------------------
------------------------------------------------------------
------------------------------------------------------------
------------------------------------------------------------
------------------------------------------------------------
------------------------------------------------------------
------------------------------------------------------------
------------------------------------------------------------
------------------------------------------------------------
------------------------------------------------------------
------------------------------------------------------------
---------------------------------------------CTCCCACT-CCC---
-TCCCAGTCCCTCTCAGTCC-----------AT---------------------------
--------------------------------------CC-C----AAACCCTCCAGTCC
A-------T---GCCTAGTGCCTTCCAGTCCATTCCCAGTCCA-----------------
------------------------------------------------------------
------------------------------------------------------------
------------------------------------------------------------
------------------------------------------------------------
------------------------------------------------------------
------------------------------------------------------------
------------------------------------------------------------
------------------------------------------------------------
------------------------------------------------------------
------------------------------------------------------------
------------------------------------------------------------
------------------------------------------------------------
------------------------------------------------------------
------------------------------------------------------------
------------------------------------------------------------
------------------------------------------------------------
------------------------------------------------------------
------------------------------------------------------------
-----------TCCCAGTCCGT----------TCCCAGTTCACTCTCCAGCTCCCACCCT
CTCTCCCAGTGC------------------------------------------------
------------------------------------------------------------
------------------------------------------------------------
------------------------------------------------------------
------------------------------------------------------------
------------------------------------------------------------
------------------------------------------------------------
------------------------------------------------------------
-CCAGTGCCCCTCCCATCTTTCTCAGTGCCACTCCAGTCC-TTCCCAGTTCTTCCCAGTC
CCACCCAACCCCTCCAACTCCA--------------------------------------
------------------------------------------------------------
-----------------TTCCCAGTCCA-TCCCAGTTCATTCCCA---------------
------------------------------------------------------------
--
>AB531682.1_Tiaris_obscura/1-391
------------------------------------------------------------
------------------------------------------------------------
------------------------------------------------------------
------------------------------------------------------------
------------------------------------------------------------
------------------------------------------------------------
------------------------------------------------------------
------------------------------------------------------------
------------------------------------------------------------
------------------------------------------------------------
------------------------------------------------------------
------------------------------------------------------------
------------------------------------------------------------
---------------------------------------------CTCCCACT-CCC---
-TCCCAGTCCCTCTCAGTCC-----------AT---------------------------
--------------------------------------CC-C----AAACCCTCCAGTCC
A-------T---GCCTAGTGCCTTCCAGTCCATTCCCAGTCCA-----------------
------------------------------------------------------------
------------------------------------------------------------
------------------------------------------------------------
------------------------------------------------------------
------------------------------------------------------------
------------------------------------------------------------
------------------------------------------------------------
------------------------------------------------------------
------------------------------------------------------------
------------------------------------------------------------
------------------------------------------------------------
------------------------------------------------------------
------------------------------------------------------------
------------------------------------------------------------
------------------------------------------------------------
------------------------------------------------------------
------------------------------------------------------------
------------------------------------------------------------
-----------TCCCAGTCCGT----------TCCCAGTTCACTCTCCAGCTCCCACCCT
CTCTCCCAGTGC------------------------------------------------
------------------------------------------------------------
------------------------------------------------------------
------------------------------------------------------------
------------------------------------------------------------
------------------------------------------------------------
------------------------------------------------------------
------------------------------------------------------------
-CCAGTGCCCCTCCCATCTTTCTCAGTGCCACTCCAGTCC-TTCCCAGTTCTTCCCAGTC
CCACCCAACCCCTCCAACTCCA--------------------------------------
------------------------------------------------------------
-----------------TTCCCAGTCCA-TCCCAGTTCATTCCCA---------------
------------------------------------------------------------
--
>AB531686.1_Tiaris_obscura/1-391
------------------------------------------------------------
------------------------------------------------------------
------------------------------------------------------------
------------------------------------------------------------
------------------------------------------------------------
------------------------------------------------------------
------------------------------------------------------------
------------------------------------------------------------
------------------------------------------------------------
------------------------------------------------------------
------------------------------------------------------------
------------------------------------------------------------
------------------------------------------------------------
---------------------------------------------CTCCCACT-CCC---
-TCCCAGTCCCTCTCAGTCC-----------AT---------------------------
--------------------------------------CC-C----AAACCCTCCAGTCC
A-------T---GCCTAGTGCCTTCCAGTCCATTCCCAGTCCA-----------------
------------------------------------------------------------
------------------------------------------------------------
------------------------------------------------------------
------------------------------------------------------------
------------------------------------------------------------
------------------------------------------------------------
------------------------------------------------------------
------------------------------------------------------------
------------------------------------------------------------
------------------------------------------------------------
------------------------------------------------------------
------------------------------------------------------------
------------------------------------------------------------
------------------------------------------------------------
------------------------------------------------------------
------------------------------------------------------------
------------------------------------------------------------
------------------------------------------------------------
-----------TCCCAGTCCGT----------TCCCAGTTCACTCTCCAGCTCCCACCCT
CTCTCCCAGTGC------------------------------------------------
------------------------------------------------------------
------------------------------------------------------------
------------------------------------------------------------
------------------------------------------------------------
------------------------------------------------------------
------------------------------------------------------------
------------------------------------------------------------
-CCAGTGCCCCTCCCATCTTTCTCAGTGCCACTCCAGTCC-TTCCCAGTTCTTCCCAGTC
CCACCCAACCCCTCCAACTCCA--------------------------------------
------------------------------------------------------------
-----------------TTCCCAGTCCA-TCCCAGTTCATTCCCA---------------
------------------------------------------------------------
--
>AB531688.1_Tiaris_obscura/1-476
------------------------------------------------------------
------------------------------------------------------------
------------------------------------------------------------
------------------------------------------------------------
------------------------------------------------------------
------------------------------------------------------------
------------------------------------------------------------
------------------------------------------------------------
------------------------------------------------------------
------------------------------------------------------------
------------------------------------------------------------
------------------------------------------------------------
------------------------------------------------------------
---------------------------------------------CTCCCACT-CCC---
-TCCCAGTCCCTCTCAGTCC-----------TT---------------------------
--------------------------------------CC-C----AAACCCTCCAGTCC
A-------T---GCCTAGTGCCTTCCAGTCCATTCCCAGTTCGTCCCAAACCATTCCCAA
TCCAAACCAAGTCCCTCCGAGTCCC-----------------------------------
------------------------------------------------------------
------------------------------------------------------------
------------------------------------------------------------
------------------------------------------------------------
------------------------------------------------------------
------------------------------------------------------------
------------------------------------------------------------
------------------------------------------------------------
------------------------------------------------------------
------------------------------------------------------------
------------------------------------------------------------
------------------------------------------------------------
------------------------------------------------------------
------------------------------------------------------------
------------------------------------------------------------
------------------------------------------------------------
------------------TCCCAGTCCATCCCAGTCCCTCACAGTCC-ATCCCAGTCCAT
TCCCAGTAAA-TCCCAGTCCAT----------TCCCAGTCCACTCTCCAACTCCAACCCT
CTCTCCCAGTAC------------------------------------------------
------------------------------------------------------------
------------------------------------------------------------
------------------------------------------------------------
------------------------------------------------------------
------------------------------------------------------------
------------------------------------------------------------
------------------------------------------------------------
-CGAGTCCCCCTCCCATCTTTCTCAGTGCCACTCCAGTCCATTCCCAGTTCCTCCCAGTC
CCACCCAGCCCCTCCAACTCCA--------------------------------------
------------------------------------------------------------
-----------------TTCCCAGTCCATTCCCA--------------------------
------------------------------------------------------------
--
>AB531689.1_Tiaris_obscura/1-391
------------------------------------------------------------
------------------------------------------------------------
------------------------------------------------------------
------------------------------------------------------------
------------------------------------------------------------
------------------------------------------------------------
------------------------------------------------------------
------------------------------------------------------------
------------------------------------------------------------
------------------------------------------------------------
------------------------------------------------------------
------------------------------------------------------------
------------------------------------------------------------
---------------------------------------------CTCCCACT-CCC---
-TCCCAGTCCCTCTCAGTCC-----------AT---------------------------
--------------------------------------CC-C----AAACCCTCCAGTCC
A-------T---GCCTAGTGCCTTCCAGTCCATTCCCAGTCCA-----------------
------------------------------------------------------------
------------------------------------------------------------
------------------------------------------------------------
------------------------------------------------------------
------------------------------------------------------------
------------------------------------------------------------
------------------------------------------------------------
------------------------------------------------------------
------------------------------------------------------------
------------------------------------------------------------
------------------------------------------------------------
------------------------------------------------------------
------------------------------------------------------------
------------------------------------------------------------
------------------------------------------------------------
------------------------------------------------------------
------------------------------------------------------------
------------------------------------------------------------
-----------TCCCAGTCCGT----------TCCCAGTTCACTCTCCAGCTCCCACCCT
CTCTCCCAGTGC------------------------------------------------
------------------------------------------------------------
------------------------------------------------------------
------------------------------------------------------------
------------------------------------------------------------
------------------------------------------------------------
------------------------------------------------------------
------------------------------------------------------------
-CCAGTGCCCCTCCCATCTTTCTCAGTGCCACTCCAGTCC-TTCCCAGTTCTTCCCAGTC
CCACCCAACCCCTCCAACTCCA--------------------------------------
------------------------------------------------------------
-----------------TTCCCAGTCCA-TCCCAGTTCATTCCCA---------------
------------------------------------------------------------
--
>AB531693.1_Tiaris_obscura/1-476
------------------------------------------------------------
------------------------------------------------------------
------------------------------------------------------------
------------------------------------------------------------
------------------------------------------------------------
------------------------------------------------------------
------------------------------------------------------------
------------------------------------------------------------
------------------------------------------------------------
------------------------------------------------------------
------------------------------------------------------------
------------------------------------------------------------
------------------------------------------------------------
---------------------------------------------CTCCCACT-CCC---
-TCCCAGTCCCTCTCAGTCC-----------AT---------------------------
--------------------------------------CC-C----AAACCCTCCAGTCC
A-------T---GCCTAGTGCCTTCCAGTCCATTCCCAGTTCGTCCCAAACCATTCCCAA
TCCAAACCAAGTCCCTCCGAGTCCC-----------------------------------
------------------------------------------------------------
------------------------------------------------------------
------------------------------------------------------------
------------------------------------------------------------
------------------------------------------------------------
------------------------------------------------------------
------------------------------------------------------------
------------------------------------------------------------
------------------------------------------------------------
------------------------------------------------------------
------------------------------------------------------------
------------------------------------------------------------
------------------------------------------------------------
------------------------------------------------------------
------------------------------------------------------------
------------------------------------------------------------
------------------TCCCAGTCCATCCCAGTCCATCCCAGTCCATTCCCAGTCCAT
TCCCAGTCCA-TCACAGTCCAT----------TCCCAGTCCATTCTCCAGCTCCCACACG
CTCTCCCAGTAC------------------------------------------------
------------------------------------------------------------
------------------------------------------------------------
------------------------------------------------------------
------------------------------------------------------------
------------------------------------------------------------
------------------------------------------------------------
------------------------------------------------------------
-CGAGTGCCCGTCCCATCTTTCTCAGCGCCACTCCAGTCC-TTCCCAGTTCCTCCCAGTC
CCACCCAACCCCTCCAGCTCCA--------------------------------------
------------------------------------------------------------
-----------------TTCCCACTCCA-TCCCAGTCCATTCCCA---------------
------------------------------------------------------------
--
>AB531723.1_Cactospiza_pallida/1-401
------------------------------------------------------------
------------------------------------------------------------
------------------------------------------------------------
------------------------------------------------------------
------------------------------------------------------------
------------------------------------------------------------
------------------------------------------------------------
------------------------------------------------------------
------------------------------------------------------------
------------------------------------------------------------
------------------------------------------------------------
------------------------------------------------------------
------------------------------------------------------------
---------------------------------------------CTCCCACT-CCC---
-TCCCAGTCCCTCTCAGTCC-----------AT---------------------------
--------------------------------------CC-C----AAACCCTCCAGTCC
A-------T---GCCTAGTCCCTCCCAGTCCAT---------------------------
------------------------------------------------------------
------------------------------------------------------------
------------------------------------------------------------
------------------------------------------------------------
------------------------------------------------------------
------------------------------------------------------------
------------------------------------------------------------
------------------------------------------------------------
------------------------------------------------------------
------------------------------------------------------------
------------------------------------------------------------
------------------------------------------------------------
------------------------------------------------------------
------------------------------------------------------------
------------------------------------------------------------
------------------------------------------------------------
------------------------------------------------------------
------------------------------------------------------------
--------------------------------TCCCAGTTCACTCCCCAACTTCCACCCT
CTCTCCCAGTAC------------------------------------------------
------------------------------------------------------------
------------------------------------------------------------
------------------------------------------------------------
------------------------------------------------------------
------------------------------------------------------------
------------------------------------------------------------
------------------------------------------------------------
-CGAGTGCCCCTCCCATCTTTCTCAGTGCCACTCCAGTCC-TTCCCAGTCCCTCCCAGTC
CCACCCAACCCCTCCAACTCCA--------------------------------------
------------------------------------------------------------
-----------------TTCCTACTCCA-TCCCAGTCCATTCCCA---------------
------------------------------------------------------------
--
>AB531724.1_Camarhynchus_psittaculus/1-474
------------------------------------------------------------
------------------------------------------------------------
------------------------------------------------------------
------------------------------------------------------------
------------------------------------------------------------
------------------------------------------------------------
------------------------------------------------------------
------------------------------------------------------------
------------------------------------------------------------
------------------------------------------------------------
------------------------------------------------------------
------------------------------------------------------------
------------------------------------------------------------
---------------------------------------------CTCCCACT-CCC---
-TCCCAGTCCCTCTTAGTCC-----------AT---------------------------
--------------------------------------CC-C----AAACCCTCCAGTCC
A-------T---GCCTAGGGCCTTCCAGTCCATTCCCAGTTCGTCCCAAACCATTCCCAA
TCCAAACCAAGTCCCTCCCAGTCCC-----------------------------------
------------------------------------------------------------
------------------------------------------------------------
------------------------------------------------------------
------------------------------------------------------------
------------------------------------------------------------
------------------------------------------------------------
------------------------------------------------------------
------------------------------------------------------------
------------------------------------------------------------
------------------------------------------------------------
------------------------------------------------------------
------------------------------------------------------------
------------------------------------------------------------
------------------------------------------------------------
------------------------------------------------------------
------------------------------------------------------------
------------------TCCCAGTCCA--------------------------------
-----------TCCCAGTCCAT----------TCCCAGTCCATTCTCCCACTTCCACCCT
TTCTCCCAGTAC------------------------------------------------
------------------------------------------------------------
------------------------------------------------------------
------------------------------------------------------------
------------------------------------------------------------
------------------------------------------------------------
------------------------------------------------------------
------------------------------------------------------------
-CGAGTGCCCCTCCCATCTTTCTCAGTGCCACTCCAGTCC-TTCCCAGTTCCTCCCAGTC
CCACCCAACCCCTCCCACTCCA--------------------------------------
------------------------------------------------------------
-----------------TTCCCAGTCCATT-CCAGTTCATTCCCAGTCCCTCCCACTCCA
TCCCAGTCCATTCCCA--------------------------------------------
--
>AB531725.1_Geospiza_fortis/1-474
------------------------------------------------------------
------------------------------------------------------------
------------------------------------------------------------
------------------------------------------------------------
------------------------------------------------------------
------------------------------------------------------------
------------------------------------------------------------
------------------------------------------------------------
------------------------------------------------------------
------------------------------------------------------------
------------------------------------------------------------
------------------------------------------------------------
------------------------------------------------------------
---------------------------------------------CTCCCACT-CCC---
-TCCCAGTCCCTCTTAGTCC-----------AT---------------------------
--------------------------------------CC-C----AAACCCTCCAGTCC
A-------T---GCCTAGTGCCTTCCAGTCCATTCCCAGTTCGTCCCAAACCATTCCCAA
TCCAAACCAAGTCCCTCCGAGTCCC-----------------------------------
------------------------------------------------------------
------------------------------------------------------------
------------------------------------------------------------
------------------------------------------------------------
------------------------------------------------------------
------------------------------------------------------------
------------------------------------------------------------
------------------------------------------------------------
------------------------------------------------------------
------------------------------------------------------------
------------------------------------------------------------
------------------------------------------------------------
------------------------------------------------------------
------------------------------------------------------------
------------------------------------------------------------
------------------------------------------------------------
------------------TCCCAGTCCA--------------------------------
-----------TCCCAGTCCAT----------TCCCAGTTCACTCTCCAACTTCCACCCT
CTCTCCCAGTAC------------------------------------------------
------------------------------------------------------------
------------------------------------------------------------
------------------------------------------------------------
------------------------------------------------------------
------------------------------------------------------------
------------------------------------------------------------
------------------------------------------------------------
-CGAGTGCCCCTCCCATCTTTCTCAGTGCCACTCCAGTCC-TTCCCAGTTCCTCCCAGTC
CCACCCAACCCCTCCGACTCCA--------------------------------------
------------------------------------------------------------
-----------------TTCCTACTCCA-TCCCAGTTCATTCCCA---------------
------------------------------------------------------------
--
>AB531726.1_Geospiza_fuliginosa/1-474
------------------------------------------------------------
------------------------------------------------------------
------------------------------------------------------------
------------------------------------------------------------
------------------------------------------------------------
------------------------------------------------------------
------------------------------------------------------------
------------------------------------------------------------
------------------------------------------------------------
------------------------------------------------------------
------------------------------------------------------------
------------------------------------------------------------
------------------------------------------------------------
---------------------------------------------CTCCCACT-CCC---
-TCCCAGTCCCTCTCAGTCC-----------AT---------------------------
--------------------------------------CC-C----AAACCCTCCAGTCC
A-------T---GCCTAGTGCCTTCCAGTCCATTCCCAGTTCGTCCCAAACCATTCCCAA
TCCAAACCAAGTCCCTCCGAGTCCC-----------------------------------
------------------------------------------------------------
------------------------------------------------------------
------------------------------------------------------------
------------------------------------------------------------
------------------------------------------------------------
------------------------------------------------------------
------------------------------------------------------------
------------------------------------------------------------
------------------------------------------------------------
------------------------------------------------------------
------------------------------------------------------------
------------------------------------------------------------
------------------------------------------------------------
------------------------------------------------------------
------------------------------------------------------------
------------------------------------------------------------
------------------TCCCAGTCCA--------------------------------
-----------TCCCAGTCCAT----------TCCCAGTTCACTCTCCAACTTCCACCCT
CTCTCCCAGTAC------------------------------------------------
------------------------------------------------------------
------------------------------------------------------------
------------------------------------------------------------
------------------------------------------------------------
------------------------------------------------------------
------------------------------------------------------------
------------------------------------------------------------
-CGAGTGCCCCTCCCATCTTTCTCAGTGCCACTCCAGTCC-TTCCCAGTTCCTCCCAGTC
CCACCCAACCCCTCCAACTCCA--------------------------------------
------------------------------------------------------------
-----------------TTCCTACTCCA-TCCCAGTTCATTCCCA---------------
------------------------------------------------------------
--
>AB531727.1_Geospiza_magnirostris/1-474
------------------------------------------------------------
------------------------------------------------------------
------------------------------------------------------------
------------------------------------------------------------
------------------------------------------------------------
------------------------------------------------------------
------------------------------------------------------------
------------------------------------------------------------
------------------------------------------------------------
------------------------------------------------------------
------------------------------------------------------------
------------------------------------------------------------
------------------------------------------------------------
---------------------------------------------CTCCCACT-CCC---
-TCCCAGTCCCTCTCAGTCC-----------AT---------------------------
--------------------------------------CC-C----AAACCCTCCAGTCC
A-------T---GCCTAGTGCCTTCCAGTCCATTCCCAGTTCGTCCCAAACCATTCCCAA
TCCAAACCAAGTCCCTCCGAGTCCC-----------------------------------
------------------------------------------------------------
------------------------------------------------------------
------------------------------------------------------------
------------------------------------------------------------
------------------------------------------------------------
------------------------------------------------------------
------------------------------------------------------------
------------------------------------------------------------
------------------------------------------------------------
------------------------------------------------------------
------------------------------------------------------------
------------------------------------------------------------
------------------------------------------------------------
------------------------------------------------------------
------------------------------------------------------------
------------------------------------------------------------
------------------TCCCAGTCCA--------------------------------
-----------TCCCAGTCCAT----------TCCCAGTTCACTCTCCAACTTCCACCCT
CTCTCCCAGTAC------------------------------------------------
------------------------------------------------------------
------------------------------------------------------------
------------------------------------------------------------
------------------------------------------------------------
------------------------------------------------------------
------------------------------------------------------------
------------------------------------------------------------
-CGAGTGCCCCTCCCATCTTTCTCAGTGCCACTCCAGTCC-TTCCCAGTTCCTCCCAGTC
CCACCCAACCCCTCCAACTCCA--------------------------------------
------------------------------------------------------------
-----------------TTCCTACTCCA-TCCCAGTTCATTCCCA---------------
------------------------------------------------------------
--
>AB531728.1_Geospiza_scandens/1-454
------------------------------------------------------------
------------------------------------------------------------
------------------------------------------------------------
------------------------------------------------------------
------------------------------------------------------------
------------------------------------------------------------
------------------------------------------------------------
------------------------------------------------------------
------------------------------------------------------------
------------------------------------------------------------
------------------------------------------------------------
------------------------------------------------------------
------------------------------------------------------------
---------------------------------------------TTCCCACT-CCC---
-TCCCAGTCCCTTTAAGTCC-----------GT---------------------------
--------------------------------------CC-C----AAACCCTCCAGTCC
A-------T---GCCTAGTGCCTTCCAGTCCATTCCCAGTTCGTCCCAAACCATTCCCAA
TCCAAACCAAGTCCCTCCGAGTCCC-----------------------------------
------------------------------------------------------------
------------------------------------------------------------
------------------------------------------------------------
------------------------------------------------------------
------------------------------------------------------------
------------------------------------------------------------
------------------------------------------------------------
------------------------------------------------------------
------------------------------------------------------------
------------------------------------------------------------
------------------------------------------------------------
------------------------------------------------------------
------------------------------------------------------------
------------------------------------------------------------
------------------------------------------------------------
------------------------------------------------------------
------------------------------------------------------------
-----------TCCCAGTCCAT----------TCCCAGTTCACTCCCCAACTTCCACCCT
TTCTCCCAGTAC------------------------------------------------
------------------------------------------------------------
------------------------------------------------------------
------------------------------------------------------------
------------------------------------------------------------
------------------------------------------------------------
------------------------------------------------------------
------------------------------------------------------------
-CGAGTGCCCCTCCCATCTTTCTAAGTGCCACTCCAGTCC-TTCCCAGTTCCTCCCAGTC
CCACCCAACCCCTCCAACTCCA--------------------------------------
------------------------------------------------------------
-----------------TTCCTACTCCA-TCCCAGTTCATTCCCA---------------
------------------------------------------------------------
--
>AB531814.1_Tiaris_bicolor/1-374
------------------------------------------------------------
------------------------------------------------------------
------------------------------------------------------------
------------------------------------------------------------
------------------------------------------------------------
------------------------------------------------------------
------------------------------------------------------------
------------------------------------------------------------
------------------------------------------------------------
------------------------------------------------------------
------------------------------------------------------------
------------------------------------------------------------
------------------------------------------------------------
---------------------------------------------CTCCCACT-CCC---
-TCCCAGTCCCTCCCAGTCC-----------AT---------------------------
--------------------------------------CC-C----AAACCCTCCAGTTC
A-------T---GCGTAGTGCCTTCCAGTCCATTCCCAGTTCGTCCCAAACCATTCCCAA
TCCAAACCAAGTCCCTCCGAGTCCC-----------------------------------
------------------------------------------------------------
------------------------------------------------------------
------------------------------------------------------------
------------------------------------------------------------
------------------------------------------------------------
------------------------------------------------------------
------------------------------------------------------------
------------------------------------------------------------
------------------------------------------------------------
------------------------------------------------------------
------------------------------------------------------------
------------------------------------------------------------
------------------------------------------------------------
------------------------------------------------------------
------------------------------------------------------------
------------------------------------------------------------
------------------TCCCAGTCCA--------------------------------
-----------TCCCAGTCCAT----------CCCAGTTCC-------------------
------------------------------------------------------------
------------------------------------------------------------
------------------------------------------------------------
------------------------------------------------------------
------------------------------------------------------------
------------------------------------------------------------
------------------------------------------------------------
------------------------------------------------------------
-------------------------------TCCCAGTCCATTCCCAGTCCATCCCAGTC
CA----------------------------------------------------------
------------------------------------------------------------
------------------TCCCAGTCCATTCCCAGTCCATTCCCA---------------
------------------------------------------------------------
--
>AF030997.1_Agelaius_phoeniceus/1-479
------------------------------------------------------------
------------------------------------------------------------
------------------------------------------------------------
------------------------------------------------------------
------------------------------------------------------------
------------------------------------------------------------
------------------------------------------------------------
------------------------------------------------------------
------------------------------------------------------------
------------------------------------------------------------
------------------------------------------------------------
------------------------------------------------------------
------------------------------------------------------------
---------------------------------------------ATCCCACT-CTC---
-TCCCAGTCCCTCTCAGTCC-----------AT---------------------------
--------------------------------------CC-C----AATCCCTCCAGTCC
A-------T---TCCTAGTCCCTTCCAGTCCATTCCCGGTCTAT----------------
------------------------------------------------------------
------------------------------------------------------------
------------------------------------------------------------
------------------------------------------------------------
------------------------------------------------------------
------------------------------------------------------------
------------------------------------------------------------
------------------------------------------------------------
------------------------------------------------------------
------------------------------------------------------------
------------------------------------------------------------
------------------------------------------------------------
------------------------------------------------------------
------------------------------------------------------------
------------------------------------------------------------
------------------------------------------------------------
------------------------------------------------------------
------------------------------------------------------------
------------------------------------------------------------
------------------------------------------------------------
------------------------------------------------------------
------------------------------------------------------------
------------------------------------------------------------
------------------------------------------------------------
------------------------------------------------------------
------------------------------------------------------------
--------------------------------------------------TCCCAATCCC
TCCCAGCCCATTCCCATTCCCTCCC----------AGTCCCTCCCCAG-----CCCAGCC
CTCCCCTCTCTCTCCCAGTGCCCCCCAGCTGATCCCAGCGTGTCCCCGCTCTCTCTCTC-
---TCTCCCAGTGCCCCCCAGCGTGTCCATCTCGCTGGTGCCCCCCTTGGA---------
-----------------GTCCCAGCCNGG-CCCCGGCCGCTTGATATGTTCCGTGATGGA
TTTCTACCCTGCTGCCATCC----------------------------------------
--
>AF164158.1_Geospiza_conirostris/1-200
------------------------------------------------------------
------------------------------------------------------------
------------------------------------------------------------
------------------------------------------------------------
------------------------------------------------------------
------------------------------------------------------------
------------------------------------------------------------
------------------------------------------------------------
------------------------------------------------------------
------------------------------------------------------------
------------------------------------------------------------
------------------------------------------------------------
------------------------------------------------------------
---------------------------------------------TCCCCAGT-CCC---
-TCCCAGTCTCCCCCAGTCH-----------CC---------------------------
--------------------------------------CC-RCG--CGTCCATTTCAGCG
A-------C---GCGTAAAGCTGACGGATACA----------------------------
------------------------------------------------------------
------------------------------------------------------------
------------------------------------------------------------
------------------------------------------------------------
------------------------------------------------------------
------------------------------------------------------------
------------------------------------------------------------
------------------------------------------------------------
------------------------------------------------------------
------------------------------------------------------------
------------------------------------------------------------
------------------------------------------------------------
------------------------------------------------------------
------------------------------------------------------------
------------------------------------------------------------
------------------------------------------------------------
------------------------------------------------------------
------------------------------------------------------------
------------------------------------------------------------
------------------------------------------------------------
------------------------------------------------------------
------------------------------------------------------------
------------------------------------------------------------
------------------------------------------------------------
------------------------------------------------------------
------------------------------------------------------------
------------------------------------------------------------
------------------------------------------------------------
------------------------------------------------------------
------------------------------------------------------------
------------------------------------------------------------
------------------------------------------------------------
--
>AF164159.1_Platyspiza_crassirostris/1-217
------------------------------------------------------------
------------------------------------------------------------
------------------------------------------------------------
------------------------------------------------------------
------------------------------------------------------------
------------------------------------------------------------
------------------------------------------------------------
------------------------------------------------------------
------------------------------------------------------------
------------------------------------------------------------
------------------------------------------------------------
------------------------------------------------------------
------------------------------------------------------------
---------------------------------------------CTCCCACT-CCC---
-TCCCAGTCCCTCTCAGCCC-----------AT---------------------------
--------------------------------------CC-C----AAACCC-CCAGTCC
A-------T---GCCTAGTGCCTD------------------------------------
------------------------------------------------------------
------------------------------------------------------------
------------------------------------------------------------
------------------------------------------------------------
------------------------------------------------------------
------------------------------------------------------------
------------------------------------------------------------
------------------------------------------------------------
------------------------------------------------------------
------------------------------------------------------------
------------------------------------------------------------
------------------------------------------------------------
------------------------------------------------------------
------------------------------------------------------------
------------------------------------------------------------
------------------------------------------------------------
------------------------------------------------------------
------------------------------------------------------------
------------------------------------------------------------
------------------------------------------------------------
------------------------------------------------------------
------------------------------------------------------------
------------------------------------------------------------
------------------------------------------------------------
------------------------------------------------------------
------------------------------------------------------------
------------------------------------------------------------
------------------------------------------------------------
------------------------------------------------------------
------------------------------------------------------------
------------------------------------------------------------
------------------------------------------------------------
--
>AF164160.1_Certhidea_olivacea/1-213
------------------------------------------------------------
------------------------------------------------------------
------------------------------------------------------------
------------------------------------------------------------
------------------------------------------------------------
------------------------------------------------------------
------------------------------------------------------------
------------------------------------------------------------
------------------------------------------------------------
------------------------------------------------------------
------------------------------------------------------------
------------------------------------------------------------
------------------------------------------------------------
---------------------------------------------CTCCGACT-CCC---
-TCCCAGTCCCTCTCAGTCC-----------AT---------------------------
--------------------------------------CC-C----AAACCC-CCAGTCC
A-------T---GCCTAGTGCCTT------------------------------------
------------------------------------------------------------
------------------------------------------------------------
------------------------------------------------------------
------------------------------------------------------------
------------------------------------------------------------
------------------------------------------------------------
------------------------------------------------------------
------------------------------------------------------------
------------------------------------------------------------
------------------------------------------------------------
------------------------------------------------------------
------------------------------------------------------------
------------------------------------------------------------
------------------------------------------------------------
------------------------------------------------------------
------------------------------------------------------------
------------------------------------------------------------
------------------------------------------------------------
------------------------------------------------------------
------------------------------------------------------------
------------------------------------------------------------
------------------------------------------------------------
------------------------------------------------------------
------------------------------------------------------------
------------------------------------------------------------
------------------------------------------------------------
------------------------------------------------------------
------------------------------------------------------------
------------------------------------------------------------
------------------------------------------------------------
------------------------------------------------------------
------------------------------------------------------------
--
>AF164161.1_Geospiza_fortis/1-178
------------------------------------------------------------
------------------------------------------------------------
------------------------------------------------------------
------------------------------------------------------------
------------------------------------------------------------
------------------------------------------------------------
------------------------------------------------------------
------------------------------------------------------------
------------------------------------------------------------
------------------------------------------------------------
------------------------------------------------------------
------------------------------------------------------------
------------------------------------------------------------
---------------------------------------------CTCCCAGT-CCC---
-TCCCAGTCCCTTCCAGTCC-----------AT---------------------------
--------------------------------------TC-T----A-----CTCAGTCC
A-------T---TCCCTGACCCTCCCAGTCCATTCCCTGACCCTCCCAGTCCATTCCCAG
TCCCTC------------------------------------------------------
------------------------------------------------------------
------------------------------------------------------------
------------------------------------------------------------
------------------------------------------------------------
------------------------------------------------------------
------------------------------------------------------------
------------------------------------------------------------
------------------------------------------------------------
------------------------------------------------------------
------------------------------------------------------------
------------------------------------------------------------
------------------------------------------------------------
------------------------------------------------------------
------------------------------------------------------------
------------------------------------------------------------
------------------------------------------------------------
------------------------------------------------------------
------------------------------------------------------------
------------------------------------------------------------
------------------------------------------------------------
------------------------------------------------------------
------------------------------------------------------------
------------------------------------------------------------
------------------------------------------------------------
------------------------------------------------------------
------------------------------------------------------------
------------------------------------------------------------
------------------------------------------------------------
------------------------------------------------------------
------------------------------------------------------------
------------------------------------------------------------
--
>AF164162.1_Certhidea_olivacea/1-173
------------------------------------------------------------
------------------------------------------------------------
------------------------------------------------------------
------------------------------------------------------------
------------------------------------------------------------
------------------------------------------------------------
------------------------------------------------------------
------------------------------------------------------------
------------------------------------------------------------
------------------------------------------------------------
------------------------------------------------------------
------------------------------------------------------------
------------------------------------------------------------
---------------------------------------------CTCCCACT-CCC---
-TTCCAGTGCCTCTCAGTCC-----------AT---------------------------
--------------------------------------CC--------------------
------------------------------------------------------------
------------------------------------------------------------
------------------------------------------------------------
------------------------------------------------------------
------------------------------------------------------------
------------------------------------------------------------
------------------------------------------------------------
------------------------------------------------------------
------------------------------------------------------------
------------------------------------------------------------
------------------------------------------------------------
------------------------------------------------------------
------------------------------------------------------------
------------------------------------------------------------
------------------------------------------------------------
------------------------------------------------------------
------------------------------------------------------------
------------------------------------------------------------
------------------------------------------------------------
------------------------------------------------------------
------------------------------------------------------------
------------------------------------------------------------
------------------------------------------------------------
------------------------------------------------------------
------------------------------------------------------------
------------------------------------------------------------
------------------------------------------------------------
------------------------------------------------------------
------------------------------------------------------------
------------------------------------------------------------
------------------------------------------------------------
------------------------------------------------------------
------------------------------------------------------------
--
>AF164163.1_Certhidea_olivacea/1-209
------------------------------------------------------------
------------------------------------------------------------
------------------------------------------------------------
------------------------------------------------------------
------------------------------------------------------------
------------------------------------------------------------
------------------------------------------------------------
------------------------------------------------------------
------------------------------------------------------------
------------------------------------------------------------
------------------------------------------------------------
------------------------------------------------------------
------------------------------------------------------------
---------------------------------------------CTCCCACT-CCC---
-TCCCAGTCCCTCTCAGTCC-----------AC---------------------------
--------------------------------------CC-C----AAACGC-CCAGTCC
A-------T---GCCTAGTGCCT-------------------------------------
------------------------------------------------------------
------------------------------------------------------------
------------------------------------------------------------
------------------------------------------------------------
------------------------------------------------------------
------------------------------------------------------------
------------------------------------------------------------
------------------------------------------------------------
------------------------------------------------------------
------------------------------------------------------------
------------------------------------------------------------
------------------------------------------------------------
------------------------------------------------------------
------------------------------------------------------------
------------------------------------------------------------
------------------------------------------------------------
------------------------------------------------------------
------------------------------------------------------------
------------------------------------------------------------
------------------------------------------------------------
------------------------------------------------------------
------------------------------------------------------------
------------------------------------------------------------
------------------------------------------------------------
------------------------------------------------------------
------------------------------------------------------------
------------------------------------------------------------
------------------------------------------------------------
------------------------------------------------------------
------------------------------------------------------------
------------------------------------------------------------
------------------------------------------------------------
--
>AF164164.1_Geospiza_conirostris/1-772
------------------------------------------------------------
------------------------------------------------------------
------------------------------------------------------------
------------------------------------------------------------
------------------------------------------------------------
------------------------------------------------------------
------------------------------------------------------------
------------------------------------------------------------
------------------------------------------------------------
------------------------------------------------------------
------------------------------------------------------------
------------------------------------------------------------
------------------------------------------------------------
------------------------------------------------------------
------------------------------------------------------------
------------------------------------------------------------
------------------------------------------------------------
------------------------------------------------------------
------------------------------------------------------------
------------------------------------------------------------
------------------------------------------------------------
------------------------------------------------------------
------------------------------------------------------------
------------------------------------------------------------
------------------------------------------------------------
----------------------------------------------------CC------
-------------CCCAGTCCCTCCCAGTCTCCCCCAGT--CHCCCCRCGCGTCCATTTC
AGCGACGC-GTAAAGCTGACG-GATACACCCCATGAGATCGCGTCTCTCTGATGACTCAT
CTGTTGCCAGGCAGACCCGCAGCGCCGAGTGCCCCGCGCTGGACTCGGCCTCCCAGTGCC
GCGCGCTTCATTCC----------------------------------------------
------------------------------------------------------------
------------------------------------------------------------
------------------------------------------------------------
----------------------------CAGTTCCTCCCAGTGCCACCAAGATCCC----
-------TCCCAGTCCCTCCAAGACCATCTCCAATTCCTTCACAGTCCCTCCAAGTCCAT
TTTTAGTCTTTTCTCAGTTCAT----------TCCCAGTTCACTCTCGGACCTCCACCCT
CTCCCCCTGTGTCCCCCATTCCCTCCCATCTCTGTCAGTGCCAACCCCATAAATCCCAGT
CCGTCCCCGTCCATTCCAGTCCCTCCCAGTCCTTCACTGTCTCATCCAGCTCCTCCAAGT
CAATTCCAAGCCTCTTCCCAGTTCACTCCCAGACCTCCACTCTCTTTCCCATTGCCCCCC
CCCAATCCCCT-------------------------------------------------
------------------------------------------------------------
------------------------------------------------------------
------------------------------------------------------------
--------------------------------------------------CTACACTTCT
CTGAGTGCCACTCACCTCCCTCCCAGTCCATTCCCAGTCCCGCTCCAGCACACCTCACCC
CTCCCCTCTCTCTCCCAGT--RCCCCAGCTGATCCCAGTGDGTCCCCGCTCTCTCTCTCT
CCCCCAG-----------------------------------------------------
------------------------------------------------------------
------------------------------------------------------------
--
>AF164165.1_Certhidea_olivacea/1-1940
------------------------------------------------------------
------------------------------------------------------------
------------------------------------------------------------
------------------------------------------------------------
------------------------------------------------------------
------------------------------------------------------------
------------------------------------------------------------
------------------------------------------------------------
------------------------------------------------------------
------------------------------------------------------------
------------------------------------------------------------
------------------------------------------------------------
------------------------------------------------------------
---------------------------------------------CTCCCACT-CCC---
-TTCCAGTGCCTCTCAGTCC-----------AT---------------------------
--------------------------------------CC-C----AAACCCTCCAGTCC
A-------T---GCCTAGGGCCTTCCAGTCCATTCCCAGTTTGTCCCAAACCATTCCCAA
TCCAAACCAAGTSCCTCCGAGTCCCTCCCAGTCCATTCTCAGTCCATCCCAGTCCATTCC
CAGTCCATCCCAGTHCATTCCCAGTTYACTYCCCAAMTCCCACCCTYTYTTCCCAGTACC
CAGTGCCCCTCCCATCTTTCTCA-GTGCCACTCC--AGTCCTTCCCA-GTTCCTCCCA-G
TCCCACCCAT-CCCCTCCAACTCCATTCCCAGTCCATTCCCAGTTCATTCCCAGTCCCGC
CTTGTGCCATCCCAGT--------------------------------------------
------------------------GCCATCCCACTCACATTCAGCCCGTTCCC-------
-----------------------AGTCCATTCCCCATCCCTCCCAGTTCATTCCCAGCGC
CTCCCAGTCCCTCCAAGTGTATTCCCAGGCCATCAAGTCCATCCCAGTCCCTCCCAGTCC
ATTCCCAGATAATTCTCAGTCCATTCCCAGCAACTCCCAGTCCATTCCCAGTCCATTTCC
ATCCCAGTCCATTCCCAGTCCATCCCAGTTCCTCCCAGAGCCCCCCCGCGCGTCCATTTC
AGCGACGCGTTGAAGCTGACGCTTCTCAGCCAATCAGAGCGCGTCTCTCTGATGACTCAT
CAGTTGCCAGGCAGACCCGCAGCGCCGAGTGCCCCGCGCTGGACTCGGCCTCATTCCCAG
TTCCCCCCAGCGCCACCAAAATCCCTCCCAGCGCCACCAAAATCCCTCCCAGCGCCACCA
AAATCCCATCAGTGCCACCAAAATCCCTCCCAGCGCCACCAAAATCCCTCCCAGCGCCCC
CAAAATCCCTCCCAGCGCCACCAAAATCCCTCCCAGCGCCACCAAAACAACTCCCAGCGC
CACCAAAATCCC-ATCAGTGCCACCAAAATCCCTCCCAGCGCCACCAAWDTCCCATCAGT
---------------------GCCACCAAAATCCCTCCCAGCGCCACCAAAATCCCTCCC
AGCGCCATCCCAGTCCCTCCAAGCCCATCTCCAATTCCTCCCCAGTCCCTCCCAGTCCAT
TTCCAGTCTTTTCCCAGTTCAT----------TCCCAGTTCACTCTCAGATCTCCACCCC
CTCTCCCAGCGCCCCCCATTCCCTCCCATCTCTCTCAGTGCCAACCCAATGAACCCCAGT
CCCTCCCAGTCCATCCCAGTTCATTCCCAGTCCCTCCCAGTCCATCCCAGTCCCACCCAG
TCCATCCCAGTTCATTCCCAGTCTATTCCCAGTTCATTCCCAGTTCACTCTCAGACCTCC
ACCCACTCTCCCAGTGCTCCCCATGCCCTCCCACCTCTCTCAGTGCCACCCCAGCTCCCT
CCC-AGTCTACACCCAGTGCCTCCCAGTACATCCCAGACCATTCCCAGTCCCTCTCCATC
TCATGTGAGTCCCTCCCAGTCCATTCCCAGTCCCTCCCAGTCCCTCCCAGTCCATTCCCA
GTCC-CTCCCAGTCCCTCCCAGTCCCTCCCAGTCCCTCCCAGTCCATTCCCAGTCCATCC
CAGTCCCTCCCAGTCCA---------------------------------TCCCAGTCCC
TCCCAGTCCATTCCCAGTCCCTCCCAGTCCCTCCVAGTCCCTCCCCAGCCCAGCCCAGCC
CTCCCCTCTCTCTCCCAGTGCCCCCCAGCTGATCCCAGTGTGTCCCCGCTCTCTGTCTCT
CTCTCCCCCAGTGCCCCCCAGCGTGTCCATCTCGCTGGTGCCCCCCTCGAG---------
-----------------CTCCCAGCCCGGSCCCCGGCCGCCTGCTCTGCTCCGTGATGGA
TTTCTACCCTGCCCCGATCCAGGTGAGGT-------------------------------
--
>AF164166.1_Geospiza_scandens/1-1782
------------------------------------------------------------
------------------------------------------------------------
------------------------------------------------------------
------------------------------------------------------------
------------------------------------------------------------
------------------------------------------------------------
------------------------------------------------------------
------------------------------------------------------------
------------------------------------------------------------
------------------------------------------------------------
------------------------------------------------------------
------------------------------------------------------------
------------------------------------------------------------
---------------------------------------------CTCCCACT-CCT---
-TCCCAGTCCCTCTCAGTCC-----------AT---------------------------
--------------------------------------CC-C----AAGSCCTCCAGTCC
A-------T---GCCTAGGGCCTTCCAGTCCATTCCCAGTTTGTCCCAAACCATTCCCAA
TCCAAACCAAGTYCCTCCCAGTCCCTCCCAGT------------CATTCCAGTC------
-----------------ATTCCAGTTCACTCCCCAACTCCCACCCTCTCTCCC--AGTCC
GAGTGCCCCYTCCATYTTYCTCAGGTGCCACCTCCAGGTCCTTCCCACGTTCCTCCCACG
TCCCACCCAHGCCCCTCCAACTCCATTCCCAGTCCA-TCCCAGTTCATTCCCAGTCCCGC
CTTGTGCCATCCCAGT--------------------------------------------
------------------------GCCATCCCACTCACATTCAGCCCATTCCC-------
-----------------------AGTCCATTCCCCATCCCTCCCAGTTCATTCCCAGCGC
CTCCCAGTCCCTCCAAGTGTATTCCCAGGCCATCAAGTCCATCCCAGTCCCTCCCAGTCC
ATTCCCAGACAATTCTCAGTCCATTCCCAGCAACTCCCAGCCCATTCCCAGTCCATTTCC
ATCCCAATCC-TTCCCAGTCCATCCCAGTTCCTCCCAGAGCCCCCCCGCGCGTCCATTTC
AGCGACGCGT--GAASTGACGCTTCTCAGCCAATCAGAGCGCGTCTCTCTGATGACTCAT
CAGTTGCCAGGCAGACCCGCAGCGCCGAGTGCCCCGCGCTGGACTCGGCCTCATTCCCAG
TTCCTCCCAGCGCCACCAAAATNCCTCCCAGCGCCCCCAAAATCCC--------------
------------------------------------------------------------
------------------------------------------------------------
----------------------------------ATCAGTGCCACCAAAATCCCATCAGT
---------------------GCCACCAAAATCCCTCCCAGCGCCACCAAAATCCCTCCC
AGCGCCATCCCAGTCCCTCCAAGCCCATCTCCAATTCCTCCCCAGTCCCTCCCAGTCCAT
TTCCAGTCTGTTCCCAGTTCAT----------TCCCAGTTCACTCTCAGATCTCCACCCT
CTCTCACAGCGCTCCCGATTCCCTCCCATCTCTCTCAGTGCCAACCCAATGAACCCCAGT
CCCTCCCAGTCCATCCCAGTTCATTCCCAGTCCCTCCCAGTCCATCCCAGTCCCACCCAG
CCCCTCCAAGTAAATTCCCAGTCTATTCCCAGTTCATTCCCAGTTCACTCCAAGGTCTCC
ACCCTCTCTCCCAGTGCTCCCCATGCCCTCCCACCTCTCTCAGTGCCACCCAAGCTCCCT
CCCAAGTCTACACCCAGTGTCTCCCAGTATATCCCAGTCCATTCCCAGTCCCTCTCCATC
TCATGCDAGTCCCTCCCAGTCC-CTCCCAGTCCCTCCCAGTCCCTCCCAGTCCATTCCTA
GTCCATTCCCAGTCCATCCCAGTCCCTCCCAGTCCATTCCCAGTCCCATACTGTCAATCC
CAGTCCCTCCCAATCCATTCCTAGTCYATTCCCAGTCYATCCCAATCYATTCCCAGTCCA
TCCCAGTCCA-TCCCAGTCCCTCCCAGTCCATCCCAGTCCCTCCCCAGCCCAGCCCAGCC
CTCCCCTCTCTCTCCCAGTGCCCCCCAGCTGATCCCAGTGTGTCCCCGCTCTCTCTCTCT
CTCTCCCCCAGTGCCCCCCAGCGTGTCCATCTCGCTGGTGCCCCCCTCGAG---------
-----------------CTCCCAGCCCGG-CCCCGGCCGCCTGCTCTGCTCCGTGATGGA
TTTCTACCCTGCCCCGATCCAGGTGAGG--------------------------------
--
>AF164167.1_Geospiza_scandens/1-1691
------------------------------------------------------------
------------------------------------------------------------
------------------------------------------------------------
------------------------------------------------------------
------------------------------------------------------------
------------------------------------------------------------
------------------------------------------------------------
------------------------------------------------------------
------------------------------------------------------------
------------------------------------------------------------
------------------------------------------------------------
------------------------------------------------------------
------------------------------------------------------------
---------------------------------------------CTCCCACT-CCC---
-TCCCAGTCCCTCTCAGTCC-----------AT---------------------------
--------------------------------------CC-C----AAACCCTCCAGTCC
A-------T---GCCTAGGGCCTTCCAGTCCATTCCCAGTTCGTCCCAAACCATTCCCAA
TCCAAACCAAGTBCCTCCCAGTCCATCCCAGTCCA-------------------------
-----------------TTCCCAGTTCACTCTCCAACTCCCACCCTCTCTCCC-AGTACC
GAGTGCCCCTCCCATCTTTCTCA-GTGCCACTCC--AGTCCTTCCCA-ATTCCTCCCA-G
TCCCACCCAA-CCCCTCCAACTCCATTCCCAGTCCATTCCCAGTTCATTCCCAGTCCC-T
CCCACTCCATCCCAGTCCATTCCCAGTTCACTCTCAAACCTACACCCACTCTCCCAGTAC
CCGATCCCTCCCACCTCCCTCAGTGCCACCCCAGTTCCTCCCAGTCCATTCCCAGTCGCT
CCCAGTCGCTCCCAGTCGCTCCTAGTCCTTTCCCAGTCCATCCCAGTTCATTCCCAGTGC
CTCCCAGTCCCTCCAAGTGTATTCCCAGGCTATCAAGTCCATCCCAGTCCCTCCCAGTCC
ATTCCCTGACAATTCTCAGTCCATTCCCAGCAACTCCCAGTCCATTCCCAGTCCATTTCC
ATCCCAATCC-TTCCCAGTCCATCCCAGTTCCTCCCAGCGCCCCCCCGCGCGTCCATTTC
AGCGACGCGT-GAAGCTGAGGCTTCTCAGCCAATCAGAGCGCGTCTCTCTGATGACTCAT
CAGTTGCCAGGCAGACCCGCAGCGCCGAGTGCCCCGCGCTGGACTCGGCCTCATTCCCAG
TTCCTCCCAGCGCCACCAAAATCCCTCCCAGCGCCACCAAAATCCC--------------
-------ATCAGTGCCACCAAAATCCCTCCCAGTGCCACCAAAATCCCTCCCAGCGCCCC
CAAAATCCCTCCCAGCGCCCCCAAAACAACTCCCAGTGCCACCAAAATCCCTCCCAGCGC
CCCCAAAATCCCTCCCAGCGCCCCCAAAACAACTCCCAGCGCCACCAAAATCCCATCAGT
GCCACCAAAATCCCTCCCAGCGCCACCAAAATCCCTCCCAGTGCCACCAAAATCCCTCCC
AGCGCCATCCCAGTCCCTCCAAGCCCATCTCCAATTCCTCCCCAGTCCCTCCCAGTCCAT
TTCCAGTCTTTTCCCAGTTCAT----------TCCCAGTTCACTCTCAGATCTCCACCCT
CTCTCCCAGCGCCCCCCATTCCCTCCCATCTCTCTCAGTGCCAACCCAATGAACCCCAGT
CCCTCCCAGTCAA-----------------------------------------------
------------------------------------------------------------
------------------------------------------------------------
------------------------------------------------------------
------------------------TCCCAGTCCCTCCCAGTCCCTCCCAGTCCATTCCCA
GTCCATCCCAATCCATTCCCAGTCCC----------------------------------
--------------------------------------------------TCCCAGCCCC
TCCCAGTCCATTCCCAGTCCCTCCC----------AGTCCCTCCCCAGCCCAGCCCAGCC
CTCCCCTCTCTCTCCCAGTGCCCCCCAGCTGATCCCAGTGTGTCCCCGCTCTC--TCTCT
CTCTCCCCCAGTGCCCCCCAGCGTGTCCATCTCGCTGGTGCCCCCCTCGAG---------
-----------------CTCCCAGCCCGG-CCCCGGCCGCCTGCTCTGCTCCGTGATGGA
TTTCTACCCTGCCCCGATCCAGGTGAGGT-------------------------------
--
>AF165155.1_Geospiza_fortis/1-213
------------------------------------------------------------
------------------------------------------------------------
------------------------------------------------------------
------------------------------------------------------------
------------------------------------------------------------
------------------------------------------------------------
------------------------------------------------------------
------------------------------------------------------------
------------------------------------------------------------
------------------------------------------------------------
------------------------------------------------------------
------------------------------------------------------------
------------------------------------------------------------
---------------------------------------------CTCCCACT-CCC---
-TCCCAGTCCCTCTCAGTCC-----------AT---------------------------
--------------------------------------CC-C----AAACCCTCCAGTCC
A-------T---GCCTAGTGCCTT------------------------------------
------------------------------------------------------------
------------------------------------------------------------
------------------------------------------------------------
------------------------------------------------------------
------------------------------------------------------------
------------------------------------------------------------
------------------------------------------------------------
------------------------------------------------------------
------------------------------------------------------------
------------------------------------------------------------
------------------------------------------------------------
------------------------------------------------------------
------------------------------------------------------------
------------------------------------------------------------
------------------------------------------------------------
------------------------------------------------------------
------------------------------------------------------------
------------------------------------------------------------
------------------------------------------------------------
------------------------------------------------------------
------------------------------------------------------------
------------------------------------------------------------
------------------------------------------------------------
------------------------------------------------------------
------------------------------------------------------------
------------------------------------------------------------
------------------------------------------------------------
------------------------------------------------------------
------------------------------------------------------------
------------------------------------------------------------
------------------------------------------------------------
------------------------------------------------------------
--
>AF165156.1_Platyspiza_crassirostris/1-157
------------------------------------------------------------
------------------------------------------------------------
------------------------------------------------------------
------------------------------------------------------------
------------------------------------------------------------
------------------------------------------------------------
------------------------------------------------------------
------------------------------------------------------------
------------------------------------------------------------
------------------------------------------------------------
------------------------------------------------------------
------------------------------------------------------------
------------------------------------------------------------
------------------------------------------------------------
-TCACCAGTCCCTCCAGTCC-----------AT---------------------------
--------------------------------------CC-C----AAACCCTCCAGGCC
A-------T---GCCTAGGGCCGGCCAGGCCAGGCCCA----------------------
------------------------------------------------------------
------------------------------------------------------------
------------------------------------------------------------
------------------------------------------------------------
------------------------------------------------------------
------------------------------------------------------------
------------------------------------------------------------
------------------------------------------------------------
------------------------------------------------------------
------------------------------------------------------------
------------------------------------------------------------
------------------------------------------------------------
------------------------------------------------------------
------------------------------------------------------------
------------------------------------------------------------
------------------------------------------------------------
------------------------------------------------------------
------------------------------------------------------------
------------------------------------------------------------
------------------------------------------------------------
------------------------------------------------------------
------------------------------------------------------------
------------------------------------------------------------
------------------------------------------------------------
------------------------------------------------------------
------------------------------------------------------------
------------------------------------------------------------
------------------------------------------------------------
------------------------------------------------------------
------------------------------------------------------------
------------------------------------------------------------
------------------------------------------------------------
--
>AF165157.1_Platyspiza_crassirostris/1-157
------------------------------------------------------------
------------------------------------------------------------
------------------------------------------------------------
------------------------------------------------------------
------------------------------------------------------------
------------------------------------------------------------
------------------------------------------------------------
------------------------------------------------------------
------------------------------------------------------------
------------------------------------------------------------
------------------------------------------------------------
------------------------------------------------------------
------------------------------------------------------------
------------------------------------------------------------
-TCCCAGTCCCTTCCAGTCC-----------AT---------------------------
--------------------------------------CC-C----AAACCCTCCAGTCC
A-------T---GCCTAGGGCCTTCCAGTCATTCCCA-----------------------
------------------------------------------------------------
------------------------------------------------------------
------------------------------------------------------------
------------------------------------------------------------
------------------------------------------------------------
------------------------------------------------------------
------------------------------------------------------------
------------------------------------------------------------
------------------------------------------------------------
------------------------------------------------------------
------------------------------------------------------------
------------------------------------------------------------
------------------------------------------------------------
------------------------------------------------------------
------------------------------------------------------------
------------------------------------------------------------
------------------------------------------------------------
------------------------------------------------------------
------------------------------------------------------------
------------------------------------------------------------
------------------------------------------------------------
------------------------------------------------------------
------------------------------------------------------------
------------------------------------------------------------
------------------------------------------------------------
------------------------------------------------------------
------------------------------------------------------------
------------------------------------------------------------
------------------------------------------------------------
------------------------------------------------------------
------------------------------------------------------------
------------------------------------------------------------
--
>AH009492.2_Carpodacus_mexicanus/1-234
------------------------------------------------------------
------------------------------------------------------------
------------------------------------------------------------
------------------------------------------------------------
------------------------------------------------------------
------------------------------------------------------------
------------------------------------------------------------
------------------------------------------------------------
------------------------------------------------------------
------------------------------------------------------------
------------------------------------------------------------
------------------------------------------------------------
------------------------------------------------------------
------------------------------------------------------------
------------------------------------------------------------
------------------------------------------------------------
------------------------------------------------------------
------------------------------------------------------------
------------------------------------------------------------
------------------------------------------------------------
------------------------------------------------------------
------------------------------------------------------------
------------------------------------------------------------
------------------------------------------------------------
------------------------------------------------------------
------------------------------------------------------------
------------------------------------------------------------
------------------------------------------------------------
------------------------------------------------------------
------------------------------------------------------------
------------------------------------------------------------
------------------------------------------------------------
------------------------------------------------------------
------------------------------------------------------------
------------------------------------------------------------
------------------------------------------------------------
------------------------------------------------------------
------------------------------------------------------------
------------------------------------------------------------
------------------------------------------------------------
------------------------------------------------------------
------------------------------------------------------------
------------------------------------------------------------
------------------------------------------------------------
--------------------------------------NNNNNNNNNNNNNNNNNNNNNN
NNNNNNNNNNNNNNNNNNNNNNNNNNNNNNNNNNNNNNNNNNNNNNNNNNNNNNNNNNNN
NNNNNNNNNNNNTGCCCCCAGTGTGTCNATCTTGNTGGYG---CCCTNGAS---------
-----------------NTCCCAGCCTGG-CCCCRGCCGCNTGNTGTGCTCCGTCRKGGA
TTTCTACCCYGCCCACATCCAGGNGAGGTGGTTCCAGGGCCAGCAGGASCTYTCAGACCA
CA
>AH009499.2_Carpodacus_mexicanus/1-229
------------------------------------------------------------
------------------------------------------------------------
------------------------------------------------------------
------------------------------------------------------------
------------------------------------------------------------
------------------------------------------------------------
------------------------------------------------------------
------------------------------------------------------------
------------------------------------------------------------
------------------------------------------------------------
------------------------------------------------------------
------------------------------------------------------------
------------------------------------------------------------
------------------------------------------------------------
------------------------------------------------------------
------------------------------------------------------------
------------------------------------------------------------
------------------------------------------------------------
------------------------------------------------------------
------------------------------------------------------------
------------------------------------------------------------
------------------------------------------------------------
------------------------------------------------------------
------------------------------------------------------------
------------------------------------------------------------
------------------------------------------------------------
------------------------------------------------------------
------------------------------------------------------------
------------------------------------------------------------
------------------------------------------------------------
------------------------------------------------------------
------------------------------------------------------------
------------------------------------------------------------
------------------------------------------------------------
------------------------------------------------------------
------------------------------------------------------------
------------------------------------------------------------
------------------------------------------------------------
------------------------------------------------------------
------------------------------------------------------------
------------------------------------------------------------
------------------------------------------------------------
------------------------------------------------------------
------------------------------------------------------------
-------------------------------------------NNNNNNNNNNNNNNNNN
NNNNNNNNNNNNNNNNNNNNNNNNNNNNNNNNNNNNNNNNNNNNNNNNNNNNNNNNNNNN
NNNNNNNNNNNNNNNNNGCAGTGTGTCCATCTTGCTGGYG---CCCTNGAG---------
-----------------NTCCCAGCCTGG-CCCCAGCCGCNTGCTCTGCTCCGTCRKGGA
TTTCTACCCTGCCCACATCCAGGYGAGGTGSTTCCAGGGCCAGCAGGAGCTCTCAGACCA
CA
>AH009500.2_Carpodacus_mexicanus/1-234
------------------------------------------------------------
------------------------------------------------------------
------------------------------------------------------------
------------------------------------------------------------
------------------------------------------------------------
------------------------------------------------------------
------------------------------------------------------------
------------------------------------------------------------
------------------------------------------------------------
------------------------------------------------------------
------------------------------------------------------------
------------------------------------------------------------
------------------------------------------------------------
------------------------------------------------------------
------------------------------------------------------------
------------------------------------------------------------
------------------------------------------------------------
------------------------------------------------------------
------------------------------------------------------------
------------------------------------------------------------
------------------------------------------------------------
------------------------------------------------------------
------------------------------------------------------------
------------------------------------------------------------
------------------------------------------------------------
------------------------------------------------------------
------------------------------------------------------------
------------------------------------------------------------
------------------------------------------------------------
------------------------------------------------------------
------------------------------------------------------------
------------------------------------------------------------
------------------------------------------------------------
------------------------------------------------------------
------------------------------------------------------------
------------------------------------------------------------
------------------------------------------------------------
------------------------------------------------------------
------------------------------------------------------------
------------------------------------------------------------
------------------------------------------------------------
------------------------------------------------------------
------------------------------------------------------------
------------------------------------------------------------
--------------------------------------NNNNNNNNNNNNNNNNNNNNNN
NNNNNNNNNNNNNNNNNNNNNNNNNNNNNNNNNNNNNNNNNNNNNNNNNNNNNNNNNNNN
NNNNNNNNNNNNTGCCCCCAGTGTGTCCATCTTGCTGGYG---CCCTCGAG---------
-----------------YTCCCAGCCTGG-CCCCAGCCGCCTGCTCTGCTCCGTCATGGA
TTTCTACCCTGCCCACATCCAGGYGAGGTGGTTCCAGGGCCAGCAGGAGCTCTCAGACCA
CA
>AH009501.2_Carpodacus_mexicanus/1-234
------------------------------------------------------------
------------------------------------------------------------
------------------------------------------------------------
------------------------------------------------------------
------------------------------------------------------------
------------------------------------------------------------
------------------------------------------------------------
------------------------------------------------------------
------------------------------------------------------------
------------------------------------------------------------
------------------------------------------------------------
------------------------------------------------------------
------------------------------------------------------------
------------------------------------------------------------
------------------------------------------------------------
------------------------------------------------------------
------------------------------------------------------------
------------------------------------------------------------
------------------------------------------------------------
------------------------------------------------------------
------------------------------------------------------------
------------------------------------------------------------
------------------------------------------------------------
------------------------------------------------------------
------------------------------------------------------------
------------------------------------------------------------
------------------------------------------------------------
------------------------------------------------------------
------------------------------------------------------------
------------------------------------------------------------
------------------------------------------------------------
------------------------------------------------------------
------------------------------------------------------------
------------------------------------------------------------
------------------------------------------------------------
------------------------------------------------------------
------------------------------------------------------------
------------------------------------------------------------
------------------------------------------------------------
------------------------------------------------------------
------------------------------------------------------------
------------------------------------------------------------
------------------------------------------------------------
------------------------------------------------------------
--------------------------------------NNNNNNNNNNNNNNNNNNNNNN
NNNNNNNNNNNNNNNNNNNNNNNNNNNNNNNNNNNNNNNNNNNNNNNNNNNNNNNNNNNN
NNNNNNNNNNNNTGCCCCCAGTGTGTCCATCTTGCTGGTG---CCCTCGAG---------
-----------------YTCCCAGCCTGG-CCCCRGCCGCCTGCTCTGCTCCGTCRTGGA
TTTCTACCCTGCCCACATCCAGGYGAGGTGGTTCCAGGGCCAGCAGGAGCTCTCAGACCA
CA
>AH009502.2_Carpodacus_mexicanus/1-234
------------------------------------------------------------
------------------------------------------------------------
------------------------------------------------------------
------------------------------------------------------------
------------------------------------------------------------
------------------------------------------------------------
------------------------------------------------------------
------------------------------------------------------------
------------------------------------------------------------
------------------------------------------------------------
------------------------------------------------------------
------------------------------------------------------------
------------------------------------------------------------
------------------------------------------------------------
------------------------------------------------------------
------------------------------------------------------------
------------------------------------------------------------
------------------------------------------------------------
------------------------------------------------------------
------------------------------------------------------------
------------------------------------------------------------
------------------------------------------------------------
------------------------------------------------------------
------------------------------------------------------------
------------------------------------------------------------
------------------------------------------------------------
------------------------------------------------------------
------------------------------------------------------------
------------------------------------------------------------
------------------------------------------------------------
------------------------------------------------------------
------------------------------------------------------------
------------------------------------------------------------
------------------------------------------------------------
------------------------------------------------------------
------------------------------------------------------------
------------------------------------------------------------
------------------------------------------------------------
------------------------------------------------------------
------------------------------------------------------------
------------------------------------------------------------
------------------------------------------------------------
------------------------------------------------------------
------------------------------------------------------------
--------------------------------------NNNNNNNNNNNNNNNNNNNNNN
NNNNNNNNNNNNNNNNNNNNNNNNNNNNNNNNNNNNNNNNNNNNNNNNNNNNNNNNNNNN
NNNNNNNNNNNNTGCCCCCAGTGTGTCCATCTTGCTGGYG---CCCTCGAG---------
-----------------YTCCCAGCCTGG-CCCCAGCCGCCTGCTCTGCTCCGTCRTGGA
TTTCTACCCTGCCCACATCCAGGYGAGGTGGTTCCAGGGCCAGCAGGAGCTCTCAGACCA
CA
>AH009503.2_Carpodacus_mexicanus/1-234
------------------------------------------------------------
------------------------------------------------------------
------------------------------------------------------------
------------------------------------------------------------
------------------------------------------------------------
------------------------------------------------------------
------------------------------------------------------------
------------------------------------------------------------
------------------------------------------------------------
------------------------------------------------------------
------------------------------------------------------------
------------------------------------------------------------
------------------------------------------------------------
------------------------------------------------------------
------------------------------------------------------------
------------------------------------------------------------
------------------------------------------------------------
------------------------------------------------------------
------------------------------------------------------------
------------------------------------------------------------
------------------------------------------------------------
------------------------------------------------------------
------------------------------------------------------------
------------------------------------------------------------
------------------------------------------------------------
------------------------------------------------------------
------------------------------------------------------------
------------------------------------------------------------
------------------------------------------------------------
------------------------------------------------------------
------------------------------------------------------------
------------------------------------------------------------
------------------------------------------------------------
------------------------------------------------------------
------------------------------------------------------------
------------------------------------------------------------
------------------------------------------------------------
------------------------------------------------------------
------------------------------------------------------------
------------------------------------------------------------
------------------------------------------------------------
------------------------------------------------------------
------------------------------------------------------------
------------------------------------------------------------
--------------------------------------NNNNNNNNNNNNNNNNNNNNNN
NNNNNNNNNNNNNNNNNNNNNNNNNNNNNNNNNNNNNNNNNNNNNNNNNNNNNNNNNNNN
NNNNNNNNNNNNTGCCCCCAGTGTGTCCATCTTGCTGGTG---CCCTCRAG---------
-----------------YTCCCAGCCYGG-CCCCAGCCGCCTGCTCTGCTCCGTCRTGGA
TTTCTACCCTGCCCACATCCAGGYGAGGTGGTTCCAGGGCCAGCAGGAGCTCTCAGACCA
CA
>AH009504.2_Carpodacus_mexicanus/1-234
------------------------------------------------------------
------------------------------------------------------------
------------------------------------------------------------
------------------------------------------------------------
------------------------------------------------------------
------------------------------------------------------------
------------------------------------------------------------
------------------------------------------------------------
------------------------------------------------------------
------------------------------------------------------------
------------------------------------------------------------
------------------------------------------------------------
------------------------------------------------------------
------------------------------------------------------------
------------------------------------------------------------
------------------------------------------------------------
------------------------------------------------------------
------------------------------------------------------------
------------------------------------------------------------
------------------------------------------------------------
------------------------------------------------------------
------------------------------------------------------------
------------------------------------------------------------
------------------------------------------------------------
------------------------------------------------------------
------------------------------------------------------------
------------------------------------------------------------
------------------------------------------------------------
------------------------------------------------------------
------------------------------------------------------------
------------------------------------------------------------
------------------------------------------------------------
------------------------------------------------------------
------------------------------------------------------------
------------------------------------------------------------
------------------------------------------------------------
------------------------------------------------------------
------------------------------------------------------------
------------------------------------------------------------
------------------------------------------------------------
------------------------------------------------------------
------------------------------------------------------------
------------------------------------------------------------
------------------------------------------------------------
--------------------------------------NNNNNNNNNNNNNNNNNNNNNN
NNNNNNNNNNNNNNNNNNNNNNNNNNNNNNNNNNNNNNNNNNNNNNNNNNNNNNNNNNNN
NNNNNNNNNNNNTGCCCCCAGTGTGTCCATCTTGCTGGTG---CCCTCRAG---------
-----------------YTCCCAGCCYGG-CCCCAGCCGCCTGCTCTGCTCCGTCATGGA
TTTCTACCCTGCCCACATCCAGGCGAGGTGGTTCCAGGGCCAGCAGGAGCTCTCAGACCA
CA
>AH009505.2_Carpodacus_mexicanus/1-234
------------------------------------------------------------
------------------------------------------------------------
------------------------------------------------------------
------------------------------------------------------------
------------------------------------------------------------
------------------------------------------------------------
------------------------------------------------------------
------------------------------------------------------------
------------------------------------------------------------
------------------------------------------------------------
------------------------------------------------------------
------------------------------------------------------------
------------------------------------------------------------
------------------------------------------------------------
------------------------------------------------------------
------------------------------------------------------------
------------------------------------------------------------
------------------------------------------------------------
------------------------------------------------------------
------------------------------------------------------------
------------------------------------------------------------
------------------------------------------------------------
------------------------------------------------------------
------------------------------------------------------------
------------------------------------------------------------
------------------------------------------------------------
------------------------------------------------------------
------------------------------------------------------------
------------------------------------------------------------
------------------------------------------------------------
------------------------------------------------------------
------------------------------------------------------------
------------------------------------------------------------
------------------------------------------------------------
------------------------------------------------------------
------------------------------------------------------------
------------------------------------------------------------
------------------------------------------------------------
------------------------------------------------------------
------------------------------------------------------------
------------------------------------------------------------
------------------------------------------------------------
------------------------------------------------------------
------------------------------------------------------------
--------------------------------------NNNNNNNNNNNNNNNNNNNNNN
NNNNNNNNNNNNNNNNNNNNNNNNNNNNNNNNNNNNNNNNNNNNNNNNNNNNNNNNNNNN
NNNNNNNNNNNNTGCCCCCAGTGTGTCYATCTTGSYGGYG---CCCTNNAG---------
-----------------YTCCCANCCKGG-CCCCRGCCGCGTGNTCTGCTCCGTCAKGGA
TTTCTACCCTGCCCAYATCCAGGNGAGGTGGTTCCAGGGCCAGCAGGAGCTYTCAGACCA
CA
>AH009506.2_Carpodacus_mexicanus/1-234
------------------------------------------------------------
------------------------------------------------------------
------------------------------------------------------------
------------------------------------------------------------
------------------------------------------------------------
------------------------------------------------------------
------------------------------------------------------------
------------------------------------------------------------
------------------------------------------------------------
------------------------------------------------------------
------------------------------------------------------------
------------------------------------------------------------
------------------------------------------------------------
------------------------------------------------------------
------------------------------------------------------------
------------------------------------------------------------
------------------------------------------------------------
------------------------------------------------------------
------------------------------------------------------------
------------------------------------------------------------
------------------------------------------------------------
------------------------------------------------------------
------------------------------------------------------------
------------------------------------------------------------
------------------------------------------------------------
------------------------------------------------------------
------------------------------------------------------------
------------------------------------------------------------
------------------------------------------------------------
------------------------------------------------------------
------------------------------------------------------------
------------------------------------------------------------
------------------------------------------------------------
------------------------------------------------------------
------------------------------------------------------------
------------------------------------------------------------
------------------------------------------------------------
------------------------------------------------------------
------------------------------------------------------------
------------------------------------------------------------
------------------------------------------------------------
------------------------------------------------------------
------------------------------------------------------------
------------------------------------------------------------
--------------------------------------NNNNNNNNNNNNNNNNNNNNNN
NNNNNNNNNNNNNNNNNNNNNNNNNNNNNNNNNNNNNNNNNNNNNNNNNNNNNNNNNNNN
NNNNNNNNNNNNTGCCCCCAGTGTGTCYATCTTGCTGGYG---CCCTNNAG---------
-----------------YTCCCASCCKGG-CCCCRGSCGCNTGCTCTGCTCCGTCRTGGA
TTTCTACCCTGCCCACATCCAGGNGAGGTGGTTCCAGGGCCAGCAGGAGCTCTCAGACCA
CA
>AH009507.2_Carpodacus_mexicanus/1-232
------------------------------------------------------------
------------------------------------------------------------
------------------------------------------------------------
------------------------------------------------------------
------------------------------------------------------------
------------------------------------------------------------
------------------------------------------------------------
------------------------------------------------------------
------------------------------------------------------------
------------------------------------------------------------
------------------------------------------------------------
------------------------------------------------------------
------------------------------------------------------------
------------------------------------------------------------
------------------------------------------------------------
------------------------------------------------------------
------------------------------------------------------------
------------------------------------------------------------
------------------------------------------------------------
------------------------------------------------------------
------------------------------------------------------------
------------------------------------------------------------
------------------------------------------------------------
------------------------------------------------------------
------------------------------------------------------------
------------------------------------------------------------
------------------------------------------------------------
------------------------------------------------------------
------------------------------------------------------------
------------------------------------------------------------
------------------------------------------------------------
------------------------------------------------------------
------------------------------------------------------------
------------------------------------------------------------
------------------------------------------------------------
------------------------------------------------------------
------------------------------------------------------------
------------------------------------------------------------
------------------------------------------------------------
------------------------------------------------------------
------------------------------------------------------------
------------------------------------------------------------
------------------------------------------------------------
------------------------------------------------------------
----------------------------------------NNNNNNNNNNNNNNNNNNNN
NNNNNNNNNNNNNNNNNNNNNNNNNNNNNNNNNNNNNNNNNNNNNNNNNNNNNNNNNNNN
NNNNNNNNNNNNNNCCCCNAGTGTGTCCATCTTGNNGGYG---CCNTCGAG---------
-----------------NTCCCANCCKGG-CCCCRGCCGCNTGNTNTGCTCSGTCATGGA
TTTCTACCCTGCCCACATCCAGGCGAGGTGGTTCCAGGGCCAGCAGGAGCTCTCAGACCA
CA
>AJ404371.1_Acrocephalus_arundinaceus/1-99
------------------------------------------------------------
------------------------------------------------------------
------------------------------------------------------------
------------------------------------------------------------
------------------------------------------------------------
------------------------------------------------------------
------------------------------------------------------------
------------------------------------------------------------
------------------------------------------------------------
------------------------------------------------------------
------------------------------------------------------------
------------------------------------------------------------
------------------------------------------------------------
------------------------------------------------------------
------------------------------------------------------------
------------------------------------------------------------
------------------------------------------------------------
------------------------------------------------------------
------------------------------------------------------------
------------------------------------------------------------
------------------------------------------------------------
------------------------------------------------------------
------------------------------------------------------------
------------------------------------------------------------
------------------------------------------------------------
------------------------------------------------------------
------------------------------------------------------------
------------------------------------------------------------
------------------------------------------------------------
------------------------------------------------------------
------------------------------------------------------------
------------------------------------------------------------
------------------------------------------------------------
------------------------------------------------------------
------------------------------------------------------------
------------------------------------------------------------
------------------------------------------------------------
------------------------------------------------------------
------------------------------------------------------------
------------------------------------------------------------
------------------------------------------------------------
------------------------------------------------------------
------------------------------------------------------------
------------------------------------------------------------
------------------------------------------------------------
------------------------------------------------------------
-----------TGCAGCCCCGCGTTTCCATCTCGCTGGTG---CCCTCGAG---------
-----------------CTCCCAGGCCGG-CCCCAGAGGCCTGCTGTGCTCCGTGATGGA
TTTCTACCCTGCCCGCATCC----------------------------------------
--
>AJ404372.1_Acrocephalus_arundinaceus/1-99
------------------------------------------------------------
------------------------------------------------------------
------------------------------------------------------------
------------------------------------------------------------
------------------------------------------------------------
------------------------------------------------------------
------------------------------------------------------------
------------------------------------------------------------
------------------------------------------------------------
------------------------------------------------------------
------------------------------------------------------------
------------------------------------------------------------
------------------------------------------------------------
------------------------------------------------------------
------------------------------------------------------------
------------------------------------------------------------
------------------------------------------------------------
------------------------------------------------------------
------------------------------------------------------------
------------------------------------------------------------
------------------------------------------------------------
------------------------------------------------------------
------------------------------------------------------------
------------------------------------------------------------
------------------------------------------------------------
------------------------------------------------------------
------------------------------------------------------------
------------------------------------------------------------
------------------------------------------------------------
------------------------------------------------------------
------------------------------------------------------------
------------------------------------------------------------
------------------------------------------------------------
------------------------------------------------------------
------------------------------------------------------------
------------------------------------------------------------
------------------------------------------------------------
------------------------------------------------------------
------------------------------------------------------------
------------------------------------------------------------
------------------------------------------------------------
------------------------------------------------------------
------------------------------------------------------------
------------------------------------------------------------
------------------------------------------------------------
------------------------------------------------------------
-----------TGCAGCCCCGCGTTTCCATCTCGCTGGTG---CCCTCGAG---------
-----------------CTCCCAGGCCGG-CCCCAGAGGCCTGCTGTGCTCCGTGATGGA
TTTCTACCCTGCCCGCATCC----------------------------------------
--
>AJ404373.1_Acrocephalus_arundinaceus/1-99
------------------------------------------------------------
------------------------------------------------------------
------------------------------------------------------------
------------------------------------------------------------
------------------------------------------------------------
------------------------------------------------------------
------------------------------------------------------------
------------------------------------------------------------
------------------------------------------------------------
------------------------------------------------------------
------------------------------------------------------------
------------------------------------------------------------
------------------------------------------------------------
------------------------------------------------------------
------------------------------------------------------------
------------------------------------------------------------
------------------------------------------------------------
------------------------------------------------------------
------------------------------------------------------------
------------------------------------------------------------
------------------------------------------------------------
------------------------------------------------------------
------------------------------------------------------------
------------------------------------------------------------
------------------------------------------------------------
------------------------------------------------------------
------------------------------------------------------------
------------------------------------------------------------
------------------------------------------------------------
------------------------------------------------------------
------------------------------------------------------------
------------------------------------------------------------
------------------------------------------------------------
------------------------------------------------------------
------------------------------------------------------------
------------------------------------------------------------
------------------------------------------------------------
------------------------------------------------------------
------------------------------------------------------------
------------------------------------------------------------
------------------------------------------------------------
------------------------------------------------------------
------------------------------------------------------------
------------------------------------------------------------
------------------------------------------------------------
------------------------------------------------------------
-----------TGCAGCCCCGCGTTTCCATCTCGCTGGTG---CCCTCGAG---------
-----------------CTCCCAGGCCGG-CCCCAGAGGCCTGCTGTGCTCCGTGATGGA
TTTCTACCCTGCCCGCATCC----------------------------------------
--
>AJ404374.1_Acrocephalus_arundinaceus/1-99
------------------------------------------------------------
------------------------------------------------------------
------------------------------------------------------------
------------------------------------------------------------
------------------------------------------------------------
------------------------------------------------------------
------------------------------------------------------------
------------------------------------------------------------
------------------------------------------------------------
------------------------------------------------------------
------------------------------------------------------------
------------------------------------------------------------
------------------------------------------------------------
------------------------------------------------------------
------------------------------------------------------------
------------------------------------------------------------
------------------------------------------------------------
------------------------------------------------------------
------------------------------------------------------------
------------------------------------------------------------
------------------------------------------------------------
------------------------------------------------------------
------------------------------------------------------------
------------------------------------------------------------
------------------------------------------------------------
------------------------------------------------------------
------------------------------------------------------------
------------------------------------------------------------
------------------------------------------------------------
------------------------------------------------------------
------------------------------------------------------------
------------------------------------------------------------
------------------------------------------------------------
------------------------------------------------------------
------------------------------------------------------------
------------------------------------------------------------
------------------------------------------------------------
------------------------------------------------------------
------------------------------------------------------------
------------------------------------------------------------
------------------------------------------------------------
------------------------------------------------------------
------------------------------------------------------------
------------------------------------------------------------
------------------------------------------------------------
------------------------------------------------------------
-----------TGCAGCCCCGCGTTTCCATCTCGCTGGTG---CCCTCGAG---------
-----------------CTCCCAGGCCGG-CCCCAGAGGCCTGCTGTGCTCCGTGATGGA
TTTCTACCCTGGCCGCATCC----------------------------------------
--
>AJ404375.1_Acrocephalus_arundinaceus/1-99
------------------------------------------------------------
------------------------------------------------------------
------------------------------------------------------------
------------------------------------------------------------
------------------------------------------------------------
------------------------------------------------------------
------------------------------------------------------------
------------------------------------------------------------
------------------------------------------------------------
------------------------------------------------------------
------------------------------------------------------------
------------------------------------------------------------
------------------------------------------------------------
------------------------------------------------------------
------------------------------------------------------------
------------------------------------------------------------
------------------------------------------------------------
------------------------------------------------------------
------------------------------------------------------------
------------------------------------------------------------
------------------------------------------------------------
------------------------------------------------------------
------------------------------------------------------------
------------------------------------------------------------
------------------------------------------------------------
------------------------------------------------------------
------------------------------------------------------------
------------------------------------------------------------
------------------------------------------------------------
------------------------------------------------------------
------------------------------------------------------------
------------------------------------------------------------
------------------------------------------------------------
------------------------------------------------------------
------------------------------------------------------------
------------------------------------------------------------
------------------------------------------------------------
------------------------------------------------------------
------------------------------------------------------------
------------------------------------------------------------
------------------------------------------------------------
------------------------------------------------------------
------------------------------------------------------------
------------------------------------------------------------
------------------------------------------------------------
------------------------------------------------------------
-----------TGCAGCCCCGCGTTTCCATCTCGCTGCTG---CCCTCGAG---------
-----------------CTCCCAGGCCGG-CCCCAGAGGCCTGCTCTGCTCCGTGATGGA
TTTCTACCCTGCCCGCATCC----------------------------------------
--
>AJ404376.1_Acrocephalus_arundinaceus/1-99
------------------------------------------------------------
------------------------------------------------------------
------------------------------------------------------------
------------------------------------------------------------
------------------------------------------------------------
------------------------------------------------------------
------------------------------------------------------------
------------------------------------------------------------
------------------------------------------------------------
------------------------------------------------------------
------------------------------------------------------------
------------------------------------------------------------
------------------------------------------------------------
------------------------------------------------------------
------------------------------------------------------------
------------------------------------------------------------
------------------------------------------------------------
------------------------------------------------------------
------------------------------------------------------------
------------------------------------------------------------
------------------------------------------------------------
------------------------------------------------------------
------------------------------------------------------------
------------------------------------------------------------
------------------------------------------------------------
------------------------------------------------------------
------------------------------------------------------------
------------------------------------------------------------
------------------------------------------------------------
------------------------------------------------------------
------------------------------------------------------------
------------------------------------------------------------
------------------------------------------------------------
------------------------------------------------------------
------------------------------------------------------------
------------------------------------------------------------
------------------------------------------------------------
------------------------------------------------------------
------------------------------------------------------------
------------------------------------------------------------
------------------------------------------------------------
------------------------------------------------------------
------------------------------------------------------------
------------------------------------------------------------
------------------------------------------------------------
------------------------------------------------------------
-----------TGCAGCCCCGCGTTTCCATCTCGCTGGTG---CCCTCGAG---------
-----------------CTCCCAGGCCGG-CCCCAGAGGCCTGCTGTGCTCCGTGATGGA
TTTCTACCCTGCCCGCATCC----------------------------------------
--
>AY064439.1_Platyspiza_crassirostris/1-65
------------------------------------------------------------
------------------------------------------------------------
------------------------------------------------------------
------------------------------------------------------------
------------------------------------------------------------
------------------------------------------------------------
------------------------------------------------------------
------------------------------------------------------------
------------------------------------------------------------
------------------------------------------------------------
------------------------------------------------------------
------------------------------------------------------------
------------------------------------------------------------
------------------------------------------------------C-----
------------------------------------------------------------
------------------------------------------------------------
------------------------------------------------------------
------------------------------------------------------------
------------------------------------------------------------
------------------------------------------------------------
------------------------------------------------------------
------------------------------------------------------------
------------------------------------------------------------
------------------------------------------------------------
------------------------------------------------------------
------------------------------------------------------------
------------------------------------------------------------
------------------------------------------------------------
------------------------------------------------------------
------------------------------------------------------------
------------------------------------------------------------
------------------------------------------------------------
------------------------------------------------------------
------------------------------------------------------------
------------------------------------------------------------
------------------------------------------------------------
------------------------------------------------------------
------------------------------------------------------------
------------------------------------------------------------
------------------------------------------------------------
------------------------------------------------------------
------------------------------------------------------------
------------------------------------------------------------
------------------------------------------------------------
------------------------------------------------------------
------------------------------------------------------------
------------------------------------------------------------
------------------------------------------------------------
------------------------------------------------------------
--
>AY064440.1_Geospiza_conirostris/1-83
------------------------------------------------------------
------------------------------------------------------------
------------------------------------------------------------
------------------------------------------------------------
------------------------------------------------------------
------------------------------------------------------------
------------------------------------------------------------
------------------------------------------------------------
------------------------------------------------------------
------------------------------------------------------------
------------------------------------------------------------
------------------------------------------------------------
------------------------------------------------------------
------------------------------------------------------CCC---
-TACCAGTCCCTTCCAG-------------------------------------------
------------------------------------------------------------
------------------------------------------------------------
------------------------------------------------------------
------------------------------------------------------------
------------------------------------------------------------
------------------------------------------------------------
------------------------------------------------------------
------------------------------------------------------------
------------------------------------------------------------
------------------------------------------------------------
------------------------------------------------------------
------------------------------------------------------------
------------------------------------------------------------
------------------------------------------------------------
------------------------------------------------------------
------------------------------------------------------------
------------------------------------------------------------
------------------------------------------------------------
------------------------------------------------------------
------------------------------------------------------------
------------------------------------------------------------
------------------------------------------------------------
------------------------------------------------------------
------------------------------------------------------------
------------------------------------------------------------
------------------------------------------------------------
------------------------------------------------------------
------------------------------------------------------------
------------------------------------------------------------
------------------------------------------------------------
------------------------------------------------------------
------------------------------------------------------------
------------------------------------------------------------
------------------------------------------------------------
--
>AY064441.1_Geospiza_fortis/1-83
------------------------------------------------------------
------------------------------------------------------------
------------------------------------------------------------
------------------------------------------------------------
------------------------------------------------------------
------------------------------------------------------------
------------------------------------------------------------
------------------------------------------------------------
------------------------------------------------------------
------------------------------------------------------------
------------------------------------------------------------
------------------------------------------------------------
------------------------------------------------------------
------------------------------------------------------CCC---
-TACCAGTCCCTTCCAG-------------------------------------------
------------------------------------------------------------
------------------------------------------------------------
------------------------------------------------------------
------------------------------------------------------------
------------------------------------------------------------
------------------------------------------------------------
------------------------------------------------------------
------------------------------------------------------------
------------------------------------------------------------
------------------------------------------------------------
------------------------------------------------------------
------------------------------------------------------------
------------------------------------------------------------
------------------------------------------------------------
------------------------------------------------------------
------------------------------------------------------------
------------------------------------------------------------
------------------------------------------------------------
------------------------------------------------------------
------------------------------------------------------------
------------------------------------------------------------
------------------------------------------------------------
------------------------------------------------------------
------------------------------------------------------------
------------------------------------------------------------
------------------------------------------------------------
------------------------------------------------------------
------------------------------------------------------------
------------------------------------------------------------
------------------------------------------------------------
------------------------------------------------------------
------------------------------------------------------------
------------------------------------------------------------
------------------------------------------------------------
--
>AY064442.1_Melanospiza_richardsoni/1-83
------------------------------------------------------------
------------------------------------------------------------
------------------------------------------------------------
------------------------------------------------------------
------------------------------------------------------------
------------------------------------------------------------
------------------------------------------------------------
------------------------------------------------------------
------------------------------------------------------------
------------------------------------------------------------
------------------------------------------------------------
------------------------------------------------------------
------------------------------------------------------------
------------------------------------------------------CCC---
-TACCAGTCCCTTCCAG-------------------------------------------
------------------------------------------------------------
------------------------------------------------------------
------------------------------------------------------------
------------------------------------------------------------
------------------------------------------------------------
------------------------------------------------------------
------------------------------------------------------------
------------------------------------------------------------
------------------------------------------------------------
------------------------------------------------------------
------------------------------------------------------------
------------------------------------------------------------
------------------------------------------------------------
------------------------------------------------------------
------------------------------------------------------------
------------------------------------------------------------
------------------------------------------------------------
------------------------------------------------------------
------------------------------------------------------------
------------------------------------------------------------
------------------------------------------------------------
------------------------------------------------------------
------------------------------------------------------------
------------------------------------------------------------
------------------------------------------------------------
------------------------------------------------------------
------------------------------------------------------------
------------------------------------------------------------
------------------------------------------------------------
------------------------------------------------------------
------------------------------------------------------------
------------------------------------------------------------
------------------------------------------------------------
------------------------------------------------------------
--
>AY064443.1_Poospiza_hispaniolensis/1-83
------------------------------------------------------------
------------------------------------------------------------
------------------------------------------------------------
------------------------------------------------------------
------------------------------------------------------------
------------------------------------------------------------
------------------------------------------------------------
------------------------------------------------------------
------------------------------------------------------------
------------------------------------------------------------
------------------------------------------------------------
------------------------------------------------------------
------------------------------------------------------------
------------------------------------------------------CCC---
-CACCAGTCCCTTCCAG-------------------------------------------
------------------------------------------------------------
------------------------------------------------------------
------------------------------------------------------------
------------------------------------------------------------
------------------------------------------------------------
------------------------------------------------------------
------------------------------------------------------------
------------------------------------------------------------
------------------------------------------------------------
------------------------------------------------------------
------------------------------------------------------------
------------------------------------------------------------
------------------------------------------------------------
------------------------------------------------------------
------------------------------------------------------------
------------------------------------------------------------
------------------------------------------------------------
------------------------------------------------------------
------------------------------------------------------------
------------------------------------------------------------
------------------------------------------------------------
------------------------------------------------------------
------------------------------------------------------------
------------------------------------------------------------
------------------------------------------------------------
------------------------------------------------------------
------------------------------------------------------------
------------------------------------------------------------
------------------------------------------------------------
------------------------------------------------------------
------------------------------------------------------------
------------------------------------------------------------
------------------------------------------------------------
------------------------------------------------------------
--
>AY064444.1_Tiaris_bicolor/1-83
------------------------------------------------------------
------------------------------------------------------------
------------------------------------------------------------
------------------------------------------------------------
------------------------------------------------------------
------------------------------------------------------------
------------------------------------------------------------
------------------------------------------------------------
------------------------------------------------------------
------------------------------------------------------------
------------------------------------------------------------
------------------------------------------------------------
------------------------------------------------------------
------------------------------------------------------CCC---
-TACCAGTCCCTTCCAG-------------------------------------------
------------------------------------------------------------
------------------------------------------------------------
------------------------------------------------------------
------------------------------------------------------------
------------------------------------------------------------
------------------------------------------------------------
------------------------------------------------------------
------------------------------------------------------------
------------------------------------------------------------
------------------------------------------------------------
------------------------------------------------------------
------------------------------------------------------------
------------------------------------------------------------
------------------------------------------------------------
------------------------------------------------------------
------------------------------------------------------------
------------------------------------------------------------
------------------------------------------------------------
------------------------------------------------------------
------------------------------------------------------------
------------------------------------------------------------
------------------------------------------------------------
------------------------------------------------------------
------------------------------------------------------------
------------------------------------------------------------
------------------------------------------------------------
------------------------------------------------------------
------------------------------------------------------------
------------------------------------------------------------
------------------------------------------------------------
------------------------------------------------------------
------------------------------------------------------------
------------------------------------------------------------
------------------------------------------------------------
--
>AY064445.1_Tiaris_canorus/1-83
------------------------------------------------------------
------------------------------------------------------------
------------------------------------------------------------
------------------------------------------------------------
------------------------------------------------------------
------------------------------------------------------------
------------------------------------------------------------
------------------------------------------------------------
------------------------------------------------------------
------------------------------------------------------------
------------------------------------------------------------
------------------------------------------------------------
------------------------------------------------------------
------------------------------------------------------CCC---
-TACCAGTCCCTTCCAG-------------------------------------------
------------------------------------------------------------
------------------------------------------------------------
------------------------------------------------------------
------------------------------------------------------------
------------------------------------------------------------
------------------------------------------------------------
------------------------------------------------------------
------------------------------------------------------------
------------------------------------------------------------
------------------------------------------------------------
------------------------------------------------------------
------------------------------------------------------------
------------------------------------------------------------
------------------------------------------------------------
------------------------------------------------------------
------------------------------------------------------------
------------------------------------------------------------
------------------------------------------------------------
------------------------------------------------------------
------------------------------------------------------------
------------------------------------------------------------
------------------------------------------------------------
------------------------------------------------------------
------------------------------------------------------------
------------------------------------------------------------
------------------------------------------------------------
------------------------------------------------------------
------------------------------------------------------------
------------------------------------------------------------
------------------------------------------------------------
------------------------------------------------------------
------------------------------------------------------------
------------------------------------------------------------
------------------------------------------------------------
--
>AY064446.1_Tiaris_canorus/1-83
------------------------------------------------------------
------------------------------------------------------------
------------------------------------------------------------
------------------------------------------------------------
------------------------------------------------------------
------------------------------------------------------------
------------------------------------------------------------
------------------------------------------------------------
------------------------------------------------------------
------------------------------------------------------------
------------------------------------------------------------
------------------------------------------------------------
------------------------------------------------------------
------------------------------------------------------CCC---
-TACCAGTCCCTTCCAG-------------------------------------------
------------------------------------------------------------
------------------------------------------------------------
------------------------------------------------------------
------------------------------------------------------------
------------------------------------------------------------
------------------------------------------------------------
------------------------------------------------------------
------------------------------------------------------------
------------------------------------------------------------
------------------------------------------------------------
------------------------------------------------------------
------------------------------------------------------------
------------------------------------------------------------
------------------------------------------------------------
------------------------------------------------------------
------------------------------------------------------------
------------------------------------------------------------
------------------------------------------------------------
------------------------------------------------------------
------------------------------------------------------------
------------------------------------------------------------
------------------------------------------------------------
------------------------------------------------------------
------------------------------------------------------------
------------------------------------------------------------
------------------------------------------------------------
------------------------------------------------------------
------------------------------------------------------------
------------------------------------------------------------
------------------------------------------------------------
------------------------------------------------------------
------------------------------------------------------------
------------------------------------------------------------
------------------------------------------------------------
--
>AY064447.1_Loxigilla_noctis/1-73
------------------------------------------------------------
------------------------------------------------------------
------------------------------------------------------------
------------------------------------------------------------
------------------------------------------------------------
------------------------------------------------------------
------------------------------------------------------------
------------------------------------------------------------
------------------------------------------------------------
------------------------------------------------------------
------------------------------------------------------------
------------------------------------------------------------
------------------------------------------------------------
------------------------------------------------------CCC---
-TACCAG-----------------------------------------------------
------------------------------------------------------------
------------------------------------------------------------
------------------------------------------------------------
------------------------------------------------------------
------------------------------------------------------------
------------------------------------------------------------
------------------------------------------------------------
------------------------------------------------------------
------------------------------------------------------------
------------------------------------------------------------
------------------------------------------------------------
------------------------------------------------------------
------------------------------------------------------------
------------------------------------------------------------
------------------------------------------------------------
------------------------------------------------------------
------------------------------------------------------------
------------------------------------------------------------
------------------------------------------------------------
------------------------------------------------------------
------------------------------------------------------------
------------------------------------------------------------
------------------------------------------------------------
------------------------------------------------------------
------------------------------------------------------------
------------------------------------------------------------
------------------------------------------------------------
------------------------------------------------------------
------------------------------------------------------------
------------------------------------------------------------
------------------------------------------------------------
------------------------------------------------------------
------------------------------------------------------------
------------------------------------------------------------
--
>AY064448.1_Certhidea_olivacea/1-83
------------------------------------------------------------
------------------------------------------------------------
------------------------------------------------------------
------------------------------------------------------------
------------------------------------------------------------
------------------------------------------------------------
------------------------------------------------------------
------------------------------------------------------------
------------------------------------------------------------
------------------------------------------------------------
------------------------------------------------------------
------------------------------------------------------------
------------------------------------------------------------
------------------------------------------------------CCC---
-TACCAGTCCCTTCCAG-------------------------------------------
------------------------------------------------------------
------------------------------------------------------------
------------------------------------------------------------
------------------------------------------------------------
------------------------------------------------------------
------------------------------------------------------------
------------------------------------------------------------
------------------------------------------------------------
------------------------------------------------------------
------------------------------------------------------------
------------------------------------------------------------
------------------------------------------------------------
------------------------------------------------------------
------------------------------------------------------------
------------------------------------------------------------
------------------------------------------------------------
------------------------------------------------------------
------------------------------------------------------------
------------------------------------------------------------
------------------------------------------------------------
------------------------------------------------------------
------------------------------------------------------------
------------------------------------------------------------
------------------------------------------------------------
------------------------------------------------------------
------------------------------------------------------------
------------------------------------------------------------
------------------------------------------------------------
------------------------------------------------------------
------------------------------------------------------------
------------------------------------------------------------
------------------------------------------------------------
------------------------------------------------------------
------------------------------------------------------------
--
>AY064449.1_Geospiza_magnirostris/1-84
------------------------------------------------------------
------------------------------------------------------------
------------------------------------------------------------
------------------------------------------------------------
------------------------------------------------------------
------------------------------------------------------------
------------------------------------------------------------
------------------------------------------------------------
------------------------------------------------------------
------------------------------------------------------------
------------------------------------------------------------
------------------------------------------------------------
------------------------------------------------------------
------------------------------------------------------CCC---
-TACCAGTCCCTTCCAGG------------------------------------------
------------------------------------------------------------
------------------------------------------------------------
------------------------------------------------------------
------------------------------------------------------------
------------------------------------------------------------
------------------------------------------------------------
------------------------------------------------------------
------------------------------------------------------------
------------------------------------------------------------
------------------------------------------------------------
------------------------------------------------------------
------------------------------------------------------------
------------------------------------------------------------
------------------------------------------------------------
------------------------------------------------------------
------------------------------------------------------------
------------------------------------------------------------
------------------------------------------------------------
------------------------------------------------------------
------------------------------------------------------------
------------------------------------------------------------
------------------------------------------------------------
------------------------------------------------------------
------------------------------------------------------------
------------------------------------------------------------
------------------------------------------------------------
------------------------------------------------------------
------------------------------------------------------------
------------------------------------------------------------
------------------------------------------------------------
------------------------------------------------------------
------------------------------------------------------------
------------------------------------------------------------
------------------------------------------------------------
--
>AY064450.1_Camarhynchus_pauper/1-83
------------------------------------------------------------
------------------------------------------------------------
------------------------------------------------------------
------------------------------------------------------------
------------------------------------------------------------
------------------------------------------------------------
------------------------------------------------------------
------------------------------------------------------------
------------------------------------------------------------
------------------------------------------------------------
------------------------------------------------------------
------------------------------------------------------------
------------------------------------------------------------
------------------------------------------------------TCC---
-TACCAGTCGCTTCCAG-------------------------------------------
------------------------------------------------------------
------------------------------------------------------------
------------------------------------------------------------
------------------------------------------------------------
------------------------------------------------------------
------------------------------------------------------------
------------------------------------------------------------
------------------------------------------------------------
------------------------------------------------------------
------------------------------------------------------------
------------------------------------------------------------
------------------------------------------------------------
------------------------------------------------------------
------------------------------------------------------------
------------------------------------------------------------
------------------------------------------------------------
------------------------------------------------------------
------------------------------------------------------------
------------------------------------------------------------
------------------------------------------------------------
------------------------------------------------------------
------------------------------------------------------------
------------------------------------------------------------
------------------------------------------------------------
------------------------------------------------------------
------------------------------------------------------------
------------------------------------------------------------
------------------------------------------------------------
------------------------------------------------------------
------------------------------------------------------------
------------------------------------------------------------
------------------------------------------------------------
------------------------------------------------------------
------------------------------------------------------------
--
>AY064451.1_Platyspiza_crassirostris/1-65
------------------------------------------------------------
------------------------------------------------------------
------------------------------------------------------------
------------------------------------------------------------
------------------------------------------------------------
------------------------------------------------------------
------------------------------------------------------------
------------------------------------------------------------
------------------------------------------------------------
------------------------------------------------------------
------------------------------------------------------------
------------------------------------------------------------
------------------------------------------------------------
------------------------------------------------------C-----
------------------------------------------------------------
------------------------------------------------------------
------------------------------------------------------------
------------------------------------------------------------
------------------------------------------------------------
------------------------------------------------------------
------------------------------------------------------------
------------------------------------------------------------
------------------------------------------------------------
------------------------------------------------------------
------------------------------------------------------------
------------------------------------------------------------
------------------------------------------------------------
------------------------------------------------------------
------------------------------------------------------------
------------------------------------------------------------
------------------------------------------------------------
------------------------------------------------------------
------------------------------------------------------------
------------------------------------------------------------
------------------------------------------------------------
------------------------------------------------------------
------------------------------------------------------------
------------------------------------------------------------
------------------------------------------------------------
------------------------------------------------------------
------------------------------------------------------------
------------------------------------------------------------
------------------------------------------------------------
------------------------------------------------------------
------------------------------------------------------------
------------------------------------------------------------
------------------------------------------------------------
------------------------------------------------------------
------------------------------------------------------------
--
>AY064452.1_Tiaris_bicolor/1-83
------------------------------------------------------------
------------------------------------------------------------
------------------------------------------------------------
------------------------------------------------------------
------------------------------------------------------------
------------------------------------------------------------
------------------------------------------------------------
------------------------------------------------------------
------------------------------------------------------------
------------------------------------------------------------
------------------------------------------------------------
------------------------------------------------------------
------------------------------------------------------------
------------------------------------------------------CCC---
-TACCAGTCCCTTCCAG-------------------------------------------
------------------------------------------------------------
------------------------------------------------------------
------------------------------------------------------------
------------------------------------------------------------
------------------------------------------------------------
------------------------------------------------------------
------------------------------------------------------------
------------------------------------------------------------
------------------------------------------------------------
------------------------------------------------------------
------------------------------------------------------------
------------------------------------------------------------
------------------------------------------------------------
------------------------------------------------------------
------------------------------------------------------------
------------------------------------------------------------
------------------------------------------------------------
------------------------------------------------------------
------------------------------------------------------------
------------------------------------------------------------
------------------------------------------------------------
------------------------------------------------------------
------------------------------------------------------------
------------------------------------------------------------
------------------------------------------------------------
------------------------------------------------------------
------------------------------------------------------------
------------------------------------------------------------
------------------------------------------------------------
------------------------------------------------------------
------------------------------------------------------------
------------------------------------------------------------
------------------------------------------------------------
------------------------------------------------------------
--
>AY064453.1_Melanospiza_richardsoni/1-83
------------------------------------------------------------
------------------------------------------------------------
------------------------------------------------------------
------------------------------------------------------------
------------------------------------------------------------
------------------------------------------------------------
------------------------------------------------------------
------------------------------------------------------------
------------------------------------------------------------
------------------------------------------------------------
------------------------------------------------------------
------------------------------------------------------------
------------------------------------------------------------
------------------------------------------------------CCC---
-TACCAGTCGCTTCCAG-------------------------------------------
------------------------------------------------------------
------------------------------------------------------------
------------------------------------------------------------
------------------------------------------------------------
------------------------------------------------------------
------------------------------------------------------------
------------------------------------------------------------
------------------------------------------------------------
------------------------------------------------------------
------------------------------------------------------------
------------------------------------------------------------
------------------------------------------------------------
------------------------------------------------------------
------------------------------------------------------------
------------------------------------------------------------
------------------------------------------------------------
------------------------------------------------------------
------------------------------------------------------------
------------------------------------------------------------
------------------------------------------------------------
------------------------------------------------------------
------------------------------------------------------------
------------------------------------------------------------
------------------------------------------------------------
------------------------------------------------------------
------------------------------------------------------------
------------------------------------------------------------
------------------------------------------------------------
------------------------------------------------------------
------------------------------------------------------------
------------------------------------------------------------
------------------------------------------------------------
------------------------------------------------------------
------------------------------------------------------------
--
>AY064454.1_Melanospiza_richardsoni/1-83
------------------------------------------------------------
------------------------------------------------------------
------------------------------------------------------------
------------------------------------------------------------
------------------------------------------------------------
------------------------------------------------------------
------------------------------------------------------------
------------------------------------------------------------
------------------------------------------------------------
------------------------------------------------------------
------------------------------------------------------------
------------------------------------------------------------
------------------------------------------------------------
------------------------------------------------------CCC---
-TACCAGTCGCTTCCAG-------------------------------------------
------------------------------------------------------------
------------------------------------------------------------
------------------------------------------------------------
------------------------------------------------------------
------------------------------------------------------------
------------------------------------------------------------
------------------------------------------------------------
------------------------------------------------------------
------------------------------------------------------------
------------------------------------------------------------
------------------------------------------------------------
------------------------------------------------------------
------------------------------------------------------------
------------------------------------------------------------
------------------------------------------------------------
------------------------------------------------------------
------------------------------------------------------------
------------------------------------------------------------
------------------------------------------------------------
------------------------------------------------------------
------------------------------------------------------------
------------------------------------------------------------
------------------------------------------------------------
------------------------------------------------------------
------------------------------------------------------------
------------------------------------------------------------
------------------------------------------------------------
------------------------------------------------------------
------------------------------------------------------------
------------------------------------------------------------
------------------------------------------------------------
------------------------------------------------------------
------------------------------------------------------------
------------------------------------------------------------
--
>AY064455.1_Loxigilla_noctis/1-83
------------------------------------------------------------
------------------------------------------------------------
------------------------------------------------------------
------------------------------------------------------------
------------------------------------------------------------
------------------------------------------------------------
------------------------------------------------------------
------------------------------------------------------------
------------------------------------------------------------
------------------------------------------------------------
------------------------------------------------------------
------------------------------------------------------------
------------------------------------------------------------
------------------------------------------------------CCC---
-TACCAGTCCCTTCCAG-------------------------------------------
------------------------------------------------------------
------------------------------------------------------------
------------------------------------------------------------
------------------------------------------------------------
------------------------------------------------------------
------------------------------------------------------------
------------------------------------------------------------
------------------------------------------------------------
------------------------------------------------------------
------------------------------------------------------------
------------------------------------------------------------
------------------------------------------------------------
------------------------------------------------------------
------------------------------------------------------------
------------------------------------------------------------
------------------------------------------------------------
------------------------------------------------------------
------------------------------------------------------------
------------------------------------------------------------
------------------------------------------------------------
------------------------------------------------------------
------------------------------------------------------------
------------------------------------------------------------
------------------------------------------------------------
------------------------------------------------------------
------------------------------------------------------------
------------------------------------------------------------
------------------------------------------------------------
------------------------------------------------------------
------------------------------------------------------------
------------------------------------------------------------
------------------------------------------------------------
------------------------------------------------------------
------------------------------------------------------------
--
>AY064456.1_Pinaroloxias_inornata/1-344
------------------------------------------------------------
------------------------------------------------------------
------------------------------------------------------------
------------------------------------------------------------
------------------------------------------------------------
------------------------------------------------------------
------------------------------------------------------------
------------------------------------------------------------
------------------------------------------------------------
------------------------------------------------------------
------------------------------------------------------------
------------------------------------------------------------
------------------------------------------------------------
------------------------------------------------------------
------------------------------------------------------------
------------------------------------------------------------
---------------------------------TCCCAGTCTAT----------------
------------------------------------------------------------
------------------------------------------------------------
------------------------------------------------------------
------------------------------------------------------------
------------------------------------------------------------
------------------------------------------------------------
------------------------------------------------------------
------------------------------------------------------------
------------------------------------------------------------
------------------------------------------------------------
------------------------------------------------------------
------------------------------------------------------------
------------------------------------------------------------
------------------------------------------------------------
------------------------------------------------------------
------------------------------------------------------------
------------------------------------------------------------
------------------------------------------------------------
------------------------------------------------------------
------------------------------------------------------------
------------------------------------------------------------
------------------------------------------------------------
------------------------------------------------------------
------------------------------------------------------------
------------------------------------------------------------
------------------------------------------------------------
------------------------------------------------------------
----------TCCCAGTCC-TTCCC----------AGTCCCCCTCCAGCGCACCCCAGCC
CTCCCCTCTCTCTCCCAGTGCCCCCCAGCTGATCCCAGTGTGTCCCCGCTCTCTCTCTCT
CTGTCTCCCAGTGCCCCCCAGCGTGTCCATCTCGCTGGTGCCCCCCTCAAG---------
-----------------CTCCCAGCCCGG-CCCCGGCCGCCTGCTCTGTTCCGTGATGGA
T-----------------------------------------------------------
--
>AY064457.1_Pinaroloxias_inornata/1-344
------------------------------------------------------------
------------------------------------------------------------
------------------------------------------------------------
------------------------------------------------------------
------------------------------------------------------------
------------------------------------------------------------
------------------------------------------------------------
------------------------------------------------------------
------------------------------------------------------------
------------------------------------------------------------
------------------------------------------------------------
------------------------------------------------------------
------------------------------------------------------------
------------------------------------------------------------
------------------------------------------------------------
------------------------------------------------------------
---------------------------------TCCCAGTCTAT----------------
------------------------------------------------------------
------------------------------------------------------------
------------------------------------------------------------
------------------------------------------------------------
------------------------------------------------------------
------------------------------------------------------------
------------------------------------------------------------
------------------------------------------------------------
------------------------------------------------------------
------------------------------------------------------------
------------------------------------------------------------
------------------------------------------------------------
------------------------------------------------------------
------------------------------------------------------------
------------------------------------------------------------
------------------------------------------------------------
------------------------------------------------------------
------------------------------------------------------------
------------------------------------------------------------
------------------------------------------------------------
------------------------------------------------------------
------------------------------------------------------------
------------------------------------------------------------
------------------------------------------------------------
------------------------------------------------------------
------------------------------------------------------------
------------------------------------------------------------
----------TCCCAGTCC-TTCCC----------AGTCCCCCCCCAGCGCACCTCAGCC
CTCCCCTCTCTCTCCCAGTGTCCCCCAGCTGATCCCAGTGTGTCCCTGCTCTCTTTCTCT
CTGTCTCCCAGTGCCCCCCAGCGTGTCCATCTCGCTGGTGCCCCCCTCAAG---------
-----------------CTCCCAGCCCGG-CCCCGGCCGCCTGCTCTGCTCCGTGATGGA
T-----------------------------------------------------------
--
>AY064458.1_Pinaroloxias_inornata/1-344
------------------------------------------------------------
------------------------------------------------------------
------------------------------------------------------------
------------------------------------------------------------
------------------------------------------------------------
------------------------------------------------------------
------------------------------------------------------------
------------------------------------------------------------
------------------------------------------------------------
------------------------------------------------------------
------------------------------------------------------------
------------------------------------------------------------
------------------------------------------------------------
------------------------------------------------------------
------------------------------------------------------------
------------------------------------------------------------
---------------------------------TCCCAGTCTAT----------------
------------------------------------------------------------
------------------------------------------------------------
------------------------------------------------------------
------------------------------------------------------------
------------------------------------------------------------
------------------------------------------------------------
------------------------------------------------------------
------------------------------------------------------------
------------------------------------------------------------
------------------------------------------------------------
------------------------------------------------------------
------------------------------------------------------------
------------------------------------------------------------
------------------------------------------------------------
------------------------------------------------------------
------------------------------------------------------------
------------------------------------------------------------
------------------------------------------------------------
------------------------------------------------------------
------------------------------------------------------------
------------------------------------------------------------
------------------------------------------------------------
------------------------------------------------------------
------------------------------------------------------------
------------------------------------------------------------
------------------------------------------------------------
------------------------------------------------------------
----------TCCCAGTCC-TTCCC----------AGTCCCCCTCCAGCGCACCTCAGCC
CTCCCCTCTCTCTCCCAGTGTCCCCCAGCTGATCCCAGTGTGTCCCTGCTCTCTTTCTCT
CTGTCTCCCAGTGCCCCCCAGCGTGTCCATCTCGCTGGTGCCCCCCTCAAG---------
-----------------CTCCCAGCCCGG-CCCCGGCCGCCTGCTCTGCTCCGTGATGGA
T-----------------------------------------------------------
--
>AY064459.1_Pinaroloxias_inornata/1-340
------------------------------------------------------------
------------------------------------------------------------
------------------------------------------------------------
------------------------------------------------------------
------------------------------------------------------------
------------------------------------------------------------
------------------------------------------------------------
------------------------------------------------------------
------------------------------------------------------------
------------------------------------------------------------
------------------------------------------------------------
------------------------------------------------------------
------------------------------------------------------------
------------------------------------------------------------
------------------------------------------------------------
------------------------------------------------------------
---------------------------------TCCCAGTCTAT----------------
------------------------------------------------------------
------------------------------------------------------------
------------------------------------------------------------
------------------------------------------------------------
------------------------------------------------------------
------------------------------------------------------------
------------------------------------------------------------
------------------------------------------------------------
------------------------------------------------------------
------------------------------------------------------------
------------------------------------------------------------
------------------------------------------------------------
------------------------------------------------------------
------------------------------------------------------------
------------------------------------------------------------
------------------------------------------------------------
------------------------------------------------------------
------------------------------------------------------------
------------------------------------------------------------
------------------------------------------------------------
------------------------------------------------------------
------------------------------------------------------------
------------------------------------------------------------
------------------------------------------------------------
------------------------------------------------------------
------------------------------------------------------------
------------------------------------------------------------
----------TCCCAGTCC-TTCCC----------AGTCCCCCTCCAGCGCACCCCAGCC
CTCCCCTCTCTCTCCCAGTGCCCCCCAGCTGATCCCAGTGTGTCCCCGCTC----TCTCT
CTGTCTCCCAGTGCCCCCCAGCGTGTCCATCTCGCTGGTGCCCCCCTCAAG---------
-----------------CTCCCAGCCCGG-CCCCGGCCGCCTGCTCTGCTCCGTGATGGA
T-----------------------------------------------------------
--
>AY064460.1_Tiaris_canorus/1-361
------------------------------------------------------------
------------------------------------------------------------
------------------------------------------------------------
------------------------------------------------------------
------------------------------------------------------------
------------------------------------------------------------
------------------------------------------------------------
------------------------------------------------------------
------------------------------------------------------------
------------------------------------------------------------
------------------------------------------------------------
------------------------------------------------------------
------------------------------------------------------------
------------------------------------------------------------
------------------------------------------------------------
------------------------------------------------------------
---------------------------------TTCCAGTCTAT----------------
------------------------------------------------------------
------------------------------------------------------------
------------------------------------------------------------
------------------------------------------------------------
------------------------------------------------------------
------------------------------------------------------------
------------------------------------------------------------
------------------------------------------------------------
------------------------------------------------------------
------------------------------------------------------------
------------------------------------------------------------
------------------------------------------------------------
------------------------------------------------------------
------------------------------------------------------------
------------------------------------------------------------
------------------------------------------------------------
------------------------------------------------------------
------------------------------------------------------------
------------------------------------------------------------
------------------------------------------------------------
------------------------------------------------------------
------------------------------------------------------------
------------------------------------------------------------
------------------------------------------------------------
------------------------------------------------------------
------------------------------------------------------------
--------------------------------------------------TCCCAGTCCT
TCCCAGTCCCTCCCAGTCCATTCCC----------AGTCCCTCTCCAGCGCACCTCAGCC
CTCCCCTCTCTCTCCCAGTGCCCCCCAGCTGATCCCAGTGTGTCTCCGCTCCCTCTCTC-
---TCTCCCAGTGCCCCCCAGCGTGTCCATCTCGCTGGTGCCCCCCTCGAG---------
-----------------CTCCCAGCCCGG-CCCCGGCCACCTGCTCTGCTCCGTGATGGA
T-----------------------------------------------------------
--
>AY064461.1_Geospiza_conirostris/1-342
------------------------------------------------------------
------------------------------------------------------------
------------------------------------------------------------
------------------------------------------------------------
------------------------------------------------------------
------------------------------------------------------------
------------------------------------------------------------
------------------------------------------------------------
------------------------------------------------------------
------------------------------------------------------------
------------------------------------------------------------
------------------------------------------------------------
------------------------------------------------------------
------------------------------------------------------------
------------------------------------------------------------
------------------------------------------------------------
---------------------------------TCCCAGTCTAT----------------
------------------------------------------------------------
------------------------------------------------------------
------------------------------------------------------------
------------------------------------------------------------
------------------------------------------------------------
------------------------------------------------------------
------------------------------------------------------------
------------------------------------------------------------
------------------------------------------------------------
------------------------------------------------------------
------------------------------------------------------------
------------------------------------------------------------
------------------------------------------------------------
------------------------------------------------------------
------------------------------------------------------------
------------------------------------------------------------
------------------------------------------------------------
------------------------------------------------------------
------------------------------------------------------------
------------------------------------------------------------
------------------------------------------------------------
------------------------------------------------------------
------------------------------------------------------------
------------------------------------------------------------
------------------------------------------------------------
------------------------------------------------------------
------------------------------------------------------------
----------TCCCAGTCC-TTCCC----------AGTCCCCCTCCAGTGCACCTCAGCC
CTCCCCTCTCTCTCCCAGTGCCCCCCAGCTGATCCCAGTGTGTCCCCGCTCTCTCTCTCT
C--TCCCCCAGTGACCCCCAGCGTGTCCATCTCGCTGGTGCCCCCCTCGGG---------
-----------------CTCCCAGCCCGG-CCCCGGCCGCCTGCTCTGCTCCGTGATGGA
T-----------------------------------------------------------
--
>AY064462.1_Cactospiza_pallida/1-343
------------------------------------------------------------
------------------------------------------------------------
------------------------------------------------------------
------------------------------------------------------------
------------------------------------------------------------
------------------------------------------------------------
------------------------------------------------------------
------------------------------------------------------------
------------------------------------------------------------
------------------------------------------------------------
------------------------------------------------------------
------------------------------------------------------------
------------------------------------------------------------
------------------------------------------------------------
------------------------------------------------------------
------------------------------------------------------------
---------------------------------TCCCAGTCCCT----------------
------------------------------------------------------------
------------------------------------------------------------
------------------------------------------------------------
------------------------------------------------------------
------------------------------------------------------------
------------------------------------------------------------
------------------------------------------------------------
------------------------------------------------------------
------------------------------------------------------------
------------------------------------------------------------
------------------------------------------------------------
------------------------------------------------------------
------------------------------------------------------------
------------------------------------------------------------
------------------------------------------------------------
------------------------------------------------------------
------------------------------------------------------------
------------------------------------------------------------
------------------------------------------------------------
------------------------------------------------------------
------------------------------------------------------------
------------------------------------------------------------
------------------------------------------------------------
------------------------------------------------------------
------------------------------------------------------------
------------------------------------------------------------
------------------------------------------------------------
----------CCCAGTCCA-TTCCC----------AGTCCCCCTCCAGCGCACCCCAGCC
CTCCCC-CTCTCTCCCAGTGCCCCCCAGCTGATCCCAGTGTGTCCCCGCTCTCTTTCTCT
CTGTCTCCCAGTGCCCCCCAGCGTGTCCATCTCGCTGGTGCCCCCCTCAAG---------
-----------------CTCCCAGCCCGG-CCCCGGCCGCCTGCTCTGCTCCGTGATGGA
T-----------------------------------------------------------
--
>AY064463.1_Certhidea_olivacea/1-364
------------------------------------------------------------
------------------------------------------------------------
------------------------------------------------------------
------------------------------------------------------------
------------------------------------------------------------
------------------------------------------------------------
------------------------------------------------------------
------------------------------------------------------------
------------------------------------------------------------
------------------------------------------------------------
------------------------------------------------------------
------------------------------------------------------------
------------------------------------------------------------
------------------------------------------------------------
------------------------------------------------------------
------------------------------------------------------------
---------------------------------TCCCAGTCTAT----------------
------------------------------------------------------------
------------------------------------------------------------
------------------------------------------------------------
------------------------------------------------------------
------------------------------------------------------------
------------------------------------------------------------
------------------------------------------------------------
------------------------------------------------------------
------------------------------------------------------------
------------------------------------------------------------
------------------------------------------------------------
------------------------------------------------------------
------------------------------------------------------------
------------------------------------------------------------
------------------------------------------------------------
------------------------------------------------------------
------------------------------------------------------------
------------------------------------------------------------
------------------------------------------------------------
------------------------------------------------------------
------------------------------------------------------------
------------------------------------------------------------
------------------------------------------------------------
------------------------------------------------------------
------------------------------------------------------------
------------------------------------------------------------
--------------------------------------------------TCCCAGTCCT
TCCCAGTCCCTCCCAGTCC-TTCCC----------AGTCCCCCTCCAGCGCACCTCAGCC
CTCCCCTCTCTCTCCCAGTGCCCCCCAGCTGATCCCAGTGTGTCCCCGCTCTCTTTCTCT
CTGTCTCCCAGTGCCCCCCAGCGTGTCCATCTCGCTGGTGCCCCCCTCGAG---------
-----------------CTCCCAGCCCGG-CCCCGGCCGCCTGCTCTGCTCCGTGATGGA
T-----------------------------------------------------------
--
>AY258333.1_Petroica_traversi/1-135
[truncated: 1,386,178 more chars]
