# Supplementary material for: 100 million years of multigene family evolution: origin and evolution of the avian MHC class IIB
Source: BMC Genomics. 2017 Jun 13;18:460. doi: 10.1186/s12864-017-3839-7 (PMC5470263; doi:10.1186/s12864-017-3839-7)
Supplement: Supplementary file 11 — Fasta format alignments of all MHCIIB sequences used for analysis. Separate alignments are provided for each exon and intron comprised between exon 1 to exon 4. Two alignments are provided for each region, one including all sequences retrievable and one including all accessions for which exon 3 was available. For the latter, all accession were retained for all regions, even if no sequence data was available. (ZIP 354 kb) [file 12864_2017_3839_MOESM11_ESM.zip › int3.fas]

>Accipitriformes_Accipiter_gentilis__EF370953.1/1-217
-----------------------------------------------------------------------------------------------------------------------------------------------------------------------------------------------------------------------------------------------------------------------------------------------------------------------------------------------------------------------------------------------------------------------------------------------------------------------------------------------------------------------------------------------------------------------------------------------------------------------------------------------------------------------------------------------------------------------------------------------------------------------------------------------------------------------------------------------------------------------------------------------------------------------------------------------------------------------------------------------------------------------------------------------------
>Accipitriformes_Aegypius_monachus__EF370954.1/1-217
-----------------------------------------------------------------------------------------------------------------------------------------------------------------------------------------------------------------------------------------------------------------------------------------------------------------------------------------------------------------------------------------------------------------------------------------------------------------------------------------------------------------------------------------------------------------------------------------------------------------------------------------------------------------------------------------------------------------------------------------------------------------------------------------------------------------------------------------------------------------------------------------------------------------------------------------------------------------------------------------------------------------------------------------------------
>Accipitriformes_Aquila_chrysaetos__EF370955.1/1-217
-----------------------------------------------------------------------------------------------------------------------------------------------------------------------------------------------------------------------------------------------------------------------------------------------------------------------------------------------------------------------------------------------------------------------------------------------------------------------------------------------------------------------------------------------------------------------------------------------------------------------------------------------------------------------------------------------------------------------------------------------------------------------------------------------------------------------------------------------------------------------------------------------------------------------------------------------------------------------------------------------------------------------------------------------------
>Accipitriformes_Buteo_buteo__EF370956.1/1-217
-----------------------------------------------------------------------------------------------------------------------------------------------------------------------------------------------------------------------------------------------------------------------------------------------------------------------------------------------------------------------------------------------------------------------------------------------------------------------------------------------------------------------------------------------------------------------------------------------------------------------------------------------------------------------------------------------------------------------------------------------------------------------------------------------------------------------------------------------------------------------------------------------------------------------------------------------------------------------------------------------------------------------------------------------------
>Accipitriformes_Circaetus_gallicus__EF370957.1/1-217
-----------------------------------------------------------------------------------------------------------------------------------------------------------------------------------------------------------------------------------------------------------------------------------------------------------------------------------------------------------------------------------------------------------------------------------------------------------------------------------------------------------------------------------------------------------------------------------------------------------------------------------------------------------------------------------------------------------------------------------------------------------------------------------------------------------------------------------------------------------------------------------------------------------------------------------------------------------------------------------------------------------------------------------------------------
>Accipitriformes_Circus_aeruginosus__EF370958.1/1-217
-----------------------------------------------------------------------------------------------------------------------------------------------------------------------------------------------------------------------------------------------------------------------------------------------------------------------------------------------------------------------------------------------------------------------------------------------------------------------------------------------------------------------------------------------------------------------------------------------------------------------------------------------------------------------------------------------------------------------------------------------------------------------------------------------------------------------------------------------------------------------------------------------------------------------------------------------------------------------------------------------------------------------------------------------------
>Accipitriformes_Elanus_caeruleus__EF370959.1/1-217
-----------------------------------------------------------------------------------------------------------------------------------------------------------------------------------------------------------------------------------------------------------------------------------------------------------------------------------------------------------------------------------------------------------------------------------------------------------------------------------------------------------------------------------------------------------------------------------------------------------------------------------------------------------------------------------------------------------------------------------------------------------------------------------------------------------------------------------------------------------------------------------------------------------------------------------------------------------------------------------------------------------------------------------------------------
>Accipitriformes_Gyps_africanus__EF370967.1/1-217
-----------------------------------------------------------------------------------------------------------------------------------------------------------------------------------------------------------------------------------------------------------------------------------------------------------------------------------------------------------------------------------------------------------------------------------------------------------------------------------------------------------------------------------------------------------------------------------------------------------------------------------------------------------------------------------------------------------------------------------------------------------------------------------------------------------------------------------------------------------------------------------------------------------------------------------------------------------------------------------------------------------------------------------------------------
>Accipitriformes_Gyps_africanus__EF370969.1/1-217
-----------------------------------------------------------------------------------------------------------------------------------------------------------------------------------------------------------------------------------------------------------------------------------------------------------------------------------------------------------------------------------------------------------------------------------------------------------------------------------------------------------------------------------------------------------------------------------------------------------------------------------------------------------------------------------------------------------------------------------------------------------------------------------------------------------------------------------------------------------------------------------------------------------------------------------------------------------------------------------------------------------------------------------------------------
>Accipitriformes_Gyps_africanus__EF370972.1/1-217
-----------------------------------------------------------------------------------------------------------------------------------------------------------------------------------------------------------------------------------------------------------------------------------------------------------------------------------------------------------------------------------------------------------------------------------------------------------------------------------------------------------------------------------------------------------------------------------------------------------------------------------------------------------------------------------------------------------------------------------------------------------------------------------------------------------------------------------------------------------------------------------------------------------------------------------------------------------------------------------------------------------------------------------------------------
>Accipitriformes_Gyps_africanus__EF370974.1/1-217
-----------------------------------------------------------------------------------------------------------------------------------------------------------------------------------------------------------------------------------------------------------------------------------------------------------------------------------------------------------------------------------------------------------------------------------------------------------------------------------------------------------------------------------------------------------------------------------------------------------------------------------------------------------------------------------------------------------------------------------------------------------------------------------------------------------------------------------------------------------------------------------------------------------------------------------------------------------------------------------------------------------------------------------------------------
>Accipitriformes_Gyps_africanus__EF370990.1/1-217
-----------------------------------------------------------------------------------------------------------------------------------------------------------------------------------------------------------------------------------------------------------------------------------------------------------------------------------------------------------------------------------------------------------------------------------------------------------------------------------------------------------------------------------------------------------------------------------------------------------------------------------------------------------------------------------------------------------------------------------------------------------------------------------------------------------------------------------------------------------------------------------------------------------------------------------------------------------------------------------------------------------------------------------------------------
>Accipitriformes_Gyps_coprotheres__EF370977.1/1-217
-----------------------------------------------------------------------------------------------------------------------------------------------------------------------------------------------------------------------------------------------------------------------------------------------------------------------------------------------------------------------------------------------------------------------------------------------------------------------------------------------------------------------------------------------------------------------------------------------------------------------------------------------------------------------------------------------------------------------------------------------------------------------------------------------------------------------------------------------------------------------------------------------------------------------------------------------------------------------------------------------------------------------------------------------------
>Accipitriformes_Haliaeetus_leucocephalus__GU085500.1/1-217
------------------------------------------------------------------------------------GTGGAGCACGTC----------------------------AGCCTGCA-----------------------------------------------------------------------------------------------------------------------------GCACC-----CCATCA---CCCAGCAGTGG------------------------------------------------------------------------------------------------------------GGTAAGGCC-------CTGCCCTGTCCGGCAGCCTG---GTGGGG--TGGGGGCCCAAGCCC-CTGGT----------------------------------------------------------------------------------------------------------------------------------------------------------------------------------------------------------------------------------------------------------------------------------------------------------------------------------------------------------------------------------------------------------------------------------------------CCCGCTGGGGAGTGGGAC--GG-------------------------GGG-C-CCCCCCAGCCCTGA---------------------------CGCCCTGC-----TCTCGTCCCCGCA
>Accipitriformes_Haliaeetus_leucocephalus__GU085502.1/1-217
------------------------------------------------------------------------------------GTGGAGCACGTC----------------------------AGCCTGCA-----------------------------------------------------------------------------------------------------------------------------GCACC-----CCATCA---CCCAGCAGTGG------------------------------------------------------------------------------------------------------------GGTAAGGCC-------CTGCCCTGTCCGGCAGCCTG---GTGGGG--TGGGGGCCCAAGCCC-CTGGT----------------------------------------------------------------------------------------------------------------------------------------------------------------------------------------------------------------------------------------------------------------------------------------------------------------------------------------------------------------------------------------------------------------------------------------------CCCGCTGGGGAGTGGGAC--GG-------------------------GGG-C-CCCCCCAGCCCTGA---------------------------CGCCCTGC-----TCTCGTCCCCGCA
>Accipitriformes_Milvus_milvus__KJ162427.1/1-217
------------------------------------------------------------------------------------GTGGAGCACGTC----------------------------AGCCTGCA-----------------------------------------------------------------------------------------------------------------------------GCACC-----CCGTCA---CCCAGCAGTGG------------------------------------------------------------------------------------------------------------GGTAAGGCC-------CTGCCCTGTCCGGCAGCCTG---GTTGGG--TGGGGGCCCAAGCCC-CTGGT----------------------------------------------------------------------------------------------------------------------------------------------------------------------------------------------------------------------------------------------------------------------------------------------------------------------------------------------------------------------------------------------------------------------------------------------CCCGCTGGGGAGTGGGAC--GG-------------------------GGG-C-CCCCCCAGCCCTGA---------------------------CGCCCTGC-----TCTCGTCCCCGCA
>Accipitriformes_Neophron_percnopterus__EF370964.1/1-217
-----------------------------------------------------------------------------------------------------------------------------------------------------------------------------------------------------------------------------------------------------------------------------------------------------------------------------------------------------------------------------------------------------------------------------------------------------------------------------------------------------------------------------------------------------------------------------------------------------------------------------------------------------------------------------------------------------------------------------------------------------------------------------------------------------------------------------------------------------------------------------------------------------------------------------------------------------------------------------------------------------------------------------------------------------
>Accipitriformes_Pandion_haliaetus__EF370965.1/1-217
-----------------------------------------------------------------------------------------------------------------------------------------------------------------------------------------------------------------------------------------------------------------------------------------------------------------------------------------------------------------------------------------------------------------------------------------------------------------------------------------------------------------------------------------------------------------------------------------------------------------------------------------------------------------------------------------------------------------------------------------------------------------------------------------------------------------------------------------------------------------------------------------------------------------------------------------------------------------------------------------------------------------------------------------------------
>Accipitriformes_PREDICTED:_Haliaeetus_albicilla_XM_009927842.1/1-204
--------------------------------------------------------------------------------------GGGTCCCCCC----------------------------AGCCC-TG-----------------------------------------------------------------------------------------------------------------------------ACGCC-----CTGCTC---TCGTCCCCGCA------------------------------------------------------------------------------------------------------------------------------------------------------------------------------------------------------------------------------------------------------------------------------------------------------------------------------------------------------------------------------------------------------------------------------------------------------------------------------------------------------------------------------------------------------------------------------------------------------------------------------------------------------------------------------------------------------------------------------------------------------
>Anseriformes_Anas_platyrhynchos__NM_001310784.1/1-217
------------------------------------------------------------------------------------GTGCAGCACGCC----------------------------AGCCTGAA-----------------------------------------------------------------------------------------------------------------------------AAGCC-----CCATCA---CCCATGAATGG------------------------------------------------------------------------------------------------------------------------------------------------------------------------------------------------------------------------------------------------------------------------------------------------------------------------------------------------------------------------------------------------------------------------------------------------------------------------------------------------------------------------------------------------------------------------------------------------------------------------------------------------------------------------------------------------------------------------------------------------------
>Anseriformes_Anas_platyrhynchos__NM_001310815.1/1-217
------------------------------------------------------------------------------------GTGCAGCACGCC----------------------------AGCCTGAA-----------------------------------------------------------------------------------------------------------------------------AAGCC-----CCATCA---TCCATGAATGG------------------------------------------------------------------------------------------------------------------------------------------------------------------------------------------------------------------------------------------------------------------------------------------------------------------------------------------------------------------------------------------------------------------------------------------------------------------------------------------------------------------------------------------------------------------------------------------------------------------------------------------------------------------------------------------------------------------------------------------------------
>Anseriformes_Anser_cygnoides__EU734804.1/1-63
-----------------------------------------------------------------------------------------------------------------------------------------------------------------------------------------------------------------------------------------------------------------------------------------------------------------------------------------------------------------------------------------------------------------------------------------------------------------------------------------------------------------------------------------------------------------------------------------------------------------------------------------------------------------------------------------------------------------------------------------------------------------------------------------------------------------------------------------------------------------------------------------------------------------------------------------------------------------------------------------------------------------------------------------------------
>Anseriformes_Anser_cygnoides__EU734805.1/1-104
-----------------------------------------------------------------------------------------------------------------------------------------------------------------------------------------------------------------------------------------------------------------------------------------------------------------------------------------------------------------------------------------------------------------------------------------------------------------------------------------------------------------------------------------------------------------------------------------------------------------------------------------------------------------------------------------------------------------------------------------------------------------------------------------------------------------------------------------------------------------------------------------------------------------------------------------------------------------------------------------------------------------------------------------------------
>Anseriformes_Anser_cygnoides__EU999163.1/1-217
------------------------------------------------------------------------------------GTGGAGCACGCC----------------------------AGCCTGCA-----------------------------------------------------------------------------------------------------------------------------GAGCC-----CCATCA---CCCACGAATGG------------------------------------------------------------------------------------------------------------------------------------------------------------------------------------------------------------------------------------------------------------------------------------------------------------------------------------------------------------------------------------------------------------------------------------------------------------------------------------------------------------------------------------------------------------------------------------------------------------------------------------------------------------------------------------------------------------------------------------------------------
>Anseriformes_Cairina_moschata__DQ490138.1/1-217
------------------------------------------------------------------------------------GTGCAGCACGCC----------------------------AGCCTGAA-----------------------------------------------------------------------------------------------------------------------------AAGCC-----CCATCA---CCTACGAATGG------------------------------------------------------------------------------------------------------------------------------------------------------------------------------------------------------------------------------------------------------------------------------------------------------------------------------------------------------------------------------------------------------------------------------------------------------------------------------------------------------------------------------------------------------------------------------------------------------------------------------------------------------------------------------------------------------------------------------------------------------
>Apterygiformes_Apteryx_australis__LK075454.1/1-124
-----------------------------------------------------------------------------------------------------------------------------------------------------------------------------------------------------------------------------------------------------------------------------------------------------------------------------------------------------------------------------------------------------------------------------------------------------------------------------------------------------------------------------------------------------------------------------------------------------------------------------------------------------------------------------------------------------------------------------------------------------------------------------------------------------------------------------------------------------------------------------------------------------------------------------------------------------------------------------------------------------------------------------------------------------
>Apterygiformes_Apteryx_australis__LK075717.1/1-217
-----------------------------------------------------------------------------------------------------------------------------------------------------------------------------------------------------------------------------------------------------------------------------------------------------------------------------------------------------------------------------------------------------------------------------------------------------------------------------------------------------------------------------------------------------------------------------------------------------------------------------------------------------------------------------------------------------------------------------------------------------------------------------------------------------------------------------------------------------------------------------------------------------------------------------------------------------------------------------------------------------------------------------------------------------
>Apterygiformes_Apteryx_australis__LK094994.1/1-217
-----------------------------------------------------------------------------------------------------------------------------------------------------------------------------------------------------------------------------------------------------------------------------------------------------------------------------------------------------------------------------------------------------------------------------------------------------------------------------------------------------------------------------------------------------------------------------------------------------------------------------------------------------------------------------------------------------------------------------------------------------------------------------------------------------------------------------------------------------------------------------------------------------------------------------------------------------------------------------------------------------------------------------------------------------
>Apterygiformes_Apteryx_owenii__HQ639683.1/1-217
------------------------------------------------------------------------------------GTGGAGCACGCC----------------------------AGCCTGCA-----------------------------------------------------------------------------------------------------------------------------GCAGC-----TGCTCA---CCCAGCACTGG------------------------------------------------------------------------------------------------------------------------------------------------------------------------------------------------------------------------------------------------------------------------------------------------------------------------------------------------------------------------------------------------------------------------------------------------------------------------------------------------------------------------------------------------------------------------------------------------------------------------------------------------------------------------------------------------------------------------------------------------------
>Apterygiformes_Apteryx_owenii__HQ639685.1/1-217
------------------------------------------------------------------------------------GTGGAGCACGCC----------------------------AGCCTGCA-----------------------------------------------------------------------------------------------------------------------------GCAGC-----CGCTCA---CCCAGCACTGG------------------------------------------------------------------------------------------------------------------------------------------------------------------------------------------------------------------------------------------------------------------------------------------------------------------------------------------------------------------------------------------------------------------------------------------------------------------------------------------------------------------------------------------------------------------------------------------------------------------------------------------------------------------------------------------------------------------------------------------------------
>Apterygiformes_Apteryx_owenii__HQ639686.1/1-172
-----------------------------------------------------------------------------------------------------------------------------------------------------------------------------------------------------------------------------------------------------------------------------------------------------------------------------------------------------------------------------------------------------------------------------------------------------------------------------------------------------------------------------------------------------------------------------------------------------------------------------------------------------------------------------------------------------------------------------------------------------------------------------------------------------------------------------------------------------------------------------------------------------------------------------------------------------------------------------------------------------------------------------------------------------
>Apterygiformes_Apteryx_owenii__HQ639687.1/1-172
-----------------------------------------------------------------------------------------------------------------------------------------------------------------------------------------------------------------------------------------------------------------------------------------------------------------------------------------------------------------------------------------------------------------------------------------------------------------------------------------------------------------------------------------------------------------------------------------------------------------------------------------------------------------------------------------------------------------------------------------------------------------------------------------------------------------------------------------------------------------------------------------------------------------------------------------------------------------------------------------------------------------------------------------------------
>Apterygiformes_Apteryx_owenii__HQ639690.1/1-172
-----------------------------------------------------------------------------------------------------------------------------------------------------------------------------------------------------------------------------------------------------------------------------------------------------------------------------------------------------------------------------------------------------------------------------------------------------------------------------------------------------------------------------------------------------------------------------------------------------------------------------------------------------------------------------------------------------------------------------------------------------------------------------------------------------------------------------------------------------------------------------------------------------------------------------------------------------------------------------------------------------------------------------------------------------
>Apterygiformes_Apteryx_owenii__HQ639691.1/1-172
-----------------------------------------------------------------------------------------------------------------------------------------------------------------------------------------------------------------------------------------------------------------------------------------------------------------------------------------------------------------------------------------------------------------------------------------------------------------------------------------------------------------------------------------------------------------------------------------------------------------------------------------------------------------------------------------------------------------------------------------------------------------------------------------------------------------------------------------------------------------------------------------------------------------------------------------------------------------------------------------------------------------------------------------------------
>Apterygiformes_Apteryx_owenii__HQ639693.1/1-172
-----------------------------------------------------------------------------------------------------------------------------------------------------------------------------------------------------------------------------------------------------------------------------------------------------------------------------------------------------------------------------------------------------------------------------------------------------------------------------------------------------------------------------------------------------------------------------------------------------------------------------------------------------------------------------------------------------------------------------------------------------------------------------------------------------------------------------------------------------------------------------------------------------------------------------------------------------------------------------------------------------------------------------------------------------
>Apterygiformes_Apteryx_owenii__HQ639696.1/1-172
-----------------------------------------------------------------------------------------------------------------------------------------------------------------------------------------------------------------------------------------------------------------------------------------------------------------------------------------------------------------------------------------------------------------------------------------------------------------------------------------------------------------------------------------------------------------------------------------------------------------------------------------------------------------------------------------------------------------------------------------------------------------------------------------------------------------------------------------------------------------------------------------------------------------------------------------------------------------------------------------------------------------------------------------------------
>Bucerotiformes_PREDICTED:_Buceros_rhinoceros_XM_010134318.1/1-146
------------------------------------------------------------------------------------GTGGAGCACGGC----------------------------AGCCTGCA-----------------------------------------------------------------------------------------------------------------------------GCAGC-----CCCTCA---GCCAGCGCTGG------------------------------------------------------------------------------------------------------------GAGATGCCCTCGGACTCT------------------------------------------------------------------------------------------------------------------------------------------------------------------------------------------------------------------------------------------------------------------------------------------------------------------------------------------------------------------------------------------------------------------------------------------------------------------------------------------------------------------------------------------------------------------------------------------------------------------------
>Caprimulgiformes_PREDICTED:_Calypte_anna_XM_008493495.1/1-215
------------------------------------------------------------------------------------GTGGAACACGTC----------------------------AGCCTGCA-----------------------------------------------------------------------------------------------------------------------------GCACC-----CTGTCA---CCCAGCGCTGG------------------------------------------------------------------------------------------------------------------------------------------------------------------------------------------------------------------------------------------------------------------------------------------------------------------------------------------------------------------------------------------------------------------------------------------------------------------------------------------------------------------------------------------------------------------------------------------------------------------------------------------------------------------------------------------------------------------------------------------------------
>Caprimulgiformes_PREDICTED:_Caprimulgus_carolinensis_XM_010171842.1/1-217
------------------------------------------------------------------------------------GTGGAACACGTC----------------------------AGCCTGCA-----------------------------------------------------------------------------------------------------------------------------GCATC-----CCATCA---CCCGGAGCTGG------------------------------------------------------------------------------------------------------------------------------------------------------------------------------------------------------------------------------------------------------------------------------------------------------------------------------------------------------------------------------------------------------------------------------------------------------------------------------------------------------------------------------------------------------------------------------------------------------------------------------------------------------------------------------------------------------------------------------------------------------
>Caprimulgiformes_PREDICTED:_Chaetura_pelagica_XM_009993841.1/1-217
------------------------------------------------------------------------------------GTGGAGCACGCC----------------------------AGCCTGCA-----------------------------------------------------------------------------------------------------------------------------GCAGC-----C-------------------------------------------------------------------------------------------------------------------------------------------------------------------------------------------------------------------------------------------------------------------------------------------------------------------------------------------------------------------------------------------------------------------------------------------------------------------------------------------------------------------------------------------------------------------------------------------------------------------------------------------------------------------------------------------------------------------------------------------------------------------------
>Caprimulgiformes_PREDICTED:_Chaetura_pelagica_XM_009995167.1/1-217
------------------------------------------------------------------------------------GTGGAGCACGCC----------------------------AGCCTGCA-----------------------------------------------------------------------------------------------------------------------------GCAGC-----C-------------------------------------------------------------------------------------------------------------------------------------------------------------------------------------------------------------------------------------------------------------------------------------------------------------------------------------------------------------------------------------------------------------------------------------------------------------------------------------------------------------------------------------------------------------------------------------------------------------------------------------------------------------------------------------------------------------------------------------------------------------------------
>Caprimulgiformes_Tachymarptis_melba__KJ162431.1/1-217
------------------------------------------------------------------------------------GTGGAGCACGCC----------------------------AGCCTGCA-----------------------------------------------------------------------------------------------------------------------------GCAGC-----CGCTCA---GCCGGCGCTGG------------------------------------------------------------------------------------------------------------GGTAAGGGT-------CTG--------------------------------------AGCCCGCGGGG----------------------------------------------------------------------------------------------------------------------------------------------------------------------------------------------------------------------------------------------------------------------------------------------------------------------------------------------------------------------------------------------------------------------------------------------CTGGCTGGGGAGGGGGCC-----------------------------GGGAC-CCCCCAGGCCCTGA---------------------------GCCCCCGC-----TCTCG-CCCCCCA
>Caprimulgiformes_Tachymarptis_melba__KJ162432.1/1-217
------------------------------------------------------------------------------------GTGGAGCACGTC----------------------------AGCCTGCA-----------------------------------------------------------------------------------------------------------------------------GCACC-----CCGTCA---GCCAGCACTGG------------------------------------------------------------------------------------------------------------GGTAAGGCC-------CGGCCCCGTCCGGCACCCTG------GGG--TGGGGGCCCAAGGCC-CTGAT----------------------------------------------------------------------------------------------------------------------------------------------------------------------------------------------------------------------------------------------------------------------------------------------------------------------------------------------------------------------------------------------------------------------------------------------CCAGGTGGGGAGGGGGAC--GG-------------------------GGG-C-TCCCCCAGCCCTGA---------------------------CCCCCTGC-----TCTGGTCCCCGCA
>Caprimulgiformes_Tachymarptis_melba__KJ162433.1/1-217
------------------------------------------------------------------------------------GTGGAGCACGCC----------------------------AGCCTGCA-----------------------------------------------------------------------------------------------------------------------------GCAGC-----CGCTCA---GCCGGCGCTGG------------------------------------------------------------------------------------------------------------GGTAAGGGT-------CTG--------------------------------------AGCCCGCGGGG----------------------------------------------------------------------------------------------------------------------------------------------------------------------------------------------------------------------------------------------------------------------------------------------------------------------------------------------------------------------------------------------------------------------------------------------CTGGCTGGGGAGGGGGCC-----------------------------GGGAC-CCCCCAGGCCCTGA---------------------------GCCCCCGC-----TCTCC-CCCCCCA
>Cariamiformes_PREDICTED:_Cariama_cristata_XM_009709975.1/1-217
------------------------------------------------------------------------------------GTGGAGCCCGTC----------------------------AGCCTGGA-----------------------------------------------------------------------------------------------------------------------------GCACC-----CCGTCA---GCCAGCACTGG------------------------------------------------------------------------------------------------------------------------------------------------------------------------------------------------------------------------------------------------------------------------------------------------------------------------------------------------------------------------------------------------------------------------------------------------------------------------------------------------------------------------------------------------------------------------------------------------------------------------------------------------------------------------------------------------------------------------------------------------------
>Casuariiformes_Casuarius_casuarius__KJ162549.1/1-172
-----------------------------------------------------------------------------------------------------------------------------------------------------------------------------------------------------------------------------------------------------------------------------------------------------------------------------------------------------------------------------------------------------------------------------------------------------------------------------------------------------------------------------------------------------------------------------------------------------------------------------------------------------------------------------------------------------------------------------------------------------------------------------------------------------------------------------------------------------------------------------------------------------------------------------------------------------------------------------------------------------------------------------------------------------
>Casuariiformes_Casuarius_casuarius__KJ162550.1/1-217
------------------------------------------------------------------------------------GTGGAGCACGCC----------------------------AGCCTGCA-----------------------------------------------------------------------------------------------------------------------------GCACC-----CACTCA---CCCAGCACTGG------------------------------------------------------------------------------------------------------------GGTAAGGTCT--GGCCCCTCCTCCTGCACCCCTCCA-------------------------CCGCGAG----------------------------------------------------------------------------------------------------------------------------------------------------------------------------------------------------------------------------------------------------------------------------------------------------------------------------------------------------------------------------------------------------------------------------------------------CCGGGCGGGGAGCGGGCC---C-------------------------GCGGG-CGCCCTCACGCTCA---------------------------CCCTCACCCTCTGCTCGGTCCCTGCA
>Charadriiformes_Aethia_pusilla__AY327423.1/1-215
-----------------------------------------------------------------------------------------------------------------------------------------------------------------------------------------------------------------------------------------------------------------------------------------------------------------------------------------------------------------------------------------------------------------------------------------------------------------------------------------------------------------------------------------------------------------------------------------------------------------------------------------------------------------------------------------------------------------------------------------------------------------------------------------------------------------------------------------------------------------------------------------------------------------------------------------------------------------------------------------------------------------------------------------------------
>Charadriiformes_Aethia_pusilla__AY327424.1/1-215
-----------------------------------------------------------------------------------------------------------------------------------------------------------------------------------------------------------------------------------------------------------------------------------------------------------------------------------------------------------------------------------------------------------------------------------------------------------------------------------------------------------------------------------------------------------------------------------------------------------------------------------------------------------------------------------------------------------------------------------------------------------------------------------------------------------------------------------------------------------------------------------------------------------------------------------------------------------------------------------------------------------------------------------------------------
>Charadriiformes_Aethia_pusilla__AY327426.1/1-214
-----------------------------------------------------------------------------------------------------------------------------------------------------------------------------------------------------------------------------------------------------------------------------------------------------------------------------------------------------------------------------------------------------------------------------------------------------------------------------------------------------------------------------------------------------------------------------------------------------------------------------------------------------------------------------------------------------------------------------------------------------------------------------------------------------------------------------------------------------------------------------------------------------------------------------------------------------------------------------------------------------------------------------------------------------
>Charadriiformes_Alca_torda__EU326268.1/1-217
------------------------------------------------------------------------------------GTGGAGCACGTC----------------------------AGCCTGCA-----------------------------------------------------------------------------------------------------------------------------GCACC-----CCGTCA---CCCAGCACTGG------------------------------------------------------------------------------------------------------------GGTAAGGCC-------CTGCCCTGTGCGGCCCCCGG---------GGGTGGGGAGAGAGCCC-CTGGT----------------------------------------------------------------------------------------------------------------------------------------------------------------------------------------------------------------------------------------------------------------------------------------------------------------------------------------------------------------------------------------------------------------------------------------------GCGGGTGGGGCGGTGGAC------------------------------GGGG-CACCCCAGCCCTGA---------------------------CCCCCCGC-----TCTCGTCCCCGCA
>Charadriiformes_Alca_torda__EU326269.1/1-217
------------------------------------------------------------------------------------GTGGAGCACGTC----------------------------AGCCTGCA-----------------------------------------------------------------------------------------------------------------------------GCACC-----CCGTCA---CCCAGCACTGG------------------------------------------------------------------------------------------------------------GGTAAGGCC-------CTGCCCTGTGCGGCCCCCGG---------GGGTGGGGAGAGAGCCC-CTGGT----------------------------------------------------------------------------------------------------------------------------------------------------------------------------------------------------------------------------------------------------------------------------------------------------------------------------------------------------------------------------------------------------------------------------------------------GCGGGTGGGGCGGTGGAC------------------------------GGGGCCCCCCCAGCCCTGA---------------------------CCCCCCGC-----TCTCGTCCCCGCA
>Charadriiformes_Alca_torda__EU326270.1/1-217
------------------------------------------------------------------------------------GTGGAGCACGTC----------------------------AGCCTGCA-----------------------------------------------------------------------------------------------------------------------------GCACC-----CCGTCA---CCCAGCACTGG------------------------------------------------------------------------------------------------------------GGTAAGGCC-------CTGCCCTGTGCGGCCCCCGG---------GGGTGGGGAGAGAGCCC-CTGGT----------------------------------------------------------------------------------------------------------------------------------------------------------------------------------------------------------------------------------------------------------------------------------------------------------------------------------------------------------------------------------------------------------------------------------------------GCGGGTGGGGCGGTGGAC------------------------------GGGA-CCCCCCAGCCCTGA---------------------------CCCCCCGC-----TCTCGTCCCCGCA
>Charadriiformes_Alca_torda__EU326279.1/1-217
------------------------------------------------------------------------------------GTGGAGCACGTC----------------------------AGCCTGCA-----------------------------------------------------------------------------------------------------------------------------GCACC-----CCGTCA---CCCAGCACTGG------------------------------------------------------------------------------------------------------------GGTAAGGCC-------CTGCCCTGTGCGGCCCCCGG---------GGGTGGGGAGAGAGCCC-CTGGT----------------------------------------------------------------------------------------------------------------------------------------------------------------------------------------------------------------------------------------------------------------------------------------------------------------------------------------------------------------------------------------------------------------------------------------------GCGGGTGGGGCGGTGGAC------------------------------GGGGCCCCCCCAGCCCTGA---------------------------CCCCCCGC-----TCTCGTCCCCGCA
>Charadriiformes_Alca_torda__HQ822510.1/1-217
------------------------------------------------------------------------------------GTGGAGCACGTC----------------------------AGCCTGCA-----------------------------------------------------------------------------------------------------------------------------GCACC-----CCGTCA---CCCAGCACTGG------------------------------------------------------------------------------------------------------------G-----------------------------------------------------------------------------------------------------------------------------------------------------------------------------------------------------------------------------------------------------------------------------------------------------------------------------------------------------------------------------------------------------------------------------------------------------------------------------------------------------------------------------------------------------------------------------------------------------------------------------------------
>Charadriiformes_Alca_torda__HQ822517.1/1-217
------------------------------------------------------------------------------------GTGGAGCACGTC----------------------------AGCCTGCA-----------------------------------------------------------------------------------------------------------------------------GCACC-----CCGTCA---CCCAGCACTGG------------------------------------------------------------------------------------------------------------G-----------------------------------------------------------------------------------------------------------------------------------------------------------------------------------------------------------------------------------------------------------------------------------------------------------------------------------------------------------------------------------------------------------------------------------------------------------------------------------------------------------------------------------------------------------------------------------------------------------------------------------------
>Charadriiformes_Alca_torda__HQ822519.1/1-217
------------------------------------------------------------------------------------GTGGAGCACGTC----------------------------AGCCTGCA-----------------------------------------------------------------------------------------------------------------------------GCACC-----CCGTCA---CCCAGCACTGG------------------------------------------------------------------------------------------------------------G-----------------------------------------------------------------------------------------------------------------------------------------------------------------------------------------------------------------------------------------------------------------------------------------------------------------------------------------------------------------------------------------------------------------------------------------------------------------------------------------------------------------------------------------------------------------------------------------------------------------------------------------
>Charadriiformes_Alca_torda__HQ822524.1/1-217
------------------------------------------------------------------------------------GTGGAGCACGTC----------------------------AGCCTGCA-----------------------------------------------------------------------------------------------------------------------------GCACC-----CCGTCA---CCCAGCACTGG------------------------------------------------------------------------------------------------------------G-----------------------------------------------------------------------------------------------------------------------------------------------------------------------------------------------------------------------------------------------------------------------------------------------------------------------------------------------------------------------------------------------------------------------------------------------------------------------------------------------------------------------------------------------------------------------------------------------------------------------------------------
>Charadriiformes_Alca_torda__HQ822525.1/1-217
------------------------------------------------------------------------------------GTGGAGCACGTC----------------------------AGCCTGCA-----------------------------------------------------------------------------------------------------------------------------GCACC-----CCGTCA---CCCAGCACTGG------------------------------------------------------------------------------------------------------------G-----------------------------------------------------------------------------------------------------------------------------------------------------------------------------------------------------------------------------------------------------------------------------------------------------------------------------------------------------------------------------------------------------------------------------------------------------------------------------------------------------------------------------------------------------------------------------------------------------------------------------------------
>Charadriiformes_Alca_torda__HQ822526.1/1-217
------------------------------------------------------------------------------------GTGGAGCACGTC----------------------------AGCCTGCA-----------------------------------------------------------------------------------------------------------------------------GCACC-----CCGTCA---CCCAGCACTGG------------------------------------------------------------------------------------------------------------G-----------------------------------------------------------------------------------------------------------------------------------------------------------------------------------------------------------------------------------------------------------------------------------------------------------------------------------------------------------------------------------------------------------------------------------------------------------------------------------------------------------------------------------------------------------------------------------------------------------------------------------------
>Charadriiformes_Alca_torda__HQ822527.1/1-217
------------------------------------------------------------------------------------GTGGAGCACGTC----------------------------AGCCTGCA-----------------------------------------------------------------------------------------------------------------------------GCACC-----CCGTCA---CCCAGCACTGG------------------------------------------------------------------------------------------------------------G-----------------------------------------------------------------------------------------------------------------------------------------------------------------------------------------------------------------------------------------------------------------------------------------------------------------------------------------------------------------------------------------------------------------------------------------------------------------------------------------------------------------------------------------------------------------------------------------------------------------------------------------
>Charadriiformes_Fratercula_arctica__EU326262.1/1-217
------------------------------------------------------------------------------------GTGGAGCACGTC----------------------------AGCCTGCA-----------------------------------------------------------------------------------------------------------------------------GCACC-----CCATCA---CCCAGCACTGG------------------------------------------------------------------------------------------------------------GGTAAGGCC-------CTGCCCTGTGCGGCCCCCGG---------GGGTGGGGAGGGAGCCC-CTGGT----------------------------------------------------------------------------------------------------------------------------------------------------------------------------------------------------------------------------------------------------------------------------------------------------------------------------------------------------------------------------------------------------------------------------------------------GCGGGTGGGGAGGTGGAC------------------------------GGGG-CCCCCCAGCCCTGA---------------------------CCCCCCGC-----TCTCGTCCCCGCA
>Charadriiformes_Fratercula_arctica__EU326266.1/1-217
------------------------------------------------------------------------------------GTGGAGCACGTC----------------------------AGCCTGCA-----------------------------------------------------------------------------------------------------------------------------GCACC-----CCATCA---CCCAGCACTGG------------------------------------------------------------------------------------------------------------GGTAAGGCC-------CTGCCCTGTGCGGCCCCCGG---------GGGTGGGGAGGGAGCCC-CTGGT----------------------------------------------------------------------------------------------------------------------------------------------------------------------------------------------------------------------------------------------------------------------------------------------------------------------------------------------------------------------------------------------------------------------------------------------GGGGGTGGGGAGGTGGAC------------------------------GGGG-CCCCCCAGCCCTGA---------------------------CCCCCCGC-----TCTCGTCCCCGCA
>Charadriiformes_Fratercula_arctica__EU326267.1/1-217
------------------------------------------------------------------------------------GTGGAGCACGTC----------------------------AGCCTGCA-----------------------------------------------------------------------------------------------------------------------------GCACC-----CCATCA---CCCAGCACTGG------------------------------------------------------------------------------------------------------------GGTAAGGCC-------CTGCCCTGTGCGGCCCCCGG---------GGGTGGGGAGGGAGCCC-CTGGT----------------------------------------------------------------------------------------------------------------------------------------------------------------------------------------------------------------------------------------------------------------------------------------------------------------------------------------------------------------------------------------------------------------------------------------------GCGGGTGGGGAGGTGGAC------------------------------GGGG-CCCCCCAGCCCTGA---------------------------CCCCCCGC-----TCTCGTCCCCGCA
>Charadriiformes_Fratercula_arctica__HQ822485.1/1-217
------------------------------------------------------------------------------------GTGGAGCACGTC----------------------------AGCCTGCA-----------------------------------------------------------------------------------------------------------------------------GCACC-----CCATCA---CCCAGCACTGG------------------------------------------------------------------------------------------------------------G-----------------------------------------------------------------------------------------------------------------------------------------------------------------------------------------------------------------------------------------------------------------------------------------------------------------------------------------------------------------------------------------------------------------------------------------------------------------------------------------------------------------------------------------------------------------------------------------------------------------------------------------
>Charadriiformes_Fratercula_arctica__HQ822486.1/1-217
------------------------------------------------------------------------------------GTGGAGCACGTC----------------------------AGCCTGCA-----------------------------------------------------------------------------------------------------------------------------GCACC-----CCATCA---CCCAGCACTGG------------------------------------------------------------------------------------------------------------G-----------------------------------------------------------------------------------------------------------------------------------------------------------------------------------------------------------------------------------------------------------------------------------------------------------------------------------------------------------------------------------------------------------------------------------------------------------------------------------------------------------------------------------------------------------------------------------------------------------------------------------------
>Charadriiformes_Fratercula_arctica__HQ822487.1/1-217
------------------------------------------------------------------------------------GTGGAGCACGTC----------------------------AGCCTGCA-----------------------------------------------------------------------------------------------------------------------------GCACC-----CCATCA---CCCAGCACTGG------------------------------------------------------------------------------------------------------------G-----------------------------------------------------------------------------------------------------------------------------------------------------------------------------------------------------------------------------------------------------------------------------------------------------------------------------------------------------------------------------------------------------------------------------------------------------------------------------------------------------------------------------------------------------------------------------------------------------------------------------------------
>Charadriiformes_Fratercula_arctica__HQ822488.1/1-217
------------------------------------------------------------------------------------GTGGAGCACGTC----------------------------AGCCTGCA-----------------------------------------------------------------------------------------------------------------------------GCACC-----CCATCA---CCCAGCACTGG------------------------------------------------------------------------------------------------------------G-----------------------------------------------------------------------------------------------------------------------------------------------------------------------------------------------------------------------------------------------------------------------------------------------------------------------------------------------------------------------------------------------------------------------------------------------------------------------------------------------------------------------------------------------------------------------------------------------------------------------------------------
>Charadriiformes_Fratercula_arctica__HQ822489.1/1-217
------------------------------------------------------------------------------------GTGGAGCACGTC----------------------------AGCCTGCA-----------------------------------------------------------------------------------------------------------------------------GCACC-----CCATCA---CCCAGCACTGG------------------------------------------------------------------------------------------------------------G-----------------------------------------------------------------------------------------------------------------------------------------------------------------------------------------------------------------------------------------------------------------------------------------------------------------------------------------------------------------------------------------------------------------------------------------------------------------------------------------------------------------------------------------------------------------------------------------------------------------------------------------
>Charadriiformes_Fratercula_arctica__HQ822493.1/1-217
------------------------------------------------------------------------------------GTGGAGCACGTC----------------------------AGCCTGCA-----------------------------------------------------------------------------------------------------------------------------GCACC-----CCATCA---CCCAGCACTGG------------------------------------------------------------------------------------------------------------G-----------------------------------------------------------------------------------------------------------------------------------------------------------------------------------------------------------------------------------------------------------------------------------------------------------------------------------------------------------------------------------------------------------------------------------------------------------------------------------------------------------------------------------------------------------------------------------------------------------------------------------------
>Charadriiformes_Fratercula_arctica__HQ822502.1/1-217
------------------------------------------------------------------------------------GTGGAGCACGTC----------------------------AGCCTGCA-----------------------------------------------------------------------------------------------------------------------------GCACC-----CCCTCA---CCCAGCACTGG------------------------------------------------------------------------------------------------------------G-----------------------------------------------------------------------------------------------------------------------------------------------------------------------------------------------------------------------------------------------------------------------------------------------------------------------------------------------------------------------------------------------------------------------------------------------------------------------------------------------------------------------------------------------------------------------------------------------------------------------------------------
>Charadriiformes_Fratercula_arctica__HQ822506.1/1-217
------------------------------------------------------------------------------------GTGGAGCACGTC----------------------------AGCCTGCA-----------------------------------------------------------------------------------------------------------------------------GCACC-----CCATCA---CCCAGCACTGG------------------------------------------------------------------------------------------------------------G-----------------------------------------------------------------------------------------------------------------------------------------------------------------------------------------------------------------------------------------------------------------------------------------------------------------------------------------------------------------------------------------------------------------------------------------------------------------------------------------------------------------------------------------------------------------------------------------------------------------------------------------
>Charadriiformes_Fratercula_arctica__HQ822507.1/1-217
------------------------------------------------------------------------------------GTGGAGCACGTC----------------------------AGCCTGCA-----------------------------------------------------------------------------------------------------------------------------GCACC-----CCATCA---CCCAGCACTGG------------------------------------------------------------------------------------------------------------G-----------------------------------------------------------------------------------------------------------------------------------------------------------------------------------------------------------------------------------------------------------------------------------------------------------------------------------------------------------------------------------------------------------------------------------------------------------------------------------------------------------------------------------------------------------------------------------------------------------------------------------------
>Charadriiformes_Gallinago_media__AF485404.1/1-166
-----------------------------------------------------------------------------------------------------------------------------------------------------------------------------------------------------------------------------------------------------------------------------------------------------------------------------------------------------------------------------------------------------------------------------------------------------------------------------------------------------------------------------------------------------------------------------------------------------------------------------------------------------------------------------------------------------------------------------------------------------------------------------------------------------------------------------------------------------------------------------------------------------------------------------------------------------------------------------------------------------------------------------------------------------
>Charadriiformes_Gallinago_media__AF485405.1/1-166
-----------------------------------------------------------------------------------------------------------------------------------------------------------------------------------------------------------------------------------------------------------------------------------------------------------------------------------------------------------------------------------------------------------------------------------------------------------------------------------------------------------------------------------------------------------------------------------------------------------------------------------------------------------------------------------------------------------------------------------------------------------------------------------------------------------------------------------------------------------------------------------------------------------------------------------------------------------------------------------------------------------------------------------------------------
>Charadriiformes_Gallinago_media__AF485406.1/1-166
-----------------------------------------------------------------------------------------------------------------------------------------------------------------------------------------------------------------------------------------------------------------------------------------------------------------------------------------------------------------------------------------------------------------------------------------------------------------------------------------------------------------------------------------------------------------------------------------------------------------------------------------------------------------------------------------------------------------------------------------------------------------------------------------------------------------------------------------------------------------------------------------------------------------------------------------------------------------------------------------------------------------------------------------------------
>Charadriiformes_Limosa_limosa__KJ162434.1/1-217
------------------------------------------------------------------------------------GTGGAGCACGTC----------------------------AGCCTGCA-----------------------------------------------------------------------------------------------------------------------------GCGCC-----CCATCA---CCCAGGACTGG------------------------------------------------------------------------------------------------------------GGTAAGGCC-------CTGCCCTGAGCGGCCCCCGG------GGA--GAGGGGCGCGAGCCC-CTGGT----------------------------------------------------------------------------------------------------------------------------------------------------------------------------------------------------------------------------------------------------------------------------------------------------------------------------------------------------------------------------------------------------------------------------------------------GCGGGTGGGGAGGGGGCT------------------------------GGGG-CCCCCCGGGCCTGAC--------------------------CCCCTCGT-----TCTCATCCCCGCA
>Charadriiformes_Limosa_limosa__KJ162435.1/1-217
------------------------------------------------------------------------------------GTGGAGCACGTC----------------------------AGCCTGCA-----------------------------------------------------------------------------------------------------------------------------GCGCC-----CCGTCA---CCCAGCAGTGG------------------------------------------------------------------------------------------------------------GGTAAGGCTGGTGGCATCACCCTGAGCGGCCCCCGG------GGA--GGGGAGCACGAGCCC-CTGGT----------------------------------------------------------------------------------------------------------------------------------------------------------------------------------------------------------------------------------------------------------------------------------------------------------------------------------------------------------------------------------------------------------------------------------------------GTGGGTGGGGAGGGGGCT------------------------------GGGG-CCCCCCGGGCCTGA---------------------------CCCCTCGT-----TCTCATCCCCGCA
>Charadriiformes_Limosa_limosa__KJ162436.1/1-217
------------------------------------------------------------------------------------GTGGAGCACGTC----------------------------AGCCTGCA-----------------------------------------------------------------------------------------------------------------------------GCACC-----CCATCA---CCCAGGAGTGG------------------------------------------------------------------------------------------------------------GGTAAGGCTGGTGGCATCACCCTGAGCGGCCCCCGG------GGA--GGGGGGTGCGAGCCC-CTGGT----------------------------------------------------------------------------------------------------------------------------------------------------------------------------------------------------------------------------------------------------------------------------------------------------------------------------------------------------------------------------------------------------------------------------------------------GCGGGTGGGGAGGGGGCT------------------------------GGGG-CCTCCCAGGCCTGA---------------------------CCCCTGGT-----TCTCATCCCCGCA
>Charadriiformes_Limosa_limosa__KJ162437.1/1-217
------------------------------------------------------------------------------------GTGGAGCACGTC----------------------------AGCCTGCA-----------------------------------------------------------------------------------------------------------------------------GCACC-----CCATCA---CCCATGAGTGG------------------------------------------------------------------------------------------------------------GGTAAGGCTGGTGGCATCACCCTGAGTGGCCCCCGG------GGA--GGGGGGTGCGAGCCC-CTGGT----------------------------------------------------------------------------------------------------------------------------------------------------------------------------------------------------------------------------------------------------------------------------------------------------------------------------------------------------------------------------------------------------------------------------------------------GCGGGTGGGGAGGGGGCT------------------------------GGGG-CCTCCCAGGCCTGAC--------------------------CCCCTCGT-----TCTCATCCCTGCA
>Charadriiformes_Pagophila_eburnea__KJ162438.1/1-217
------------------------------------------------------------------------------------GTGGAGCACGTC----------------------------AGCCTGCA-----------------------------------------------------------------------------------------------------------------------------GCACC-----CCATCA---CACAGCACTGG------------------------------------------------------------------------------------------------------------GGTAAGGCC-------CTGCCCTGTGTGGCCCCTGG------G-------------------------------------------------------------------------------------------------------------------------------------------------------------------------------------------------------------------------------------------------------------------------------------------------------------------------------------------------------------------------------------------------------------------------------------------------------------------------GGGTGGGGAGGGGGCC------------------------------GGGG-CCCCCCAGCCCTGA---------------------------CCCCGCGC-----TCTCGTCCCTGCA
>Charadriiformes_Pagophila_eburnea__KJ162439.1/1-217
------------------------------------------------------------------------------------GTGGAGCACGTC----------------------------AGCCTGCA-----------------------------------------------------------------------------------------------------------------------------GCACC-----CCATCA---CCCAGCACTGG------------------------------------------------------------------------------------------------------------GGTAAGGCC-------CTGCCCTGTGCGGCCCCTGG------G-------------------------------------------------------------------------------------------------------------------------------------------------------------------------------------------------------------------------------------------------------------------------------------------------------------------------------------------------------------------------------------------------------------------------------------------------------------------------GGGTGGGGAGGGGGCC------------------------------GGGG-CCCCCCAGCCCTGA---------------------------CCCCGCGC-----TCTCGTCCCTGCA
>Charadriiformes_Pagophila_eburnea__KJ162440.1/1-217
------------------------------------------------------------------------------------GTGGAGCACGTC----------------------------AGCCTGCA-----------------------------------------------------------------------------------------------------------------------------GCACC-----CCATCA---CCCAGCACTGG------------------------------------------------------------------------------------------------------------GGTAAGGCC-------CTGCCCTGTGCGGCCCCTGG------GGGGTGGGGGAGGAGAGCCC-CTGGT----------------------------------------------------------------------------------------------------------------------------------------------------------------------------------------------------------------------------------------------------------------------------------------------------------------------------------------------------------------------------------------------------------------------------------------------GTGGGTGGGGAGGGGGCC------------------------------GGGG-CCCCCCAGCCCTGA---------------------------CCCCACGC-----TCTCGTCCCCGCA
>Charadriiformes_Pagophila_eburnea__KJ162442.1/1-217
------------------------------------------------------------------------------------GTGGAGCACGTC----------------------------AGCCTGCA-----------------------------------------------------------------------------------------------------------------------------GCACC-----CCATCA---CCCAGCACTGG------------------------------------------------------------------------------------------------------------GGTAAGGCC-------CTGCCCTGTGCGGCCCCTGG------GGGGTGGGGGAGGAGAGCCC-CTGGT----------------------------------------------------------------------------------------------------------------------------------------------------------------------------------------------------------------------------------------------------------------------------------------------------------------------------------------------------------------------------------------------------------------------------------------------GTGGGTGGGGAGGGGGCC------------------------------GGGG-CCCCCCAGCCCTGA---------------------------CCCCACGC-----TCTCGTCCCCGCA
>Charadriiformes_Philomachus_pugnax__KJ162443.1/1-217
------------------------------------------------------------------------------------GTGGAGCACGTC----------------------------AGCCTGCA-----------------------------------------------------------------------------------------------------------------------------GCACC-----CCGTCA---CCCTGCACTGG------------------------------------------------------------------------------------------------------------GGTAAGGCTGGGGGTGTCACCCTGAG-------CGG------GGA--GGGGGGTGCGACCCC-CTCAT----------------------------------------------------------------------------------------------------------------------------------------------------------------------------------------------------------------------------------------------------------------------------------------------------------------------------------------------------------------------------------------------------------------------------------------------GAGGGTGGGGAGGGAGCT------------------------------GGGG-CCCCCCAGGCCTGA---------------------------CCCCCCCT-----TCTCATCCCCGCA
>Charadriiformes_Philomachus_pugnax__KJ162444.1/1-217
------------------------------------------------------------------------------------GTGGAGCACGTC----------------------------AGCCTGCA-----------------------------------------------------------------------------------------------------------------------------GCACC-----CCGTCA---CCCTGCACTGG------------------------------------------------------------------------------------------------------------GGTAAGGCTGGGGGTGTCACCCTGAG-------CGG------GGA--GGGGGGTGCGACCCC-CTCAT----------------------------------------------------------------------------------------------------------------------------------------------------------------------------------------------------------------------------------------------------------------------------------------------------------------------------------------------------------------------------------------------------------------------------------------------GAGGGTGGGGAGGGAGCT------------------------------GGGG-CCCCCCAGGCCTGA---------------------------CCCCCCCT-----TCTCATCCCCGCA
>Charadriiformes_Philomachus_pugnax__KJ162446.1/1-217
------------------------------------------------------------------------------------GTGGAGCACGTC----------------------------AGCCTGCA-----------------------------------------------------------------------------------------------------------------------------GCACC-----CCGTCA---CCCTGCACTGG------------------------------------------------------------------------------------------------------------GGTAAGGCTGGGGGTGTCACCCTGAG-------CGG------GGA--GGGGGGTGTGAGCCC-CCGGT----------------------------------------------------------------------------------------------------------------------------------------------------------------------------------------------------------------------------------------------------------------------------------------------------------------------------------------------------------------------------------------------------------------------------------------------GTGGGTGGGGAGGGGGCC------------------------------GGAG-CCCCCCAGGCCTGA---------------------------CCCCCCCT-----TCTCATCCCCGCA
>Charadriiformes_Philomachus_pugnax__KJ162447.1/1-217
------------------------------------------------------------------------------------GTGGAGCACGTC----------------------------AGCCTGCA-----------------------------------------------------------------------------------------------------------------------------GCACC-----CCATCA---CCCTGCACTGG------------------------------------------------------------------------------------------------------------GGTAAGGCTGGGGGTGTCACCCTGAG-------CGG------GGA--GGGGGGTGTGAGCCC-CCGGT----------------------------------------------------------------------------------------------------------------------------------------------------------------------------------------------------------------------------------------------------------------------------------------------------------------------------------------------------------------------------------------------------------------------------------------------GTGGGTGGGGAGGGGGCC------------------------------GGAG-CCCCCCAGGCCTGA---------------------------CCCCCCCT-----TCTCATCCCCGCA
>Charadriiformes_Philomachus_pugnax__KJ162448.1/1-217
------------------------------------------------------------------------------------GTGGAGCACGTC----------------------------AGCCTGCA-----------------------------------------------------------------------------------------------------------------------------GCACC-----CCGTCA---CCCTGCACTGG------------------------------------------------------------------------------------------------------------GGTAAGGCTGGGGGTGTCACCCTGAG-------CGG------GGA--GGGGGGTGCGACCCC-CTCAT----------------------------------------------------------------------------------------------------------------------------------------------------------------------------------------------------------------------------------------------------------------------------------------------------------------------------------------------------------------------------------------------------------------------------------------------GAGGGTGGGGAGGGAGCT------------------------------GGGG-CTCCCCAGGCCTGA---------------------------CCCCCCCT-----TCTCATCCCCGCA
>Charadriiformes_PREDICTED:_Calidris_pugnax_XM_014959846.1/1-217
------------------------------------------------------------------------------------GTGGAGCACGTC----------------------------AGCCTGCA-----------------------------------------------------------------------------------------------------------------------------GCACC-----CCGTCA---CCCTGCACTGG------------------------------------------------------------------------------------------------------------------------------------------------------------------------------------------------------------------------------------------------------------------------------------------------------------------------------------------------------------------------------------------------------------------------------------------------------------------------------------------------------------------------------------------------------------------------------------------------------------------------------------------------------------------------------------------------------------------------------------------------------
>Charadriiformes_PREDICTED:_Calidris_pugnax_XM_014959856.1/1-217
------------------------------------------------------------------------------------GTGGAGCACGTC----------------------------AGCCTGCA-----------------------------------------------------------------------------------------------------------------------------GCACC-----CCGTCA---CCCTGCACTGG------------------------------------------------------------------------------------------------------------------------------------------------------------------------------------------------------------------------------------------------------------------------------------------------------------------------------------------------------------------------------------------------------------------------------------------------------------------------------------------------------------------------------------------------------------------------------------------------------------------------------------------------------------------------------------------------------------------------------------------------------
>Charadriiformes_PREDICTED:_Charadrius_vociferus_XM_009891114.1/1-217
------------------------------------------------------------------------------------GTGGAGCACGTC----------------------------AGCCTGCG-----------------------------------------------------------------------------------------------------------------------------GCACC-----CTGTCA---CCATGCACTGG------------------------------------------------------------------------------------------------------------------------------------------------------------------------------------------------------------------------------------------------------------------------------------------------------------------------------------------------------------------------------------------------------------------------------------------------------------------------------------------------------------------------------------------------------------------------------------------------------------------------------------------------------------------------------------------------------------------------------------------------------
>Charadriiformes_Rissa_tridactyla__EU326244.1/1-217
------------------------------------------------------------------------------------GTGGAGCACGTC----------------------------AGCCTGCA-----------------------------------------------------------------------------------------------------------------------------GCACC-----CCATCA---CCCAGCACTGG------------------------------------------------------------------------------------------------------------GGTAAGGCC-------CTGCCCTGTGCA------------------------------GCCC-CTGGT----------------------------------------------------------------------------------------------------------------------------------------------------------------------------------------------------------------------------------------------------------------------------------------------------------------------------------------------------------------------------------------------------------------------------------------------GTGGGTGGGGAGGGGGCC------------------------------GGGG-CCCCCCAGCCCTGA---------------------------CCCCATGC-----TCTCGTCCCCGCA
>Charadriiformes_Rissa_tridactyla__EU326249.1/1-217
------------------------------------------------------------------------------------GTGGAGCACGTC----------------------------AGCCTGCA-----------------------------------------------------------------------------------------------------------------------------GCGCC-----CCGTCA---CCCAGCACTGG------------------------------------------------------------------------------------------------------------GGTAAGGCC-------CTGCCCTGTGCG------------------------------GCCC-CTGGT----------------------------------------------------------------------------------------------------------------------------------------------------------------------------------------------------------------------------------------------------------------------------------------------------------------------------------------------------------------------------------------------------------------------------------------------GTGGGTGGGGAGGGGGCC------------------------------GGGG-CCCCCCAGCCCTGA---------------------------CCCCGCGC-----TCTCGTCCCCGCA
>Charadriiformes_Rissa_tridactyla__EU326254.1/1-217
------------------------------------------------------------------------------------GTGGAGCACGTC----------------------------AGCCTGCA-----------------------------------------------------------------------------------------------------------------------------GCGCC-----CCGTCA---CCCAGCACTGG------------------------------------------------------------------------------------------------------------GGTAAGGCC-------CTGCCCTGTGCG------------------------------GCCC-CTGGT----------------------------------------------------------------------------------------------------------------------------------------------------------------------------------------------------------------------------------------------------------------------------------------------------------------------------------------------------------------------------------------------------------------------------------------------GTGGGTGGGGAGGGGGCC------------------------------GGGG-CCCCCCAGCCCTGA---------------------------CCCCGCGC-----TCTCGTCCCCGCA
>Charadriiformes_Rissa_tridactyla__EU326256.1/1-217
------------------------------------------------------------------------------------GTGGAGCACGTC----------------------------AGCCTGCA-----------------------------------------------------------------------------------------------------------------------------GCACC-----CCATCA---CCCAGCACTGG------------------------------------------------------------------------------------------------------------GGTAAGGCC-------CTGCCCTGTGCGGCCCCTGG------GGGGTGGGGGAGGAGAGCCC-CTGGT----------------------------------------------------------------------------------------------------------------------------------------------------------------------------------------------------------------------------------------------------------------------------------------------------------------------------------------------------------------------------------------------------------------------------------------------GCGGGTGGGGAGGGGGCC------------------------------GGGG-CCCCCCAGCCCTGA---------------------------CCCCGCGC-----TCTCGTCCCCGCA
>Charadriiformes_Rissa_tridactyla__EU326257.1/1-217
------------------------------------------------------------------------------------GTGGAGCACGTC----------------------------GGCCTGCA-----------------------------------------------------------------------------------------------------------------------------GCACC-----CCGTCA---CCCAGCACTGG------------------------------------------------------------------------------------------------------------GGTAAGGCC-------CTGCCCTGTGCGGCCCCTGG------GGGGTGGGGGAGGAGAGCCC-CTGGT----------------------------------------------------------------------------------------------------------------------------------------------------------------------------------------------------------------------------------------------------------------------------------------------------------------------------------------------------------------------------------------------------------------------------------------------GTGGGTGGGGAGGGGGCC------------------------------GGGG-CCCCCCAGCCCTGA---------------------------CCCCGCGC-----TCTCGTCCCCGCA
>Charadriiformes_Rissa_tridactyla__EU326258.1/1-217
------------------------------------------------------------------------------------GTGGAGCACGTC----------------------------AGCCTGCA-----------------------------------------------------------------------------------------------------------------------------GCACC-----CCATCA---CCCAGCACTGG------------------------------------------------------------------------------------------------------------GGTAAGGCC-------CTGCCCTGTGCAGCCCCTGG------GGGGTGGGGGAGGAGAGCCC-CTGGT----------------------------------------------------------------------------------------------------------------------------------------------------------------------------------------------------------------------------------------------------------------------------------------------------------------------------------------------------------------------------------------------------------------------------------------------GTGGGTGGGGAGGGGGCC------------------------------GGGG-CCCCCCAGCCCTCA---------------------------CCCCGCGC-----TCTCATCCCCGCA
>Charadriiformes_Rissa_tridactyla__EU326259.1/1-217
------------------------------------------------------------------------------------GTGGAGCACGTC----------------------------AGCCTGCA-----------------------------------------------------------------------------------------------------------------------------GCACC-----CCGTCA---CCCAGCACTGG------------------------------------------------------------------------------------------------------------GGTAAGGCC-------CTGCCCTGTGCGGCCCCTGG------GGGGTGGGGGAGGAGAGCCC-CTGGT----------------------------------------------------------------------------------------------------------------------------------------------------------------------------------------------------------------------------------------------------------------------------------------------------------------------------------------------------------------------------------------------------------------------------------------------GTGGGTGGGGAGGGGGCC------------------------------GGGG-CCCCCCAGCCCTCA---------------------------CCCCGCGC-----TCTCGTCCCCGCA
>Charadriiformes_Rissa_tridactyla__EU326261.1/1-217
------------------------------------------------------------------------------------GTGGAGCACGTC----------------------------AGCCTGCA-----------------------------------------------------------------------------------------------------------------------------GCACC-----CCATCA---CCCAGCACTGG------------------------------------------------------------------------------------------------------------GGTAAGGCC-------CTGCCCTGTGCG------------------------------GCCC-CTGGT----------------------------------------------------------------------------------------------------------------------------------------------------------------------------------------------------------------------------------------------------------------------------------------------------------------------------------------------------------------------------------------------------------------------------------------------GTGGGTGGGGAGGGGGCC------------------------------GGGG-CCCCCCAGCCCTGA---------------------------CCCCGCGC-----TCTCGTCCCCGCA
>Charadriiformes_Rissa_tridactyla__HQ822398.1/1-217
------------------------------------------------------------------------------------GTGGAGCACGTC----------------------------AGCCTGCA-----------------------------------------------------------------------------------------------------------------------------GCGCC-----CCGTCA---CCCAGCACTGG------------------------------------------------------------------------------------------------------------G-----------------------------------------------------------------------------------------------------------------------------------------------------------------------------------------------------------------------------------------------------------------------------------------------------------------------------------------------------------------------------------------------------------------------------------------------------------------------------------------------------------------------------------------------------------------------------------------------------------------------------------------
>Charadriiformes_Rissa_tridactyla__HQ822408.1/1-217
------------------------------------------------------------------------------------GTGGAGCACATC----------------------------AGCCTGCA-----------------------------------------------------------------------------------------------------------------------------GCGCC-----CCGTCA---CCCAGCACTGG------------------------------------------------------------------------------------------------------------G-----------------------------------------------------------------------------------------------------------------------------------------------------------------------------------------------------------------------------------------------------------------------------------------------------------------------------------------------------------------------------------------------------------------------------------------------------------------------------------------------------------------------------------------------------------------------------------------------------------------------------------------
>Charadriiformes_Rissa_tridactyla__HQ822410.1/1-217
------------------------------------------------------------------------------------GTGGAGCACGTC----------------------------AGCCTGCA-----------------------------------------------------------------------------------------------------------------------------GCGCC-----CCGTCA---CCCAGCACTGG------------------------------------------------------------------------------------------------------------G-----------------------------------------------------------------------------------------------------------------------------------------------------------------------------------------------------------------------------------------------------------------------------------------------------------------------------------------------------------------------------------------------------------------------------------------------------------------------------------------------------------------------------------------------------------------------------------------------------------------------------------------
>Charadriiformes_Rissa_tridactyla__HQ822412.1/1-217
------------------------------------------------------------------------------------GTGGAGCACGTC----------------------------AGCCTGCA-----------------------------------------------------------------------------------------------------------------------------GCACC-----CCGTCA---CTCAGCACTGG------------------------------------------------------------------------------------------------------------G-----------------------------------------------------------------------------------------------------------------------------------------------------------------------------------------------------------------------------------------------------------------------------------------------------------------------------------------------------------------------------------------------------------------------------------------------------------------------------------------------------------------------------------------------------------------------------------------------------------------------------------------
>Charadriiformes_Rissa_tridactyla__HQ822414.1/1-217
------------------------------------------------------------------------------------GTGGAGCACGTC----------------------------AGCCTGCA-----------------------------------------------------------------------------------------------------------------------------GCGCC-----CCGTCA---CCCAGCACTGG------------------------------------------------------------------------------------------------------------G-----------------------------------------------------------------------------------------------------------------------------------------------------------------------------------------------------------------------------------------------------------------------------------------------------------------------------------------------------------------------------------------------------------------------------------------------------------------------------------------------------------------------------------------------------------------------------------------------------------------------------------------
>Charadriiformes_Rissa_tridactyla__HQ822418.1/1-217
------------------------------------------------------------------------------------GTGGAGCACGTC----------------------------AGCCTGCA-----------------------------------------------------------------------------------------------------------------------------GCACC-----CCATCA---CCCAGCACTGG------------------------------------------------------------------------------------------------------------G-----------------------------------------------------------------------------------------------------------------------------------------------------------------------------------------------------------------------------------------------------------------------------------------------------------------------------------------------------------------------------------------------------------------------------------------------------------------------------------------------------------------------------------------------------------------------------------------------------------------------------------------
>Charadriiformes_Rissa_tridactyla__HQ822420.1/1-217
------------------------------------------------------------------------------------GTGGAGCACGTC----------------------------AGCCTGCA-----------------------------------------------------------------------------------------------------------------------------GCGCC-----CCGTCA---CCCAGCACTGG------------------------------------------------------------------------------------------------------------G-----------------------------------------------------------------------------------------------------------------------------------------------------------------------------------------------------------------------------------------------------------------------------------------------------------------------------------------------------------------------------------------------------------------------------------------------------------------------------------------------------------------------------------------------------------------------------------------------------------------------------------------
>Charadriiformes_Rissa_tridactyla__HQ822425.1/1-217
------------------------------------------------------------------------------------GTGGAGCACGTC----------------------------AGCCTGCA-----------------------------------------------------------------------------------------------------------------------------GCACC-----CCGTCA---CCCAGCACTGG------------------------------------------------------------------------------------------------------------G-----------------------------------------------------------------------------------------------------------------------------------------------------------------------------------------------------------------------------------------------------------------------------------------------------------------------------------------------------------------------------------------------------------------------------------------------------------------------------------------------------------------------------------------------------------------------------------------------------------------------------------------
>Charadriiformes_Rissa_tridactyla__HQ822426.1/1-217
------------------------------------------------------------------------------------GTGGAGCACGTC----------------------------AGCCTGCA-----------------------------------------------------------------------------------------------------------------------------GCGCC-----CCGTCA---CCCAGCACTGG------------------------------------------------------------------------------------------------------------G-----------------------------------------------------------------------------------------------------------------------------------------------------------------------------------------------------------------------------------------------------------------------------------------------------------------------------------------------------------------------------------------------------------------------------------------------------------------------------------------------------------------------------------------------------------------------------------------------------------------------------------------
>Charadriiformes_Rissa_tridactyla__HQ822427.1/1-217
------------------------------------------------------------------------------------GTGGAGCACGTC----------------------------AGCCTGCA-----------------------------------------------------------------------------------------------------------------------------GCGCC-----CCGTCA---CCCAGCACTGG------------------------------------------------------------------------------------------------------------G-----------------------------------------------------------------------------------------------------------------------------------------------------------------------------------------------------------------------------------------------------------------------------------------------------------------------------------------------------------------------------------------------------------------------------------------------------------------------------------------------------------------------------------------------------------------------------------------------------------------------------------------
>Charadriiformes_Rissa_tridactyla__HQ822432.1/1-217
------------------------------------------------------------------------------------GTGGAGCACGTC----------------------------AGCCTGCA-----------------------------------------------------------------------------------------------------------------------------GCGCC-----CCGTCA---CCCAGCACTGG------------------------------------------------------------------------------------------------------------G-----------------------------------------------------------------------------------------------------------------------------------------------------------------------------------------------------------------------------------------------------------------------------------------------------------------------------------------------------------------------------------------------------------------------------------------------------------------------------------------------------------------------------------------------------------------------------------------------------------------------------------------
>Charadriiformes_Rissa_tridactyla__HQ822433.1/1-217
------------------------------------------------------------------------------------GTGGAGCACGTC----------------------------AGCCTGCA-----------------------------------------------------------------------------------------------------------------------------GCGCC-----CCGTCA---CCCAGCACTGG------------------------------------------------------------------------------------------------------------G-----------------------------------------------------------------------------------------------------------------------------------------------------------------------------------------------------------------------------------------------------------------------------------------------------------------------------------------------------------------------------------------------------------------------------------------------------------------------------------------------------------------------------------------------------------------------------------------------------------------------------------------
>Charadriiformes_Rissa_tridactyla__HQ822438.1/1-217
------------------------------------------------------------------------------------GTGGAGCACGTC----------------------------AGCCTGCA-----------------------------------------------------------------------------------------------------------------------------GCACC-----CCATCA---CCCAGCACTGG------------------------------------------------------------------------------------------------------------G-----------------------------------------------------------------------------------------------------------------------------------------------------------------------------------------------------------------------------------------------------------------------------------------------------------------------------------------------------------------------------------------------------------------------------------------------------------------------------------------------------------------------------------------------------------------------------------------------------------------------------------------
>Charadriiformes_Rissa_tridactyla__HQ822440.1/1-217
------------------------------------------------------------------------------------GTGGAGCACGTC----------------------------AGCCTGCA-----------------------------------------------------------------------------------------------------------------------------GCACC-----CCGTCA---CCCAGCACTGG------------------------------------------------------------------------------------------------------------G-----------------------------------------------------------------------------------------------------------------------------------------------------------------------------------------------------------------------------------------------------------------------------------------------------------------------------------------------------------------------------------------------------------------------------------------------------------------------------------------------------------------------------------------------------------------------------------------------------------------------------------------
>Charadriiformes_Rissa_tridactyla__HQ822441.1/1-217
------------------------------------------------------------------------------------GTGGAGCACGTC----------------------------AGCCTGCA-----------------------------------------------------------------------------------------------------------------------------GCGCC-----CCGTCA---CCCAGCACTGG------------------------------------------------------------------------------------------------------------G-----------------------------------------------------------------------------------------------------------------------------------------------------------------------------------------------------------------------------------------------------------------------------------------------------------------------------------------------------------------------------------------------------------------------------------------------------------------------------------------------------------------------------------------------------------------------------------------------------------------------------------------
>Charadriiformes_Rissa_tridactyla__HQ822443.1/1-217
------------------------------------------------------------------------------------GTGGAGCACGTC----------------------------AGCCTGCA-----------------------------------------------------------------------------------------------------------------------------GCACC-----CCGTCA---CCCAGCACTGG------------------------------------------------------------------------------------------------------------G-----------------------------------------------------------------------------------------------------------------------------------------------------------------------------------------------------------------------------------------------------------------------------------------------------------------------------------------------------------------------------------------------------------------------------------------------------------------------------------------------------------------------------------------------------------------------------------------------------------------------------------------
>Charadriiformes_Rissa_tridactyla__HQ822445.1/1-217
------------------------------------------------------------------------------------GTGGAGCACGTC----------------------------AGCCTGCA-----------------------------------------------------------------------------------------------------------------------------GCACC-----CCGTCA---CCCAGCACTGG------------------------------------------------------------------------------------------------------------G-----------------------------------------------------------------------------------------------------------------------------------------------------------------------------------------------------------------------------------------------------------------------------------------------------------------------------------------------------------------------------------------------------------------------------------------------------------------------------------------------------------------------------------------------------------------------------------------------------------------------------------------
>Charadriiformes_Rissa_tridactyla__HQ822449.1/1-217
------------------------------------------------------------------------------------GTGGAGCACGTC----------------------------AGCCTGCA-----------------------------------------------------------------------------------------------------------------------------GCACC-----CCATCA---CCCAGCACTGG------------------------------------------------------------------------------------------------------------G-----------------------------------------------------------------------------------------------------------------------------------------------------------------------------------------------------------------------------------------------------------------------------------------------------------------------------------------------------------------------------------------------------------------------------------------------------------------------------------------------------------------------------------------------------------------------------------------------------------------------------------------
>Charadriiformes_Rissa_tridactyla__HQ822455.1/1-217
------------------------------------------------------------------------------------GTGGAGCACGTC----------------------------AGCCTGCA-----------------------------------------------------------------------------------------------------------------------------GCGCC-----CCGTCA---CCCAGCAC---------------------------------------------------------------------------------------------------------------------------------------------------------------------------------------------------------------------------------------------------------------------------------------------------------------------------------------------------------------------------------------------------------------------------------------------------------------------------------------------------------------------------------------------------------------------------------------------------------------------------------------------------------------------------------------------------------------------------------------------------------
>Charadriiformes_Rissa_tridactyla__HQ822460.1/1-217
------------------------------------------------------------------------------------GTGGAGCACGTC----------------------------AGCCTGCA-----------------------------------------------------------------------------------------------------------------------------GCACC-----CCGTCA---CTCAGCACTGG------------------------------------------------------------------------------------------------------------G-----------------------------------------------------------------------------------------------------------------------------------------------------------------------------------------------------------------------------------------------------------------------------------------------------------------------------------------------------------------------------------------------------------------------------------------------------------------------------------------------------------------------------------------------------------------------------------------------------------------------------------------
>Charadriiformes_Rissa_tridactyla__HQ822461.1/1-217
------------------------------------------------------------------------------------GTGGAGCACGTC----------------------------AGCCTGCA-----------------------------------------------------------------------------------------------------------------------------GCACC-----CCATCA---CCCAGCACTGG------------------------------------------------------------------------------------------------------------G-----------------------------------------------------------------------------------------------------------------------------------------------------------------------------------------------------------------------------------------------------------------------------------------------------------------------------------------------------------------------------------------------------------------------------------------------------------------------------------------------------------------------------------------------------------------------------------------------------------------------------------------
>Charadriiformes_Rissa_tridactyla__HQ822463.1/1-217
------------------------------------------------------------------------------------GTGGAGCACGTC----------------------------AGCCTGCA-----------------------------------------------------------------------------------------------------------------------------GCACC-----CCATCA---CCCAGCACTGG------------------------------------------------------------------------------------------------------------G-----------------------------------------------------------------------------------------------------------------------------------------------------------------------------------------------------------------------------------------------------------------------------------------------------------------------------------------------------------------------------------------------------------------------------------------------------------------------------------------------------------------------------------------------------------------------------------------------------------------------------------------
>Charadriiformes_Rissa_tridactyla__HQ822464.1/1-217
------------------------------------------------------------------------------------GTGGAGCACGTC----------------------------AGCCTGCA-----------------------------------------------------------------------------------------------------------------------------GCACC-----CCATCA---CCCAGCACTGG------------------------------------------------------------------------------------------------------------G-----------------------------------------------------------------------------------------------------------------------------------------------------------------------------------------------------------------------------------------------------------------------------------------------------------------------------------------------------------------------------------------------------------------------------------------------------------------------------------------------------------------------------------------------------------------------------------------------------------------------------------------
>Charadriiformes_Rissa_tridactyla__HQ822467.1/1-217
------------------------------------------------------------------------------------GTGGAGCACGTC----------------------------AGCCTGCA-----------------------------------------------------------------------------------------------------------------------------GCACC-----CCGTCA---CCCAGCACTGG------------------------------------------------------------------------------------------------------------G-----------------------------------------------------------------------------------------------------------------------------------------------------------------------------------------------------------------------------------------------------------------------------------------------------------------------------------------------------------------------------------------------------------------------------------------------------------------------------------------------------------------------------------------------------------------------------------------------------------------------------------------
>Charadriiformes_Rissa_tridactyla__HQ822469.1/1-217
------------------------------------------------------------------------------------GTGGAGCACGTC----------------------------AGCCTGCA-----------------------------------------------------------------------------------------------------------------------------GCACC-----CCGTCA---CCCAGCACTGG------------------------------------------------------------------------------------------------------------G-----------------------------------------------------------------------------------------------------------------------------------------------------------------------------------------------------------------------------------------------------------------------------------------------------------------------------------------------------------------------------------------------------------------------------------------------------------------------------------------------------------------------------------------------------------------------------------------------------------------------------------------
>Charadriiformes_Rissa_tridactyla__HQ822470.1/1-217
------------------------------------------------------------------------------------GTGGAGCACGTC----------------------------AGCCTGCA-----------------------------------------------------------------------------------------------------------------------------GCGCC-----CCGTCA---CCCAGCACTGG------------------------------------------------------------------------------------------------------------G-----------------------------------------------------------------------------------------------------------------------------------------------------------------------------------------------------------------------------------------------------------------------------------------------------------------------------------------------------------------------------------------------------------------------------------------------------------------------------------------------------------------------------------------------------------------------------------------------------------------------------------------
>Charadriiformes_Rissa_tridactyla__HQ822472.1/1-217
------------------------------------------------------------------------------------GTGGAGCACGTC----------------------------AGCCTGCA-----------------------------------------------------------------------------------------------------------------------------GCACC-----CCGTCA---CTCAGCACTGG------------------------------------------------------------------------------------------------------------G-----------------------------------------------------------------------------------------------------------------------------------------------------------------------------------------------------------------------------------------------------------------------------------------------------------------------------------------------------------------------------------------------------------------------------------------------------------------------------------------------------------------------------------------------------------------------------------------------------------------------------------------
>Charadriiformes_Uria_aalge__EU326273.1/1-217
------------------------------------------------------------------------------------GTGGAGCACGTC----------------------------AGCCTGCG-----------------------------------------------------------------------------------------------------------------------------GCACC-----CCGTCA---CCCAGCACTGG------------------------------------------------------------------------------------------------------------GGTAAGGCC-------CTGCCCTGTGCGGCCCCCGG---------GGGTGGGGAGAGAGCCC-CT-GT----------------------------------------------------------------------------------------------------------------------------------------------------------------------------------------------------------------------------------------------------------------------------------------------------------------------------------------------------------------------------------------------------------------------------------------------GCGGGTGGGGAGGTGGAC------------------------------GGGG-CCCCCCAGCCCTGA---------------------------CCCCCCGC-----TCTCGTCCCCGCA
>Charadriiformes_Uria_aalge__EU326274.1/1-217
------------------------------------------------------------------------------------GTGGAGCACGTC----------------------------AGCCTGCG-----------------------------------------------------------------------------------------------------------------------------GCACC-----CCGTCA---CCCAGCACTGG------------------------------------------------------------------------------------------------------------GGTAAGGCC-------CTGCCCTGTGCGGCCCCCGG---------GGGTGGGAGGAGAGCCC-CTGGT----------------------------------------------------------------------------------------------------------------------------------------------------------------------------------------------------------------------------------------------------------------------------------------------------------------------------------------------------------------------------------------------------------------------------------------------GCGGGTGGGGTGGTGGAC------------------------------GGGG-CCCCCCAGCCCTGA---------------------------CCCCCCGC-----TCTCGTCCCCGCA
>Charadriiformes_Uria_aalge__EU326275.1/1-217
------------------------------------------------------------------------------------GTGGAGCACGTC----------------------------AGCCTGCG-----------------------------------------------------------------------------------------------------------------------------GCACC-----CCGTCA---CCCAGCACTGG------------------------------------------------------------------------------------------------------------GGTAAGGCC-------CTGCCCTGTGCGGCCCCCGG---------GGGTGGGGAGAGAGCCC-CT-GT----------------------------------------------------------------------------------------------------------------------------------------------------------------------------------------------------------------------------------------------------------------------------------------------------------------------------------------------------------------------------------------------------------------------------------------------GCGGGTGGGGAGGTGGAC------------------------------GGGG-CCCCCCAGCCCTGA---------------------------CCCCCCGC-----TCTCGTCCCCGCA
>Charadriiformes_Uria_aalge__EU326276.1/1-217
------------------------------------------------------------------------------------GTGGAGCACGTC----------------------------AGCTTGCG-----------------------------------------------------------------------------------------------------------------------------GCACC-----CCGTCA---CCCAGCTCTGG------------------------------------------------------------------------------------------------------------GGTAAGGCC-------CTTCCTTGTGCGGCCCCCGG---------GGGTGGGGAGAGAGCCC-CT-GT----------------------------------------------------------------------------------------------------------------------------------------------------------------------------------------------------------------------------------------------------------------------------------------------------------------------------------------------------------------------------------------------------------------------------------------------GCTGGTGGGGAGGTGGAC------------------------------GGGC-CCCCCCAGCCCTGA---------------------------CCCCCCGC-----TCTTGTGCGCGCA
>Charadriiformes_Uria_aalge__EU326278.1/1-217
------------------------------------------------------------------------------------GTGGAGCACGTC----------------------------AGCCTGCG-----------------------------------------------------------------------------------------------------------------------------GCACC-----CCGTCA---CCCAGCACTGG------------------------------------------------------------------------------------------------------------GGTAAGGCC-------CTGCCCTGTGCGGCCCCCGG---------GGGTGGGGAGAGAGCCC-CTGGT----------------------------------------------------------------------------------------------------------------------------------------------------------------------------------------------------------------------------------------------------------------------------------------------------------------------------------------------------------------------------------------------------------------------------------------------GCGGGTGGGGAGGTGGAC------------------------------GGGG-CCCCCCAGCCCTGA---------------------------CCCCCCGC-----TCTCGTCCCCGCA
>Charadriiformes_Uria_aalge__HQ822474.1/1-217
------------------------------------------------------------------------------------GTGGAGCACGTC----------------------------AGCCTGCG-----------------------------------------------------------------------------------------------------------------------------GCACC-----CCGTCA---CCCAGCACTGG------------------------------------------------------------------------------------------------------------G-----------------------------------------------------------------------------------------------------------------------------------------------------------------------------------------------------------------------------------------------------------------------------------------------------------------------------------------------------------------------------------------------------------------------------------------------------------------------------------------------------------------------------------------------------------------------------------------------------------------------------------------
>Charadriiformes_Uria_aalge__HQ822476.1/1-217
------------------------------------------------------------------------------------GTGGAGCACGTC----------------------------AGCCTGCG-----------------------------------------------------------------------------------------------------------------------------GCACC-----CCGTCA---CCCAGCACTGG------------------------------------------------------------------------------------------------------------G-----------------------------------------------------------------------------------------------------------------------------------------------------------------------------------------------------------------------------------------------------------------------------------------------------------------------------------------------------------------------------------------------------------------------------------------------------------------------------------------------------------------------------------------------------------------------------------------------------------------------------------------
>Charadriiformes_Uria_aalge__HQ822478.1/1-217
------------------------------------------------------------------------------------GTGGAGCACGTC----------------------------AGCCTGCG-----------------------------------------------------------------------------------------------------------------------------GCACC-----CCGTCA---CCCAGCACTGG------------------------------------------------------------------------------------------------------------G-----------------------------------------------------------------------------------------------------------------------------------------------------------------------------------------------------------------------------------------------------------------------------------------------------------------------------------------------------------------------------------------------------------------------------------------------------------------------------------------------------------------------------------------------------------------------------------------------------------------------------------------
>Charadriiformes_Uria_aalge__HQ822480.1/1-217
------------------------------------------------------------------------------------GTGGAGCACGTC----------------------------AGCCTGCG-----------------------------------------------------------------------------------------------------------------------------GCACC-----CCGTCA---CCCAGCACTGG------------------------------------------------------------------------------------------------------------G-----------------------------------------------------------------------------------------------------------------------------------------------------------------------------------------------------------------------------------------------------------------------------------------------------------------------------------------------------------------------------------------------------------------------------------------------------------------------------------------------------------------------------------------------------------------------------------------------------------------------------------------
>Charadriiformes_Uria_aalge__HQ822481.1/1-217
------------------------------------------------------------------------------------GTGGAGCACGTC----------------------------AGCCTGCG-----------------------------------------------------------------------------------------------------------------------------GCACC-----CCGTCA---CCCAGCACTGG------------------------------------------------------------------------------------------------------------G-----------------------------------------------------------------------------------------------------------------------------------------------------------------------------------------------------------------------------------------------------------------------------------------------------------------------------------------------------------------------------------------------------------------------------------------------------------------------------------------------------------------------------------------------------------------------------------------------------------------------------------------
>Charadriiformes_Uria_aalge__HQ822482.1/1-217
------------------------------------------------------------------------------------GTGGAGCACGTC----------------------------AGCCTGCG-----------------------------------------------------------------------------------------------------------------------------GCACC-----CCGTCA---CCCAGCACTGG------------------------------------------------------------------------------------------------------------G-----------------------------------------------------------------------------------------------------------------------------------------------------------------------------------------------------------------------------------------------------------------------------------------------------------------------------------------------------------------------------------------------------------------------------------------------------------------------------------------------------------------------------------------------------------------------------------------------------------------------------------------
>Ciconiiformes_Ciconia_ciconia__KJ162449.1/1-217
------------------------------------------------------------------------------------GTGGAGCACGTC----------------------------AGCCTGCA-----------------------------------------------------------------------------------------------------------------------------GCACC-----CCGTCA---GCCAGCACTGG------------------------------------------------------------------------------------------------------------GGTAAGGCC-------CGGCCCCGTCCGGCACCCTG------GGG--TGGGGGCCCAAGGCC-CTGAT----------------------------------------------------------------------------------------------------------------------------------------------------------------------------------------------------------------------------------------------------------------------------------------------------------------------------------------------------------------------------------------------------------------------------------------------CCAGGTGGGGAGGGGGAC--GG-------------------------GGG-C-TCCCCCAGCCCTGA---------------------------CCCCCTGC-----TCTGGTCCCCGCA
>Ciconiiformes_Ciconia_ciconia__KJ162450.1/1-217
------------------------------------------------------------------------------------GTGGAGCACGTC----------------------------AGCCTGCA-----------------------------------------------------------------------------------------------------------------------------GCACC-----CCGTCA---GCCAGCACTGG------------------------------------------------------------------------------------------------------------GGTAAGGCC-------CGGCCCCGTCCGGCACCCTG------GGG--TGGGGGCCCAAGGCC-CTGAT----------------------------------------------------------------------------------------------------------------------------------------------------------------------------------------------------------------------------------------------------------------------------------------------------------------------------------------------------------------------------------------------------------------------------------------------CCAGGTGGGGAGGGGGAC--GG-------------------------GGG-C-TCCCCCAGCCCTGA---------------------------CCCCCTGC-----TCTGGTCCCCGCA
>Ciconiiformes_Ciconia_ciconia__KJ162452.1/1-217
------------------------------------------------------------------------------------GTGGAGCACGTC----------------------------AGCCTGCA-----------------------------------------------------------------------------------------------------------------------------GCACC-----CCGTCA---GCCAGCACTGG------------------------------------------------------------------------------------------------------------GGTAAGGCC-------CGGCCCCGTCCGGCACCCTG------GGG--TGGGGGCCCAAGGCC-CTGAT----------------------------------------------------------------------------------------------------------------------------------------------------------------------------------------------------------------------------------------------------------------------------------------------------------------------------------------------------------------------------------------------------------------------------------------------CCAGGTGGGGAGGGGGAC--GG-------------------------GGG-C-TCCCCCAGCCCTGA---------------------------CCCCCTGC-----TCTGGTCCCCACA
>Ciconiiformes_Ciconia_ciconia__KJ162453.1/1-217
------------------------------------------------------------------------------------GTGGAGCACGTC----------------------------AGCCTGCA-----------------------------------------------------------------------------------------------------------------------------GCACC-----CCGTCA---GCCAGCACTGG------------------------------------------------------------------------------------------------------------GGTAAGGCC-------CGGCCCCGTCCGGCACCCTG------GGG--TGGGGGCCCAAGGCC-CTGAT----------------------------------------------------------------------------------------------------------------------------------------------------------------------------------------------------------------------------------------------------------------------------------------------------------------------------------------------------------------------------------------------------------------------------------------------CCAGGTGGGGAGGGGGAC--GG-------------------------GGG-C-TCCCCCAGCCCTGA---------------------------CCCCCTGC-----TCTGGTCCCCGCA
>Columbiformes_Columba_livia__KJ162459.1/1-217
------------------------------------------------------------------------------------GTGGAGCACGTC----------------------------AGCCTGGA-----------------------------------------------------------------------------------------------------------------------------GCACC-----CGCTCA---CCCGGCACTGG------------------------------------------------------------------------------------------------------------GGTAAGGTC-------CTGCCCGGCCCGGCACCCCG--------------------------------------------------------------------------------------------------------------------------------------------------------------------------------------------------------------------------------------------------------------------------------------------------------------------------------------------------------------------------------------------------------------------------------------------------------------------------------GGGTGGGGAGGGGGACGGGC-------------------------CCCCA-GCCCCCAGCCCTGA---------------------------CCCGCTGC-----TCT-GGGCCCGCA
>Columbiformes_Columba_livia__KJ162460.1/1-217
------------------------------------------------------------------------------------GTGGAGCACGTC----------------------------AGCCTGGA-----------------------------------------------------------------------------------------------------------------------------GCACC-----CGCTCA---CCCGGCACTGG------------------------------------------------------------------------------------------------------------GGTAAGGTC-------CTGCCCGGCCCGGCACCCTG--------------------------------------------------------------------------------------------------------------------------------------------------------------------------------------------------------------------------------------------------------------------------------------------------------------------------------------------------------------------------------------------------------------------------------------------------------------------------------GGGTGGGGAGGGGGACGGGC-------------------------CCCCA-GCCCCCAGCCCTGA---------------------------CCCGCTGC-----TCT-GGGCCCGCA
>Coraciiformes_Alcedo_atthis__KJ162462.1/1-217
------------------------------------------------------------------------------------GTGGAGCACGGC----------------------------AGCCTGCA-----------------------------------------------------------------------------------------------------------------------------GCACC-----CCGTCA---GCCAGCACTGG------------------------------------------------------------------------------------------------------------GGTGAGGCC-------CTGCCCCGGCAGCCTGCTGG------GGA--------------------GAG----------------------------------------------------------------------------------------------------------------------------------------------------------------------------------------------------------------------------------------------------------------------------------------------------------------------------------------------------------------------------------------------------------------------------------------------GGGAGCGGGGAGGGGCCCGGGA-------------------------AAGCC-CCTGCAAAGCCTCAGCCTCTCCCTCCCTCCCT---------CTCCCCTC-----TCTCGGCCCCGCA
>Coraciiformes_Alcedo_atthis__KJ162463.1/1-217
------------------------------------------------------------------------------------GTGGAGCACGGC----------------------------AGCCTGCA-----------------------------------------------------------------------------------------------------------------------------GCACC-----CCGTCA---GCCAGCACTGG------------------------------------------------------------------------------------------------------------GGTGAGGCC-------CTGCCCCGGCAGCCTGCTGG------GGA--------------------GAG----------------------------------------------------------------------------------------------------------------------------------------------------------------------------------------------------------------------------------------------------------------------------------------------------------------------------------------------------------------------------------------------------------------------------------------------GGGAGCGGGGAGGGGTCCGCGA-------------------------AAGCC-CCTGCAAAGCCTCAGCCTCTCCCTCCCTCCCT---------CTCCCCTC-----TCTCGGCCCCGCA
>Coraciiformes_Alcedo_atthis__KJ162464.1/1-172
-----------------------------------------------------------------------------------------------------------------------------------------------------------------------------------------------------------------------------------------------------------------------------------------------------------------------------------------------------------------------------------------------------------------------------------------------------------------------------------------------------------------------------------------------------------------------------------------------------------------------------------------------------------------------------------------------------------------------------------------------------------------------------------------------------------------------------------------------------------------------------------------------------------------------------------------------------------------------------------------------------------------------------------------------------
>Coraciiformes_Alcedo_atthis__KJ162465.1/1-172
-----------------------------------------------------------------------------------------------------------------------------------------------------------------------------------------------------------------------------------------------------------------------------------------------------------------------------------------------------------------------------------------------------------------------------------------------------------------------------------------------------------------------------------------------------------------------------------------------------------------------------------------------------------------------------------------------------------------------------------------------------------------------------------------------------------------------------------------------------------------------------------------------------------------------------------------------------------------------------------------------------------------------------------------------------
>Coraciiformes_Alcedo_atthis__KJ162466.1/1-172
-----------------------------------------------------------------------------------------------------------------------------------------------------------------------------------------------------------------------------------------------------------------------------------------------------------------------------------------------------------------------------------------------------------------------------------------------------------------------------------------------------------------------------------------------------------------------------------------------------------------------------------------------------------------------------------------------------------------------------------------------------------------------------------------------------------------------------------------------------------------------------------------------------------------------------------------------------------------------------------------------------------------------------------------------------
>Cuculiformes_PREDICTED:_Cuculus_canorus_XM_009560180.1/1-217
------------------------------------------------------------------------------------GTGGAGCACGCC----------------------------AGCCTGCG-----------------------------------------------------------------------------------------------------------------------------GCGCC-----CCGTCA---CCCGGGCGTGG------------------------------------------------------------------------------------------------------------------------------------------------------------------------------------------------------------------------------------------------------------------------------------------------------------------------------------------------------------------------------------------------------------------------------------------------------------------------------------------------------------------------------------------------------------------------------------------------------------------------------------------------------------------------------------------------------------------------------------------------------
>Eurypygiformes_PREDICTED:_Eurypyga_helias_XM_010159513.1/1-215
------------------------------------------------------------------------------------GTGGAGCACGTC----------------------------AGCCTGGA-----------------------------------------------------------------------------------------------------------------------------GCACC-----CCCTC---------------------------------------------------------------------------------------------------------------------------------------------------------------------------------------------------------------------------------------------------------------------------------------------------------------------------------------------------------------------------------------------------------------------------------------------------------------------------------------------------------------------------------------------------------------------------------------------------------------------------------------------------------------------------------------------------------------------------------------------------------------------
>Falconiformes_Falco_biarmicus__EF370989.1/1-217
------------------------------------------------------------------------------------G------ACGTC----------------------------TACACGTGCCAG-------------------------------------------------------------------------------------------------------------------------------------------------------------------------------------------------------------------------------------------------------------------------------------------------------------------------------------------------------------------------------------------------------------------------------------------------------------------------------------------------------------------------------------------------------------------------------------------------------------------------------------------------------------------------------------------------------------------------------------------------------------------------------------------------------------------------------------------------------------------------------------------------------------
>Falconiformes_Falco_eleonorae__JN613254.1/1-217
------------------------------------------------------------------------------------G------ACGTC----------------------------TACACGTGCCAG-------------------------------------------------------------------------------------------------------------------------------------------------------------------------------------------------------------------------------------------------------------------------------------------------------------------------------------------------------------------------------------------------------------------------------------------------------------------------------------------------------------------------------------------------------------------------------------------------------------------------------------------------------------------------------------------------------------------------------------------------------------------------------------------------------------------------------------------------------------------------------------------------------------
>Falconiformes_Falco_femoralis__EF370988.1/1-217
------------------------------------------------------------------------------------G------ACGTC----------------------------TACACGTGCCAG-------------------------------------------------------------------------------------------------------------------------------------------------------------------------------------------------------------------------------------------------------------------------------------------------------------------------------------------------------------------------------------------------------------------------------------------------------------------------------------------------------------------------------------------------------------------------------------------------------------------------------------------------------------------------------------------------------------------------------------------------------------------------------------------------------------------------------------------------------------------------------------------------------------
>Falconiformes_Falco_naumanni__EF370986.1/1-217
------------------------------------------------------------------------------------G------ACGTC----------------------------TACACGTGCCAG-------------------------------------------------------------------------------------------------------------------------------------------------------------------------------------------------------------------------------------------------------------------------------------------------------------------------------------------------------------------------------------------------------------------------------------------------------------------------------------------------------------------------------------------------------------------------------------------------------------------------------------------------------------------------------------------------------------------------------------------------------------------------------------------------------------------------------------------------------------------------------------------------------------
>Falconiformes_Falco_peregrinus__EF370985.1/1-217
------------------------------------------------------------------------------------G------ACGTC----------------------------TACACGTGCCAG-------------------------------------------------------------------------------------------------------------------------------------------------------------------------------------------------------------------------------------------------------------------------------------------------------------------------------------------------------------------------------------------------------------------------------------------------------------------------------------------------------------------------------------------------------------------------------------------------------------------------------------------------------------------------------------------------------------------------------------------------------------------------------------------------------------------------------------------------------------------------------------------------------------
>Galliformes_Coturnix_japonica__AB110468.1/1-217
------------------------------------------------------------------------------------GTGGAGCACGCC----------------------------AGCCTGCC-----------------------------------------------------------------------------------------------------------------------------GCAAG-----GCATCA---GCCAGCCCTGG------------------------------------------------------------------------------------------------------------GGTAAGGCC----------------------------------------------------------------------------------------------------------------------------------------------------------------------------------------------------------------------------------------------------------------------------------------------------------------------------------------------------------------------------------------------------------------------------------------------------------------------------------------------------------CGAGCCGGGGATGAGGAAGGGGAGAAGGAAGGGGGGAAGGGCGGAGCGTCG-TCCCCCGGCGCTGA---------------------------GCCCCCGC-----CTTGGTCCCCGCA
>Galliformes_Gallus_domesticus__X07447.1/1-217
------------------------------------------------------------------------------------GTGGAGCACACC----------------------------AGCCTGCA-----------------------------------------------------------------------------------------------------------------------------GCAGC-----CCATCA---CCCAGCGCTGG------------------------------------------------------------------------------------------------------------GGTAA-------GGCCCCCAGCCCCTGTCCAGCTGT------------------------------GG----------------------------------------------------------------------------------------------------------------------------------------------------------------------------------------------------------------------------------------------------------------------------------------------------------------------------------------------------------------------------------------------------------------------------------------------G------------AGGAGTGGG-----------------------AGCGTGG-CCTTCAGAACCCGAGCTCCTCT--------------------------------TCCTGTCCCTGCA
>Galliformes_Gallus_gallus__AB020220.1/1-217
------------------------------------------------------------------------------------GTGGAGCACACC----------------------------AGCCTGGA-----------------------------------------------------------------------------------------------------------------------------GCAGC-----CCATCA---CCC--------------------------------------------------------------------------------------------------------------------------------------------------------------------------------------------------------------------------------------------------------------------------------------------------------------------------------------------------------------------------------------------------------------------------------------------------------------------------------------------------------------------------------------------------------------------------------------------------------------------------------------------------------------------------------------------------------------------------------------------------------------
>Galliformes_Gallus_gallus__AF452564.1/1-217
------------------------------------------------------------------------------------GTGGAGCACACC----------------------------AGCCTGCA-----------------------------------------------------------------------------------------------------------------------------GCAGC-----CCATCA---CCCAGCGCTGG------------------------------------------------------------------------------------------------------------GGTAAGGCC-------CCCAGCCCCTGTCCAGCTGT-----------------------------GGG----------------------------------------------------------------------------------------------------------------------------------------------------------------------------------------------------------------------------------------------------------------------------------------------------------------------------------------------------------------------------------------------------------------------------------------------AGGAGTG-------------GG-----------------------AGCGTGG-CCTTCAGAACCCGA---------------------------GCTCCTCT-----TCCTGT-CCTGCG
>Galliformes_Gallus_gallus__AF452565.1/1-217
------------------------------------------------------------------------------------GTGGAGCACACC----------------------------AGCCTGCA-----------------------------------------------------------------------------------------------------------------------------GCAGC-----CCATCA---CCCAGCGCTGG------------------------------------------------------------------------------------------------------------GGTAAGGCC-------CCCAGCCCCTGTCCAGCTGT-----------------------------GGG----------------------------------------------------------------------------------------------------------------------------------------------------------------------------------------------------------------------------------------------------------------------------------------------------------------------------------------------------------------------------------------------------------------------------------------------AGGAGTG-------------GG-----------------------AGCGTGG-CCTTCAGAACCCAA---------------------------GCTCCTCT-----TCCTGTCCCTGCA
>Galliformes_Gallus_gallus__AF452566.1/1-217
------------------------------------------------------------------------------------GTGGAGCACACC----------------------------AGCCTGCA-----------------------------------------------------------------------------------------------------------------------------GCAGC-----CCATCA---CCCAGCGCTGG------------------------------------------------------------------------------------------------------------GGTAAGGCC-------CCCAGCCCCTGTCCAGCTGT-----------------------------GGG----------------------------------------------------------------------------------------------------------------------------------------------------------------------------------------------------------------------------------------------------------------------------------------------------------------------------------------------------------------------------------------------------------------------------------------------AGGAGTG-------------GG-----------------------AGCGTGG-CCTTCAGAACCCGA---------------------------GCTCCTCT-----TCCTGTCCCTGCA
>Galliformes_Gallus_gallus__AJ248572.1/1-217
------------------------------------------------------------------------------------GTGGAGCACGCC----------------------------AGCCTGCG-----------------------------------------------------------------------------------------------------------------------------GCAGC-----CCATCA---GCCAGGCGTGG------------------------------------------------------------------------------------------------------------GGTAAGG-----------------------------------------------------------------------------------------------------------------------------------------------------------------------------------------------------------------------------------------------------------------------------------------------------------------------------------------------------------------------------------------------------------------------------------------------------------------------------------------------------------------------------------------------------------------------------------------------------------------------------------
>Galliformes_Gallus_gallus__AJ248579.1/1-217
------------------------------------------------------------------------------------GTGGAGCACGCC----------------------------AGCCTGCG-----------------------------------------------------------------------------------------------------------------------------GCAGC-----CCATCA---GCCAGGCGTGG------------------------------------------------------------------------------------------------------------GGTAAGG-----------------------------------------------------------------------------------------------------------------------------------------------------------------------------------------------------------------------------------------------------------------------------------------------------------------------------------------------------------------------------------------------------------------------------------------------------------------------------------------------------------------------------------------------------------------------------------------------------------------------------------
>Galliformes_Gallus_gallus__AY210420.1/1-201
-----------------------------------------------------------------------------------------------------------------------------------------------------------------------------------------------------------------------------------------------------------------------------------------------------------------------------------------------------------------------------------------------------------------------------------------------------------------------------------------------------------------------------------------------------------------------------------------------------------------------------------------------------------------------------------------------------------------------------------------------------------------------------------------------------------------------------------------------------------------------------------------------------------------------------------------------------------------------------------------------------------------------------------------------------
>Galliformes_Gallus_gallus__AY510090.1/1-216
------------------------------------------------------------------------------------GTGGAGCACGCC----------------------------AGCCTGCG-----------------------------------------------------------------------------------------------------------------------------GCAGC-----CCATCA---GCCAGGCGTGG------------------------------------------------------------------------------------------------------------------------------------------------------------------------------------------------------------------------------------------------------------------------------------------------------------------------------------------------------------------------------------------------------------------------------------------------------------------------------------------------------------------------------------------------------------------------------------------------------------------------------------------------------------------------------------------------------------------------------------------------------
>Galliformes_Gallus_gallus__DQ007238.1/1-213
------------------------------------------------------------------------------------GTGGAGCACACC----------------------------AGCCTGCA-----------------------------------------------------------------------------------------------------------------------------GCAGC-----CCATCA---CCCAGCACTGG------------------------------------------------------------------------------------------------------------GGTAA-------GGCCCCCAGCCCCTGTCCAGATGT------------------------------GG----------------------------------------------------------------------------------------------------------------------------------------------------------------------------------------------------------------------------------------------------------------------------------------------------------------------------------------------------------------------------------------------------------------------------------------------G------------AGGAGTGGG-----------------------AGCGTGG-CCTTCAGAACCCAAGCTCCTCT--------------------------------TCCTGTCCCTGCA
>Galliformes_Gallus_gallus__EF554708.1/1-216
------------------------------------------------------------------------------------GTGGAGCACGCC----------------------------AGCCTGCG-----------------------------------------------------------------------------------------------------------------------------GCAGC-----CCATTA---GCCAGGCGTGG------------------------------------------------------------------------------------------------------------------------------------------------------------------------------------------------------------------------------------------------------------------------------------------------------------------------------------------------------------------------------------------------------------------------------------------------------------------------------------------------------------------------------------------------------------------------------------------------------------------------------------------------------------------------------------------------------------------------------------------------------
>Galliformes_Gallus_gallus__EF554714.1/1-216
------------------------------------------------------------------------------------GTGGAGCACGCC----------------------------AGTCTGCG-----------------------------------------------------------------------------------------------------------------------------GCAGC-----CCATCA---GCCAGGCGTGG------------------------------------------------------------------------------------------------------------------------------------------------------------------------------------------------------------------------------------------------------------------------------------------------------------------------------------------------------------------------------------------------------------------------------------------------------------------------------------------------------------------------------------------------------------------------------------------------------------------------------------------------------------------------------------------------------------------------------------------------------
>Galliformes_Gallus_gallus__EF554717.1/1-216
------------------------------------------------------------------------------------GTGGAGCACGCC----------------------------AGCCTGCG-----------------------------------------------------------------------------------------------------------------------------GCAGC-----CCATCA---GCCAGGCGTGG------------------------------------------------------------------------------------------------------------------------------------------------------------------------------------------------------------------------------------------------------------------------------------------------------------------------------------------------------------------------------------------------------------------------------------------------------------------------------------------------------------------------------------------------------------------------------------------------------------------------------------------------------------------------------------------------------------------------------------------------------
>Galliformes_Gallus_gallus__EF554719.1/1-216
------------------------------------------------------------------------------------GTGGAGCACGCC----------------------------AGCCTGCG-----------------------------------------------------------------------------------------------------------------------------GCAGC-----CCATCA---GCCAGGCGTGG------------------------------------------------------------------------------------------------------------------------------------------------------------------------------------------------------------------------------------------------------------------------------------------------------------------------------------------------------------------------------------------------------------------------------------------------------------------------------------------------------------------------------------------------------------------------------------------------------------------------------------------------------------------------------------------------------------------------------------------------------
>Galliformes_Gallus_gallus__EF661573.1/1-216
------------------------------------------------------------------------------------GTGGAGCACGCC----------------------------AGCCTGCG-----------------------------------------------------------------------------------------------------------------------------GCAGC-----CCATCA---GCCAGGCGTGG------------------------------------------------------------------------------------------------------------------------------------------------------------------------------------------------------------------------------------------------------------------------------------------------------------------------------------------------------------------------------------------------------------------------------------------------------------------------------------------------------------------------------------------------------------------------------------------------------------------------------------------------------------------------------------------------------------------------------------------------------
>Galliformes_Gallus_gallus__EF661574.1/1-216
------------------------------------------------------------------------------------GTGGAGCACGCC----------------------------AGCCTGCG-----------------------------------------------------------------------------------------------------------------------------GCAGC-----CCATCA---GCCAGGCGTGG------------------------------------------------------------------------------------------------------------------------------------------------------------------------------------------------------------------------------------------------------------------------------------------------------------------------------------------------------------------------------------------------------------------------------------------------------------------------------------------------------------------------------------------------------------------------------------------------------------------------------------------------------------------------------------------------------------------------------------------------------
>Galliformes_Gallus_gallus__HQ203695.1/1-216
------------------------------------------------------------------------------------GTGGAGCACGCC----------------------------AGCCTGCG-----------------------------------------------------------------------------------------------------------------------------GCAGC-----CCATCA---GCCAGGCGTGG------------------------------------------------------------------------------------------------------------------------------------------------------------------------------------------------------------------------------------------------------------------------------------------------------------------------------------------------------------------------------------------------------------------------------------------------------------------------------------------------------------------------------------------------------------------------------------------------------------------------------------------------------------------------------------------------------------------------------------------------------
>Galliformes_Gallus_gallus__HQ203697.1/1-216
------------------------------------------------------------------------------------GTGGAGCACGCC----------------------------AGCCTGCG-----------------------------------------------------------------------------------------------------------------------------GCAGC-----CCATCA---GCCAGGCGTGG------------------------------------------------------------------------------------------------------------------------------------------------------------------------------------------------------------------------------------------------------------------------------------------------------------------------------------------------------------------------------------------------------------------------------------------------------------------------------------------------------------------------------------------------------------------------------------------------------------------------------------------------------------------------------------------------------------------------------------------------------
>Galliformes_Gallus_gallus__HQ203705.1/1-216
------------------------------------------------------------------------------------GTGGAGCACGCC----------------------------AGCCTGCG-----------------------------------------------------------------------------------------------------------------------------GCAGC-----CCATCA---GCCAGGCGTGG------------------------------------------------------------------------------------------------------------------------------------------------------------------------------------------------------------------------------------------------------------------------------------------------------------------------------------------------------------------------------------------------------------------------------------------------------------------------------------------------------------------------------------------------------------------------------------------------------------------------------------------------------------------------------------------------------------------------------------------------------
>Galliformes_Gallus_gallus__HQ203708.1/1-216
------------------------------------------------------------------------------------GTGGAGCACGCC----------------------------AGCCTGCG-----------------------------------------------------------------------------------------------------------------------------GCAGC-----CCATCA---GCCAGGCGTGG------------------------------------------------------------------------------------------------------------------------------------------------------------------------------------------------------------------------------------------------------------------------------------------------------------------------------------------------------------------------------------------------------------------------------------------------------------------------------------------------------------------------------------------------------------------------------------------------------------------------------------------------------------------------------------------------------------------------------------------------------
>Galliformes_Gallus_gallus__HQ203709.1/1-216
------------------------------------------------------------------------------------GTGGAGCACGCC----------------------------AGCCTGCG-----------------------------------------------------------------------------------------------------------------------------GCAGC-----CCATCA---GCCAGGCGTGG------------------------------------------------------------------------------------------------------------------------------------------------------------------------------------------------------------------------------------------------------------------------------------------------------------------------------------------------------------------------------------------------------------------------------------------------------------------------------------------------------------------------------------------------------------------------------------------------------------------------------------------------------------------------------------------------------------------------------------------------------
>Galliformes_Gallus_gallus__HQ203715.1/1-216
------------------------------------------------------------------------------------GTGGAGCACGCC----------------------------GGCCTGCG-----------------------------------------------------------------------------------------------------------------------------GCAGC-----CCATCA---GCCAGGCGTGG------------------------------------------------------------------------------------------------------------------------------------------------------------------------------------------------------------------------------------------------------------------------------------------------------------------------------------------------------------------------------------------------------------------------------------------------------------------------------------------------------------------------------------------------------------------------------------------------------------------------------------------------------------------------------------------------------------------------------------------------------
>Galliformes_Gallus_gallus__HQ203716.1/1-216
------------------------------------------------------------------------------------GTGGAGCACGCC----------------------------AGCCTGCG-----------------------------------------------------------------------------------------------------------------------------GCAGC-----CCATCA---GCCAGGCGTGG------------------------------------------------------------------------------------------------------------------------------------------------------------------------------------------------------------------------------------------------------------------------------------------------------------------------------------------------------------------------------------------------------------------------------------------------------------------------------------------------------------------------------------------------------------------------------------------------------------------------------------------------------------------------------------------------------------------------------------------------------
>Galliformes_Gallus_gallus__HQ203719.1/1-216
------------------------------------------------------------------------------------GTGGAGCACGCC----------------------------AGCCTGCG-----------------------------------------------------------------------------------------------------------------------------GCAGC-----CCATCA---GCCAGGCGTGG------------------------------------------------------------------------------------------------------------------------------------------------------------------------------------------------------------------------------------------------------------------------------------------------------------------------------------------------------------------------------------------------------------------------------------------------------------------------------------------------------------------------------------------------------------------------------------------------------------------------------------------------------------------------------------------------------------------------------------------------------
>Galliformes_Gallus_gallus__HQ203723.1/1-216
------------------------------------------------------------------------------------GTGGAGCACGCC----------------------------AGCCTGCG-----------------------------------------------------------------------------------------------------------------------------GCAGC-----CCATCA---GCCAGGCGTGG------------------------------------------------------------------------------------------------------------------------------------------------------------------------------------------------------------------------------------------------------------------------------------------------------------------------------------------------------------------------------------------------------------------------------------------------------------------------------------------------------------------------------------------------------------------------------------------------------------------------------------------------------------------------------------------------------------------------------------------------------
>Galliformes_Meleagris_gallopavo__DQ993255.2/1-210
-----------------------------------------------------------------------------------------------------------------------------------------------------------------------------------------------------------------------------------------------------------------------------------------------------------------------------------------------------------------------------------------------------------------------------------------------------------------------------------------------------------------------------------------------------------------------------------------------------------------------------------------------------------------------------------------------------------------------------------------------------------------------------------------------------------------------------------------------------------------------------------------------------------------------------------------------------------------------------------------------------------------------------------------------------
>Galliformes_Meleagris_gallopavo__FJ946996.1/1-210
------------------------------------------------------------------------------------GTGGAGCACGCC----------------------------AGCCTGCG-----------------------------------------------------------------------------------------------------------------------------GCAGC-----CCGTCA---GCCAGCCTTGG------------------------------------------------------------------------------------------------------------GGTAAGGCCCCCGGCCCCCGGCCCCCGGCCCGCCGC------------------------------GG----------------------------------------------------------------------------------------------------------------------------------------------------------------------------------------------------------------------------------------------------------------------------------------------------------------------------------------------------------------------------------------------------------------------------------------------G------GGGAGCGGGAGCGGG-----------------------AGCGCGG-CCGCCGGCG-CTGAGCCCCCGC--------------------------------CTTCGTCGCCGCA
>Galliformes_Meleagris_gallopavo__FJ946997.1/1-210
------------------------------------------------------------------------------------GTGGAGCACGCC----------------------------AGCCTGCG-----------------------------------------------------------------------------------------------------------------------------GCAGC-----CCGTCA---GCCAGCCTTGG------------------------------------------------------------------------------------------------------------GGTAAGGCCCCCGGCCCCCGGCCCCCGGCCCGCCGC------------------------------GG----------------------------------------------------------------------------------------------------------------------------------------------------------------------------------------------------------------------------------------------------------------------------------------------------------------------------------------------------------------------------------------------------------------------------------------------G------GGGAGCGGGAGCGGG-----------------------AGCGCGG-TCCCCGGCG-CTGAGCCCCCGC--------------------------------CTTCGTCGCCGCA
>Galliformes_Meleagris_gallopavo__GU189282.1/1-217
------------------------------------------------------------------------------------GTAA-------------------------------------------------------------------------------------------------------------------------------------------------------------------------------------------------------------------------------------------------------------------------------------------------------------------------------GGCCCCCGGCCCCCGGCCCGCCGC------------------------------GG----------------------------------------------------------------------------------------------------------------------------------------------------------------------------------------------------------------------------------------------------------------------------------------------------------------------------------------------------------------------------------------------------------------------------------------------GGGGAGCGGGAGCGGGAGCGGG-----------------------AGCGCGG-TCCCCGGCG-CTGAGCCCCCGC--------------------------------CTTCGTCCCCGCA
>Galliformes_Meleagris_gallopavo__GU189283.1/1-217
------------------------------------------------------------------------------------GTGGAGCACGCC----------------------------AGCCTGCG-----------------------------------------------------------------------------------------------------------------------------GCAGC-----CCGTCA---GCCAGCCTTGG------------------------------------------------------------------------------------------------------------GGTAAGGCCCCCGGCCCCCGGCCCCCGGCCCGCCGC------------------------------GG----------------------------------------------------------------------------------------------------------------------------------------------------------------------------------------------------------------------------------------------------------------------------------------------------------------------------------------------------------------------------------------------------------------------------------------------G------GGGAGCGGGAGCGGG-----------------------AGCGCGG-TCCCCGGCG-CTGAGCCCCCGC--------------------------------CTTCGTCGCCGCA
>Galliformes_Numida_meleagris__EF643464.1/1-216
------------------------------------------------------------------------------------GTGGAGCACGCC----------------------------AGCCTGCG-----------------------------------------------------------------------------------------------------------------------------GCAGC-----CCCTGG---TGCAGCGCTGG------------------------------------------------------------------------------------------------------------------------------------------------------------------------------------------------------------------------------------------------------------------------------------------------------------------------------------------------------------------------------------------------------------------------------------------------------------------------------------------------------------------------------------------------------------------------------------------------------------------------------------------------------------------------------------------------------------------------------------------------------
>Galliformes_Numida_meleagris__EU030445.1/1-216
-----------------------------------------------------------------------------------------------------------------------------------------------------------------------------------------------------------------------------------------------------------------------------------------------------------------------------------------------------------------------------------------------------------------------------------------------------------------------------------------------------------------------------------------------------------------------------------------------------------------------------------------------------------------------------------------------------------------------------------------------------------------------------------------------------------------------------------------------------------------------------------------------------------------------------------------------------------------------------------------------------------------------------------------------------
>Galliformes_Numida_meleagris__EU826064.1/1-216
------------------------------------------------------------------------------------GTGGAGCACGCC----------------------------AGCCTGCG-----------------------------------------------------------------------------------------------------------------------------GCAGC-----CCCTGG---TGCAGCGCTGG------------------------------------------------------------------------------------------------------------------------------------------------------------------------------------------------------------------------------------------------------------------------------------------------------------------------------------------------------------------------------------------------------------------------------------------------------------------------------------------------------------------------------------------------------------------------------------------------------------------------------------------------------------------------------------------------------------------------------------------------------
>Galliformes_Phasianus_colchicus__AJ224344.1/1-216
------------------------------------------------------------------------------------GTGGAGCACGCC----------------------------AGCCTGCG-----------------------------------------------------------------------------------------------------------------------------GCAGC-----CCGTCA---GCCAGCCTTGG------------------------------------------------------------------------------------------------------------------------------------------------------------------------------------------------------------------------------------------------------------------------------------------------------------------------------------------------------------------------------------------------------------------------------------------------------------------------------------------------------------------------------------------------------------------------------------------------------------------------------------------------------------------------------------------------------------------------------------------------------
>Galliformes_PREDICTED:_Meleagris_gallopavo_XM_010727749.1/1-212
------------------------------------------------------------------------------------GTGGAGCACGTC----------------------------AGCCTGCG-----------------------------------------------------------------------------------------------------------------------------GCAGC-----CCATCA---GCCGGCTCTGG------------------------------------------------------------------------------------------------------------------------------------------------------------------------------------------------------------------------------------------------------------------------------------------------------------------------------------------------------------------------------------------------------------------------------------------------------------------------------------------------------------------------------------------------------------------------------------------------------------------------------------------------------------------------------------------------------------------------------------------------------
>Galliformes_PREDICTED:_Meleagris_gallopavo_XM_010727750.1/1-214
------------------------------------------------------------------------------------GTGGAGCACGTC----------------------------AGCCTGCG-----------------------------------------------------------------------------------------------------------------------------GCAGC-----CCATCA---GCCGGCTC---------------------------------------------------------------------------------------------------------------------------------------------------------------------------------------------------------------------------------------------------------------------------------------------------------------------------------------------------------------------------------------------------------------------------------------------------------------------------------------------------------------------------------------------------------------------------------------------------------------------------------------------------------------------------------------------------------------------------------------------------------
>Galliformes_Tetrao_tetrix__JQ028669.1/1-210
-----------------------------------------------------------------------------------------------------------------------------------------------------------------------------------------------------------------------------------------------------------------------------------------------------------------------------------------------------------------------------------------------------------------------------------------------------------------------------------------------------------------------------------------------------------------------------------------------------------------------------------------------------------------------------------------------------------------------------------------------------------------------------------------------------------------------------------------------------------------------------------------------------------------------------------------------------------------------------------------------------------------------------------------------------
>Galliformes_Tympanuchus_cupido__JX971120.1/1-210
-----------------------------------------------------------------------------------------------------------------------------------------------------------------------------------------------------------------------------------------------------------------------------------------------------------------------------------------------------------------------------------------------------------------------------------------------------------------------------------------------------------------------------------------------------------------------------------------------------------------------------------------------------------------------------------------------------------------------------------------------------------------------------------------------------------------------------------------------------------------------------------------------------------------------------------------------------------------------------------------------------------------------------------------------------
>Gaviiformes_PREDICTED:_Gavia_stellata_XM_009814721.1/1-184
------------------------------------------------------------------------------------GTGGAGCACGTC----------------------------AGCCTGCA-----------------------------------------------------------------------------------------------------------------------------GCACC-----CCGTCA---CCCAGCACTGG------------------------------------------------------------------------------------------------------------------------------------------------------------------------------------------------------------------------------------------------------------------------------------------------------------------------------------------------------------------------------------------------------------------------------------------------------------------------------------------------------------------------------------------------------------------------------------------------------------------------------------------------------------------------------------------------------------------------------------------------------
>Gruiformes_Anthropoides_paradiseus__LC062920.1/1-217
------------------------------------------------------------------------------------GTGGAGCACGCC----------------------------AGCCTGCA-----------------------------------------------------------------------------------------------------------------------------GCACC-----CCCTCA---CCCAGCACTGG------------------------------------------------------------------------------------------------------------GGTAAGGTC-------CTGCCCTGTCCGGCACCCTG------GGC--TGGGGGCCCGAGCCC-CTGGT----------------------------------------------------------------------------------------------------------------------------------------------------------------------------------------------------------------------------------------------------------------------------------------------------------------------------------------------------------------------------------------------------------------------------------------------GCAGCTGGGGAGGGGGACGTGG-------------------------GGGAC-GCCCCCGGCCCTGACCC------------------------CCCCCCGC-----TCTCGTCCCCGCA
>Gruiformes_Anthropoides_paradiseus__LC062921.1/1-217
------------------------------------------------------------------------------------GTGGAGCACGCC----------------------------AGCCTGCA-----------------------------------------------------------------------------------------------------------------------------GCACC-----CCCTCA---CCCAGCACTGG------------------------------------------------------------------------------------------------------------GGTAAGGTC-------CTGCCCTGTCCGGCACCCTG------GGC--TGGGGGCCCGAGCCC-CTGGT----------------------------------------------------------------------------------------------------------------------------------------------------------------------------------------------------------------------------------------------------------------------------------------------------------------------------------------------------------------------------------------------------------------------------------------------GCAGCTGAGGAGAGGGACGTGG-------------------------GGGAC-GCCCCCGGCCCTGACCCC-----------------------CCCCCTGC-----TCTCGTCCCCGCA
>Gruiformes_Anthropoides_virgo__LC062916.1/1-217
------------------------------------------------------------------------------------GTGGAGCACGCC----------------------------AGCCTGCA-----------------------------------------------------------------------------------------------------------------------------GCACC-----CCCTCA---CCCAGCACTGG------------------------------------------------------------------------------------------------------------GGTAAGGTC-------CTGCCCTGTCCGGCACCCTG------GGC--TGGGGGCCCGAGCCC-CTGGT----------------------------------------------------------------------------------------------------------------------------------------------------------------------------------------------------------------------------------------------------------------------------------------------------------------------------------------------------------------------------------------------------------------------------------------------GCAGGTGGGGAGGGGGACGCGG-------------------------GGGAC-GCCCCCGGCCCTGACC-------------------------CCCCCCGC-----TCTCGTCCCCGCA
>Gruiformes_Balearica_pavonina__LC062945.1/1-217
------------------------------------------------------------------------------------GTGGAGCACGCC----------------------------AGCCTGCA-----------------------------------------------------------------------------------------------------------------------------GCACC-----CCGTCA---CCCAGCACTGG------------------------------------------------------------------------------------------------------------GGTAAGGTC-------CTGCCCTGTCCGGCACCCCG------GGC--TGGGGGCCCGAGCCC-CTGGT----------------------------------------------------------------------------------------------------------------------------------------------------------------------------------------------------------------------------------------------------------------------------------------------------------------------------------------------------------------------------------------------------------------------------------------------GCGGGTGGGGACGCGG-------------------------------GGGAC-GCCCCCGGCCCTGA---------------------------CCCCCTGC-----TCTCGTCCCCGCA
>Gruiformes_Balearica_pavonina__LC062946.1/1-217
------------------------------------------------------------------------------------GTGGAGCACGCC----------------------------AGCCTGCA-----------------------------------------------------------------------------------------------------------------------------GCACC-----CCATCA---CCCAGCACTGG------------------------------------------------------------------------------------------------------------GGTAAGGTC-------CTGCCCTGTCCGGCACCCCG------GGC--TGGGGGCCCGAGCCC-CTGGT----------------------------------------------------------------------------------------------------------------------------------------------------------------------------------------------------------------------------------------------------------------------------------------------------------------------------------------------------------------------------------------------------------------------------------------------GCGGGTGGGGACGCGG-------------------------------GGGAC-GCCCCCGGCCCTGA---------------------------CCCCCTGC-----TCTCGTCCCCGCA
>Gruiformes_Balearica_regulorum__LC062944.1/1-217
------------------------------------------------------------------------------------GTGGAGCACGCC----------------------------AGCCTGCA-----------------------------------------------------------------------------------------------------------------------------GCACC-----CCGTCA---CCCAGCACTGG------------------------------------------------------------------------------------------------------------GGTAAGGTC-------CTGCCCTGTCCGGCACCCCG------GGC--TGGGGGCCCGAGCCC-CTGGT----------------------------------------------------------------------------------------------------------------------------------------------------------------------------------------------------------------------------------------------------------------------------------------------------------------------------------------------------------------------------------------------------------------------------------------------GCGGGTGGGGACGCGG-------------------------------GGGAC-GCCCCCGGCCCTGA---------------------------CCCCCTGC-----TCTCGTCCCCGCA
>Gruiformes_Fulica_atra__LC062950.1/1-217
------------------------------------------------------------------------------------GTGGAGCATGCC----------------------------AGCCTGCA-----------------------------------------------------------------------------------------------------------------------------GCACC-----CCGTCA---CCCGCCTCTGG------------------------------------------------------------------------------------------------------------GGTAAGGTC-------CCGTCCAGCATCCTGGGGTG------GGG--TGGGGGCTTGGACCCCCTGGG----------------------------------------------------------------------------------------------------------------------------------------------------------------------------------------------------------------------------------------------------------------------------------------------------------------------------------------------------------------------------------------------------------------------------------------------TCATGTGGGGAGGGGGAC---------------------------------A--CCCCCAACCCTGA---------------------------CTTCCTGC-----TCTCGTCCCCGCA
>Gruiformes_Fulica_atra__LC062951.1/1-217
------------------------------------------------------------------------------------GTGGAGCATGCC----------------------------AGCCTGCA-----------------------------------------------------------------------------------------------------------------------------GCACC-----CCGTCA---CCCGCCTCTGG------------------------------------------------------------------------------------------------------------GGTAAGGTC-------CCGTCCAGCATCCTGGGGTG------GGG--TGGGGGCTTGGACCCCCTGGG----------------------------------------------------------------------------------------------------------------------------------------------------------------------------------------------------------------------------------------------------------------------------------------------------------------------------------------------------------------------------------------------------------------------------------------------TCATGTGGGGAGGGGGAC---------------------------------A--CCCCCAACCCTGA---------------------------CTTCCTGC-----TCTCGCCCCCGCA
>Gruiformes_Grus_antigone__LC062912.1/1-217
------------------------------------------------------------------------------------GTGGAGCACGCC----------------------------AGCCTGCA-----------------------------------------------------------------------------------------------------------------------------GCACC-----CCCTCA---CCCAGCACTGG------------------------------------------------------------------------------------------------------------GGTAAGGTC-------CTGCCCTGTCCGGCACCCTG------GGC--TGGGGGCCCGAGCCC-CTGGT----------------------------------------------------------------------------------------------------------------------------------------------------------------------------------------------------------------------------------------------------------------------------------------------------------------------------------------------------------------------------------------------------------------------------------------------GCAGCTGGGGAGGGGGACGCGG-------------------------GGGAC-GCCCCCGGCCCTGACC-------------------------CCCCCTGC-----TCTCGTCCCCGCA
>Gruiformes_Grus_antigone__LC062914.1/1-217
------------------------------------------------------------------------------------GTGGAGCACGCC----------------------------AGCCTGCA-----------------------------------------------------------------------------------------------------------------------------GCACC-----CCCTCA---CCCAGCACTGG------------------------------------------------------------------------------------------------------------GGTAAGGTC-------CTGCCCTGTCCGGCACCCTG------GGC--TGGGGGCCCGAGCCC-CTGGT----------------------------------------------------------------------------------------------------------------------------------------------------------------------------------------------------------------------------------------------------------------------------------------------------------------------------------------------------------------------------------------------------------------------------------------------GCAGCTGGGGAGGGGGACGCGG-------------------------GGGAC-GCCCCCGGCCCTGACC-------------------------CCCCCTGC-----TCTCGTCCCCGCA
>Gruiformes_Grus_canadensis__LC062905.1/1-217
------------------------------------------------------------------------------------GTGGAGCACGCC----------------------------AGCCTGCA-----------------------------------------------------------------------------------------------------------------------------GCACC-----CCCTCA---CCCAGCACTGG------------------------------------------------------------------------------------------------------------GGTAAGGTC-------CTGCCCTGTCCGGCACCCTG------GGC--TGGGGGCCCGAGCCC-CTGGT----------------------------------------------------------------------------------------------------------------------------------------------------------------------------------------------------------------------------------------------------------------------------------------------------------------------------------------------------------------------------------------------------------------------------------------------GCAGGTGGGGAGGGGGACGTGG-------------------------GGGAC-GCCCCCGGCCCTGACC-------------------------CCCCCTGC-----TCTCGTCCCCGCA
>Gruiformes_Grus_canadensis__LC062907.1/1-217
------------------------------------------------------------------------------------GTGGAGCACGCC----------------------------AGCCTGCA-----------------------------------------------------------------------------------------------------------------------------GCACC-----CCCTCA---CCCAGCACTGG------------------------------------------------------------------------------------------------------------GGTAAGGTC-------CTGCCCTGTCCGGCACCCTG------GGC--TGGGGGCCCGAGCCC-CTGGT----------------------------------------------------------------------------------------------------------------------------------------------------------------------------------------------------------------------------------------------------------------------------------------------------------------------------------------------------------------------------------------------------------------------------------------------GCAGGTGGGGAGGGGGACGTGG-------------------------GGGAC-GCCCCCGGCCCTGACC-------------------------CCCCCTGC-----TCTCGTCCCCGCA
>Gruiformes_Grus_grus__LC062932.1/1-217
------------------------------------------------------------------------------------GTGGAGCACGCC----------------------------AGCCTGCA-----------------------------------------------------------------------------------------------------------------------------GCACC-----CCCTCA---CCCAGCACTGG------------------------------------------------------------------------------------------------------------GGTAAGGTC-------CTGCCCTGTCCGGCACCCTG------GGC--TGGGGGCCCGAGCCC-CTGGT----------------------------------------------------------------------------------------------------------------------------------------------------------------------------------------------------------------------------------------------------------------------------------------------------------------------------------------------------------------------------------------------------------------------------------------------GCAGGTGGGGAGGGGGACGTGG-------------------------GGGAC-GCCCCCGGCCCTGACC-------------------------CCCCCTGC-----TCTCGTCCCCGCA
>Gruiformes_Grus_grus__LC062933.1/1-217
------------------------------------------------------------------------------------GTGGAGCACGCC----------------------------AGCCTGCA-----------------------------------------------------------------------------------------------------------------------------GCACC-----CCCTCA---CCCAGCACTGG------------------------------------------------------------------------------------------------------------GGTAAGGTC-------CTGCCCTGTCCGGCACCCTG------GGC--TGGGGGCCCGAGCCC-CTGGT----------------------------------------------------------------------------------------------------------------------------------------------------------------------------------------------------------------------------------------------------------------------------------------------------------------------------------------------------------------------------------------------------------------------------------------------GCAGGTGGGGAGGGGGACGTGG-------------------------GGGAC-GCCCCCGGCCCTGACC-------------------------CCCCCTGC-----TCTCGTCCCCGCA
>Gruiformes_Grus_grus__LC062934.1/1-217
------------------------------------------------------------------------------------GTGGAGCACGCC----------------------------AGCCTGCA-----------------------------------------------------------------------------------------------------------------------------GCACC-----CCCTCA---CCCAGCACTGG------------------------------------------------------------------------------------------------------------GGTAAGGTC-------CTGCCCTGTCCGGCACCCTG------GGC--TGGGGGCCCGAGCCC-CTGGT----------------------------------------------------------------------------------------------------------------------------------------------------------------------------------------------------------------------------------------------------------------------------------------------------------------------------------------------------------------------------------------------------------------------------------------------GCAGGTGGGGAGGGGGACGTGG-------------------------GGGAC-GCCCCCGGCCCTGACC-------------------------CCCCCTGC-----TCTCGTCCCCGCA
>Gruiformes_Grus_leucogeranus__LC062903.1/1-217
------------------------------------------------------------------------------------GTGGAGCACGCC----------------------------AGCCTGCA-----------------------------------------------------------------------------------------------------------------------------GCACC-----CCCTCA---CCCAGCACTGG------------------------------------------------------------------------------------------------------------GGTAAGGTC-------CTGCCCTGTCCGGCACCCTG------GGC--TGGGGGCCCGAGCCC-CTGGT----------------------------------------------------------------------------------------------------------------------------------------------------------------------------------------------------------------------------------------------------------------------------------------------------------------------------------------------------------------------------------------------------------------------------------------------GCAGCTGGGGAGGGGGACGCGG-------------------------GGGAC-GCCCCCGGCCCTGACC-------------------------CCCCCTGC-----TCTCGTCCCCGCA
>Gruiformes_Grus_leucogeranus__LC062904.1/1-217
------------------------------------------------------------------------------------GTGGAGCACGCC----------------------------AGCCTGCA-----------------------------------------------------------------------------------------------------------------------------GCACC-----CCCTCA---CCCAGCACTGG------------------------------------------------------------------------------------------------------------GGTAAGGTC-------CTGCCCTGTCCGGCACCCTG------GGC--TGGGGGCCCGAGCCC-CTGGT----------------------------------------------------------------------------------------------------------------------------------------------------------------------------------------------------------------------------------------------------------------------------------------------------------------------------------------------------------------------------------------------------------------------------------------------GCAGCTGGGGAGGGGGACGCGG-------------------------GGGAT-GCCCCCGGCCCTGACC-------------------------CCCCCTGC-----TCTCGTCCCCGCA
>Gruiformes_Grus_nigricollis__LC062939.1/1-217
------------------------------------------------------------------------------------GTGGAGCACGCC----------------------------AGCCTGCA-----------------------------------------------------------------------------------------------------------------------------GCACC-----CCCTCA---CCCAGCACTGG------------------------------------------------------------------------------------------------------------GGTAAGGTC-------CTGCCCTGTCCGGCACCCTG------GGC--TGGGGGCCCGAGCCC-CTGGT----------------------------------------------------------------------------------------------------------------------------------------------------------------------------------------------------------------------------------------------------------------------------------------------------------------------------------------------------------------------------------------------------------------------------------------------GCAGGTGGGGAGGGGGACGTGG-------------------------GGGAC-GCCCCCGGCCCTGACC-------------------------CCCCCTGC-----TCTCGTCCCCGCA
>Gruiformes_Psophia_crepitans__LC062948.1/1-217
------------------------------------------------------------------------------------GTCGAGCACGTC----------------------------AGCCTGCA-----------------------------------------------------------------------------------------------------------------------------GCACC-----CCGCCA---CCCAAGAGTGG------------------------------------------------------------------------------------------------------------GGTAAGGTT-------CTGCCCTGTCCGACACCCTG------GGG--TGGGGGCCCGAGCCCCCTGGC----------------------------------------------------------------------------------------------------------------------------------------------------------------------------------------------------------------------------------------------------------------------------------------------------------------------------------------------------------------------------------------------------------------------------------------------TCACGTGGGGAGGGGTTC--GG-------------------------GGGAC-GCCCCCAGCCCTGA---------------------------GCCCCTGA-----TCTCGTCCCTGCA
>Gruiformes_Psophia_crepitans__LC062949.1/1-217
------------------------------------------------------------------------------------GTCGAGCACGTC----------------------------AGCCTGCA-----------------------------------------------------------------------------------------------------------------------------GCACC-----CCGCCA---CCCACCACTGG------------------------------------------------------------------------------------------------------------GGTAAGGTC-------CTGCCCTGCCCGACACCCTG------GGG--TGGGGGCCCGAGCCCCCCGGC----------------------------------------------------------------------------------------------------------------------------------------------------------------------------------------------------------------------------------------------------------------------------------------------------------------------------------------------------------------------------------------------------------------------------------------------TCACGTGGGGAGGGGTTC--GG-------------------------AGGAC-GCCCCCAGCCCTGA---------------------------GCCCCTGA-----TCTCGTCCCTGCA
>Gruiformes_Rallus_aquaticus__KJ162470.1/1-217
------------------------------------------------------------------------------------GTGGAGCATGCC----------------------------AGCCTGCA-----------------------------------------------------------------------------------------------------------------------------GCACC-----CCGCCA---CCCGCCTCTGG------------------------------------------------------------------------------------------------------------GGTAAGGTC-------CTGTCCCGCATCCTGGGCTGAGGGTAGGG--GGGGAAGGTTGGACCCCTGTG----------------------------------------------------------------------------------------------------------------------------------------------------------------------------------------------------------------------------------------------------------------------------------------------------------------------------------------------------------------------------------------------------------------------------------------------TCATGTGGGGAGGGGGAC---------------------------------A-CCCCCCGACCCTGA---------------------------CGTCCTGC-----TCCGGTCCCCACA
>Gruiformes_Rallus_aquaticus__KJ162471.1/1-217
------------------------------------------------------------------------------------GTGGAGCATGCC----------------------------AGCCTGCA-----------------------------------------------------------------------------------------------------------------------------GCACC-----CCGCCA---CCCGCCTCTGG------------------------------------------------------------------------------------------------------------GGTAAGGTC-------CTGTCCCACATCCTGGGGTGAGGGTAGGG--GGGGAAGGTTGGACCCCTGGG----------------------------------------------------------------------------------------------------------------------------------------------------------------------------------------------------------------------------------------------------------------------------------------------------------------------------------------------------------------------------------------------------------------------------------------------CCATGTGGGGAGGGGGAC---------------------------------A-CCCCCCGACCCTGA---------------------------CGTCCTGC-----TCCGGTCCCCACA
>Leptosomiformes_PREDICTED:_Leptosomus_discolor_XM_009960252.1/1-215
------------------------------------------------------------------------------------GTGGAGCACGTC----------------------------AGCCTGCA-----------------------------------------------------------------------------------------------------------------------------GCAC--------------------------------------------------------------------------------------------------------------------------------------------------------------------------------------------------------------------------------------------------------------------------------------------------------------------------------------------------------------------------------------------------------------------------------------------------------------------------------------------------------------------------------------------------------------------------------------------------------------------------------------------------------------------------------------------------------------------------------------------------------------------------------
>Mesitornithiformes_PREDICTED:_Mesitornis_unicolor_XM_010186590.1/1-49
-----------------------------------------------------------------------------------------------------------------------------------------------------------------------------------------------------------------------------------------------------------------------------------------------------------------------------------------------------------------------------------------------------------------------------------------------------------------------------------------------------------------------------------------------------------------------------------------------------------------------------------------------------------------------------------------------------------------------------------------------------------------------------------------------------------------------------------------------------------------------------------------------------------------------------------------------------------------------------------------------------------------------------------------------------
>Mesitornithiformes_PREDICTED:_Mesitornis_unicolor_XM_010193179.1/1-189
------------------------------------------------------------------------------------GTGGAG-----------------------------------------------------------------------------------------------------------------------------------------------------------------------------------------------------------------------------------------------------------------------------------------------------------------------------------------------------------------------------------------------------------------------------------------------------------------------------------------------------------------------------------------------------------------------------------------------------------------------------------------------------------------------------------------------------------------------------------------------------------------------------------------------------------------------------------------------------------------------------------------------------------------------------------------------------------
>Musophagiformes_PREDICTED:_Tauraco_erythrolophus_XM_009989403.1/1-170
-----------------------------------------------------------------------------------------------------------------------------------------------------------------------------------------------------------------------------------------------------------------------------------------------------------------------------------------------------------------------------------------------------------------------------------------------------------------------------------------------------------------------------------------------------------------------------------------------------------------------------------------------------------------------------------------------------------------------------------------------------------------------------------------------------------------------------------------------------------------------------------------------------------------------------------------------------------------------------------------------------------------------------------------------------
>Musophagiformes_Tauraco_hartlaubi__KJ162472.1/1-217
------------------------------------------------------------------------------------GTGGAGCACGTC----------------------------AGCCTGCA-----------------------------------------------------------------------------------------------------------------------------GCGCC-----CCGTCC---GCCAGCACTGG------------------------------------------------------------------------------------------------------------GGTAAGGCG-------CTGCCCCGCTGGCACCCTGC------GCTGGGTGGGTGGGCACCCC-CCGAG----------------------------------------------------------------------------------------------------------------------------------------------------------------------------------------------------------------------------------------------------------------------------------------------------------------------------------------------------------------------------------------------------------------------------------------------CCCGGTGGGGAGGGACAC-GGG-------------------------GACCC-CCCCCCAGCGCTGA------------------------------CCCCC-----CCTCGTCCCCGCA
>Musophagiformes_Tauraco_hartlaubi__KJ162473.1/1-217
------------------------------------------------------------------------------------GTGGAGCACGTC----------------------------AGCCTGCA-----------------------------------------------------------------------------------------------------------------------------GCGCC-----CCGTCC---GCCAGCACTGG------------------------------------------------------------------------------------------------------------GGTAAGGCG-------CTGCCCGGCTGGCACCCCGT------GCTGGGTGGGTGGGCACCCC-CCGAG----------------------------------------------------------------------------------------------------------------------------------------------------------------------------------------------------------------------------------------------------------------------------------------------------------------------------------------------------------------------------------------------------------------------------------------------CCCGGTGGGGAGGGACAC-GGG-------------------------GACCC-CCCCCCAGCGCTGA------------------------------CCCCC-----CCTCGTCCCCGCA
>Musophagiformes_Tauraco_hartlaubi__KJ162474.1/1-217
------------------------------------------------------------------------------------GTGGAGCACGTC----------------------------AGCCTGCA-----------------------------------------------------------------------------------------------------------------------------GCGCC-----CCGTCC---GCCAGCACTGG------------------------------------------------------------------------------------------------------------GGTAAGGCG-------CTGCCCCGCTGGCACCCCGT------GCTGGGTGGGTGGGCACCCC-CCGAG----------------------------------------------------------------------------------------------------------------------------------------------------------------------------------------------------------------------------------------------------------------------------------------------------------------------------------------------------------------------------------------------------------------------------------------------CCCGGTGGGGAGGGACAC-GGG-------------------------GA-CC-CCCCCCAGCGCTGA----------------------------CCCCCCC-----CCTCGTCCCCGCA
>Opisthocomiformes_PREDICTED:_Opisthocomus_hoazin_XM_009941653.1/1-217
------------------------------------------------------------------------------------GGGGTGAACACC----------------------------GGCCTCAC-----------------------------------------------------------------------------------------------------------------------------GGAGC--------CTG---GCCACCCCCGG------------------------------------------------------------------------------------------------------------------------------------------------------------------------------------------------------------------------------------------------------------------------------------------------------------------------------------------------------------------------------------------------------------------------------------------------------------------------------------------------------------------------------------------------------------------------------------------------------------------------------------------------------------------------------------------------------------------------------------------------------
>Otidiformes_Otis_tarda__LC062952.1/1-217
------------------------------------------------------------------------------------GTGGAGCACGTC----------------------------AGCCTGCA-----------------------------------------------------------------------------------------------------------------------------GCAGC-----CCCTCA---CACACCACTGG------------------------------------------------------------------------------------------------------------GGTAAGACC-------CTGCCCTGTCTGCGCCCCCC------GGG--ACAGGGGCCCAAGCC-CTGCT----------------------------------------------------------------------------------------------------------------------------------------------------------------------------------------------------------------------------------------------------------------------------------------------------------------------------------------------------------------------------------------------------------------------------------------------CCAGGCGGGGAGTGGGTG--GG-------------------------GGGGC-TCCCCCAGCCCTGA---------------------------CCCCCGCT-----CTGGTTCCCCACA
>Otidiformes_Otis_tarda__LC062954.1/1-217
------------------------------------------------------------------------------------GTGGAGCACGTC----------------------------AGCCTGCA-----------------------------------------------------------------------------------------------------------------------------GCAGC-----CCCTCA---CACACCACTGG------------------------------------------------------------------------------------------------------------GGTAAGACC-------CTGCCCTGTCTGCGCCCCCC------GGG--ACAGGGGCCCAAGCC-CTGCT----------------------------------------------------------------------------------------------------------------------------------------------------------------------------------------------------------------------------------------------------------------------------------------------------------------------------------------------------------------------------------------------------------------------------------------------CCAGGCGGGGAGTGGGTGGGGGGGCTCCCCCAGCCCTGATCCCCCGGGGGGC-TCCCCCAGCCCTGA---------------------------CCCCCGCT-----CTGGTTCCCCGCA
>Otidiformes_Otis_tarda__LC062955.1/1-217
------------------------------------------------------------------------------------GTGGAGCACGTC----------------------------AGCCTGCA-----------------------------------------------------------------------------------------------------------------------------GCAGC-----CCCTCA---CACACCACTGG------------------------------------------------------------------------------------------------------------GGTAAGACC-------CTGCCCTGTCTGCGCCCCCC------GGG--ACAGGGGCCCAAGCC-CTGCT----------------------------------------------------------------------------------------------------------------------------------------------------------------------------------------------------------------------------------------------------------------------------------------------------------------------------------------------------------------------------------------------------------------------------------------------CCAGGCGGGGAGTGGGTG--CG-------------------------GGGGC-TCCCCCAGCCCTGACCC------------------------CCCCCACT-----CTGGTTCCCCGCA
>Passeriformes_Acrocephalus_arundinaceus__AJ404372.1/1-217
------------------------------------------------------------------------------------G------GCTTC----------------------------TACGTGCGCAAGA------------------------------------------------------------------------------------------------------------------------AGAGC-----TCCTGAGTTGCCGCCGGCGG------------------------------------------------------------------------------------------------------------------------------------CCGCAGCCCCTCCCCGTGGCCTCGGGCCCGGCCGGGACCCCCCGCTCCGTCCCCGCGCTGATTTTGGGGGGGTCCCTGTGTCCACCCCACCCCAGCCTCTC-----TGTCA--CTGTCTCCACCTGG---CTTCTGCTATTGTTCCCAATAAAGCTTCCTAGTTAGACTCGCA-------------------------------------------------------------------------------------------------------------------------------------------------------------------------------------------------------------------------------------------------------------------------------------------------------------------------------------------------------------------------------------------------------------------------------------
>Passeriformes_Acrocephalus_arundinaceus__AJ404374.1/1-217
------------------------------------------------------------------------------------G------GCTTC----------------------------TACGTGCGCAAGA------------------------------------------------------------------------------------------------------------------------AGAGC-----TCCTGA---GTTGCCGCCGG------------------------------------------------------------------------------------------------------------CG------------------GCCGC-----------------------------------------------------------------------------------------------------------------------------------------------------------------------------------------------------------------------------------------------------------------------------------------------------------------------------------------------------------------------------------------------------------------------------------------------------------------------------------------------------------------------------------------------------------------------------------------------------------------
>Passeriformes_Acrocephalus_arundinaceus__AJ404375.1/1-217
------------------------------------------------------------------------------------G------GCTTC----------------------------TACGTGCGCAAGA------------------------------------------------------------------------------------------------------------------------AGAGC-----TCCTGA---GTTGCCGCCGG------------------------------------------------------------------------------------------------------------CG------------------GCCGC-----------------------------------------------------------------------------------------------------------------------------------------------------------------------------------------------------------------------------------------------------------------------------------------------------------------------------------------------------------------------------------------------------------------------------------------------------------------------------------------------------------------------------------------------------------------------------------------------------------------
>Passeriformes_Acrocephalus_arundinaceus__AJ404377.1/1-212
------------------------------------------------------------------------------------G------GCTTC----------------------------TACGTGCGCAAGAAGGTGAGGGGAGGTGCCGGGGGTGGTGTCCCCGCAGGGCCGGAGCGTGTGTGCTCCCCCCGGGGCCCCCCAGCCCGGTGTCACCCCCTTTGCTCTGCCCAC-------------------AGAGC-----TCCTGA---GCCGCCGGCGG------------------------------------------------------------------------------------------------------------------------------------CCGCAGCCCCTCCCTGTGGCCTCGGGCCCGGCCGGGACCCCCCGCTCCGTCCCCGCGCTGATTTTGGGGGGGTCCCTGTGTCC-CCCCATCCCAGCCCCGC-----TGTCACTCTGTGCCCGCCCGG---CTGCTCCCAGTGTTCCCAGTAAAGCTTCCCAGTTGA--------------------------------------------------------------------------------------------------------------------------------------------------------------------------------------------------------------------------------------------------------------------------------------------------------------------------------------------------------------------------------------------------------------------------------------------
>Passeriformes_Agelaius_phoeniceus__AF170972.1/1-174
-----------------------------------------------------------------------------------------------------------------------------------------------------------------------------------------------------------------------------------------------------------------------------------------------------------------------------------------------------------------------------------------------------------------------------------------------------------------------------------------------------------------------------------------------------------------------------------------------------------------------------------------------------------------------------------------------------------------------------------------------------------------------------------------------------------------------------------------------------------------------------------------------------------------------------------------------------------------------------------------------------------------------------------------------------
>Passeriformes_Agelaius_phoeniceus__AF328738.1/1-174
-----------------------------------------------------------------------------------------------------------------------------------------------------------------------------------------------------------------------------------------------------------------------------------------------------------------------------------------------------------------------------------------------------------------------------------------------------------------------------------------------------------------------------------------------------------------------------------------------------------------------------------------------------------------------------------------------------------------------------------------------------------------------------------------------------------------------------------------------------------------------------------------------------------------------------------------------------------------------------------------------------------------------------------------------------
>Passeriformes_Agelaius_phoeniceus__U23967.1/1-220
-----------------------------------------------------------------------------------------------------------------------------------------------------------------------------------------------------------------------------------------------------------------------------------------------------------------------------------------------------------------------------------------------------------------------------------------------------------------------------------------------------------------------------------------------------------------------------------------------------------------------------------------------------------------------------------------------------------------------------------------------------------------------------------------------------------------------------------------------------------------------------------------------------------------------------------------------------------------------------------------------------------------------------------------------------
>Passeriformes_Agelaius_phoeniceus__U23970.1/1-220
-----------------------------------------------------------------------------------------------------------------------------------------------------------------------------------------------------------------------------------------------------------------------------------------------------------------------------------------------------------------------------------------------------------------------------------------------------------------------------------------------------------------------------------------------------------------------------------------------------------------------------------------------------------------------------------------------------------------------------------------------------------------------------------------------------------------------------------------------------------------------------------------------------------------------------------------------------------------------------------------------------------------------------------------------------
>Passeriformes_Agelaius_phoeniceus__U23971.1/1-220
-----------------------------------------------------------------------------------------------------------------------------------------------------------------------------------------------------------------------------------------------------------------------------------------------------------------------------------------------------------------------------------------------------------------------------------------------------------------------------------------------------------------------------------------------------------------------------------------------------------------------------------------------------------------------------------------------------------------------------------------------------------------------------------------------------------------------------------------------------------------------------------------------------------------------------------------------------------------------------------------------------------------------------------------------------
>Passeriformes_Andropadus_virens__AY437900.1/1-107
-----------------------------------------------------------------------------------------------------------------------------------------------------------------------------------------------------------------------------------------------------------------------------------------------------------------------------------------------------------------------------------------------------------------------------------------------------------------------------------------------------------------------------------------------------------------------------------------------------------------------------------------------------------------------------------------------------------------------------------------------------------------------------------------------------------------------------------------------------------------------------------------------------------------------------------------------------------------------------------------------------------------------------------------------------
>Passeriformes_Andropadus_virens__AY437904.1/1-107
-----------------------------------------------------------------------------------------------------------------------------------------------------------------------------------------------------------------------------------------------------------------------------------------------------------------------------------------------------------------------------------------------------------------------------------------------------------------------------------------------------------------------------------------------------------------------------------------------------------------------------------------------------------------------------------------------------------------------------------------------------------------------------------------------------------------------------------------------------------------------------------------------------------------------------------------------------------------------------------------------------------------------------------------------------
>Passeriformes_Andropadus_virens__AY437912.1/1-107
-----------------------------------------------------------------------------------------------------------------------------------------------------------------------------------------------------------------------------------------------------------------------------------------------------------------------------------------------------------------------------------------------------------------------------------------------------------------------------------------------------------------------------------------------------------------------------------------------------------------------------------------------------------------------------------------------------------------------------------------------------------------------------------------------------------------------------------------------------------------------------------------------------------------------------------------------------------------------------------------------------------------------------------------------------
>Passeriformes_Andropadus_virens__AY437914.1/1-217
-----------------------------------------------------------------------------------------------------------------------------------------------------------------------------------------------------------------------------------------------------------------------------------------------------------------------------------------------------------------------------------------------------------------------------------------------------------------------------------------------------------------------------------------------------------------------------------------------------------------------------------------------------------------------------------------------------------------------------------------------------------------------------------------------------------------------------------------------------------------------------------------------------------------------------------------------------------------------------------------------------------------------------------------------------
>Passeriformes_Aphelocoma_coerulescens__U23958.1/1-217
-----------------------------------------------------------------------------------------------------------------------------------------------------------------------------------------------------------------------------------------------------------------------------------------------------------------------------------------------------------------------------------------------------------------------------------------------------------------------------------------------------------------------------------------------------------------------------------------------------------------------------------------------------------------------------------------------------------------------------------------------------------------------------------------------------------------------------------------------------------------------------------------------------------------------------------------------------------------------------------------------------------------------------------------------------
>Passeriformes_Aphelocoma_coerulescens__U23959.1/1-217
-----------------------------------------------------------------------------------------------------------------------------------------------------------------------------------------------------------------------------------------------------------------------------------------------------------------------------------------------------------------------------------------------------------------------------------------------------------------------------------------------------------------------------------------------------------------------------------------------------------------------------------------------------------------------------------------------------------------------------------------------------------------------------------------------------------------------------------------------------------------------------------------------------------------------------------------------------------------------------------------------------------------------------------------------------
>Passeriformes_Aphelocoma_coerulescens__U23960.1/1-217
-----------------------------------------------------------------------------------------------------------------------------------------------------------------------------------------------------------------------------------------------------------------------------------------------------------------------------------------------------------------------------------------------------------------------------------------------------------------------------------------------------------------------------------------------------------------------------------------------------------------------------------------------------------------------------------------------------------------------------------------------------------------------------------------------------------------------------------------------------------------------------------------------------------------------------------------------------------------------------------------------------------------------------------------------------
>Passeriformes_Aphelocoma_coerulescens__U23961.1/1-217
-----------------------------------------------------------------------------------------------------------------------------------------------------------------------------------------------------------------------------------------------------------------------------------------------------------------------------------------------------------------------------------------------------------------------------------------------------------------------------------------------------------------------------------------------------------------------------------------------------------------------------------------------------------------------------------------------------------------------------------------------------------------------------------------------------------------------------------------------------------------------------------------------------------------------------------------------------------------------------------------------------------------------------------------------------
>Passeriformes_Aphelocoma_coerulescens__U23962.1/1-217
-----------------------------------------------------------------------------------------------------------------------------------------------------------------------------------------------------------------------------------------------------------------------------------------------------------------------------------------------------------------------------------------------------------------------------------------------------------------------------------------------------------------------------------------------------------------------------------------------------------------------------------------------------------------------------------------------------------------------------------------------------------------------------------------------------------------------------------------------------------------------------------------------------------------------------------------------------------------------------------------------------------------------------------------------------
>Passeriformes_Aphelocoma_coerulescens__U23966.1/1-217
-----------------------------------------------------------------------------------------------------------------------------------------------------------------------------------------------------------------------------------------------------------------------------------------------------------------------------------------------------------------------------------------------------------------------------------------------------------------------------------------------------------------------------------------------------------------------------------------------------------------------------------------------------------------------------------------------------------------------------------------------------------------------------------------------------------------------------------------------------------------------------------------------------------------------------------------------------------------------------------------------------------------------------------------------------
>Passeriformes_Aphelocoma_coerulescens__U23972.1/1-217
-----------------------------------------------------------------------------------------------------------------------------------------------------------------------------------------------------------------------------------------------------------------------------------------------------------------------------------------------------------------------------------------------------------------------------------------------------------------------------------------------------------------------------------------------------------------------------------------------------------------------------------------------------------------------------------------------------------------------------------------------------------------------------------------------------------------------------------------------------------------------------------------------------------------------------------------------------------------------------------------------------------------------------------------------------
>Passeriformes_Bucanetes_githagineus__GU390276.1/1-206
-----------------------------------------------------------------------------------------------------------------------------------------------------------------------------------------------------------------------------------------------------------------------------------------------------------------------------------------------------------------------------------------------------------------------------------------------------------------------------------------------------------------------------------------------------------------------------------------------------------------------------------------------------------------------------------------------------------------------------------------------------------------------------------------------------------------------------------------------------------------------------------------------------------------------------------------------------------------------------------------------------------------------------------------------------
>Passeriformes_Carpodacus_mexicanus__AF241546.1/1-208
-----------------------------------------------------------------------------------------------------------------------------------------------------------------------------------------------------------------------------------------------------------------------------------------------------------------------------------------------------------------------------------------------------------------------------------------------------------------------------------------------------------------------------------------------------------------------------------------------------------------------------------------------------------------------------------------------------------------------------------------------------------------------------------------------------------------------------------------------------------------------------------------------------------------------------------------------------------------------------------------------------------------------------------------------------
>Passeriformes_Carpodacus_mexicanus__AF241548.1/1-213
-----------------------------------------------------------------------------------------------------------------------------------------------------------------------------------------------------------------------------------------------------------------------------------------------------------------------------------------------------------------------------------------------------------------------------------------------------------------------------------------------------------------------------------------------------------------------------------------------------------------------------------------------------------------------------------------------------------------------------------------------------------------------------------------------------------------------------------------------------------------------------------------------------------------------------------------------------------------------------------------------------------------------------------------------------
>Passeriformes_Carpodacus_mexicanus__AF241550.1/1-213
-----------------------------------------------------------------------------------------------------------------------------------------------------------------------------------------------------------------------------------------------------------------------------------------------------------------------------------------------------------------------------------------------------------------------------------------------------------------------------------------------------------------------------------------------------------------------------------------------------------------------------------------------------------------------------------------------------------------------------------------------------------------------------------------------------------------------------------------------------------------------------------------------------------------------------------------------------------------------------------------------------------------------------------------------------
>Passeriformes_Carpodacus_mexicanus__AF241552.1/1-213
-----------------------------------------------------------------------------------------------------------------------------------------------------------------------------------------------------------------------------------------------------------------------------------------------------------------------------------------------------------------------------------------------------------------------------------------------------------------------------------------------------------------------------------------------------------------------------------------------------------------------------------------------------------------------------------------------------------------------------------------------------------------------------------------------------------------------------------------------------------------------------------------------------------------------------------------------------------------------------------------------------------------------------------------------------
>Passeriformes_Carpodacus_mexicanus__AF241554.1/1-213
-----------------------------------------------------------------------------------------------------------------------------------------------------------------------------------------------------------------------------------------------------------------------------------------------------------------------------------------------------------------------------------------------------------------------------------------------------------------------------------------------------------------------------------------------------------------------------------------------------------------------------------------------------------------------------------------------------------------------------------------------------------------------------------------------------------------------------------------------------------------------------------------------------------------------------------------------------------------------------------------------------------------------------------------------------
>Passeriformes_Carpodacus_mexicanus__AF241556.1/1-213
-----------------------------------------------------------------------------------------------------------------------------------------------------------------------------------------------------------------------------------------------------------------------------------------------------------------------------------------------------------------------------------------------------------------------------------------------------------------------------------------------------------------------------------------------------------------------------------------------------------------------------------------------------------------------------------------------------------------------------------------------------------------------------------------------------------------------------------------------------------------------------------------------------------------------------------------------------------------------------------------------------------------------------------------------------
>Passeriformes_Carpodacus_mexicanus__AF241558.1/1-213
-----------------------------------------------------------------------------------------------------------------------------------------------------------------------------------------------------------------------------------------------------------------------------------------------------------------------------------------------------------------------------------------------------------------------------------------------------------------------------------------------------------------------------------------------------------------------------------------------------------------------------------------------------------------------------------------------------------------------------------------------------------------------------------------------------------------------------------------------------------------------------------------------------------------------------------------------------------------------------------------------------------------------------------------------------
>Passeriformes_Carpodacus_mexicanus__AF241560.1/1-213
-----------------------------------------------------------------------------------------------------------------------------------------------------------------------------------------------------------------------------------------------------------------------------------------------------------------------------------------------------------------------------------------------------------------------------------------------------------------------------------------------------------------------------------------------------------------------------------------------------------------------------------------------------------------------------------------------------------------------------------------------------------------------------------------------------------------------------------------------------------------------------------------------------------------------------------------------------------------------------------------------------------------------------------------------------
>Passeriformes_Carpodacus_mexicanus__AF241562.1/1-211
-----------------------------------------------------------------------------------------------------------------------------------------------------------------------------------------------------------------------------------------------------------------------------------------------------------------------------------------------------------------------------------------------------------------------------------------------------------------------------------------------------------------------------------------------------------------------------------------------------------------------------------------------------------------------------------------------------------------------------------------------------------------------------------------------------------------------------------------------------------------------------------------------------------------------------------------------------------------------------------------------------------------------------------------------------
>Passeriformes_Carpodacus_mexicanus__AF241564.1/1-213
-----------------------------------------------------------------------------------------------------------------------------------------------------------------------------------------------------------------------------------------------------------------------------------------------------------------------------------------------------------------------------------------------------------------------------------------------------------------------------------------------------------------------------------------------------------------------------------------------------------------------------------------------------------------------------------------------------------------------------------------------------------------------------------------------------------------------------------------------------------------------------------------------------------------------------------------------------------------------------------------------------------------------------------------------------
>Passeriformes_Carpodacus_mexicanus__U23968.1/1-220
-----------------------------------------------------------------------------------------------------------------------------------------------------------------------------------------------------------------------------------------------------------------------------------------------------------------------------------------------------------------------------------------------------------------------------------------------------------------------------------------------------------------------------------------------------------------------------------------------------------------------------------------------------------------------------------------------------------------------------------------------------------------------------------------------------------------------------------------------------------------------------------------------------------------------------------------------------------------------------------------------------------------------------------------------------
>Passeriformes_Carpodacus_mexicanus__U23969.1/1-220
--------------------------------------------------------------------------------------AGATCCCGCC----------------------GGACGCCGCCCGCA-----------------------------------------------------------------------------------------------------------------------------G-----------------------------------------------------------------------------------------------------------------------------------------------------------------------------------------------------------------------------------------------------------------------------------------------------------------------------------------------------------------------------------------------------------------------------------------------------------------------------------------------------------------------------------------------------------------------------------------------------------------------------------------------------------------------------------------------------------------------------------------------------------------------------------
>Passeriformes_Carpodacus_mexicanus__U23976.1/1-220
------------------------------------------------------------------------------------GTGGAGCACGTC----------------------------AGCCTGGA-----------------------------------------------------------------------------------------------------------------------------GCAGC-----CCCTGA---GGCGGGACTGG------------------------------------------------------------------------------------------------------------GAGATGCCGCCGGACGCCGCCCGCAG----------------------------------------------------------------------------------------------------------------------------------------------------------------------------------------------------------------------------------------------------------------------------------------------------------------------------------------------------------------------------------------------------------------------------------------------------------------------------------------------------------------------------------------------------------------------------------------------------------------
>Passeriformes_Chersophilus_duponti__GU390280.1/1-157
-----------------------------------------------------------------------------------------------------------------------------------------------------------------------------------------------------------------------------------------------------------------------------------------------------------------------------------------------------------------------------------------------------------------------------------------------------------------------------------------------------------------------------------------------------------------------------------------------------------------------------------------------------------------------------------------------------------------------------------------------------------------------------------------------------------------------------------------------------------------------------------------------------------------------------------------------------------------------------------------------------------------------------------------------------
>Passeriformes_Corvus_corax__GU390283.1/1-215
-----------------------------------------------------------------------------------------------------------------------------------------------------------------------------------------------------------------------------------------------------------------------------------------------------------------------------------------------------------------------------------------------------------------------------------------------------------------------------------------------------------------------------------------------------------------------------------------------------------------------------------------------------------------------------------------------------------------------------------------------------------------------------------------------------------------------------------------------------------------------------------------------------------------------------------------------------------------------------------------------------------------------------------------------------
>Passeriformes_Geospiza_scandens__AF164167.1/1-113
TCCTTCCCAGTCCATCCCAGTTCCTCCCAGCGCCCCCCCGCGCGTCCATTTCAGCGACGCGTGAAGCTGAGGCTTCTCAGCCAATCAGAGCGCGTCTCTCTGATGACTCATCAGTTGCCAGGCAGACCCGCA-----------------------------------------------------------------------------------------------------------------------------GCGCCGAGTGCCCCGC---GCTGGACTCGGCCTCATTCCCAGTTCCTCCCAGCGCCACCAAAATCCCTCCCAGCGCCACCAAAATCCCATCAGTGCCACCAAAATCCCTCCCAGTGCCACCAAAATCCCTCCCAGCGCCCCCAAAATCCCTCCCAGCGCCCCCAAAACAACTCCCAGTGCCACCAAAATCCCTCCCAGCGCCCCCAAAATCCCTCCCAGCGCCCCCAAAACAACTCCCAGCGCCACCAAAATCCCATCAGTGCCACCAAAATCCCTCCCAGCGCCACCAAAATCCCTCCCAGTGCCACCAAAATCCCTCCCAGCGCCATCCCAGTCCCTCCAAGCCCATCTCCAATTCCTCCCCAGTCCCTCCCAGTCCATTTCCAGTCTTTTCCCAGTTCATTCCCAGTTCACTCTCAGATCTCCACCCTCTCTCCCAGCGCCCCCCATTCCCTCCCATCTCTCTCAGTGCCAACCCAATGAACCCCAGTCCCTCCCAGTCAATCCCAGTCCCTCCCAGTCCCTCCCAGTCCATTCCCAGTCCATCCCAATCCATTCCCAGTCCCTCCCAGCCCCTCCCAGTCCATTCCCAGTCCCTCCCAGTCCCTCCCCAGCCCAGCCCAGCCCTCCCCTCTCTCTCCCAGTGCCCCCCAGCTGA-----------------------TCCCAGT-GTGTCCCCGCTCTCTCTCTCTCTCCCCCAGTGCCCCCCAGCGTGTCCATCTCGCTGGTGCCCCCCTC
>Passeriformes_Geothlypis_trichas__GQ247624.1/1-97
-----------------------------------------------------------------------------------------------------------------------------------------------------------------------------------------------------------------------------------------------------------------------------------------------------------------------------------------------------------------------------------------------------------------------------------------------------------------------------------------------------------------------------------------------------------------------------------------------------------------------------------------------------------------------------------------------------------------------------------------------------------------------------------------------------------------------------------------------------------------------------------------------------------------------------------------------------------------------------------------------------------------------------------------------------
>Passeriformes_Geothlypis_trichas__GQ247629.1/1-97
-----------------------------------------------------------------------------------------------------------------------------------------------------------------------------------------------------------------------------------------------------------------------------------------------------------------------------------------------------------------------------------------------------------------------------------------------------------------------------------------------------------------------------------------------------------------------------------------------------------------------------------------------------------------------------------------------------------------------------------------------------------------------------------------------------------------------------------------------------------------------------------------------------------------------------------------------------------------------------------------------------------------------------------------------------
>Passeriformes_Geothlypis_trichas__GQ247630.1/1-97
-----------------------------------------------------------------------------------------------------------------------------------------------------------------------------------------------------------------------------------------------------------------------------------------------------------------------------------------------------------------------------------------------------------------------------------------------------------------------------------------------------------------------------------------------------------------------------------------------------------------------------------------------------------------------------------------------------------------------------------------------------------------------------------------------------------------------------------------------------------------------------------------------------------------------------------------------------------------------------------------------------------------------------------------------------
>Passeriformes_Geothlypis_trichas__GQ247631.1/1-97
-----------------------------------------------------------------------------------------------------------------------------------------------------------------------------------------------------------------------------------------------------------------------------------------------------------------------------------------------------------------------------------------------------------------------------------------------------------------------------------------------------------------------------------------------------------------------------------------------------------------------------------------------------------------------------------------------------------------------------------------------------------------------------------------------------------------------------------------------------------------------------------------------------------------------------------------------------------------------------------------------------------------------------------------------------
>Passeriformes_Geothlypis_trichas__GQ247634.1/1-97
-----------------------------------------------------------------------------------------------------------------------------------------------------------------------------------------------------------------------------------------------------------------------------------------------------------------------------------------------------------------------------------------------------------------------------------------------------------------------------------------------------------------------------------------------------------------------------------------------------------------------------------------------------------------------------------------------------------------------------------------------------------------------------------------------------------------------------------------------------------------------------------------------------------------------------------------------------------------------------------------------------------------------------------------------------
>Passeriformes_Lanius_senator__GU390298.1/1-216
-----------------------------------------------------------------------------------------------------------------------------------------------------------------------------------------------------------------------------------------------------------------------------------------------------------------------------------------------------------------------------------------------------------------------------------------------------------------------------------------------------------------------------------------------------------------------------------------------------------------------------------------------------------------------------------------------------------------------------------------------------------------------------------------------------------------------------------------------------------------------------------------------------------------------------------------------------------------------------------------------------------------------------------------------------
>Passeriformes_Lonchura_striata__L42334.1/1-214
------------------------------------------------------------------------------------G------GCTTC----------------------------TACCTGCGCAAGA------------------------------------------------------------------------------------------------------------------------AGAGC-----TCCTGA----CGGCCGCGCG------------------------------------------------------------------------------------------------------------------------------------GCACGTCCCCGCCTC---------GGGCCGGCCGGGACCCCCCGCTCCGTCCCCGCGGCGATTTTGGGGGGGT-CGCGTGTCC------CCCCAGCCCG-------TGGCGCTCTGCCCCCGCCCGC---CCGCTCCCAGCGCTCCCAATAAAGCTTCCCAGTTGG--------------------------------------------------------------------------------------------------------------------------------------------------------------------------------------------------------------------------------------------------------------------------------------------------------------------------------------------------------------------------------------------------------------------------------------------
>Passeriformes_Lonchura_striata__L42335.1/1-214
------------------------------------------------------------------------------------G------GCTTC----------------------------TACCTGCGCAAGA------------------------------------------------------------------------------------------------------------------------AGAGC-----TCCTGA---GCCGCCGCCCG------------------------------------------------------------------------------------------------------------------------------------CAGCCTCCCCGCCCACGG----------CCGCCGGGACCCCCCGCTCCGTCCCCGCGGCGATTTTGGGGGGGT-GGCGTGTCC------CCCCAGCCCCACAACACCAAAACCCAACACCTACCAAT----------CAGCACTCCCAATAAAGCATCCCACATCAC-------------------------------------------------------------------------------------------------------------------------------------------------------------------------------------------------------------------------------------------------------------------------------------------------------------------------------------------------------------------------------------------------------------------------------------------
>Passeriformes_Luscinia_svecica__HM189222.1/1-117
-----------------------------------------------------------------------------------------------------------------------------------------------------------------------------------------------------------------------------------------------------------------------------------------------------------------------------------------------------------------------------------------------------------------------------------------------------------------------------------------------------------------------------------------------------------------------------------------------------------------------------------------------------------------------------------------------------------------------------------------------------------------------------------------------------------------------------------------------------------------------------------------------------------------------------------------------------------------------------------------------------------------------------------------------------
>Passeriformes_Motacilla_alba__GU390292.1/1-211
-----------------------------------------------------------------------------------------------------------------------------------------------------------------------------------------------------------------------------------------------------------------------------------------------------------------------------------------------------------------------------------------------------------------------------------------------------------------------------------------------------------------------------------------------------------------------------------------------------------------------------------------------------------------------------------------------------------------------------------------------------------------------------------------------------------------------------------------------------------------------------------------------------------------------------------------------------------------------------------------------------------------------------------------------------
>Passeriformes_Petroica_australis__AY428561.1/1-217
------------------------------------------------------------------------------------G------GCTTT----------------------------TACCTGCGCAAGA------------------------------------------------------------------------------------------------------------------------AGAGC-----TCCTGA---GCCGCCGGCGC------------------------------------------------------------------------------------------------------------TG------------------CTCGCGGCCCCTCCCCCGCTCTGCTGTGCATGGATTTGTGGACCCCTCCCCCAACCCGCCGATGGAATTTTGGGGGAGGGGGAATTGGGGGTATCCCCCCCTCCCCCCACTCTCGGTGTCGCTT--TGTCC---CCG-----TGTTGTTCCAGTAAAGCTTTCTCAGTTCAAACC---------------------------------------------------------------------------------------------------------------------------------------------------------------------------------------------------------------------------------------------------------------------------------------------------------------------------------------------------------------------------------------------------------------------------------------
>Passeriformes_Petroica_australis__AY428562.1/1-217
------------------------------------------------------------------------------------G------GCTTT----------------------------TACCTGCGCAAGA------------------------------------------------------------------------------------------------------------------------AGAGC-----TCCTGA---GCCGCCGGCGC------------------------------------------------------------------------------------------------------------TG------------------CTCGCAGCCCCTCCCCCCCTCTGCTCTGCATGAATTTGGGGACCCCTCCCCCACTCCCCCGATGG-ATTTTGGATGAAGGGG---TTGGGGTGTTCCCCCCTCCCCCTACCCTGGTTGTTCCCTGTTGTTC---CCAATAATGTTTTTTGCAATAAAATTTTTCCCAACAAAGCTTTTACTTCAATGAAATGTTCCCCGATAAATTTCCATTATTAATTTTTCCCCAATAAATTTCCTCCCATTAAAATTTCCCAATAAAGTTGTTACTAATAAAATTTTTCTCATT-----------------------------------------------------------------------------------------------------------------------------------------------------------------------------------------------------------------------------------------------------------------------------------------------------------------------
>Passeriformes_Petroica_australis__AY428563.1/1-217
------------------------------------------------------------------------------------G------GCTTT----------------------------TACCTGCGCAAGA------------------------------------------------------------------------------------------------------------------------AGAGC-----TCCTGA---GCCGCCGGCGC------------------------------------------------------------------------------------------------------------TG------------------CTCGCAGCCCCTCCCCCGCTCTGCTCTCCATGGATTTGTGGATCACTCCCCCACTCCCCCGATGG-ATTTTGGATGAAGGGG---TTGGGGTGTTCCCCCCTCCCCCCACCCTGGTTGTTCCCTGTTGTTC---CCAATAACGCTTTTTGCAATAAAATTTTTCCCAATAAAGCTTTTACTTCAATG---------------------------------------------------------------------------------------------------------------------------------------------------------------------------------------------------------------------------------------------------------------------------------------------------------------------------------------------------------------------------------------------------------------------------
>Passeriformes_Petroica_australis__AY428566.1/1-217
-----------------------------------------------------------------------------------------------------------------------------------------------------------------------------------------------------------------------------------------------------------------------------------------------------------------------------------------------------------------------------------------------------------------------------------------------------------------------------------------------------------------------------------------------------------------------------------------------------------------------------------------------------------------------------------------------------------------------------------------------------------------------------------------------------------------------------------------------------------------------------------------------------------------------------------------------------------------------------------------------------------------------------------------------------
>Passeriformes_Petroica_traversi__AY258333.1/1-217
------------------------------------------------------------------------------------G------GCTTT----------------------------TACCTGCGCAAGA------------------------------------------------------------------------------------------------------------------------AGAGC-----TCCTGA---GCCGCCGGCGC------------------------------------------------------------------------------------------------------------CT------------------CTCACAGCCCCTCCCCCGCTTTGCTYTGCATGGATTTGAGGACCCCTCCCCCACTCCCCCGATGG-ATTTTGGATGAAGGGG---TTGGGGTGTTCCCCCCTCCCCCCACCCTGGTTGTTCCCTGTTGTTC---CCAATAATGTTTTTCGCAATAGAATTTTTCCCAATAAAGCTTTTACTTCAATG---------------------------------------------------------------------------------------------------------------------------------------------------------------------------------------------------------------------------------------------------------------------------------------------------------------------------------------------------------------------------------------------------------------------------
>Passeriformes_Petroica_traversi__AY428569.1/1-217
------------------------------------------------------------------------------------G------GCTTT----------------------------TACCTGCGCAAGA------------------------------------------------------------------------------------------------------------------------AGAGC-----TCCTGA---GCCGCCGGCGC------------------------------------------------------------------------------------------------------------CG------------------CTCGCAGCCCCTCCCCCCCTCTGCTCTGCATGGATTTGGGGACCCCTCCCCCACCCCCCCGATGG-ATTTTGGGGGAGGGGGAATTGGGGGTGTCCCCCCCTCCCCCCACTCTCGGTGTCGCTT--TGTCC---CCA-----TGTTGTTCCAGTAAAGCTTTCTCATTTCAAACC---------------------------------------------------------------------------------------------------------------------------------------------------------------------------------------------------------------------------------------------------------------------------------------------------------------------------------------------------------------------------------------------------------------------------------------
>Passeriformes_Philetairus_socius__KJ162482.1/1-185
------------------------------------------------------------------------------------GTGGAGCACGTC----------------------------AGCCTGGA-----------------------------------------------------------------------------------------------------------------------------GCACC-----CCCTGA---GCCGGCACTGG------------------------------------------------------------------------------------------------------------GGTACGGCCCGGCCCCCACAGCGCCGGGGGACATGGAGTGGGACTGGGGGTGCTGAGAGGGGAGTTGGTAGTAGCTGGGAGTAATTGGGAGGGAGTTTGAGGGAGGCAGGGTGTAACTGGGAGAAAGGTTTGGATGGCCTGAGAGGGCAGAGAAGAGGATTGGAGGATGCTGGAAAGACTGGGATGCAGTTAGGGATTTCCTGGTGGCTACTGAGAGGGAACCTCCTGGTGGTGCTGGATGTAACTGGAAGGGAGTCTGATGGAGACGGAGGGGCTGGAAGCAGGTTGGGGGTGTAAAAGCTGGGCTGGGMTGGGAGTTGCGTGTGCTTCAATCTGCTGGCAGTGAGGTGAGTCCTGGTGGGACTGGGAAAAGGTTTGGGGGATCATTGGGAGATGGGTGTCAACTGGGAGGGGGTTTGGGGTCCTGGAGGGATGGGGAGGGGACTTGGGTGGTACTAGGGAGATTGGATGGGGATAGGAAAGAGGTCTCGTGTATTCTTGGGTGGGCTGGAAGATGKGA-----------------------GGGTGCT-TGGAGGAGCTTGGGGTGTCTGTGAGAGGTTTTGGGGGGGTCCTGACCCC-----TGAACACCCCCCA
>Passeriformes_PREDICTED:_Acanthisitta_chloris_XM_009075943.1/1-217
-----------------------------------------------------------------------------------------------------------------------------------------------------------------------------------------------------------------------------------------------------------------------------------------------------------------------------------------------------------------------------------------------------------------------------------------------------------------------------------------------------------------------------------------------------------------------------------------------------------------------------------------------------------------------------------------------------------------------------------------------------------------------------------------------------------------------------------------------------------------------------------------------------------------------------------------------------------------------------------------------------------------------------------------------------
>Passeriformes_PREDICTED:_Corvus_brachyrhynchos_XM_008631578.1/1-217
-----------------------------------------------------------------------------------------------------------------------------------------------------------------------------------------------------------------------------------------------------------------------------------------------------------------------------------------------------------------------------------------------------------------------------------------------------------------------------------------------------------------------------------------------------------------------------------------------------------------------------------------------------------------------------------------------------------------------------------------------------------------------------------------------------------------------------------------------------------------------------------------------------------------------------------------------------------------------------------------------------------------------------------------------------
>Passeriformes_PREDICTED:_Corvus_brachyrhynchos_XM_008635441.1/1-217
----------------------------------------------------------------------------------------------------------------------------GGCTTTTC-----------------------------------------------------------------------------------------------------------------------------ACTGC-----GCTTCA---CAGATCACTGG------------------------------------------------------------------------------------------------------------AATCAGATTTCTGTGTTTTAG---------------------------------------------------------------------------------------------------------------------------------------------------------------------------------------------------------------------------------------------------------------------------------------------------------------------------------------------------------------------------------------------------------------------------------------------------------------------------------------------------------------------------------------------------------------------------------------------------------------------
>Passeriformes_PREDICTED:_Corvus_brachyrhynchos_XM_008644403.1/1-215
------------------------------------------------------------------------------------A------GCTTC----------------------------TACGTGAGCAAGC--------------------------------------------------------------------------------------------------------------------------AGC-----TCCTGA---GCCGCCGGCGG------------------------------------------------------------------------------------------------------------------------------------CCGCAGACCCTCCCTCTCGCCTCGCGCCCCCCTGTGGCCTCAG-----------------------------------------------------------------------------------------------------------------------------------------------------------------------------------------------------------------------------------------------------------------------------------------------------------------------------------------------------------------------------------------------------------------------------------------------------------------------------------------------------------------------------------------------------------------------
>Passeriformes_PREDICTED:_Corvus_cornix_XM_010391970.1/1-217
-----------------------------------------------------------------------------------------------------------------------------------------------------------------------------------------------------------------------------------------------------------------------------------------------------------------------------------------------------------------------------------------------------------------------------------------------------------------------------------------------------------------------------------------------------------------------------------------------------------------------------------------------------------------------------------------------------------------------------------------------------------------------------------------------------------------------------------------------------------------------------------------------------------------------------------------------------------------------------------------------------------------------------------------------------
>Passeriformes_PREDICTED:_Corvus_cornix_XM_010393447.1/1-215
------------------------------------------------------------------------------------A------GCTTC----------------------------TACGTGAGCAAGC--------------------------------------------------------------------------------------------------------------------------AGC-----TCCTGA---GCCGCCGGCGG------------------------------------------------------------------------------------------------------------------------------------CCGCAGGCCCTCCCCTTGGTACACCCCAAACTCTAG------------------------------------------------------------------------------------------------------------------------------------------------------------------------------------------------------------------------------------------------------------------------------------------------------------------------------------------------------------------------------------------------------------------------------------------------------------------------------------------------------------------------------------------------------------------------------
>Passeriformes_PREDICTED:_Ficedula_albicollis_XM_005062242.1/1-217
------------------------------------------------------------------------------------G------GCTTC----------------------------TACGTGTGCAAGA------------------------------------------------------------------------------------------------------------------------AGAGC-----TCCTGA---GCCGCCAGCGG------------------------------------------------------------------------------------------------------------------------------------CCACAGCCCCTCCCCGTGGCCTCGGGTCCGGCCGGGCCCCCCTGCTCCGTCCCCGCGCTCA-----------------------------------------------------------------------------------------------------------------------------------------------------------------------------------------------------------------------------------------------------------------------------------------------------------------------------------------------------------------------------------------------------------------------------------------------------------------------------------------------------------------------------------------------------
>Passeriformes_PREDICTED:_Ficedula_albicollis_XM_005062711.1/1-217
------------------------------------------------------------------------------------GTGGAGCACGTC----------------------------AGCCTGGA-----------------------------------------------------------------------------------------------------------------------------GCAGC-----CGCTGA---GACAGCGCTGG---------------------------------------------------------------------------------------------------------------------------------------------------------------------------------------------------------------------------------------------------------------------------------------------------------------------------------------------------------------------------------------------------------------------------------------------------------------------------------------------------------------------------------------------------------------------------------------------------------------------------------------------------------------------------------------------------------------------------------------------GGTACGGGG
>Passeriformes_PREDICTED:_Ficedula_albicollis_XM_005062921.1/1-217
-----------------------------------------------------------------------------------------------------------------------------------------------------------------------------------------------------------------------------------------------------------------------------------------------------------------------------------------------------------------------------------------------------------------------------------------------------------------------------------------------------------------------------------------------------------------------------------------------------------------------------------------------------------------------------------------------------------------------------------------------------------------------------------------------------------------------------------------------------------------------------------------------------------------------------------------------------------------------------------------------------------------------------------------------------
>Passeriformes_PREDICTED:_Ficedula_albicollis_XM_016302871.1/1-217
------------------------------------------------------------------------------------G------GCTTC----------------------------TACCTGCACAAGA--------------------------------------------------------------------------------------------------------------------------AGC-----TCCTGA---GCCTGCAGCAG--------------------------------------------------------------------------------------------------------------------------------------------CCTCCCCATGGCCTCGGGCCTGGCCGGGACCCCCCGCTCTGTCCCCGCGCTGATTTTGGGGGAGT-CGTGTGTCC------CCCCAACCCCGC-----TGTCACTCTGCCCCCGCCCAG---CTGCTCCCAGTGTTCCCAGTAA----------------------------------------------------------------------------------------------------------------------------------------------------------------------------------------------------------------------------------------------------------------------------------------------------------------------------------------------------------------------------------------------------------------------------------------------------------
>Passeriformes_PREDICTED:_Geospiza_fortis_XM_014311173.1/1-220
------------------------------------------------------------------------------------G------GCTTC----------------------------TACGTGCGCAAGAAGTGGCTGATCACCACGCAGCTCCAGGGATTCCACATCCCCGCCATGGCTCGGCTG----------------------------------------------------------------GCAGCAGCCACCAGGAGTCGCCAGACAAAG----------------------------------------------------------------------------------------------------------------------------AACATCTCTGGAATCCCCTCAGTATCCCCCGAGGGGCATTTGCAGATCAGCTTTGGAGTTCTATAA--------------------------------------------------------------------------------------------------------------------------------------------------------------------------------------------------------------------------------------------------------------------------------------------------------------------------------------------------------------------------------------------------------------------------------------------------------------------------------------------------------------------------------------------------------
>Passeriformes_PREDICTED:_Parus_major_XM_015616250.1/1-215
------------------------------------------------------------------------------------G------GCTTC----------------------------TGCTTGCACAAGAAGGTGAGGGGGGATTCCGGGGGTCGTCCCCCCCTCCCCTGGAGGGTGTGTGCTCCCCATGGAGACCGCAGCCCAGTGTCACCCCTTTTTCACTGCTCAC---------------------AAAGC-----TCCTCA---GCTGGCAGTGG------------------------------------------------------------------------------------------------------------------------------------CTACAGCCCCTCCCTGTGACCTCAGGCCTGGCCGGGACCACATGATTCATCCCAATGAGTTTGGGGGAGGTCG----------------TTTGTCCCTCACATTCCTGCTGTTATTCTGTCCCTGTCTGGCTGTTCCCAATGTTCTACATGAAGTTTCCCAGTTTGCCCCGATCCCGTTT------------------------------------------------------------------------------------------------------------------------------------------------------------------------------------------------------------------------------------------------------------------------------------------------------------------------------------------------------------------------------------------------------------------------------
>Passeriformes_PREDICTED:_Parus_major_XM_015616251.1/1-217
------------------------------------------------------------------------------------A------GCTTC----------------------------TACCTGCACAAGAAGGTGAGGGGGGGGTGGGGTCCCAGGGGTCATGCCCGCCCTCCCCCTGTGGG----CC-----------------------------CCAACCTGGTGTCATCTTCTTTTCTCTGCCCACAGAGC-----TCCTGA------GCTGCTGG------------------------------------------------------------------------------------------------------------CA------------------GCCACAGCCCC-----------------------------------------------------------------------------------------------------------------------------------------------------------------------------------------------------------------------------------------------------------------------------------------------------------------------------------------------------------------------------------------------------------------------------------------------------------------------------------------------------------------------------------------------------------------------------------------------------------
>Passeriformes_PREDICTED:_Pseudopodoces_humilis_XM_005533592.1/1-217
------------------------------------------------------------------------------------A------GCTTC----------------------------TACCTGCACAAGA--------------------------------------------------------------------------------------------------------------------------AGC-----TCCTGA---GCTGCTGGCAG------------------------------------------------------------------------------------------------------------------------------------CCACAGCCCCTCTTTGTGGCCTTGGGCCCAGCCAGGACCCCCTTCTCCATCCCCCAATGA------------------------------------------------------------------------------------------------------------------------------------------------------------------------------------------------------------------------------------------------------------------------------------------------------------------------------------------------------------------------------------------------------------------------------------------------------------------------------------------------------------------------------------------------------
>Passeriformes_PREDICTED:_Pseudopodoces_humilis_XM_005534342.2/1-217
------------------------------------------------------------------------------------G------GCTTC----------------------------TACGTGCGCAAGA------------------------------------------------------------------------------------------------------------------------AGAGC-----TCCTGA---GCCGCCGGCGG------------------------------------------------------------------------------------------------------------------------------------CCGCAGCCCCTCCCCGTGGCCTCGGGCCCGCCCGGGACCCCCCGCTCCGTCCCCGCGCTGATTTTGGGGGGGT-CCTGTGCCC-CCCCCGCCCAGCCCCGC-----TGCCACTCTGGCCCCGCCCGC---CTGCTCCCAGTGCTCCCAATAAAGCTTCCCAGTTGGA-------------------------------------------------------------------------------------------------------------------------------------------------------------------------------------------------------------------------------------------------------------------------------------------------------------------------------------------------------------------------------------------------------------------------------------------
>Passeriformes_PREDICTED:_Pseudopodoces_humilis_XM_014262120.1/1-214
------------------------------------------------------------------------------------GTGGAGCACGTC----------------------------AGCCTGGA-----------------------------------------------------------------------------------------------------------------------------GCACC-----CCCTGA---GCCGGCACTGG------------------------------------------------------------------------------------------------------------GGCACGGCCCGGCCCCCACAGCGCCGGGGGCAGCGGGG----------------------------------------------------------------------------------------------------------------------------------------------------------------------------------------------------------------------------------------------------------------------------------------------------------------------------------------------------------------------------------------------------------------------------------------------------------------------------------------------------------------------------------------------------------------------------------------------------
>Passeriformes_PREDICTED:_Pseudopodoces_humilis_XM_014262440.1/1-211
------------------------------------------------------------------------------------A------GCTTT----------------------------TGCCTGCACAAGA--------------------------------------------------------------------------------------------------------------------------AGC-----TCCTGA---GCCGCCG----------------------------------------------------------------------------------------------------------------------------------------------CTGCTCCCCGTGGCCTTGGGCCCAGCTGGG-CCCCCTGCTCTGTCTCCATGATGATTTTCGAGGGGGTCGTGTGTCC------CCCCAGCCCCGC-----CGTCACTTTGTCCCCGCCCCGCTGCTCCCCGAAATCAAAACTGTGGAATCACTGAGGTTGGAAAAGTCCTCCAAGACCATCCAGTATTCCTTGATGCCACTAGAAGATAGGATTGAATGA--------------------------------------------------------------------------------------------------------------------------------------------------------------------------------------------------------------------------------------------------------------------------------------------------------------------------------------------------------------------------------
>Passeriformes_PREDICTED:_Pseudopodoces_humilis_XM_014262954.1/1-204
------------------------------------------------------------------------------------G------GCTTC----------------------------TGCCTGTGCAAGAAGGTGAGGA------GGGGCCCCAGGGCTCTCCCTCCCCCGGAGTGTGTGTGCTTCCC-----------------------------CCAGTCTGGTGTCATGCCCTTTTCTCTGCCAACAGAGC-----TCCTGA------GGCAGCGG------------------------------------------------------------------------------------------------------------CAAAAGGTTCTCTAGGATTGACAGTCAACAA-----------------------------------------------------------------------------------------------------------------------------------------------------------------------------------------------------------------------------------------------------------------------------------------------------------------------------------------------------------------------------------------------------------------------------------------------------------------------------------------------------------------------------------------------------------------------------------------------------------
>Passeriformes_PREDICTED:_Pseudopodoces_humilis_XM_014263055.1/1-214
------------------------------------------------------------------------------------A------GCTTT----------------------------TGCCTGCACAAGA-----------------------------------------------------------------------------------------------------------------------------------------------------------------------------------------------------------------------------------------------------------------------------------------AGTGCCGCACCTTGATCTTCTCCTGGTACACGTGGTCATCCTCGGCGTACTCCCTGTAG--------------------------------------------------------------------------------------------------------------------------------------------------------------------------------------------------------------------------------------------------------------------------------------------------------------------------------------------------------------------------------------------------------------------------------------------------------------------------------------------------------------------------------------------------------
>Passeriformes_PREDICTED:_Serinus_canaria_XM_009099933.1/1-217
------------------------------------------------------------------------------------G------GCTTC----------------------------TATCTGTGCAAGA--------------------------------------------------------------------------------------------------------------------------AGC-----TCTTGA---GCCGCCGGCGG------------------------------------------------------------------------------------------------------------------------------------CCGCAGCCCCTCCCTGGGGCCTTGGGCCTGGCCAGGACCCCCCACTCCGTCCCCGCTCCA--CTTGGGGGGGT-CCCGTGTTC------CCCCAACCCCGC-----TGTCACTCTGTCCCCACCCAGTGCCTGCTCCCAGTGTTCCCAATAA----------------------------------------------------------------------------------------------------------------------------------------------------------------------------------------------------------------------------------------------------------------------------------------------------------------------------------------------------------------------------------------------------------------------------------------------------------
>Passeriformes_PREDICTED:_Serinus_canaria_XM_009100171.1/1-217
------------------------------------------------------------------------------------G------GCTTC----------------------------TACCTGTGCAAGA------------------------------------------------------------------------------------------------------------------------AGAGC-----TCCCGG----------------------------------------------------------------------------------------------------------------------------------------------------CCGGGCCCTCCCCGTGGGCTCGGGCCCGGCCGGGACCCCCCGCTCTGCTGA-------------------------------------------------------------------------------------------------------------------------------------------------------------------------------------------------------------------------------------------------------------------------------------------------------------------------------------------------------------------------------------------------------------------------------------------------------------------------------------------------------------------------------------------------------------
>Passeriformes_PREDICTED:_Serinus_canaria_XM_009100973.1/1-216
-----------------------------------------------------------------------------------------------------------------------------------------------------------------------------------------------------------------------------------------------------------------------------------------------------------------------------------------------------------------------------------------------------------------------------------------------------------------------------------------------------------------------------------------------------------------------------------------------------------------------------------------------------------------------------------------------------------------------------------------------------------------------------------------------------------------------------------------------------------------------------------------------------------------------------------------------------------------------------------------------------------------------------------------------------
>Passeriformes_PREDICTED:_Sturnus_vulgaris_XM_014893485.1/1-217
------------------------------------------------------------------------------------G------GCTTC----------------------------TACCTGCACAAGAAGGTGAGGAGGGGTCCTGGGCCTAGTGTTCCCCTTCCCTCAAAGCGTG--------CCTCCAGGGAACCAGGAGCAGGTGAAGACAACCAGCCAGGTGTC------------TTCCCAACGTGGA-----TCATGT------GGAACATG------------------------------------------------------------------------------------------------------------GG----------------------TCACTAG-----------------------------------------------------------------------------------------------------------------------------------------------------------------------------------------------------------------------------------------------------------------------------------------------------------------------------------------------------------------------------------------------------------------------------------------------------------------------------------------------------------------------------------------------------------------------------------------------------------
>Passeriformes_PREDICTED:_Taeniopygia_guttata_XM_002193356.2/1-217
------------------------------------------------------------------------------------GTGGAGCACGGC----------------------------AGCCTGGA-----------------------------------------------------------------------------------------------------------------------------GCACC-----CCCTGA---GCCAGAGCTGG------------------------------------------------------------------------------------------------------------------------------------------------------------------------------------------------------------------------------------------------------------------------------------------------------------------------------------------------------------------------------------------------------------------------------------------------------------------------------------------------------------------------------------------------------------------------------------------------------------------------------------------------------------------------------------------------------------------------------------------------------
>Passeriformes_PREDICTED:_Taeniopygia_guttata_XM_002198130.2/1-217
------------------------------------------------------------------------------------GTGGAGCACGGC----------------------------AGCCTGGA-----------------------------------------------------------------------------------------------------------------------------GCACC-----CCCTGA---GCCAGAGCTGG----------------------------------------------------------------------------------------------------------------------------------------------------------------------------------------------------------------------------------------------------------------------------------------------------------------------------------------------------------------------------------------------------------------------------------------------------------------------------------------------------------------------------------------------------------------------------------------------------------------------------------------------------------------------------------------------------------------GTGCCCCCCAGCGTCTCCATCTCGCTGGTG---CCCTC
>Passeriformes_PREDICTED:_Taeniopygia_guttata_XM_002198161.2/1-211
------------------------------------------------------------------------------------G------GCTTC----------------------------TACCTGCACAAGA--------------------------------------------------------------------------------------------------------------------------AGC-----TCCTGA---GCCGCCAGCGG------------------------------------------------------------------------------------------------------------------------------------TCGCAGCTGCTCCCTGTGGCCTCGGGCCTGGCCGGGACCCCC-GCTCCATCCCCACGCTGA-----------------------------------------------------------------------------------------------------------------------------------------------------------------------------------------------------------------------------------------------------------------------------------------------------------------------------------------------------------------------------------------------------------------------------------------------------------------------------------------------------------------------------------------------------
>Passeriformes_PREDICTED:_Taeniopygia_guttata_XM_012570525.1/1-211
------------------------------------------------------------------------------------GTGGAACACGTC----------------------------AGCCTGGA-----------------------------------------------------------------------------------------------------------------------------GCACC-----CCCTGA---GCACAGCCCGG-------------------------------------------------------------------------CCCCCACAGCACTGGGGACAAGGAAGGGAGTCTAGACGGCGATTAAGCTCCGCTACCTGGTGCTGCGCCCTGAGTGATTACAGTGGTGGGCTCAGCCGATACGTGCTGCCGAAGCGTGGAGGGGCTGCAACAGCGCTGACCGGCAGCCGCACGCCCCCGCTCGACCAACGCTGGCAGCAATCGAATGAAGTATTACCGATGTGGAAATGTAGGTCACATCCGTCGAGAATGTGGAGCAACTGGAGTATGGTGCGGAAAATGCCAACCCAATACGCACAACTCCACTGCTTGTTGAAGGAAGCAGGGAAACTCAAAGAACAGCGCGAGCAGCGGCCGCGCATGGACACAAATGGCAGCTGCACTGTCAGCACCCTCCGACAACTCCAACCAGCAACAACCGGGAGCCTCGGCTTGGACCT-----------------------------------------------------------------------------------------------------------------------------------------------------------------------------------------------------------------------------GGCAGCCTCAGTA
>Passeriformes_PREDICTED:_Taeniopygia_guttata_XM_012575084.1/1-211
------------------------------------------------------------------------------------GTGGAGCACGTC----------------------------AGCCTGGA-----------------------------------------------------------------------------------------------------------------------------GCACC-----CCCTGA---GCCGGAACTGG------------------------------------------------------------------------------------------------------------GGGAGGGGGAAGGAATTCGGGGGGGAGGTCTCTCCCTTAAATGGTAG-------------------------------------------------------------------------------------------------------------------------------------------------------------------------------------------------------------------------------------------------------------------------------------------------------------------------------------------------------------------------------------------------------------------------------------------------------------------CGGCGTCAGGCGCAGCTGCCGA-----------------------TTGGCTC-CGCGCTCCCTGCCGCTCTCTGCCTCTTTCTCCCGCGCACGCGCGTCCCTGAAACCGCGCGCCTCCCG
>Passeriformes_PREDICTED:_Taeniopygia_guttata_XM_012576249.1/1-217
-----------------------------------------------------------------------------------------------------------------------------------------------------------------------------------------------------------------------------------------------------------------------------------------------------------------------------------------------------------------------------------------------------------------------------------------------------------------------------------------------------------------------------------------------------------------------------------------------------------------------------------------------------------------------------------------------------------------------------------------------------------------------------------------------------------------------------------------------------------------------------------------------------------------------------------------------------------------------------------------------------------------------------------------------------
>Passeriformes_PREDICTED:_Taeniopygia_guttata_XM_012576250.1/1-192
---------------------------------------------------------------------GCCCCAAAAATTGGGGTGAAACACG-------------------------------------------------------------------------------------------------------------------------------------------------------------------AAAAGAACGGCTCTGA--------------------------------------------------------------------------------------------------------------------------------------------------------------------------------------------------------------------------------------------------------------------------------------------------------------------------------------------------------------------------------------------------------------------------------------------------------------------------------------------------------------------------------------------------------------------------------------------------------------------------------------------------------------------------------------------------------------------------------------------------------------------
>Passeriformes_PREDICTED:_Zonotrichia_albicollis_XM_014273818.1/1-220
------------------------------------------------------------------------------------G------GCTTC----------------------------TCCCTGTGCAGGA------------------------------------------------------------------------------------------------------------------------AGAGC-----TCCTGA---GCCGGCGGCGG------------------------------------------------------------------------------------------------------------------------------------CCGCAGCCCCTCCCCGTAGGCTCGGGCCCAGCCGGGACCCCCCGCTCCGTCCCCGCTCCGCTGATTTTGGGG------------------------------------------------------------------------------------------------------------------------------------------------------------------------------------------------------------------------------------------------------------------------------------------------------------------------------------------------------------------------------------------------------------------------------------------------------------------------------------------------------------------------------------------
>Passeriformes_PREDICTED:_Zonotrichia_albicollis_XM_014275376.1/1-178
-----------------------------------------------------------------------------------------------------------------------------------------------------------------------------------------------------------------------------------------------------------------------------------------------------------------------------------------------------------------------------------------------------------------------------------------------------------------------------------------------------------------------------------------------------------------------------------------------------------------------------------------------------------------------------------------------------------------------------------------------------------------------------------------------------------------------------------------------------------------------------------------------------------------------------------------------------------------------------------------------------------------------------------------------------
>Passeriformes_Sylvia_melanocephala__GU390296.1/1-191
-----------------------------------------------------------------------------------------------------------------------------------------------------------------------------------------------------------------------------------------------------------------------------------------------------------------------------------------------------------------------------------------------------------------------------------------------------------------------------------------------------------------------------------------------------------------------------------------------------------------------------------------------------------------------------------------------------------------------------------------------------------------------------------------------------------------------------------------------------------------------------------------------------------------------------------------------------------------------------------------------------------------------------------------------------
>Pelecaniformes_Ardea_alba__HM991022.1/1-130
-----------------------------------------------------------------------------------------------------------------------------------------------------------------------------------------------------------------------------------------------------------------------------------------------------------------------------------------------------------------------------------------------------------------------------------------------------------------------------------------------------------------------------------------------------------------------------------------------------------------------------------------------------------------------------------------------------------------------------------------------------------------------------------------------------------------------------------------------------------------------------------------------------------------------------------------------------------------------------------------------------------------------------------------------------
>Pelecaniformes_Ardea_alba__HM991023.1/1-130
-----------------------------------------------------------------------------------------------------------------------------------------------------------------------------------------------------------------------------------------------------------------------------------------------------------------------------------------------------------------------------------------------------------------------------------------------------------------------------------------------------------------------------------------------------------------------------------------------------------------------------------------------------------------------------------------------------------------------------------------------------------------------------------------------------------------------------------------------------------------------------------------------------------------------------------------------------------------------------------------------------------------------------------------------------
>Pelecaniformes_Ardea_alba__HM991046.1/1-130
-----------------------------------------------------------------------------------------------------------------------------------------------------------------------------------------------------------------------------------------------------------------------------------------------------------------------------------------------------------------------------------------------------------------------------------------------------------------------------------------------------------------------------------------------------------------------------------------------------------------------------------------------------------------------------------------------------------------------------------------------------------------------------------------------------------------------------------------------------------------------------------------------------------------------------------------------------------------------------------------------------------------------------------------------------
>Pelecaniformes_Ardea_cinerea__HM991016.1/1-130
-----------------------------------------------------------------------------------------------------------------------------------------------------------------------------------------------------------------------------------------------------------------------------------------------------------------------------------------------------------------------------------------------------------------------------------------------------------------------------------------------------------------------------------------------------------------------------------------------------------------------------------------------------------------------------------------------------------------------------------------------------------------------------------------------------------------------------------------------------------------------------------------------------------------------------------------------------------------------------------------------------------------------------------------------------
>Pelecaniformes_Ardea_cinerea__HM991017.1/1-130
-----------------------------------------------------------------------------------------------------------------------------------------------------------------------------------------------------------------------------------------------------------------------------------------------------------------------------------------------------------------------------------------------------------------------------------------------------------------------------------------------------------------------------------------------------------------------------------------------------------------------------------------------------------------------------------------------------------------------------------------------------------------------------------------------------------------------------------------------------------------------------------------------------------------------------------------------------------------------------------------------------------------------------------------------------
>Pelecaniformes_Ardea_cinerea__KJ162457.1/1-217
------------------------------------------------------------------------------------------------------------------------------------------------------------------------------------------------------------------------------------------------------------------CGCC-----CCGTCA---CCCGCCTCTGG------------------------------------------------------------------------------------------------------------GGTAAGGCC-------CTGCCCTGGCCGGCACCCGG------GGA--CGGGGGCCCGAGCCC-CTGCT----------------------------------------------------------------------------------------------------------------------------------------------------------------------------------------------------------------------------------------------------------------------------------------------------------------------------------------------------------------------------------------------------------------------------------------------GCAGGTGGGGAGGGGGAC-----------------------------GGGGC-CCCCCCAGCCCTGA---------------------------GCCCCTGC-----TCTCCCCCCCGCA
>Pelecaniformes_Ardea_cinerea__KJ162458.1/1-217
------------------------------------------------------------------------------------------------------------------------------------------------------------------------------------------------------------------------------------------------------------------CGCC-----CCGTCA---CCCGCCTCTGG------------------------------------------------------------------------------------------------------------GGTAAGGCC-------CTGCCCTGGCCGGCACCCGG------GGA--CGGGGGCCCGAGCCC-CTGCT----------------------------------------------------------------------------------------------------------------------------------------------------------------------------------------------------------------------------------------------------------------------------------------------------------------------------------------------------------------------------------------------------------------------------------------------GCAGGTGGGGAGGGGGAC-----------------------------GGGGC-CCCCCCAGCCCTGA---------------------------GCCCCTGC-----TCTCCCCCCCGCA
>Pelecaniformes_Ardeola_bacchus__HM991020.1/1-130
-----------------------------------------------------------------------------------------------------------------------------------------------------------------------------------------------------------------------------------------------------------------------------------------------------------------------------------------------------------------------------------------------------------------------------------------------------------------------------------------------------------------------------------------------------------------------------------------------------------------------------------------------------------------------------------------------------------------------------------------------------------------------------------------------------------------------------------------------------------------------------------------------------------------------------------------------------------------------------------------------------------------------------------------------------
>Pelecaniformes_Ardeola_bacchus__HM991044.1/1-130
-----------------------------------------------------------------------------------------------------------------------------------------------------------------------------------------------------------------------------------------------------------------------------------------------------------------------------------------------------------------------------------------------------------------------------------------------------------------------------------------------------------------------------------------------------------------------------------------------------------------------------------------------------------------------------------------------------------------------------------------------------------------------------------------------------------------------------------------------------------------------------------------------------------------------------------------------------------------------------------------------------------------------------------------------------
>Pelecaniformes_Bubulcus_ibis__HM991033.1/1-130
-----------------------------------------------------------------------------------------------------------------------------------------------------------------------------------------------------------------------------------------------------------------------------------------------------------------------------------------------------------------------------------------------------------------------------------------------------------------------------------------------------------------------------------------------------------------------------------------------------------------------------------------------------------------------------------------------------------------------------------------------------------------------------------------------------------------------------------------------------------------------------------------------------------------------------------------------------------------------------------------------------------------------------------------------------
>Pelecaniformes_Bubulcus_ibis__KJ162454.1/1-217
------------------------------------------------------------------------------------------------------------------------------------------------------------------------------------------------------------------------------------------------------------------CGCC-----CCGTCA---CCCGCCTCTGG------------------------------------------------------------------------------------------------------------GGTAAGGCC-------CTGCCCTGGCCGGCACCCGG------GGA--CGGGGGCCCGAGCCC-CTGCT----------------------------------------------------------------------------------------------------------------------------------------------------------------------------------------------------------------------------------------------------------------------------------------------------------------------------------------------------------------------------------------------------------------------------------------------GCAGGTGGGGAGGGGGAC-----------------------------GGGGC-CCCCCCAGCCCTGA---------------------------GCCCCTGC-----TCTCCCCCCTGCA
>Pelecaniformes_Egretta_eulophotes__HM991028.1/1-130
-----------------------------------------------------------------------------------------------------------------------------------------------------------------------------------------------------------------------------------------------------------------------------------------------------------------------------------------------------------------------------------------------------------------------------------------------------------------------------------------------------------------------------------------------------------------------------------------------------------------------------------------------------------------------------------------------------------------------------------------------------------------------------------------------------------------------------------------------------------------------------------------------------------------------------------------------------------------------------------------------------------------------------------------------------
>Pelecaniformes_Egretta_eulophotes__KC282841.1/1-217
------------------------------------------------------------------------------------GTGGAGCACGCC----------------------------AGCCTGCA-----------------------------------------------------------------------------------------------------------------------------GCAGC-----CCGTCA---CGCGCCTCCGG------------------------------------------------------------------------------------------------------------GGTAAGGGC-------CTGCCCTGGGCGGCACCCAG---------GGACGGGGGCCCGAGCCCCTGCT----------------------------------------------------------------------------------------------------------------------------------------------------------------------------------------------------------------------------------------------------------------------------------------------------------------------------------------------------------------------------------------------------------------------------------------------GCAGGTGGGGAGGGGGAC-----------------------------GGGGC-CCCCCCAGCCCTGAGCCCCTGC--------------------------------TCTCCCCCCCGCA
>Pelecaniformes_Egretta_eulophotes__KC282842.1/1-217
------------------------------------------------------------------------------------GTGGAGCACGCC----------------------------AGCCTGCA-----------------------------------------------------------------------------------------------------------------------------GCAGC-----CCGTCA---CGCGCCTCTGG------------------------------------------------------------------------------------------------------------GGTAAGGGC-------CTGCCCTGGGTGGCACCCGG---------GGACGGGGGCCCGAGCCCCTGCT----------------------------------------------------------------------------------------------------------------------------------------------------------------------------------------------------------------------------------------------------------------------------------------------------------------------------------------------------------------------------------------------------------------------------------------------GCAGGTGGGGAGGGGGAC-----------------------------GGGGC-CCCCCCAGCCCTGAGCCCCTGC--------------------------------TCTCCCCCCCGCA
>Pelecaniformes_Egretta_eulophotes__KC282843.1/1-217
------------------------------------------------------------------------------------GTGGAGCACGCC----------------------------AGCCTGCA-----------------------------------------------------------------------------------------------------------------------------GCAGC-----CCGTCA---CGCGCCTCTGG------------------------------------------------------------------------------------------------------------GGTAAGGGC-------CTGCCCTGGGCGGCACCCGG---------GGACGGGGGCCCGAGCCCCTGCT----------------------------------------------------------------------------------------------------------------------------------------------------------------------------------------------------------------------------------------------------------------------------------------------------------------------------------------------------------------------------------------------------------------------------------------------GCAGGTGGGGAGGGGGAC-----------------------------GGGGC-CCCCCCAGCCCTGAGCCCCTGC--------------------------------TCTCCCCCCCGCA
>Pelecaniformes_Egretta_eulophotes__KC282846.1/1-217
------------------------------------------------------------------------------------GTGGAGCACGCC----------------------------AGCCTGCA-----------------------------------------------------------------------------------------------------------------------------GCAGC-----CCGTCA---CGCGCCTCCGG------------------------------------------------------------------------------------------------------------------------------------------------------------------------------------------------------------------------------------------------------------------------------------------------------------------------------------------------------------------------------------------------------------------------------------------------------------------------------------------------------------------------------------------------------------------------------------------------------------------------------------------------------------------------------------------------------------------------------------------------------
>Pelecaniformes_Egretta_eulophotes__KC282850.1/1-217
------------------------------------------------------------------------------------GTGGAGCACGCC----------------------------AGCCTGCA-----------------------------------------------------------------------------------------------------------------------------GCAGC-----CCGTCA---CGCGCCTCTGG------------------------------------------------------------------------------------------------------------------------------------------------------------------------------------------------------------------------------------------------------------------------------------------------------------------------------------------------------------------------------------------------------------------------------------------------------------------------------------------------------------------------------------------------------------------------------------------------------------------------------------------------------------------------------------------------------------------------------------------------------
>Pelecaniformes_Egretta_eulophotes__KC282852.1/1-217
------------------------------------------------------------------------------------GTGGAGCACGCC----------------------------AGCCTGCA-----------------------------------------------------------------------------------------------------------------------------GCAGC-----CCGTCA---CGCGCCTCTGG------------------------------------------------------------------------------------------------------------------------------------------------------------------------------------------------------------------------------------------------------------------------------------------------------------------------------------------------------------------------------------------------------------------------------------------------------------------------------------------------------------------------------------------------------------------------------------------------------------------------------------------------------------------------------------------------------------------------------------------------------
>Pelecaniformes_Egretta_eulophotes__KC282853.1/1-217
------------------------------------------------------------------------------------GTGGAGCACGCC----------------------------AGCCTGCA-----------------------------------------------------------------------------------------------------------------------------GCAGC-----CCGTCA---CGCGCCTCTGG------------------------------------------------------------------------------------------------------------------------------------------------------------------------------------------------------------------------------------------------------------------------------------------------------------------------------------------------------------------------------------------------------------------------------------------------------------------------------------------------------------------------------------------------------------------------------------------------------------------------------------------------------------------------------------------------------------------------------------------------------
>Pelecaniformes_Egretta_eulophotes__KC282858.1/1-199
-----------------------------------------------------------------------------------------------------------------------------------------------------------------------------------------------------------------------------------------------------------------------------------------------------------------------------------------------------------------------------------------------------------------------------------------------------------------------------------------------------------------------------------------------------------------------------------------------------------------------------------------------------------------------------------------------------------------------------------------------------------------------------------------------------------------------------------------------------------------------------------------------------------------------------------------------------------------------------------------------------------------------------------------------------
>Pelecaniformes_Egretta_eulophotes__KC282867.1/1-199
-----------------------------------------------------------------------------------------------------------------------------------------------------------------------------------------------------------------------------------------------------------------------------------------------------------------------------------------------------------------------------------------------------------------------------------------------------------------------------------------------------------------------------------------------------------------------------------------------------------------------------------------------------------------------------------------------------------------------------------------------------------------------------------------------------------------------------------------------------------------------------------------------------------------------------------------------------------------------------------------------------------------------------------------------------
>Pelecaniformes_Egretta_eulophotes__KC282870.1/1-199
-----------------------------------------------------------------------------------------------------------------------------------------------------------------------------------------------------------------------------------------------------------------------------------------------------------------------------------------------------------------------------------------------------------------------------------------------------------------------------------------------------------------------------------------------------------------------------------------------------------------------------------------------------------------------------------------------------------------------------------------------------------------------------------------------------------------------------------------------------------------------------------------------------------------------------------------------------------------------------------------------------------------------------------------------------
>Pelecaniformes_Egretta_eulophotes__KC282875.1/1-199
-----------------------------------------------------------------------------------------------------------------------------------------------------------------------------------------------------------------------------------------------------------------------------------------------------------------------------------------------------------------------------------------------------------------------------------------------------------------------------------------------------------------------------------------------------------------------------------------------------------------------------------------------------------------------------------------------------------------------------------------------------------------------------------------------------------------------------------------------------------------------------------------------------------------------------------------------------------------------------------------------------------------------------------------------------
>Pelecaniformes_Egretta_sacra__HM991037.1/1-130
-----------------------------------------------------------------------------------------------------------------------------------------------------------------------------------------------------------------------------------------------------------------------------------------------------------------------------------------------------------------------------------------------------------------------------------------------------------------------------------------------------------------------------------------------------------------------------------------------------------------------------------------------------------------------------------------------------------------------------------------------------------------------------------------------------------------------------------------------------------------------------------------------------------------------------------------------------------------------------------------------------------------------------------------------------
>Pelecaniformes_Egretta_sacra__HM991038.1/1-130
-----------------------------------------------------------------------------------------------------------------------------------------------------------------------------------------------------------------------------------------------------------------------------------------------------------------------------------------------------------------------------------------------------------------------------------------------------------------------------------------------------------------------------------------------------------------------------------------------------------------------------------------------------------------------------------------------------------------------------------------------------------------------------------------------------------------------------------------------------------------------------------------------------------------------------------------------------------------------------------------------------------------------------------------------------
>Pelecaniformes_Egretta_sacra__HM991058.1/1-130
-----------------------------------------------------------------------------------------------------------------------------------------------------------------------------------------------------------------------------------------------------------------------------------------------------------------------------------------------------------------------------------------------------------------------------------------------------------------------------------------------------------------------------------------------------------------------------------------------------------------------------------------------------------------------------------------------------------------------------------------------------------------------------------------------------------------------------------------------------------------------------------------------------------------------------------------------------------------------------------------------------------------------------------------------------
>Pelecaniformes_Egretta_sacra__JF340055.1/1-130
-----------------------------------------------------------------------------------------------------------------------------------------------------------------------------------------------------------------------------------------------------------------------------------------------------------------------------------------------------------------------------------------------------------------------------------------------------------------------------------------------------------------------------------------------------------------------------------------------------------------------------------------------------------------------------------------------------------------------------------------------------------------------------------------------------------------------------------------------------------------------------------------------------------------------------------------------------------------------------------------------------------------------------------------------------
>Pelecaniformes_Egretta_sacra__JF340056.1/1-130
-----------------------------------------------------------------------------------------------------------------------------------------------------------------------------------------------------------------------------------------------------------------------------------------------------------------------------------------------------------------------------------------------------------------------------------------------------------------------------------------------------------------------------------------------------------------------------------------------------------------------------------------------------------------------------------------------------------------------------------------------------------------------------------------------------------------------------------------------------------------------------------------------------------------------------------------------------------------------------------------------------------------------------------------------------
>Pelecaniformes_Egretta_sacra__JF340057.1/1-130
-----------------------------------------------------------------------------------------------------------------------------------------------------------------------------------------------------------------------------------------------------------------------------------------------------------------------------------------------------------------------------------------------------------------------------------------------------------------------------------------------------------------------------------------------------------------------------------------------------------------------------------------------------------------------------------------------------------------------------------------------------------------------------------------------------------------------------------------------------------------------------------------------------------------------------------------------------------------------------------------------------------------------------------------------------
>Pelecaniformes_Egretta_sacra__JF340058.1/1-130
-----------------------------------------------------------------------------------------------------------------------------------------------------------------------------------------------------------------------------------------------------------------------------------------------------------------------------------------------------------------------------------------------------------------------------------------------------------------------------------------------------------------------------------------------------------------------------------------------------------------------------------------------------------------------------------------------------------------------------------------------------------------------------------------------------------------------------------------------------------------------------------------------------------------------------------------------------------------------------------------------------------------------------------------------------
>Pelecaniformes_Gorsachius_magnificus__HM991024.1/1-130
-----------------------------------------------------------------------------------------------------------------------------------------------------------------------------------------------------------------------------------------------------------------------------------------------------------------------------------------------------------------------------------------------------------------------------------------------------------------------------------------------------------------------------------------------------------------------------------------------------------------------------------------------------------------------------------------------------------------------------------------------------------------------------------------------------------------------------------------------------------------------------------------------------------------------------------------------------------------------------------------------------------------------------------------------------
>Pelecaniformes_Gorsachius_magnificus__HM991025.1/1-130
-----------------------------------------------------------------------------------------------------------------------------------------------------------------------------------------------------------------------------------------------------------------------------------------------------------------------------------------------------------------------------------------------------------------------------------------------------------------------------------------------------------------------------------------------------------------------------------------------------------------------------------------------------------------------------------------------------------------------------------------------------------------------------------------------------------------------------------------------------------------------------------------------------------------------------------------------------------------------------------------------------------------------------------------------------
>Pelecaniformes_Gorsachius_magnificus__HM991048.1/1-130
-----------------------------------------------------------------------------------------------------------------------------------------------------------------------------------------------------------------------------------------------------------------------------------------------------------------------------------------------------------------------------------------------------------------------------------------------------------------------------------------------------------------------------------------------------------------------------------------------------------------------------------------------------------------------------------------------------------------------------------------------------------------------------------------------------------------------------------------------------------------------------------------------------------------------------------------------------------------------------------------------------------------------------------------------------
>Pelecaniformes_Ixobrychus_flavicollis__HM991026.1/1-130
-----------------------------------------------------------------------------------------------------------------------------------------------------------------------------------------------------------------------------------------------------------------------------------------------------------------------------------------------------------------------------------------------------------------------------------------------------------------------------------------------------------------------------------------------------------------------------------------------------------------------------------------------------------------------------------------------------------------------------------------------------------------------------------------------------------------------------------------------------------------------------------------------------------------------------------------------------------------------------------------------------------------------------------------------------
>Pelecaniformes_Ixobrychus_flavicollis__HM991050.1/1-130
-----------------------------------------------------------------------------------------------------------------------------------------------------------------------------------------------------------------------------------------------------------------------------------------------------------------------------------------------------------------------------------------------------------------------------------------------------------------------------------------------------------------------------------------------------------------------------------------------------------------------------------------------------------------------------------------------------------------------------------------------------------------------------------------------------------------------------------------------------------------------------------------------------------------------------------------------------------------------------------------------------------------------------------------------------
>Pelecaniformes_Ixobrychus_flavicollis__HM991051.1/1-130
-----------------------------------------------------------------------------------------------------------------------------------------------------------------------------------------------------------------------------------------------------------------------------------------------------------------------------------------------------------------------------------------------------------------------------------------------------------------------------------------------------------------------------------------------------------------------------------------------------------------------------------------------------------------------------------------------------------------------------------------------------------------------------------------------------------------------------------------------------------------------------------------------------------------------------------------------------------------------------------------------------------------------------------------------------
>Pelecaniformes_Nipponia_nippon__AB872442.1/1-217
-----------------------------------------------------------------------------------------------------------------------------------------------------------------------------------------------------------------------------------------------------------------------------------------------------------------------------------------------------------------------------------------------------------------------------------------------------------------------------------------------------------------------------------------------------------------------------------------------------------------------------------------------------------------------------------------------------------------------------------------------------------------------------------------------------------------------------------------------------------------------------------------------------------------------------------------------------------------------------------------------------------------------------------------------------
>Pelecaniformes_Nipponia_nippon__AB872444.1/1-217
-----------------------------------------------------------------------------------------------------------------------------------------------------------------------------------------------------------------------------------------------------------------------------------------------------------------------------------------------------------------------------------------------------------------------------------------------------------------------------------------------------------------------------------------------------------------------------------------------------------------------------------------------------------------------------------------------------------------------------------------------------------------------------------------------------------------------------------------------------------------------------------------------------------------------------------------------------------------------------------------------------------------------------------------------------
>Pelecaniformes_Nipponia_nippon__KP182416.1/1-217
------------------------------------------------------------------------------------GTGGAGCACGTC----------------------------AGCCTGCA-----------------------------------------------------------------------------------------------------------------------------GCACC-----CCGTCA---CCCAGGACTGG------------------------------------------------------------------------------------------------------------------------------------------------------------------------------------------------------------------------------------------------------------------------------------------------------------------------------------------------------------------------------------------------------------------------------------------------------------------------------------------------------------------------------------------------------------------------------------------------------------------------------------------------------------------------------------------------------------------------------------------------------
>Pelecaniformes_Nycticorax_nycticorax__HM991039.1/1-130
-----------------------------------------------------------------------------------------------------------------------------------------------------------------------------------------------------------------------------------------------------------------------------------------------------------------------------------------------------------------------------------------------------------------------------------------------------------------------------------------------------------------------------------------------------------------------------------------------------------------------------------------------------------------------------------------------------------------------------------------------------------------------------------------------------------------------------------------------------------------------------------------------------------------------------------------------------------------------------------------------------------------------------------------------------
>Pelecaniformes_Nycticorax_nycticorax__HM991060.1/1-130
-----------------------------------------------------------------------------------------------------------------------------------------------------------------------------------------------------------------------------------------------------------------------------------------------------------------------------------------------------------------------------------------------------------------------------------------------------------------------------------------------------------------------------------------------------------------------------------------------------------------------------------------------------------------------------------------------------------------------------------------------------------------------------------------------------------------------------------------------------------------------------------------------------------------------------------------------------------------------------------------------------------------------------------------------------
>Pelecaniformes_PREDICTED:_Egretta_garzetta_XM_009647145.1/1-217
------------------------------------------------------------------------------------GTGGAGCACGCC----------------------------AGCCTGCA-----------------------------------------------------------------------------------------------------------------------------GCAGC-----CCGTCA---CGCGCCTCTGG------------------------------------------------------------------------------------------------------------G-----------------------------------------------------------------------------------------------------------------------------------------------------------------------------------------------------------------------------------------------------------------------------------------------------------------------------------------------------------------------------------------------------------------------------------------------------------------------------------------------------------------------------------------------------------------------------------------------------------------------------------------
>Phoenicopteriformes_Phoenicoparrus_andinus__KU053982.1/1-212
-----------------------------------------------------------------------------------------------------------------------------------------------------------------------------------------------------------------------------------------------------------------------------------------------------------------------------------------------------------------------------------------------------------------------------------------------------------------------------------------------------------------------------------------------------------------------------------------------------------------------------------------------------------------------------------------------------------------------------------------------------------------------------------------------------------------------------------------------------------------------------------------------------------------------------------------------------------------------------------------------------------------------------------------------------
>Phoenicopteriformes_Phoenicoparrus_andinus__KU053983.1/1-212
-----------------------------------------------------------------------------------------------------------------------------------------------------------------------------------------------------------------------------------------------------------------------------------------------------------------------------------------------------------------------------------------------------------------------------------------------------------------------------------------------------------------------------------------------------------------------------------------------------------------------------------------------------------------------------------------------------------------------------------------------------------------------------------------------------------------------------------------------------------------------------------------------------------------------------------------------------------------------------------------------------------------------------------------------------
>Phoenicopteriformes_Phoenicoparrus_andinus__KU053984.1/1-212
-----------------------------------------------------------------------------------------------------------------------------------------------------------------------------------------------------------------------------------------------------------------------------------------------------------------------------------------------------------------------------------------------------------------------------------------------------------------------------------------------------------------------------------------------------------------------------------------------------------------------------------------------------------------------------------------------------------------------------------------------------------------------------------------------------------------------------------------------------------------------------------------------------------------------------------------------------------------------------------------------------------------------------------------------------
>Phoenicopteriformes_Phoenicoparrus_andinus__KU053985.1/1-212
-----------------------------------------------------------------------------------------------------------------------------------------------------------------------------------------------------------------------------------------------------------------------------------------------------------------------------------------------------------------------------------------------------------------------------------------------------------------------------------------------------------------------------------------------------------------------------------------------------------------------------------------------------------------------------------------------------------------------------------------------------------------------------------------------------------------------------------------------------------------------------------------------------------------------------------------------------------------------------------------------------------------------------------------------------
>Phoenicopteriformes_Phoenicoparrus_jamesi__KU053978.1/1-212
-----------------------------------------------------------------------------------------------------------------------------------------------------------------------------------------------------------------------------------------------------------------------------------------------------------------------------------------------------------------------------------------------------------------------------------------------------------------------------------------------------------------------------------------------------------------------------------------------------------------------------------------------------------------------------------------------------------------------------------------------------------------------------------------------------------------------------------------------------------------------------------------------------------------------------------------------------------------------------------------------------------------------------------------------------
>Phoenicopteriformes_Phoenicoparrus_jamesi__KU053979.1/1-212
-----------------------------------------------------------------------------------------------------------------------------------------------------------------------------------------------------------------------------------------------------------------------------------------------------------------------------------------------------------------------------------------------------------------------------------------------------------------------------------------------------------------------------------------------------------------------------------------------------------------------------------------------------------------------------------------------------------------------------------------------------------------------------------------------------------------------------------------------------------------------------------------------------------------------------------------------------------------------------------------------------------------------------------------------------
>Phoenicopteriformes_Phoenicoparrus_jamesi__KU053980.1/1-212
-----------------------------------------------------------------------------------------------------------------------------------------------------------------------------------------------------------------------------------------------------------------------------------------------------------------------------------------------------------------------------------------------------------------------------------------------------------------------------------------------------------------------------------------------------------------------------------------------------------------------------------------------------------------------------------------------------------------------------------------------------------------------------------------------------------------------------------------------------------------------------------------------------------------------------------------------------------------------------------------------------------------------------------------------------
>Phoenicopteriformes_Phoenicoparrus_jamesi__KU053981.1/1-212
-----------------------------------------------------------------------------------------------------------------------------------------------------------------------------------------------------------------------------------------------------------------------------------------------------------------------------------------------------------------------------------------------------------------------------------------------------------------------------------------------------------------------------------------------------------------------------------------------------------------------------------------------------------------------------------------------------------------------------------------------------------------------------------------------------------------------------------------------------------------------------------------------------------------------------------------------------------------------------------------------------------------------------------------------------
>Phoenicopteriformes_Phoenicoparrus_minor__KU053975.1/1-212
-----------------------------------------------------------------------------------------------------------------------------------------------------------------------------------------------------------------------------------------------------------------------------------------------------------------------------------------------------------------------------------------------------------------------------------------------------------------------------------------------------------------------------------------------------------------------------------------------------------------------------------------------------------------------------------------------------------------------------------------------------------------------------------------------------------------------------------------------------------------------------------------------------------------------------------------------------------------------------------------------------------------------------------------------------
>Phoenicopteriformes_Phoenicoparrus_minor__KU053977.1/1-212
-----------------------------------------------------------------------------------------------------------------------------------------------------------------------------------------------------------------------------------------------------------------------------------------------------------------------------------------------------------------------------------------------------------------------------------------------------------------------------------------------------------------------------------------------------------------------------------------------------------------------------------------------------------------------------------------------------------------------------------------------------------------------------------------------------------------------------------------------------------------------------------------------------------------------------------------------------------------------------------------------------------------------------------------------------
>Phoenicopteriformes_Phoenicopterus_chilensis__KU053971.1/1-212
-----------------------------------------------------------------------------------------------------------------------------------------------------------------------------------------------------------------------------------------------------------------------------------------------------------------------------------------------------------------------------------------------------------------------------------------------------------------------------------------------------------------------------------------------------------------------------------------------------------------------------------------------------------------------------------------------------------------------------------------------------------------------------------------------------------------------------------------------------------------------------------------------------------------------------------------------------------------------------------------------------------------------------------------------------
>Phoenicopteriformes_Phoenicopterus_chilensis__KU053972.1/1-212
-----------------------------------------------------------------------------------------------------------------------------------------------------------------------------------------------------------------------------------------------------------------------------------------------------------------------------------------------------------------------------------------------------------------------------------------------------------------------------------------------------------------------------------------------------------------------------------------------------------------------------------------------------------------------------------------------------------------------------------------------------------------------------------------------------------------------------------------------------------------------------------------------------------------------------------------------------------------------------------------------------------------------------------------------------
>Phoenicopteriformes_Phoenicopterus_chilensis__KU053973.1/1-212
-----------------------------------------------------------------------------------------------------------------------------------------------------------------------------------------------------------------------------------------------------------------------------------------------------------------------------------------------------------------------------------------------------------------------------------------------------------------------------------------------------------------------------------------------------------------------------------------------------------------------------------------------------------------------------------------------------------------------------------------------------------------------------------------------------------------------------------------------------------------------------------------------------------------------------------------------------------------------------------------------------------------------------------------------------
>Phoenicopteriformes_Phoenicopterus_roseus__KU053963.1/1-212
-----------------------------------------------------------------------------------------------------------------------------------------------------------------------------------------------------------------------------------------------------------------------------------------------------------------------------------------------------------------------------------------------------------------------------------------------------------------------------------------------------------------------------------------------------------------------------------------------------------------------------------------------------------------------------------------------------------------------------------------------------------------------------------------------------------------------------------------------------------------------------------------------------------------------------------------------------------------------------------------------------------------------------------------------------
>Phoenicopteriformes_Phoenicopterus_roseus__KU053964.1/1-212
-----------------------------------------------------------------------------------------------------------------------------------------------------------------------------------------------------------------------------------------------------------------------------------------------------------------------------------------------------------------------------------------------------------------------------------------------------------------------------------------------------------------------------------------------------------------------------------------------------------------------------------------------------------------------------------------------------------------------------------------------------------------------------------------------------------------------------------------------------------------------------------------------------------------------------------------------------------------------------------------------------------------------------------------------------
>Phoenicopteriformes_Phoenicopterus_roseus__KU053965.1/1-212
-----------------------------------------------------------------------------------------------------------------------------------------------------------------------------------------------------------------------------------------------------------------------------------------------------------------------------------------------------------------------------------------------------------------------------------------------------------------------------------------------------------------------------------------------------------------------------------------------------------------------------------------------------------------------------------------------------------------------------------------------------------------------------------------------------------------------------------------------------------------------------------------------------------------------------------------------------------------------------------------------------------------------------------------------------
>Phoenicopteriformes_Phoenicopterus_roseus__KU053966.1/1-212
[truncated: 101,326 more chars]
