# Supplementary material for: 100 million years of multigene family evolution: origin and evolution of the avian MHC class IIB
Source: BMC Genomics. 2017 Jun 13;18:460. doi: 10.1186/s12864-017-3839-7 (PMC5470263; doi:10.1186/s12864-017-3839-7)
Supplement: Supplementary file 11 — Fasta format alignments of all MHCIIB sequences used for analysis. Separate alignments are provided for each exon and intron comprised between exon 1 to exon 4. Two alignments are provided for each region, one including all sequences retrievable and one including all accessions for which exon 3 was available. For the latter, all accession were retained for all regions, even if no sequence data was available. (ZIP 354 kb) [file 12864_2017_3839_MOESM11_ESM.zip › int3_raw-all.fas]

>AB110465.1_Coturnix_japonica/1-234
-----------------------------------------------------GCGGCGG
GGCACAGCGCGGACGGACGGGCA-------------------------------------
------------------------------------------------------------
------------GGC---------------------------------------------
-------------------GCC--------------------------------------
------------------------------------------------------------
------------------------------------------------------------
------------------------------------------------------------
------------------------------------------------------------
------------------------------------------------------------
------------------------------------------------------------
------------------------------------------------------------
------------------G-CGCTGTGGCGGTCGGTCCGCAGCGCTCCCGCCGTGCCCCG
CAGTGCAGCCCA------AG---GTGA-------------------GGGTCTCGGCGCTG
---CAGTCGGG-------------------------------------------------
------------------------------------------------------------
---------------------------------CTC-CCTGGGCGAAA---GCGACCGGC
TGGCGTGCTACG------------------------------------------------
------------------------------------------------------------
-TGACGGGCTTCTACCCGC----CG-----------------------------------
------------------------------------------------------------
------------------------------------------------------------
------------------------------------------------------------
------------------------------------------------------------
------------------------------------------------------------
------------------------------------------------------------
------------------------------------------------------------
------------------------------------------------------------
------------------------------------------------------------
----------------------------------------------------------CG
CGTGGTGTCCACGGACGTGATGCAGAACGGGGACTGGACGTACCAGGTGCTGGTGGT---
------------------------------------------------------------
------------------------------------------------------------
------------------------------------------------------------
-----------------------------------CAG----------------------
------------------------------------------------------------
------------------------------------------------------------
------------------------------------------------------------
------------------------------------------------------------
------------------------------------------------------------
------------------------------------------------------------
------------------------------------------------------------
------------------------------------------------------------
------------------------------------------------------------
------------------------------------------------------------
----------------------------------------------------------
>AB110466.1_Coturnix_japonica/1-234
-----------------------------------------------------GCGGCGG
GGCACAGCGCGGACGGACGGGCA-------------------------------------
------------------------------------------------------------
------------GGC---------------------------------------------
-------------------GCC--------------------------------------
------------------------------------------------------------
------------------------------------------------------------
------------------------------------------------------------
------------------------------------------------------------
------------------------------------------------------------
------------------------------------------------------------
------------------------------------------------------------
------------------G-CGCTGTGGCGGTCGGTCCGCAGCGCTCCCGCCGTGCCCCG
CAGTGCAGCCCA------AG---GTGA-------------------GGGTCTCGGCGCTG
---CAGTCGGG-------------------------------------------------
------------------------------------------------------------
---------------------------------CTC-CCTGGGCGAAA---GCGACCGGC
TGGCGTGCTACG------------------------------------------------
------------------------------------------------------------
-TGACGGGCTTCTACCCGC----CG-----------------------------------
------------------------------------------------------------
------------------------------------------------------------
------------------------------------------------------------
------------------------------------------------------------
------------------------------------------------------------
------------------------------------------------------------
------------------------------------------------------------
------------------------------------------------------------
------------------------------------------------------------
----------------------------------------------------------CG
CGTGGTGTCCACGGACGTGATGCAGAACGGGGACTGGACGTACCAGGTGCTGGTGGT---
------------------------------------------------------------
------------------------------------------------------------
------------------------------------------------------------
-----------------------------------CAG----------------------
------------------------------------------------------------
------------------------------------------------------------
------------------------------------------------------------
------------------------------------------------------------
------------------------------------------------------------
------------------------------------------------------------
------------------------------------------------------------
------------------------------------------------------------
------------------------------------------------------------
------------------------------------------------------------
----------------------------------------------------------
>AB110467.1_Coturnix_japonica/1-234
-----------------------------------------------------GCGGCGG
GGCACAGCGCGGACGGACGGGCA-------------------------------------
------------------------------------------------------------
------------GGC---------------------------------------------
-------------------GCC--------------------------------------
------------------------------------------------------------
------------------------------------------------------------
------------------------------------------------------------
------------------------------------------------------------
------------------------------------------------------------
------------------------------------------------------------
------------------------------------------------------------
------------------G-CGCTGTGGCGGTCGGTCCGCAGCGCTCCCGCCGTGCCCCG
CAGTGCAGCCCA------AG---GTGA-------------------GGGTCTCGGCGCTG
---CAGTCGGG-------------------------------------------------
------------------------------------------------------------
---------------------------------CTC-CCTGGGCGAAA---GCGACCGGC
TGGCGTGCTACG------------------------------------------------
------------------------------------------------------------
-TGACGGGCTTCTACCCGC----CG-----------------------------------
------------------------------------------------------------
------------------------------------------------------------
------------------------------------------------------------
------------------------------------------------------------
------------------------------------------------------------
------------------------------------------------------------
------------------------------------------------------------
------------------------------------------------------------
------------------------------------------------------------
----------------------------------------------------------CG
CGTGGTGTCCACGGACGTGATGCAGAACGGGGACTGGACGTACCAGGTGCTGGTGGT---
------------------------------------------------------------
------------------------------------------------------------
------------------------------------------------------------
-----------------------------------CAG----------------------
------------------------------------------------------------
------------------------------------------------------------
------------------------------------------------------------
------------------------------------------------------------
------------------------------------------------------------
------------------------------------------------------------
------------------------------------------------------------
------------------------------------------------------------
------------------------------------------------------------
------------------------------------------------------------
----------------------------------------------------------
>AB110468.1_Coturnix_japonica/1-234
-----------------------------------------------------GCGGCGG
GGCACAGCGCGGACGGACGGGCA-------------------------------------
------------------------------------------------------------
------------GGC---------------------------------------------
-------------------GCC--------------------------------------
------------------------------------------------------------
------------------------------------------------------------
------------------------------------------------------------
------------------------------------------------------------
------------------------------------------------------------
------------------------------------------------------------
------------------------------------------------------------
------------------G-CGCTGTGGCGGTCGGTCCGCAGCGCTCCCGCCGTGCCCCG
CAGTGCAGCCCA------AG---GTGA-------------------GGGTCTCGGCGCTG
---CAGTCGGG-------------------------------------------------
------------------------------------------------------------
---------------------------------CTC-CCTGGGCGAAA---GCGACCGGC
TGGCGTGCTACG------------------------------------------------
------------------------------------------------------------
-TGACGGGCTTCTACCCGC----CG-----------------------------------
------------------------------------------------------------
------------------------------------------------------------
------------------------------------------------------------
------------------------------------------------------------
------------------------------------------------------------
------------------------------------------------------------
------------------------------------------------------------
------------------------------------------------------------
------------------------------------------------------------
----------------------------------------------------------CG
CGTGGTGTCCACGGACGTGATGCAGAACGGGGACTGGACGTACCAGGTGCTGGTGGT---
------------------------------------------------------------
------------------------------------------------------------
------------------------------------------------------------
-----------------------------------CAG----------------------
------------------------------------------------------------
------------------------------------------------------------
------------------------------------------------------------
------------------------------------------------------------
------------------------------------------------------------
------------------------------------------------------------
------------------------------------------------------------
------------------------------------------------------------
------------------------------------------------------------
------------------------------------------------------------
----------------------------------------------------------
>AB110469.1_Coturnix_japonica/1-412
-----------------------------------------------------GCGGCGG
GGCACAGCGCGGACGGACGGGCA-------------------------------------
------------------------------------------------------------
------------GGC---------------------------------------------
-------------------GCC--------------------------------------
------------------------------------------------------------
------------------------------------------------------------
------------------------------------------------------------
------------------------------------------------------------
------------------------------------------------------------
------------------------------------------------------------
------------------------------------------------------------
------------------G-CGCTGTGTCGATCGGTCCGCAGCGCTCCCGCCGTGCCCCG
CAGTGCAGCCCA------AG---GTGA-------------------GGGTCTCGGCGCTG
---CAGTCGGG-------------------------------------------------
------------------------------------------------------------
---------------------------------CTC-CCTGGGCGAAA---GCGACCGGC
TGGCGTGCTACG------------------------------------------------
------------------------------------------------------------
-TGACGGGCTTCTACCCGC----CG-----------------------------------
------------------------------------------------------------
------------------------------------------------------------
------------------------------------------------------------
------------------------------------------------------------
------------------------------------------------------------
------------------------------------------------------------
------------------------------------------------------------
------------------------------------------------------------
------------------------------------------------------------
----------------------------------------------------------CG
CGTGGTGTCCACGGACGTGATGCAGAACGGGGACTGGACGTACCAGGTGCTGGTGGTGCT
GGAGACCGTC-----CCG------------------------------------------
-------------------------------------------------CGGCGCGGGGA
CAGCT----------------------------------ACGAGTGCCGGG---------
---TGGAGCACGCCAGCCTGCCGCAAGGCATCAGCCAGCCCTGGGGTAAGGCCCGAGCCG
GGGATGAGGAAGGGGAGAAGGAAGGGGGGAAGGGCGGAACGTCGTCCCCCGGCGCTGAGC
CCCCGCCTTGGTCCCCGCAG----------------------------------------
------------------------------------------------------------
------------------------------------------------------------
------------------------------------------------------------
------------------------------------------------------------
------------------------------------------------------------
------------------------------------------------------------
------------------------------------------------------------
------------------------------------------------------------
----------------------------------------------------------
>AB110470.1_Coturnix_japonica/1-234
-----------------------------------------------------GCGGCGG
GGCACAGCGCGGACGGACGGGCA-------------------------------------
------------------------------------------------------------
------------GGC---------------------------------------------
-------------------GCC--------------------------------------
------------------------------------------------------------
------------------------------------------------------------
------------------------------------------------------------
------------------------------------------------------------
------------------------------------------------------------
------------------------------------------------------------
------------------------------------------------------------
------------------G-CGCTGTGGCGGTCGGTCCGCAGCGCTCCCGCCGTGCCCCG
CAGTGCAGCCCA------AG---GTGA-------------------GGGTCTCGGCGCTG
---CAGTCGGG-------------------------------------------------
------------------------------------------------------------
---------------------------------CTC-CCTGGGCGAAA---GCGACCGGC
TGGCGTGCTACG------------------------------------------------
------------------------------------------------------------
-TGACGGGCTTCTACCCGC----CG-----------------------------------
------------------------------------------------------------
------------------------------------------------------------
------------------------------------------------------------
------------------------------------------------------------
------------------------------------------------------------
------------------------------------------------------------
------------------------------------------------------------
------------------------------------------------------------
------------------------------------------------------------
----------------------------------------------------------CG
CGTGGTGTCCACGGACGTGATGCAGAACGGGGACTGGACGTACCAGGTGCTGGTGGT---
------------------------------------------------------------
------------------------------------------------------------
------------------------------------------------------------
-----------------------------------CAG----------------------
------------------------------------------------------------
------------------------------------------------------------
------------------------------------------------------------
------------------------------------------------------------
------------------------------------------------------------
------------------------------------------------------------
------------------------------------------------------------
------------------------------------------------------------
------------------------------------------------------------
------------------------------------------------------------
----------------------------------------------------------
>AB110471.1_Coturnix_japonica/1-234
-----------------------------------------------------GCGGCGG
GGCACAGCGCGGACGGACGGGCA-------------------------------------
------------------------------------------------------------
------------GGC---------------------------------------------
-------------------GCC--------------------------------------
------------------------------------------------------------
------------------------------------------------------------
------------------------------------------------------------
------------------------------------------------------------
------------------------------------------------------------
------------------------------------------------------------
------------------------------------------------------------
------------------G-CGCTGTGGCGGTCGGTCCGCAGCGCTCCCGCCGTGCCCCG
CAGTGCAGCCCA------AG---GTGA-------------------GGGTCTCGGCGCTG
---CAGTCGGG-------------------------------------------------
------------------------------------------------------------
---------------------------------CTC-CCTGGGCGAAA---GCGACCGGC
TGGCGTGCTACG------------------------------------------------
------------------------------------------------------------
-TGACGGGCTTCTACCCGC----CG-----------------------------------
------------------------------------------------------------
------------------------------------------------------------
------------------------------------------------------------
------------------------------------------------------------
------------------------------------------------------------
------------------------------------------------------------
------------------------------------------------------------
------------------------------------------------------------
------------------------------------------------------------
----------------------------------------------------------CG
CGTGGTGTCCACGGACGTGATGCAGAACGGGGACTGGACGTACCAGGTGCTGGTGGT---
------------------------------------------------------------
------------------------------------------------------------
------------------------------------------------------------
-----------------------------------CAG----------------------
------------------------------------------------------------
------------------------------------------------------------
------------------------------------------------------------
------------------------------------------------------------
------------------------------------------------------------
------------------------------------------------------------
------------------------------------------------------------
------------------------------------------------------------
------------------------------------------------------------
------------------------------------------------------------
----------------------------------------------------------
>AB110472.1_Coturnix_japonica/1-234
-----------------------------------------------------GCGGCGG
GGCACAGCGCGGACGGACGGGCA-------------------------------------
------------------------------------------------------------
------------GGC---------------------------------------------
-------------------GCC--------------------------------------
------------------------------------------------------------
------------------------------------------------------------
------------------------------------------------------------
------------------------------------------------------------
------------------------------------------------------------
------------------------------------------------------------
------------------------------------------------------------
------------------G-CGCTGTGGCGGTCGGTCCGCAGCGCTCCCGCCGTGCCCCG
CAGTGCAGCCCA------AG---GTGA-------------------GGGTCTCGGCGCTG
---CAGTCGGG-------------------------------------------------
------------------------------------------------------------
---------------------------------CTC-CCTGGGCGAAA---GCGACCGGC
TGGCGTGCTACG------------------------------------------------
------------------------------------------------------------
-TGACGGGCTTCTACCCGC----CG-----------------------------------
------------------------------------------------------------
------------------------------------------------------------
------------------------------------------------------------
------------------------------------------------------------
------------------------------------------------------------
------------------------------------------------------------
------------------------------------------------------------
------------------------------------------------------------
------------------------------------------------------------
----------------------------------------------------------CG
CGTGGTGTCCACGGACGTGATGCAGAACGGGGACTGGACGTACCAGGTGCTGGTGGT---
------------------------------------------------------------
------------------------------------------------------------
------------------------------------------------------------
-----------------------------------CAG----------------------
------------------------------------------------------------
------------------------------------------------------------
------------------------------------------------------------
------------------------------------------------------------
------------------------------------------------------------
------------------------------------------------------------
------------------------------------------------------------
------------------------------------------------------------
------------------------------------------------------------
------------------------------------------------------------
----------------------------------------------------------
>AB110473.1_Coturnix_japonica/1-234
-----------------------------------------------------GCGGCGG
GGCACAGCGCGGACGGACGGGCA-------------------------------------
------------------------------------------------------------
------------GGC---------------------------------------------
-------------------GCC--------------------------------------
------------------------------------------------------------
------------------------------------------------------------
------------------------------------------------------------
------------------------------------------------------------
------------------------------------------------------------
------------------------------------------------------------
------------------------------------------------------------
------------------G-CGCTGTGGCGGTCGGTCCGCAGCGCTCCCGCCGTGCCCCG
CAGTGCAGCCCA------AG---GTGA-------------------GGGTCTCGGCGCTG
---CAGTCGGG-------------------------------------------------
------------------------------------------------------------
---------------------------------CTC-CCTGGGCGAAA---GCGACCGGC
TGGCGTGCTACG------------------------------------------------
------------------------------------------------------------
-TGACGGGCTTCTACCCGC----CG-----------------------------------
------------------------------------------------------------
------------------------------------------------------------
------------------------------------------------------------
------------------------------------------------------------
------------------------------------------------------------
------------------------------------------------------------
------------------------------------------------------------
------------------------------------------------------------
------------------------------------------------------------
----------------------------------------------------------CG
CGTGGTGTCCACGGACGTGATGCAGAACGGGGACTGGACGTACCAGGTGCTGGTGGT---
------------------------------------------------------------
------------------------------------------------------------
------------------------------------------------------------
-----------------------------------CAG----------------------
------------------------------------------------------------
------------------------------------------------------------
------------------------------------------------------------
------------------------------------------------------------
------------------------------------------------------------
------------------------------------------------------------
------------------------------------------------------------
------------------------------------------------------------
------------------------------------------------------------
------------------------------------------------------------
----------------------------------------------------------
>AB110474.1_Coturnix_japonica/1-234
-----------------------------------------------------GCGGCGG
GGCACAGCGCGGACGGACGGGCA-------------------------------------
------------------------------------------------------------
------------GGC---------------------------------------------
-------------------GCC--------------------------------------
------------------------------------------------------------
------------------------------------------------------------
------------------------------------------------------------
------------------------------------------------------------
------------------------------------------------------------
------------------------------------------------------------
------------------------------------------------------------
------------------G-CGCTGTGGCGGTCGGTCCGCAGCGCTCCCGCCGTGCCCCG
CAGTGCAGCCCA------AG---GTGA-------------------GGGTCTCGGCGCTG
---CAGTCGGG-------------------------------------------------
------------------------------------------------------------
---------------------------------CTC-CCTGGGCGAAA---GCGACCGGC
TGGCGTGCTACG------------------------------------------------
------------------------------------------------------------
-TGACGGGCTTCTACCCGC----CG-----------------------------------
------------------------------------------------------------
------------------------------------------------------------
------------------------------------------------------------
------------------------------------------------------------
------------------------------------------------------------
------------------------------------------------------------
------------------------------------------------------------
------------------------------------------------------------
------------------------------------------------------------
----------------------------------------------------------CG
CGTGGTGTCCACGGACGTGATGCAGAACGGGGACTGGACGTACCAGGTGCTGGTGGT---
------------------------------------------------------------
------------------------------------------------------------
------------------------------------------------------------
-----------------------------------CAG----------------------
------------------------------------------------------------
------------------------------------------------------------
------------------------------------------------------------
------------------------------------------------------------
------------------------------------------------------------
------------------------------------------------------------
------------------------------------------------------------
------------------------------------------------------------
------------------------------------------------------------
------------------------------------------------------------
----------------------------------------------------------
>AB110475.1_Coturnix_japonica/1-234
-----------------------------------------------------GCGGCGG
GGCACAGCGCGGACGGACGGGCA-------------------------------------
------------------------------------------------------------
------------GGC---------------------------------------------
-------------------GCC--------------------------------------
------------------------------------------------------------
------------------------------------------------------------
------------------------------------------------------------
------------------------------------------------------------
------------------------------------------------------------
------------------------------------------------------------
------------------------------------------------------------
------------------G-CGCTGTGGCGGTCGGTCCGCAGCGCTCCCGCCGTGCCCCG
CAGTGCAGCCCA------AG---GTGA-------------------GGGTCTCGGCGCTG
---CAGTCGGG-------------------------------------------------
------------------------------------------------------------
---------------------------------CTC-CCTGGGCGAAA---GCGACCGGC
TGGCGTGCTACG------------------------------------------------
------------------------------------------------------------
-TGACGGGCTTCTACCCGC----CG-----------------------------------
------------------------------------------------------------
------------------------------------------------------------
------------------------------------------------------------
------------------------------------------------------------
------------------------------------------------------------
------------------------------------------------------------
------------------------------------------------------------
------------------------------------------------------------
------------------------------------------------------------
----------------------------------------------------------CG
CGTGGTGTCCACGGACGTGATGCAGAACGGGGACTGGACGTACCAGGTGCTGGTGGT---
------------------------------------------------------------
------------------------------------------------------------
------------------------------------------------------------
-----------------------------------CAG----------------------
------------------------------------------------------------
------------------------------------------------------------
------------------------------------------------------------
------------------------------------------------------------
------------------------------------------------------------
------------------------------------------------------------
------------------------------------------------------------
------------------------------------------------------------
------------------------------------------------------------
------------------------------------------------------------
----------------------------------------------------------
>AB110477.1_Coturnix_japonica/1-237
------------------------------------------------------------
------------------------------------------------------------
------------------------------------------------------------
------------------------------------------------------------
------------------------------------------------------------
------------------------------------------------------------
------------------------------------------------------------
------------------------------------------------------------
------------------------------------------------------------
------------------------------------------------------------
------------------------------------------------------------
------------------------------------------------------------
------------------------------------------------------------
---TGCAGCCCA------AG---GTGA-------------------GGGTCTCGGCGCTG
---CAGTCGGG-------------------------------------------------
------------------------------------------------------------
---------------------------------CTC-CCTGGGCGAAA---GCGACCGGC
TGGCGTGCTACG------------------------------------------------
------------------------------------------------------------
-TGACGGGCTTCTACCCGC----CG-----------------------------------
------------------------------------------------------------
------------------------------------------------------------
------------------------------------------------------------
------------------------------------------------------------
------------------------------------------------------------
------------------------------------------------------------
------------------------------------------------------------
------------------------------------------------------------
------------------------------------------------------------
----------------------------------------------------------CG
CGTGGTGTCCACGGACGTGATGCAGAACGGGGACTGGACGTACCAGGTGCTGGTGGTGCT
GGAGACCGTC-----CCG------------------------------------------
-------------------------------------------------CGGCGCGGGGA
CAGCT----------------------------------ACGAGTGCCGGG---------
---TGGAGCACGCCAGCCTGCCGCAAGGCATCAGCCAGCCCTGGG---------------
------------------------------------------------------------
------------------------------------------------------------
------------------------------------------------------------
------------------------------------------------------------
------------------------------------------------------------
------------------------------------------------------------
------------------------------------------------------------
------------------------------------------------------------
------------------------------------------------------------
------------------------------------------------------------
----------------------------------------------------------
>AB110479.1_Coturnix_japonica/1-237
------------------------------------------------------------
------------------------------------------------------------
------------------------------------------------------------
------------------------------------------------------------
------------------------------------------------------------
------------------------------------------------------------
------------------------------------------------------------
------------------------------------------------------------
------------------------------------------------------------
------------------------------------------------------------
------------------------------------------------------------
------------------------------------------------------------
------------------------------------------------------------
---TGCAGCCCA------AG---GTGA-------------------GGGTCTCGGCGCTG
---CAGTCGGG-------------------------------------------------
------------------------------------------------------------
---------------------------------CTC-CCTGGGCGAAA---GCGACCGGC
TGGCGTGCTACG------------------------------------------------
------------------------------------------------------------
-TGACGGGCTTCTACCCGC----CG-----------------------------------
------------------------------------------------------------
------------------------------------------------------------
------------------------------------------------------------
------------------------------------------------------------
------------------------------------------------------------
------------------------------------------------------------
------------------------------------------------------------
------------------------------------------------------------
------------------------------------------------------------
----------------------------------------------------------CG
CGTGGTGTCCACGGACGTGATGCAGAACGGGGACTGGACGTACCAGGTGCTGGTGGTGCT
GGAGACCGTC-----CCG------------------------------------------
-------------------------------------------------CGGCGCGGGGA
CAGCT----------------------------------ACGAGTGCCGGG---------
---TGGAGCACGCCAGCCTGCCGCAAGGCATCAGCCAGCCCTGGG---------------
------------------------------------------------------------
------------------------------------------------------------
------------------------------------------------------------
------------------------------------------------------------
------------------------------------------------------------
------------------------------------------------------------
------------------------------------------------------------
------------------------------------------------------------
------------------------------------------------------------
------------------------------------------------------------
----------------------------------------------------------
>AB110480.1_Coturnix_japonica/1-237
------------------------------------------------------------
------------------------------------------------------------
------------------------------------------------------------
------------------------------------------------------------
------------------------------------------------------------
------------------------------------------------------------
------------------------------------------------------------
------------------------------------------------------------
------------------------------------------------------------
------------------------------------------------------------
------------------------------------------------------------
------------------------------------------------------------
------------------------------------------------------------
---TGCAGCCCA------AG---GTGA-------------------GGGTCTCGGCGCTG
---CAGTCGGG-------------------------------------------------
------------------------------------------------------------
---------------------------------CTC-CCTGGGCGAAA---GCGACCGGC
TGGCGTGCTACG------------------------------------------------
------------------------------------------------------------
-TGACGGGCTTCTACCCGC----CG-----------------------------------
------------------------------------------------------------
------------------------------------------------------------
------------------------------------------------------------
------------------------------------------------------------
------------------------------------------------------------
------------------------------------------------------------
------------------------------------------------------------
------------------------------------------------------------
------------------------------------------------------------
----------------------------------------------------------CG
CGTGGTGTCCACGGACGTGATGCAGAACGGGGACTGGACGTACCAGGTGCTGGTGGTGCT
GGAGACCGTC-----CCG------------------------------------------
-------------------------------------------------CGGCGCGGGGA
CAGCT----------------------------------ACGAGTGCCGGG---------
---TGGAGCACGCCAGCCTGCCGCAAGGCATCAGCCAGCCCTGGG---------------
------------------------------------------------------------
------------------------------------------------------------
------------------------------------------------------------
------------------------------------------------------------
------------------------------------------------------------
------------------------------------------------------------
------------------------------------------------------------
------------------------------------------------------------
------------------------------------------------------------
------------------------------------------------------------
----------------------------------------------------------
>AB110482.1_Coturnix_japonica/1-237
------------------------------------------------------------
------------------------------------------------------------
------------------------------------------------------------
------------------------------------------------------------
------------------------------------------------------------
------------------------------------------------------------
------------------------------------------------------------
------------------------------------------------------------
------------------------------------------------------------
------------------------------------------------------------
------------------------------------------------------------
------------------------------------------------------------
------------------------------------------------------------
---TGCAGCCCA------AG---GTGA-------------------GGGTCTCGGCGCTG
---CAGTCGGG-------------------------------------------------
------------------------------------------------------------
---------------------------------CTC-CCTGGGCGAAA---GCGACCGGC
TGGCGTGCTACG------------------------------------------------
------------------------------------------------------------
-TGACGGGCTTCTACCCGC----CG-----------------------------------
------------------------------------------------------------
------------------------------------------------------------
------------------------------------------------------------
------------------------------------------------------------
------------------------------------------------------------
------------------------------------------------------------
------------------------------------------------------------
------------------------------------------------------------
------------------------------------------------------------
----------------------------------------------------------CG
CGTGGTGTCCACGGACGTGATGCAGAACGGGGACTGGACGTACCAGGTGCTGGTGGTGCT
GGAGACCGTC-----CCG------------------------------------------
-------------------------------------------------CGGCGCGGGGA
CAGCT----------------------------------ACGAGTGCCGGG---------
---TGGAGCACGCCAGCCTGCCGCAAGGCATCAGCCAGCCCTGGG---------------
------------------------------------------------------------
------------------------------------------------------------
------------------------------------------------------------
------------------------------------------------------------
------------------------------------------------------------
------------------------------------------------------------
------------------------------------------------------------
------------------------------------------------------------
------------------------------------------------------------
------------------------------------------------------------
----------------------------------------------------------
>AB531504.1_Cactospiza_pallida/1-86
-----------------------------------------------GTGAGCGCGG---
--------------GGCAGAGCG-------------------------------------
------------------------------------------------------------
------------T-----------------------------------------------
------------------------------------------------------------
------------------------------------------------------------
------------------------------------------------------------
------------------------------------------------------------
------------------------------------------------------------
------------------------------------------------------------
------------------------------------------------------------
------------------------------------------------------------
------------------------------------------------------------
---------------------------------------------------------GTG
---CCCTCGGG-------------------------------------------------
------------------------------------------------------------
------------------------------------------------------------
------------------------------------------------------------
------------------------------------------------------------
------------------------------------------------------------
------------------------------------------------------------
------------------------------------------------------------
------------------------------------------------------------
------------------------------------------------------------
------------------------------------------------------------
------------------------------------------------------------
------------------------------------------------------------
------------------------------------------------------------
------------------------------------------------------------
------------------------------------------------------------
-------------CAGTCCATTCCCAGT------------------------TCATT---
CCCAGTCCCT-----CCC------------------------------------------
--------------------------------------------------------ACTC
CATC-------------------------------------------C------------
----------CAGT--------CCATTCCCA-----------------------------
------------------------------------------------------------
------------------------------------------------------------
------------------------------------------------------------
------------------------------------------------------------
------------------------------------------------------------
------------------------------------------------------------
------------------------------------------------------------
------------------------------------------------------------
------------------------------------------------------------
------------------------------------------------------------
----------------------------------------------------------
>AB531505.1_Camarhynchus_parvulus/1-126
-----------------------------------------------GTGAGCCC-G---
--------------GGCAGAGCG-------------------------------------
------------------------------------------------------------
------------T-----------------------------------------------
------------------------------------------------------------
------------------------------------------------------------
------------------------------------------------------------
------------------------------------------------------------
------------------------------------------------------------
------------------------------------------------------------
------------------------------------------------------------
------------------------------------------------------------
------------------------------------------------------------
---------------------------------------------------------GTT
---CCCTCGGG-------------------------------------------------
------------------------------------------------------------
------------------------------------------------------------
------------------------------------------------------------
------------------------------------------------------------
---------CCCTGCCCTG----CCAGTTACCA---------------------------
------------------------------------------------TCCCAGTTAATC
CCAG--------------------------------------------------------
------------------------------------------------------------
------------------------------------------------------------
------------------------------------------------------------
------------------------------------------------------------
------------------------------------------------------------
------------------------------------------------------------
------------------------------------------------------------
---------------------------------------------T--------------
---------TTCCCAGTCCATTCCCAGT------------------------TCATT---
CCCAGTCCCT-----CCC------------------------------------------
--------------------------------------------------------ACTC
CATCC-------------------------------------------------------
----------CAGT--------CCATTCCCA-----------------------------
------------------------------------------------------------
------------------------------------------------------------
------------------------------------------------------------
------------------------------------------------------------
------------------------------------------------------------
------------------------------------------------------------
------------------------------------------------------------
------------------------------------------------------------
------------------------------------------------------------
------------------------------------------------------------
----------------------------------------------------------
>AB531508.1_Camarhynchus_psittaculus/1-126
-----------------------------------------------GTGAGCGC-G---
--------------GGCAGAGCG-------------------------------------
------------------------------------------------------------
------------T-----------------------------------------------
------------------------------------------------------------
------------------------------------------------------------
------------------------------------------------------------
------------------------------------------------------------
------------------------------------------------------------
------------------------------------------------------------
------------------------------------------------------------
------------------------------------------------------------
------------------------------------------------------------
---------------------------------------------------------GTT
---CCCTCGGG-------------------------------------------------
------------------------------------------------------------
------------------------------------------------------------
------------------------------------------------------------
------------------------------------------------------------
---------CCCTGCCCTG----CCAGTTACCA---------------------------
------------------------------------------------TCCCAGTTAATC
CCAG--------------------------------------------------------
------------------------------------------------------------
------------------------------------------------------------
------------------------------------------------------------
------------------------------------------------------------
------------------------------------------------------------
------------------------------------------------------------
------------------------------------------------------------
---------------------------------------------T--------------
---------TTCCCAGTCCATTCCCAGT------------------------TCATT---
CCCAGTCCCT-----CCC------------------------------------------
--------------------------------------------------------ACTC
CATCC-------------------------------------------------------
----------CAGT--------CCATTCCCA-----------------------------
------------------------------------------------------------
------------------------------------------------------------
------------------------------------------------------------
------------------------------------------------------------
------------------------------------------------------------
------------------------------------------------------------
------------------------------------------------------------
------------------------------------------------------------
------------------------------------------------------------
------------------------------------------------------------
----------------------------------------------------------
>AB531510.1_Geospiza_fortis/1-106
-----------------------------------------------GTGAGCGC-G---
--------------GGCAGAGCG-------------------------------------
------------------------------------------------------------
------------T-----------------------------------------------
------------------------------------------------------------
------------------------------------------------------------
------------------------------------------------------------
------------------------------------------------------------
------------------------------------------------------------
------------------------------------------------------------
------------------------------------------------------------
------------------------------------------------------------
------------------------------------------------------------
---------------------------------------------------------GTG
---CCCTCGGG-------------------------------------------------
------------------------------------------------------------
------------------------------------------------------------
------------------------------------------------------------
------------------------------------------------------------
------------------------------------------------------------
------------------------------------------------------------
------------------------------------------------------------
------------------------------------------------------------
------------------------------------------------------------
------------------------------------------------------------
------------------------------------------------------------
------------------------------------------------------------
--------------------------------------------------CAACCCCTCC
CACTCCAT----------------------------------------------------
------------------------------------------------------------
----------TCCCAGTCCATTCCCAGT------------------------TCATT---
CCCAGTCCCT-----CCC------------------------------------------
--------------------------------------------------------ACTC
CATC-------------------------------------------C------------
----------CAGT--------CCATTCCCA-----------------------------
------------------------------------------------------------
------------------------------------------------------------
------------------------------------------------------------
------------------------------------------------------------
------------------------------------------------------------
------------------------------------------------------------
------------------------------------------------------------
------------------------------------------------------------
------------------------------------------------------------
------------------------------------------------------------
----------------------------------------------------------
>AB531511.1_Geospiza_scandens/1-106
-----------------------------------------------GTGAGCGC-G---
--------------GGCAGAGCG-------------------------------------
------------------------------------------------------------
------------T-----------------------------------------------
------------------------------------------------------------
------------------------------------------------------------
------------------------------------------------------------
------------------------------------------------------------
------------------------------------------------------------
------------------------------------------------------------
------------------------------------------------------------
------------------------------------------------------------
------------------------------------------------------------
---------------------------------------------------------GTG
---CCCTCGGG-------------------------------------------------
------------------------------------------------------------
------------------------------------------------------------
------------------------------------------------------------
------------------------------------------------------------
------------------------------------------------------------
------------------------------------------------------------
------------------------------------------------------------
------------------------------------------------------------
------------------------------------------------------------
------------------------------------------------------------
------------------------------------------------------------
------------------------------------------------------------
--------------------------------------------------CAACCCCTCC
CACTCCAT----------------------------------------------------
------------------------------------------------------------
----------TCCCAGTCCATTCCCAGT------------------------TCATT---
CCCAGTCCCT-----CCC------------------------------------------
--------------------------------------------------------ACTC
CATC-------------------------------------------C------------
----------CAGT--------CCATTCCCA-----------------------------
------------------------------------------------------------
------------------------------------------------------------
------------------------------------------------------------
------------------------------------------------------------
------------------------------------------------------------
------------------------------------------------------------
------------------------------------------------------------
------------------------------------------------------------
------------------------------------------------------------
------------------------------------------------------------
----------------------------------------------------------
>AB531512.1_Geospiza_scandens/1-92
-----------------------------------------------GTGAGCGC-G---
--------------GGCCGAGCG-------------------------------------
------------------------------------------------------------
------------T-----------------------------------------------
------------------------------------------------------------
------------------------------------------------------------
------------------------------------------------------------
------------------------------------------------------------
------------------------------------------------------------
------------------------------------------------------------
------------------------------------------------------------
------------------------------------------------------------
------------------------------------------------------------
---------------------------------------------------------GTG
---CGCTCGGG-------------------------------------------------
------------------------------------------------------------
------------------------------------------------------------
------------------------------------------------------------
------------------------------------------------------------
---------CCCTGCCCTG----TC-----------------------------------
------------------------------------------------------------
------------------------------------------------------------
------------------------------------------------------------
------------------------------------------------------------
------------------------------------------------------------
------------------------------------------------------------
------------------------------------------------------------
------------------------------------------------------------
------------------------------------------------------------
------------------------------------------------------------
------------------CATTCCCAGT------------------------TCATT---
CCCAGTCCCT-----CCC------------------------------------------
--------------------------------------------------------ACTC
CATCC-------------------------------------------------------
----------CAGT--------CCATTCCCA-----------------------------
------------------------------------------------------------
------------------------------------------------------------
------------------------------------------------------------
------------------------------------------------------------
------------------------------------------------------------
------------------------------------------------------------
------------------------------------------------------------
------------------------------------------------------------
------------------------------------------------------------
------------------------------------------------------------
----------------------------------------------------------
>AB531514.1_Certhidea_olivacea/1-43
-----------------------------------------------GTGAGCGC-G---
--------------GGCAGAGCG-------------------------------------
------------------------------------------------------------
------------T-----------------------------------------------
------------------------------------------------------------
------------------------------------------------------------
------------------------------------------------------------
------------------------------------------------------------
------------------------------------------------------------
------------------------------------------------------------
------------------------------------------------------------
------------------------------------------------------------
------------------------------------------------------------
---------------------------------------------------------GTG
---CCCTCGGG-------------------------------------------------
------------------------------------------------------------
------------------------------------------------------------
------------------------------------------------------------
------------------------------------------------------------
------------------------------------------------------------
------------------------------------------------------------
------------------------------------------------------------
------------------------------------------------------------
------------------------------------------------------------
------------------------------------------------------------
------------------------------------------------------------
------------------------------------------------------------
------------------------------------------------------------
------------------------------------------------------------
------------------------------------------------------------
------------------------------------------------------------
------------------------------------------------------------
------------------------------------------------------------
------------------------------------------------------------
----------CAGT--------TCATTCCCA-----------------------------
------------------------------------------------------------
------------------------------------------------------------
------------------------------------------------------------
------------------------------------------------------------
------------------------------------------------------------
------------------------------------------------------------
------------------------------------------------------------
------------------------------------------------------------
------------------------------------------------------------
------------------------------------------------------------
----------------------------------------------------------
>AB531515.1_Certhidea_olivacea/1-107
-----------------------------------------------GTGAGCGCGG---
--------------GGCAGAGCG-------------------------------------
------------------------------------------------------------
------------T-----------------------------------------------
------------------------------------------------------------
------------------------------------------------------------
------------------------------------------------------------
------------------------------------------------------------
------------------------------------------------------------
------------------------------------------------------------
------------------------------------------------------------
------------------------------------------------------------
------------------------------------------------------------
---------------------------------------------------------GTG
---CCCTCGGG-------------------------------------------------
------------------------------------------------------------
------------------------------------------------------------
------------------------------------------------------------
------------------------------------------------------------
---------CCCTGCCCTG----CCAGTGACCA---------------------------
------------------------------------------------------------
------------------------------------------------------------
------------------------------------------------------------
------------------------------------------------------------
------------------------------------------------------------
------------------------------------------------------------
------------------------------------------------------------
------------------------------------------------------------
------------------------------------------------------------
------------------------------------------------------------
---------------------TCCCAGCACCC--------------------TCTCT---
CCCAGTACCG--------------------------------------------------
--------------------------------------------------------AGTG
CCCCT------------------------------------------CCCA---------
---TCTTTCTCAGT-----------GCCACA-----------------------------
------------------------------------------------------------
------------------------------------------------------------
------------------------------------------------------------
------------------------------------------------------------
------------------------------------------------------------
------------------------------------------------------------
------------------------------------------------------------
------------------------------------------------------------
------------------------------------------------------------
------------------------------------------------------------
----------------------------------------------------------
>AB531518.1_Cactospiza_pallida/1-341
---------------------------------------------------GCGCGG---
--------------AGCAGAGCC-------------------------------------
------------------------------------------------------------
------------T-----------------------------------------------
------------------------------------------------------------
------------------------------------------------------------
------------------------------------------------------------
------------------------------------------------------------
------------------------------------------------------------
------------------------------------------------------------
------------------------------------------------------------
------------------------------------------------------------
------------------------------------------------------------
---------------------------------------------------------GTT
---CCTTCGGG-------------------------------------------------
------------------------------------------------------------
------------------------------------------------------------
------------------------------------------------------------
------------------------------------------------------------
---------CCCTGCCCTG----CCAATGACCC---------------------------
-----------------------------------------TGGAGCTTCGCAAAAGTTC
CTTG--------------------------------------------------------
------------------------------------------------------------
------------------------------------------------------------
------------------------------------------------------------
------------------------------------------------------------
------------------------------------------------------------
------------GGAATGGCCCCAGAGCCCTCAGCCCTCGTTGTGCTCATCCCCGGAGCC
TCCGTCCCTCCCAGTGA-CCCCCCCAGTCCCTCCCATTCTCCCCCGGTGCCCCCCCGCGC
GTCCATT--------TTAGCGACGC-GTAAAGCTGACG-GATACACCCAATGAGGTCGCG
TTTTTTTGATGACTCACCTGTTGCCAGGCAGACCCGCAGCGCCGAGTGCCCCGCGCTGGA
CTCGGCTCAC--------------------------------------------------
----------------------------------------------AGTCCCTCCAAGTC
CATTT-----------------------------------------TTAGT---------
---CTTTTCTCAGT--------TCATTCCCA-----------------------------
------------------------------------------------------------
------------------------------------------------------------
------------------------------------------------------------
------------------------------------------------------------
------------------------------------------------------------
------------------------------------------------------------
------------------------------------------------------------
------------------------------------------------------------
------------------------------------------------------------
------------------------------------------------------------
----------------------------------------------------------
>AB531519.1_Cactospiza_pallida/1-293
---------------------------------------------------GCGCGG---
--------------AG-AGAGCT-------------------------------------
------------------------------------------------------------
------------T-----------------------------------------------
------------------------------------------------------------
------------------------------------------------------------
------------------------------------------------------------
------------------------------------------------------------
------------------------------------------------------------
------------------------------------------------------------
------------------------------------------------------------
------------------------------------------------------------
------------------------------------------------------------
---------------------------------------------------------GTT
---CCTTCGGG-------------------------------------------------
------------------------------------------------------------
------------------------------------------------------------
------------------------------------------------------------
------------------------------------------------------------
---------CCCTGCCCTG----CCAATGACCC---------------------------
-----------------------------------------TGGGGCTTCTTAAAACTTC
CTTG--------------------------------------------------------
------------------------------------------------------------
------------------------------------------------------------
------------------------------------------------------------
------------------------------------------------------------
------------------------------------------------------------
------------GGAATGGCCCCAGAGCCCTCAGCCCTCGTTGTGCTCATCCCCGGAGCC
TCCGTTCCTTCCAGTTACCCCCCCCAGTTCCTCCCATTCGCCCCCAGTGCCCCCCCGCGC
GTTCTTT--------TCAGCAACGC-GTAAGGCTGAGG-GATACACCCTATGAGATCGCG
TTTTTTTTATGAYTCACCTTTTGCCAGGGAGA----------------------------
------------------------------------------------------------
--------------------------------------------------------AGTT
CATTT-----------------------------------------TTAGT---------
---TTTTTCTCATT--------TCATTCCCA-----------------------------
------------------------------------------------------------
------------------------------------------------------------
------------------------------------------------------------
------------------------------------------------------------
------------------------------------------------------------
------------------------------------------------------------
------------------------------------------------------------
------------------------------------------------------------
------------------------------------------------------------
------------------------------------------------------------
----------------------------------------------------------
>AB531546.1_Camarhynchus_pauper/1-105
-----------------------------------------------GTGAGCGC-G---
--------------GGCAGAGCG-------------------------------------
------------------------------------------------------------
------------T-----------------------------------------------
------------------------------------------------------------
------------------------------------------------------------
------------------------------------------------------------
------------------------------------------------------------
------------------------------------------------------------
------------------------------------------------------------
------------------------------------------------------------
------------------------------------------------------------
------------------------------------------------------------
---------------------------------------------------------GTG
---CCCTC-GG-------------------------------------------------
------------------------------------------------------------
------------------------------------------------------------
------------------------------------------------------------
------------------------------------------------------------
------------------------------------------------------------
------------------------------------------------------------
------------------------------------------------------------
------------------------------------------------------------
------------------------------------------------------------
------------------------------------------------------------
------------------------------------------------------------
------------------------------------------------------------
--------------------------------------------------CAACCCCTCC
CACTCCAT----------------------------------------------------
------------------------------------------------------------
----------TCCCAGTCCATTCCCAGT------------------------TCATT---
CCCAGTCCCT-----CCC------------------------------------------
--------------------------------------------------------ACTC
CATC-------------------------------------------C------------
----------CAGT--------CCATTCCCA-----------------------------
------------------------------------------------------------
------------------------------------------------------------
------------------------------------------------------------
------------------------------------------------------------
------------------------------------------------------------
------------------------------------------------------------
------------------------------------------------------------
------------------------------------------------------------
------------------------------------------------------------
------------------------------------------------------------
----------------------------------------------------------
>AB531548.1_Geospiza_difficilis/1-38
-----------------------------------------------GTGAGCGC-G---
--------------GGCAGAGCG-------------------------------------
------------------------------------------------------------
------------T-----------------------------------------------
------------------------------------------------------------
------------------------------------------------------------
------------------------------------------------------------
------------------------------------------------------------
------------------------------------------------------------
------------------------------------------------------------
------------------------------------------------------------
------------------------------------------------------------
------------------------------------------------------------
---------------------------------------------------------GTT
---CGCCCGGG-------------------------------------------------
------------------------------------------------------------
------------------------------------------------------------
------------------------------------------------------------
------------------------------------------------------------
------------------------------------------------------------
------------------------------------------------------------
------------------------------------------------------------
------------------------------------------------------------
------------------------------------------------------------
------------------------------------------------------------
------------------------------------------------------------
------------------------------------------------------------
------------------------------------------------------------
------------------------------------------------------------
------------------------------------------------------------
------------------------------------------------------------
------------------------------------------------------------
------------------------------------------------------------
------------------------------------------------------------
-----------------------CATTCCCA-----------------------------
------------------------------------------------------------
------------------------------------------------------------
------------------------------------------------------------
------------------------------------------------------------
------------------------------------------------------------
------------------------------------------------------------
------------------------------------------------------------
------------------------------------------------------------
------------------------------------------------------------
------------------------------------------------------------
----------------------------------------------------------
>AB531549.1_Geospiza_fuliginosa/1-162
-----------------------------------------------GTGAGCGC-G---
--------------GGCAGAGCG-------------------------------------
------------------------------------------------------------
------------T-----------------------------------------------
------------------------------------------------------------
------------------------------------------------------------
------------------------------------------------------------
------------------------------------------------------------
------------------------------------------------------------
------------------------------------------------------------
------------------------------------------------------------
------------------------------------------------------------
------------------------------------------------------------
---------------------------------------------------------GTG
---CCCTCGGG-------------------------------------------------
------------------------------------------------------------
------------------------------------------------------------
------------------------------------------------------------
------------------------------------------------------------
---------CCCTGCGCTG----CCAGTGACCA---------------------------
------------------------------------------------TCCCAGTGAATC
CCAG--------------------------------------------------------
------------------------------------------------------------
------------------------------------------------------------
------------------------------------------------------------
------------------------------------------------------------
------------------------------------------------------------
------------------------------------------------------------
------------------------------------------------------------
--------------------------------------------------------TGCA
TTCCCTGACCCTCCCAGTCCCTCCCAGT------------------------CCATT---
CCCAGTCCCT-----TCCAATCCACTCCAGTC----------------------------
-------------------------------------------------CATACCAAATA
CTCCA------------------------------------------TCC----------
----------CAGT--------CCATTCCCA-----------------------------
------------------------------------------------------------
------------------------------------------------------------
------------------------------------------------------------
------------------------------------------------------------
------------------------------------------------------------
------------------------------------------------------------
------------------------------------------------------------
------------------------------------------------------------
------------------------------------------------------------
------------------------------------------------------------
----------------------------------------------------------
>AB531550.1_Geospiza_scandens/1-46
-----------------------------------------------GTGAGCGC-G---
--------------GGCAGAGCG-------------------------------------
------------------------------------------------------------
------------T-----------------------------------------------
------------------------------------------------------------
------------------------------------------------------------
------------------------------------------------------------
------------------------------------------------------------
------------------------------------------------------------
------------------------------------------------------------
------------------------------------------------------------
------------------------------------------------------------
------------------------------------------------------------
---------------------------------------------------------GTG
---CCCTCGGG-------------------------------------------------
------------------------------------------------------------
------------------------------------------------------------
------------------------------------------------------------
------------------------------------------------------------
------------------------------------------------------------
------------------------------------------------------------
------------------------------------------------------------
------------------------------------------------------------
------------------------------------------------------------
------------------------------------------------------------
------------------------------------------------------------
------------------------------------------------------------
------------------------------------------------------------
------------------------------------------------------------
------------------------------------------------------------
------------------------CAGT------------------------CCAT----
------------------------------------------------------------
------------------------------------------------------------
------------------------------------------------------------
-----------------------CATTCCCA-----------------------------
------------------------------------------------------------
------------------------------------------------------------
------------------------------------------------------------
------------------------------------------------------------
------------------------------------------------------------
------------------------------------------------------------
------------------------------------------------------------
------------------------------------------------------------
------------------------------------------------------------
------------------------------------------------------------
----------------------------------------------------------
>AB531551.1_Geospiza_scandens/1-111
-----------------------------------------------GTGAGCGC-G---
--------------GGCAGAGCG-------------------------------------
------------------------------------------------------------
------------T-----------------------------------------------
------------------------------------------------------------
------------------------------------------------------------
------------------------------------------------------------
------------------------------------------------------------
------------------------------------------------------------
------------------------------------------------------------
------------------------------------------------------------
------------------------------------------------------------
------------------------------------------------------------
---------------------------------------------------------GTG
---CCCTCGGG-------------------------------------------------
------------------------------------------------------------
------------------------------------------------------------
------------------------------------------------------------
------------------------------------------------------------
---------CCCCGCCCTG----CCAGTGACCA---------------------------
------------------------------------------------TCCCAGTCAA--
------------------------------------------------------------
------------------------------------------------------------
------------------------------------------------------------
------------------------------------------------------------
------------------------------------------------------------
------------------------------------------------------------
------------------------------------------------------------
------------------------------------------------------------
------------------------------------------------------------
----------TCCCAGTGAATCCCAGAG------------------------TCCCA---
CCCAACCCCT-----CCA------------------------------------------
--------------------------------------------------------ACTC
CAT---------------------------------------------------------
-----------------------CATTCCCA-----------------------------
------------------------------------------------------------
------------------------------------------------------------
------------------------------------------------------------
------------------------------------------------------------
------------------------------------------------------------
------------------------------------------------------------
------------------------------------------------------------
------------------------------------------------------------
------------------------------------------------------------
------------------------------------------------------------
----------------------------------------------------------
>AB531552.1_Pinaroloxias_inornata/1-38
-----------------------------------------------GTGAGCGC-G---
--------------GGCAGAGCG-------------------------------------
------------------------------------------------------------
------------T-----------------------------------------------
------------------------------------------------------------
------------------------------------------------------------
------------------------------------------------------------
------------------------------------------------------------
------------------------------------------------------------
------------------------------------------------------------
------------------------------------------------------------
------------------------------------------------------------
------------------------------------------------------------
---------------------------------------------------------GTG
---CCCTCGGG-------------------------------------------------
------------------------------------------------------------
------------------------------------------------------------
------------------------------------------------------------
------------------------------------------------------------
------------------------------------------------------------
------------------------------------------------------------
------------------------------------------------------------
------------------------------------------------------------
------------------------------------------------------------
------------------------------------------------------------
------------------------------------------------------------
------------------------------------------------------------
------------------------------------------------------------
------------------------------------------------------------
------------------------------------------------------------
------------------CATTCCCA----------------------------------
------------------------------------------------------------
------------------------------------------------------------
------------------------------------------------------------
------------------------------------------------------------
------------------------------------------------------------
------------------------------------------------------------
------------------------------------------------------------
------------------------------------------------------------
------------------------------------------------------------
------------------------------------------------------------
------------------------------------------------------------
------------------------------------------------------------
------------------------------------------------------------
------------------------------------------------------------
----------------------------------------------------------
>AB531555.1_Cactospiza_pallida/1-86
-----------------------------------------------GTGAGCGC-G---
--------------GGCAGAGCG-------------------------------------
------------------------------------------------------------
------------T-----------------------------------------------
------------------------------------------------------------
------------------------------------------------------------
------------------------------------------------------------
------------------------------------------------------------
------------------------------------------------------------
------------------------------------------------------------
------------------------------------------------------------
------------------------------------------------------------
------------------------------------------------------------
---------------------------------------------------------GTT
---CCCTCGGG-------------------------------------------------
------------------------------------------------------------
------------------------------------------------------------
------------------------------------------------------------
------------------------------------------------------------
---------CCCTGCCCTG----CCAGTGACCA---------------------------
------------------------------------------------------------
------------------------------------------------------------
------------------------------------------------------------
------------------------------------------------------------
------------------------------------------------------------
------------------------------------------------------------
------------------------------------------------------------
------------------------------------------------------------
------------------------------------------------------------
------------------------------------------------------------
--------------------------------------------------------T---
CCCAGCTAAT-----TCC------------------------------------------
--------------------------------------------------------AGTC
AATCC-------------------------------------------------------
----------CAGT--------CCATTCCCA-----------------------------
------------------------------------------------------------
------------------------------------------------------------
------------------------------------------------------------
------------------------------------------------------------
------------------------------------------------------------
------------------------------------------------------------
------------------------------------------------------------
------------------------------------------------------------
------------------------------------------------------------
------------------------------------------------------------
----------------------------------------------------------
>AB531556.1_Cactospiza_pallida/1-106
-----------------------------------------------GTGAGCCC-G---
--------------GGCAGAGCG-------------------------------------
------------------------------------------------------------
------------T-----------------------------------------------
------------------------------------------------------------
------------------------------------------------------------
------------------------------------------------------------
------------------------------------------------------------
------------------------------------------------------------
------------------------------------------------------------
------------------------------------------------------------
------------------------------------------------------------
------------------------------------------------------------
---------------------------------------------------------GTT
---CTCTCGGG-------------------------------------------------
------------------------------------------------------------
------------------------------------------------------------
------------------------------------------------------------
------------------------------------------------------------
-------------------------------CA---------------------------
------------------------------------------------ACCCCTCCCACT
CCAT--------------------------------------------------------
------------------------------------------------------------
------------------------------------------------------------
------------------------------------------------------------
------------------------------------------------------------
------------------------------------------------------------
------------------------------------------------------------
------------------------------------------------------------
------------------------------------------------------------
----------TCCCAGTCCATTCCCAGT------------------------TCATT---
CCCAGTCCCT-----CCC------------------------------------------
--------------------------------------------------------ACTC
CATCC-------------------------------------------------------
----------CAGT--------CCATTCCCA-----------------------------
------------------------------------------------------------
------------------------------------------------------------
------------------------------------------------------------
------------------------------------------------------------
------------------------------------------------------------
------------------------------------------------------------
------------------------------------------------------------
------------------------------------------------------------
------------------------------------------------------------
------------------------------------------------------------
----------------------------------------------------------
>AB531557.1_Geospiza_difficilis/1-190
-----------------------------------------------GTGAGCGC-G---
--------------GGCAGAGCG-------------------------------------
------------------------------------------------------------
------------T-----------------------------------------------
------------------------------------------------------------
------------------------------------------------------------
------------------------------------------------------------
------------------------------------------------------------
------------------------------------------------------------
------------------------------------------------------------
------------------------------------------------------------
------------------------------------------------------------
------------------------------------------------------------
---------------------------------------------------------GTG
---CCCTCGGG-------------------------------------------------
------------------------------------------------------------
------------------------------------------------------------
------------------------------------------------------------
------------------------------------------------------------
---------CCCTGCCCTG----CCAGTGACCA---------------------------
------------------------------------------------TCCCAGCTAAAG
TCCA--------------------------------------------------------
------------------------------------------------------------
------------------------------------------------------------
----------------T-------------------------------------------
------------------------------------------------------------
------------------------------------------------------------
-----------------------------------------------GCCTAGTGCCTTC
CAGTCCAT----------------------------------------------------
------------------------------------------------------------
TCCCAGTTTGTCCCCAACCATTCCCAAT------------------------CCAAA---
CCCAGTCCCT-----CCG------------------------------------------
--------------------------------------------------------AGTC
CCTC-------------------------------------------C------------
----------CAGT--------CCATTCCCAGTCCCTCTAAGTCCATCCCAGTCCATCAT
TCCCA-------------------------------------------------------
------------------------------------------------------------
------------------------------------------------------------
------------------------------------------------------------
------------------------------------------------------------
------------------------------------------------------------
------------------------------------------------------------
------------------------------------------------------------
------------------------------------------------------------
------------------------------------------------------------
----------------------------------------------------------
>AB531558.1_Pinaroloxias_inornata/1-38
-----------------------------------------------GTGAGCGC-G---
--------------GGCAGAGCG-------------------------------------
------------------------------------------------------------
------------T-----------------------------------------------
------------------------------------------------------------
------------------------------------------------------------
------------------------------------------------------------
------------------------------------------------------------
------------------------------------------------------------
------------------------------------------------------------
------------------------------------------------------------
------------------------------------------------------------
------------------------------------------------------------
---------------------------------------------------------GTG
---CCCTCGGG-------------------------------------------------
------------------------------------------------------------
------------------------------------------------------------
------------------------------------------------------------
------------------------------------------------------------
------------------------------------------------------------
------------------------------------------------------------
------------------------------------------------------------
------------------------------------------------------------
------------------------------------------------------------
------------------------------------------------------------
------------------------------------------------------------
------------------------------------------------------------
------------------------------------------------------------
------------------------------------------------------------
------------------------------------------------------------
------------------CATTCCCA----------------------------------
------------------------------------------------------------
------------------------------------------------------------
------------------------------------------------------------
------------------------------------------------------------
------------------------------------------------------------
------------------------------------------------------------
------------------------------------------------------------
------------------------------------------------------------
------------------------------------------------------------
------------------------------------------------------------
------------------------------------------------------------
------------------------------------------------------------
------------------------------------------------------------
------------------------------------------------------------
----------------------------------------------------------
>AB531559.1_Pinaroloxias_inornata/1-129
-----------------------------------------------GTGAGCGC-G---
--------------GGCAGAGCG-------------------------------------
------------------------------------------------------------
------------T-----------------------------------------------
------------------------------------------------------------
------------------------------------------------------------
------------------------------------------------------------
------------------------------------------------------------
------------------------------------------------------------
------------------------------------------------------------
------------------------------------------------------------
------------------------------------------------------------
------------------------------------------------------------
---------------------------------------------------------GTG
---CCCTCGGG-------------------------------------------------
------------------------------------------------------------
------------------------------------------------------------
------------------------------------------------------------
------------------------------------------------------------
---------CCCTGCCCTG----CCAGTGACCA---------------------------
------------------------------------------------TCC---------
------------------------------------------------------------
------------------------------------------------------------
------------------------------------------------------------
------------------------------------------------------------
------------------------------------------------------------
------------------------------------------------------------
--------------------------------------------------CAGTCAATCC
CAGTCAAT----------------------------------------------------
------------------------------------------------------------
----------TCCCAGTCCATTCCCAGT------------------------TCATT---
CCCAGTCCCT-----CCC------------------------------------------
--------------------------------------------------------ACTC
CATC-------------------------------------------C------------
----------CAGT--------CCATTCCCA-----------------------------
------------------------------------------------------------
------------------------------------------------------------
------------------------------------------------------------
------------------------------------------------------------
------------------------------------------------------------
------------------------------------------------------------
------------------------------------------------------------
------------------------------------------------------------
------------------------------------------------------------
------------------------------------------------------------
----------------------------------------------------------
>AB531561.1_Pinaroloxias_inornata/1-78
-----------------------------------------------GTGAGCGC-G---
--------------GGCAGAGCG-------------------------------------
------------------------------------------------------------
------------T-----------------------------------------------
------------------------------------------------------------
------------------------------------------------------------
------------------------------------------------------------
------------------------------------------------------------
------------------------------------------------------------
------------------------------------------------------------
------------------------------------------------------------
------------------------------------------------------------
------------------------------------------------------------
---------------------------------------------------------GTG
---CCCTCGGG-------------------------------------------------
------------------------------------------------------------
------------------------------------------------------------
------------------------------------------------------------
------------------------------------------------------------
------------------------------------------------------------
------------------------------------------------------------
------------------------------------------------------------
------------------------------------------------------------
------------------------------------------------------------
------------------------------------------------------------
------------------------------------------------------------
------------------------------------------------------------
------------------------------------------------------------
------------------------------------------------------------
------------------------------------------------------------
--------------------TTCCCAGT------------------------TCATT---
CCCAGTCCCT-----CCC------------------------------------------
--------------------------------------------------------ACTC
CATC-------------------------------------------C------------
----------CAGT--------CCATTCCCA-----------------------------
------------------------------------------------------------
------------------------------------------------------------
------------------------------------------------------------
------------------------------------------------------------
------------------------------------------------------------
------------------------------------------------------------
------------------------------------------------------------
------------------------------------------------------------
------------------------------------------------------------
------------------------------------------------------------
----------------------------------------------------------
>AB531563.1_Pinaroloxias_inornata/1-48
-----------------------------------------------GTGAGCGC-G---
--------------GGCAGAGCG-------------------------------------
------------------------------------------------------------
------------T-----------------------------------------------
------------------------------------------------------------
------------------------------------------------------------
------------------------------------------------------------
------------------------------------------------------------
------------------------------------------------------------
------------------------------------------------------------
------------------------------------------------------------
------------------------------------------------------------
------------------------------------------------------------
---------------------------------------------------------GTT
---CCCTCGGG-------------------------------------------------
------------------------------------------------------------
------------------------------------------------------------
------------------------------------------------------------
------------------------------------------------------------
---------C--------------------------------------------------
------------------------------------------------------------
------------------------------------------------------------
------------------------------------------------------------
------------------------------------------------------------
------------------------------------------------------------
------------------------------------------------------------
------------------------------------------------------------
------------------------------------------------------------
------------------------------------------------------------
------------------------------------------------------------
------------------------------------------------------------
------------------------------------------------------------
------------------------------------------------------------
-ATCC-------------------------------------------------------
----------CAGT--------CCATTCCCA-----------------------------
------------------------------------------------------------
------------------------------------------------------------
------------------------------------------------------------
------------------------------------------------------------
------------------------------------------------------------
------------------------------------------------------------
------------------------------------------------------------
------------------------------------------------------------
------------------------------------------------------------
------------------------------------------------------------
----------------------------------------------------------
>AB531564.1_Pinaroloxias_inornata/1-99
-----------------------------------------------GTGAGCGC-G---
--------------GGCAGAGCG-------------------------------------
------------------------------------------------------------
------------T-----------------------------------------------
------------------------------------------------------------
------------------------------------------------------------
------------------------------------------------------------
------------------------------------------------------------
------------------------------------------------------------
------------------------------------------------------------
------------------------------------------------------------
------------------------------------------------------------
------------------------------------------------------------
---------------------------------------------------------GTG
---CCCTCGGG-------------------------------------------------
------------------------------------------------------------
------------------------------------------------------------
------------------------------------------------------------
------------------------------------------------------------
---------CCCTGCCCTG----CCAGTGACCA---------------------------
------------------------------------------------------------
------------------------------------------------------------
------------------------------------------------------------
------------------------------------------------------------
------------------------------------------------------------
------------------------------------------------------------
------------------------------------------------------------
------------------------------------------------------------
------------------------------------------------------------
------------------------------------------------------------
---------------------TCCCAGT-------------------------CAAT---
CCCAGTCAAT-----CCCAG----------------------------------------
-------------------------------------------------------TACTC
CATC-------------------------------------------C------------
----------CAGT--------CCATTCCCA-----------------------------
------------------------------------------------------------
------------------------------------------------------------
------------------------------------------------------------
------------------------------------------------------------
------------------------------------------------------------
------------------------------------------------------------
------------------------------------------------------------
------------------------------------------------------------
------------------------------------------------------------
------------------------------------------------------------
----------------------------------------------------------
>AB531587.1_Platyspiza_crassirostris/1-80
-----------------------------------------------GTGAGCGC-G---
--------------GGCAGAGCG-------------------------------------
------------------------------------------------------------
------------T-----------------------------------------------
------------------------------------------------------------
------------------------------------------------------------
------------------------------------------------------------
------------------------------------------------------------
------------------------------------------------------------
------------------------------------------------------------
------------------------------------------------------------
------------------------------------------------------------
------------------------------------------------------------
---------------------------------------------------------GTG
---CCCTCGGG-------------------------------------------------
------------------------------------------------------------
------------------------------------------------------------
------------------------------------------------------------
------------------------------------------------------------
------------------------------------------------------------
------------------------------------------------------------
------------------------------------------------------------
------------------------------------------------------------
------------------------------------------------------------
------------------------------------------------------------
------------------------------------------------------------
------------------------------------------------------------
------------------------------------------------------------
------------------------------------------------------------
------------------------------------------------------------
------------------CATTCCCAGT------------------------TCATT---
CCCAGTCCCT-----CCC------------------------------------------
--------------------------------------------------------ACTC
CATC-------------------------------------------C------------
----------CAGT--------CCATTCCCA-----------------------------
------------------------------------------------------------
------------------------------------------------------------
------------------------------------------------------------
------------------------------------------------------------
------------------------------------------------------------
------------------------------------------------------------
------------------------------------------------------------
------------------------------------------------------------
------------------------------------------------------------
------------------------------------------------------------
----------------------------------------------------------
>AB531588.1_Camarhynchus_parvulus/1-308
-----------------------------------------------GTGAGCGC-G---
--------------GGCAGAGCG-------------------------------------
------------------------------------------------------------
------------T-----------------------------------------------
------------------------------------------------------------
------------------------------------------------------------
------------------------------------------------------------
------------------------------------------------------------
------------------------------------------------------------
------------------------------------------------------------
------------------------------------------------------------
------------------------------------------------------------
------------------------------------------------------------
---------------------------------------------------------GTG
---CCCCTGGG-------------------------------------------------
------------------------------------------------------------
------------------------------------------------------------
------------------------------------------------------------
------------------------------------------------------------
---------CCCTGCCCTG----CCAGTGACCA---------------------------
------------------------------------------------TCCCAGCCAATC
CCAG--------------------------------------------------------
------------------------------------------------------------
------------------------------------------------------------
----------------TCAATCCCAGCCCCTCCCAGTCCCTCCCAGTCCCTTCC------
-----AGTTCACTCCAGTTCATTCCAAATCCATCCCAGTTTCTCCCACTCCCTCCCAGTC
CCTTTTAGTCCATCCCAAACCCTCCAGTCCATGCCTAGGGCCTTCCAGTCCATTCCCAGT
TTGTCCCGAACCATTCCCAA-------------------------------------TCC
AAATCCAT----------------------------------------------------
------------------------------------------------------------
----------TCCCAGTCCATTCCCAGT------------------------TCATT---
CCCAGTCCCT-----CCC------------------------------------------
--------------------------------------------------------ACTC
CATC-------------------------------------------C------------
----------CAGT--------CCATTCCCA-----------------------------
------------------------------------------------------------
------------------------------------------------------------
------------------------------------------------------------
------------------------------------------------------------
------------------------------------------------------------
------------------------------------------------------------
------------------------------------------------------------
------------------------------------------------------------
------------------------------------------------------------
------------------------------------------------------------
----------------------------------------------------------
>AB531590.1_Certhidea_olivacea/1-43
-----------------------------------------------GTGAGCGC-G---
--------------GGCAGAGCG-------------------------------------
------------------------------------------------------------
------------T-----------------------------------------------
------------------------------------------------------------
------------------------------------------------------------
------------------------------------------------------------
------------------------------------------------------------
------------------------------------------------------------
------------------------------------------------------------
------------------------------------------------------------
------------------------------------------------------------
------------------------------------------------------------
---------------------------------------------------------GTG
---CCCTCGGG-------------------------------------------------
------------------------------------------------------------
------------------------------------------------------------
------------------------------------------------------------
------------------------------------------------------------
------------------------------------------------------------
------------------------------------------------------------
------------------------------------------------------------
------------------------------------------------------------
------------------------------------------------------------
------------------------------------------------------------
------------------------------------------------------------
------------------------------------------------------------
------------------------------------------------------------
------------------------------------------------------------
------------------------------------------------------------
------------------------------------------------------------
------------------------------------------------------------
------------------------------------------------------------
------------------------------------------------------------
----------CAGT--------TCATTCCCA-----------------------------
------------------------------------------------------------
------------------------------------------------------------
------------------------------------------------------------
------------------------------------------------------------
------------------------------------------------------------
------------------------------------------------------------
------------------------------------------------------------
------------------------------------------------------------
------------------------------------------------------------
------------------------------------------------------------
----------------------------------------------------------
>AB531591.1_Geospiza_difficilis/1-106
-----------------------------------------------GTGAGCGC-G---
--------------GGCAGAGCG-------------------------------------
------------------------------------------------------------
------------T-----------------------------------------------
------------------------------------------------------------
------------------------------------------------------------
------------------------------------------------------------
------------------------------------------------------------
------------------------------------------------------------
------------------------------------------------------------
------------------------------------------------------------
------------------------------------------------------------
------------------------------------------------------------
---------------------------------------------------------GTG
---CCCTCGGG-------------------------------------------------
------------------------------------------------------------
------------------------------------------------------------
------------------------------------------------------------
------------------------------------------------------------
---------CCCTGCCCTG----CCAGTGACCA---------------------------
------------------------------------------------TCCCAGTTA---
------------------------------------------------------------
------------------------------------------------------------
------------------------------------------------------------
------------------------------------------------------------
------------------------------------------------------------
------------------------------------------------------------
------------------------------------------------------------
------------------------------------------------------------
------------------------------------------------------------
-------------------------AGT------------------------CCA-T---
CCCAAACCCT-----CC-------------------------------------------
--------------------------------------------------------AGTC
CATGC------------------------------------------CTAG---------
---GG-----CAGT--------CCATTCCCA-----------------------------
------------------------------------------------------------
------------------------------------------------------------
------------------------------------------------------------
------------------------------------------------------------
------------------------------------------------------------
------------------------------------------------------------
------------------------------------------------------------
------------------------------------------------------------
------------------------------------------------------------
------------------------------------------------------------
----------------------------------------------------------
>AB531592.1_Geospiza_fuliginosa/1-38
-----------------------------------------------GTGAGCGC-G---
--------------GGCAGAGCG-------------------------------------
------------------------------------------------------------
------------T-----------------------------------------------
------------------------------------------------------------
------------------------------------------------------------
------------------------------------------------------------
------------------------------------------------------------
------------------------------------------------------------
------------------------------------------------------------
------------------------------------------------------------
------------------------------------------------------------
------------------------------------------------------------
---------------------------------------------------------GTG
---CCCTCGGG-------------------------------------------------
------------------------------------------------------------
------------------------------------------------------------
------------------------------------------------------------
------------------------------------------------------------
------------------------------------------------------------
------------------------------------------------------------
------------------------------------------------------------
------------------------------------------------------------
------------------------------------------------------------
------------------------------------------------------------
------------------------------------------------------------
------------------------------------------------------------
------------------------------------------------------------
------------------------------------------------------------
------------------------------------------------------------
------------------CATTCCCA----------------------------------
------------------------------------------------------------
------------------------------------------------------------
------------------------------------------------------------
------------------------------------------------------------
------------------------------------------------------------
------------------------------------------------------------
------------------------------------------------------------
------------------------------------------------------------
------------------------------------------------------------
------------------------------------------------------------
------------------------------------------------------------
------------------------------------------------------------
------------------------------------------------------------
------------------------------------------------------------
----------------------------------------------------------
>AB531597.1_Pinaroloxias_inornata/1-133
-----------------------------------------------GTGAGCGC-G---
--------------GGCAGAGCG-------------------------------------
------------------------------------------------------------
------------T-----------------------------------------------
------------------------------------------------------------
------------------------------------------------------------
------------------------------------------------------------
------------------------------------------------------------
------------------------------------------------------------
------------------------------------------------------------
------------------------------------------------------------
------------------------------------------------------------
------------------------------------------------------------
---------------------------------------------------------GTG
---CCCTCGGG-------------------------------------------------
------------------------------------------------------------
------------------------------------------------------------
------------------------------------------------------------
------------------------------------------------------------
---------CCCTGCCCTG----CCAGTGACCA---------------------------
------------------------------------------------TCCCAGTCAATC
CCAG--------------------------------------------------------
------------------------------------------------------------
------------------------------------------------------------
----------------TCAAT---------------------------------------
------------------------------------------------------------
------------------------------------------------------------
------------------------------------------------------------
------------------------------------------------------------
------------------------------------------------------------
------------CCCAGTCCCTCCCAGT------------------------CCATT---
CCCTGACCCT-----TCC------------------------------------------
--------------------------------------------------------AGTC
CACT-------------------------------------------C------------
----------CAGT--------CCATTCCAATTCCCA-----------------------
------------------------------------------------------------
------------------------------------------------------------
------------------------------------------------------------
------------------------------------------------------------
------------------------------------------------------------
------------------------------------------------------------
------------------------------------------------------------
------------------------------------------------------------
------------------------------------------------------------
------------------------------------------------------------
----------------------------------------------------------
>AB531598.1_Platyspiza_crassirostris/1-78
-----------------------------------------------GTGAGCGC-G---
--------------GGCAGAGCG-------------------------------------
------------------------------------------------------------
------------T-----------------------------------------------
------------------------------------------------------------
------------------------------------------------------------
------------------------------------------------------------
------------------------------------------------------------
------------------------------------------------------------
------------------------------------------------------------
------------------------------------------------------------
------------------------------------------------------------
------------------------------------------------------------
---------------------------------------------------------GTG
---CCCTCGGG-------------------------------------------------
------------------------------------------------------------
------------------------------------------------------------
------------------------------------------------------------
------------------------------------------------------------
------------------------------------------------------------
------------------------------------------------------------
------------------------------------------------------------
------------------------------------------------------------
------------------------------------------------------------
------------------------------------------------------------
------------------------------------------------------------
------------------------------------------------------------
------------------------------------------------------------
------------------------------------------------------------
------------------------------------------------------------
--------------------TTCCCAGT------------------------TCATT---
CCCAGTCCCT-----CCC------------------------------------------
--------------------------------------------------------ACTC
CATC-------------------------------------------C------------
----------CAGT--------CCATTCCCA-----------------------------
------------------------------------------------------------
------------------------------------------------------------
------------------------------------------------------------
------------------------------------------------------------
------------------------------------------------------------
------------------------------------------------------------
------------------------------------------------------------
------------------------------------------------------------
------------------------------------------------------------
------------------------------------------------------------
----------------------------------------------------------
>AB531600.1_Camarhynchus_pauper/1-193
-----------------------------------------------GTGAGCGC-G---
--------------GGCAGAGCG-------------------------------------
------------------------------------------------------------
------------T-----------------------------------------------
------------------------------------------------------------
------------------------------------------------------------
------------------------------------------------------------
------------------------------------------------------------
------------------------------------------------------------
------------------------------------------------------------
------------------------------------------------------------
------------------------------------------------------------
------------------------------------------------------------
---------------------------------------------------------GTG
---CCCTCGGG-------------------------------------------------
------------------------------------------------------------
------------------------------------------------------------
------------------------------------------------------------
------------------------------------------------------------
---------CCCTGCCCTG----CCAGTGACCA---------------------------
------------------------------------------------TCCCAGCCAATC
CCAG--------------------------------------------------------
------------------------------------------------------------
------------------------------------------------------------
------------------------------------------------------------
------------------------------------------------------------
------------------------------------------------------------
------------------------------------------------------------
------------------------------------------------------------
--------------------------------------------------------TCCA
TTCCCTGACCCTCCCAGTCCCTCTCAGT------------------------CCA-T---
CCCAAACCCT-----CC-------------------------------------------
--------------------------------------------------------AGTC
CATGC------------------------------------------CTAG---------
---GGCCTTCCAGT--------CCATTCCCAGTTTGTCCCAAACCATTCCCAATCCAAAC
CAAGTCCCTCCCAGTCC-------------------------------------------
------------------------------------------------------------
------------------------------------------------------------
------------------------------------------------------------
------------------------------------------------------------
------------------------------------------------------------
------------------------------------------------------------
------------------------------------------------------------
------------------------------------------------------------
------------------------------------------------------------
----------------------------------------------------------
>AB531601.1_Camarhynchus_pauper/1-28
-----------------------------------------------GTGAGCGC-G---
--------------GGCAGAGCG-------------------------------------
------------------------------------------------------------
------------T-----------------------------------------------
------------------------------------------------------------
------------------------------------------------------------
------------------------------------------------------------
------------------------------------------------------------
------------------------------------------------------------
------------------------------------------------------------
------------------------------------------------------------
------------------------------------------------------------
------------------------------------------------------------
---------------------------------------------------------G--
------------------------------------------------------------
------------------------------------------------------------
------------------------------------------------------------
------------------------------------------------------------
------------------------------------------------------------
------------------------------------------------------------
------------------------------------------------------------
------------------------------------------------------------
------------------------------------------------------------
------------------------------------------------------------
------------------------------------------------------------
------------------------------------------------------------
------------------------------------------------------------
------------------------------------------------------------
------------------------------------------------------------
------------------------------------------------------------
------------------------------------------------------------
------------------------------------------------------------
------------------------------------------------------------
------------------------------------------------------------
-----------------------CATTCCCA-----------------------------
------------------------------------------------------------
------------------------------------------------------------
------------------------------------------------------------
------------------------------------------------------------
------------------------------------------------------------
------------------------------------------------------------
------------------------------------------------------------
------------------------------------------------------------
------------------------------------------------------------
------------------------------------------------------------
----------------------------------------------------------
>AB531603.1_Camarhynchus_pauper/1-84
-----------------------------------------------GTGAGCGC-G---
--------------GGCAGAGCG-------------------------------------
------------------------------------------------------------
------------T-----------------------------------------------
------------------------------------------------------------
------------------------------------------------------------
------------------------------------------------------------
------------------------------------------------------------
------------------------------------------------------------
------------------------------------------------------------
------------------------------------------------------------
------------------------------------------------------------
------------------------------------------------------------
---------------------------------------------------------GTG
---CCCTCGG--------------------------------------------------
------------------------------------------------------------
------------------------------------------------------------
------------------------------------------------------------
------------------------------------------------------------
------------------------------------------------------------
------------------------------------------------------------
------------------------------------------------------------
------------------------------------------------------------
------------------------------------------------------------
------------------------------------------------------------
------------------------------------------------------------
------------------------------------------------------------
------------------------------------------------------------
------------------------------------------------------------
------------------------------------------------------------
-------------CAGTCCATTCCCAGT------------------------TCATT---
CCCAGTCCCT-----CCC------------------------------------------
--------------------------------------------------------ACTC
CATC-------------------------------------------C------------
----------CAGT--------CCATTCCCA-----------------------------
------------------------------------------------------------
------------------------------------------------------------
------------------------------------------------------------
------------------------------------------------------------
------------------------------------------------------------
------------------------------------------------------------
------------------------------------------------------------
------------------------------------------------------------
------------------------------------------------------------
------------------------------------------------------------
----------------------------------------------------------
>AB531604.1_Camarhynchus_pauper/1-53
-----------------------------------------------GTGAGCGC-G---
--------------GGCAGAGCG-------------------------------------
------------------------------------------------------------
------------T-----------------------------------------------
------------------------------------------------------------
------------------------------------------------------------
------------------------------------------------------------
------------------------------------------------------------
------------------------------------------------------------
------------------------------------------------------------
------------------------------------------------------------
------------------------------------------------------------
------------------------------------------------------------
---------------------------------------------------------GTG
---CCCTCGGG-------------------------------------------------
------------------------------------------------------------
------------------------------------------------------------
------------------------------------------------------------
------------------------------------------------------------
------------------------------------------------------------
------------------------------------------------------------
------------------------------------------------------------
------------------------------------------------------------
------------------------------------------------------------
------------------------------------------------------------
------------------------------------------------------------
------------------------------------------------------------
------------------------------------------------------------
------------------------------------------------------------
------------------------------------------------------------
------------------------------------------------------------
------------------------------------------------------------
-------------------------------------------------------TACTC
CATC-------------------------------------------C------------
----------CAGT--------TCATTCCCA-----------------------------
------------------------------------------------------------
------------------------------------------------------------
------------------------------------------------------------
------------------------------------------------------------
------------------------------------------------------------
------------------------------------------------------------
------------------------------------------------------------
------------------------------------------------------------
------------------------------------------------------------
------------------------------------------------------------
----------------------------------------------------------
>AB531612.1_Camarhynchus_parvulus/1-109
-----------------------------------------------GTGAGCGC-G---
--------------GGCAGAGCG-------------------------------------
------------------------------------------------------------
------------T-----------------------------------------------
------------------------------------------------------------
------------------------------------------------------------
------------------------------------------------------------
------------------------------------------------------------
------------------------------------------------------------
------------------------------------------------------------
------------------------------------------------------------
------------------------------------------------------------
------------------------------------------------------------
---------------------------------------------------------GTT
---CTCTCGGG-------------------------------------------------
------------------------------------------------------------
------------------------------------------------------------
------------------------------------------------------------
------------------------------------------------------------
--------TTCCCAGTTTG----TCCCAAACCA---------------------------
------------------------------------------------------------
------------------------------------------------------------
------------------------------------------------------------
------------------------------------------------------------
------------------------------------------------------------
------------------------------------------------------------
------------------------------------------------------------
------------------------------------------------------------
------------------------------------------------------------
------------------------------------------------------------
---------TTCCCAATCCAAACCAAG-------------------------TCCCT---
CCGAGTCCTT-----CCC------------------------------------------
--------------------------------------------------------ACTC
CATCC-------------------------------------------------------
----------CAGT--------TCATTCCCA-----------------------------
------------------------------------------------------------
------------------------------------------------------------
------------------------------------------------------------
------------------------------------------------------------
------------------------------------------------------------
------------------------------------------------------------
------------------------------------------------------------
------------------------------------------------------------
------------------------------------------------------------
------------------------------------------------------------
----------------------------------------------------------
>AB531613.1_Geospiza_difficilis/1-43
-----------------------------------------------GTGAGCGC-G---
--------------GGCAGAGCG-------------------------------------
------------------------------------------------------------
------------T-----------------------------------------------
------------------------------------------------------------
------------------------------------------------------------
------------------------------------------------------------
------------------------------------------------------------
------------------------------------------------------------
------------------------------------------------------------
------------------------------------------------------------
------------------------------------------------------------
------------------------------------------------------------
---------------------------------------------------------GTG
---CCCTCGGG-------------------------------------------------
------------------------------------------------------------
------------------------------------------------------------
------------------------------------------------------------
------------------------------------------------------------
------------------------------------------------------------
------------------------------------------------------------
------------------------------------------------------------
------------------------------------------------------------
------------------------------------------------------------
------------------------------------------------------------
------------------------------------------------------------
------------------------------------------------------------
------------------------------------------------------------
------------------------------------------------------------
------------------------------------------------------------
------------------------------------------------------------
------------------------------------------------------------
------------------------------------------------------------
------------------------------------------------------------
----------CAGT--------TCATTCCCA-----------------------------
------------------------------------------------------------
------------------------------------------------------------
------------------------------------------------------------
------------------------------------------------------------
------------------------------------------------------------
------------------------------------------------------------
------------------------------------------------------------
------------------------------------------------------------
------------------------------------------------------------
------------------------------------------------------------
----------------------------------------------------------
>AB531614.1_Geospiza_magnirostris/1-352
-----------------------------------------------GTGAGCGCGG---
--------------GGCAGAGCG-------------------------------------
------------------------------------------------------------
------------T-----------------------------------------------
------------------------------------------------------------
------------------------------------------------------------
------------------------------------------------------------
------------------------------------------------------------
------------------------------------------------------------
------------------------------------------------------------
------------------------------------------------------------
------------------------------------------------------------
------------------------------------------------------------
---------------------------------------------------------GTG
---CCCTCGGG-------------------------------------------------
------------------------------------------------------------
------------------------------------------------------------
------------------------------------------------------------
------------------------------------------------------------
---------CCCTGCCCTG----CCAGTGACCA---------------------------
------------------------------------------------TCCCAGTTAATC
CCAG--------------------------------------------------------
------------------------------------------------------------
------------------------------------------------------------
----------------TTAATCCCAGTGAATCCCAGCCCCTCCCAGTCCATTCCCAGTCC
CTCCCAGTCCACTCCAGTCCATTCCAAATCCATCCCAGTTTCTCCCACTCCCTCCCAGTC
CCTCTCAGCCCATCCCAAACCCTCCAGTCCATGCCTAGGGCCTTCCAGTCCATTCCCAGT
TCGTCCCAAACCATTCCCAA-----TCCAAACCAAGTCCCCAGTCCCACCCAACCCCTCC
AACTCCAT----------------------------------------------------
------------------------------------------------------------
----------TCCCAGTCCATTCCCAGT------------------------TCATT---
CCCAGTCCCT-----CCC------------------------------------------
--------------------------------------------------------ACTC
CATC-------------------------------------------C------------
----------CAGT--------CCATTCCCA-----------------------------
------------------------------------------------------------
------------------------------------------------------------
------------------------------------------------------------
------------------------------------------------------------
------------------------------------------------------------
------------------------------------------------------------
------------------------------------------------------------
------------------------------------------------------------
------------------------------------------------------------
------------------------------------------------------------
----------------------------------------------------------
>AB531615.1_Geospiza_magnirostris/1-64
-----------------------------------------------GTGAGCGCGG---
--------------GGCAGAGCG-------------------------------------
------------------------------------------------------------
------------T-----------------------------------------------
------------------------------------------------------------
------------------------------------------------------------
------------------------------------------------------------
------------------------------------------------------------
------------------------------------------------------------
------------------------------------------------------------
------------------------------------------------------------
------------------------------------------------------------
------------------------------------------------------------
---------------------------------------------------------GTG
---CCCTCGGG-------------------------------------------------
------------------------------------------------------------
------------------------------------------------------------
------------------------------------------------------------
------------------------------------------------------------
---------CCCTGCTCTG----CCAGTTACCA---------------------------
------------------------------------------------------------
------------------------------------------------------------
------------------------------------------------------------
------------------------------------------------------------
------------------------------------------------------------
------------------------------------------------------------
------------------------------------------------------------
------------------------------------------------------------
------------------------------------------------------------
------------------------------------------------------------
--------------------------------------------------------T---
CCCAGCAC----------------------------------------------------
------------------------------------------------------------
------------------------------------------------------------
---------------------------CCTA-----------------------------
------------------------------------------------------------
------------------------------------------------------------
------------------------------------------------------------
------------------------------------------------------------
------------------------------------------------------------
------------------------------------------------------------
------------------------------------------------------------
------------------------------------------------------------
------------------------------------------------------------
------------------------------------------------------------
----------------------------------------------------------
>AB531642.1_Loxigilla_noctis/1-241
---------------------------------------------------GCGCGG---
--------------GGCAGAGCG-------------------------------------
------------------------------------------------------------
------------T-----------------------------------------------
------------------------------------------------------------
------------------------------------------------------------
------------------------------------------------------------
------------------------------------------------------------
------------------------------------------------------------
------------------------------------------------------------
------------------------------------------------------------
------------------------------------------------------------
------------------------------------------------------------
---------------------------------------------------------G--
------------------------------------------------------------
------------------------------------------------------------
------------------------------------------------------------
------------------------------------------------------------
------------------------------------------------------------
------------------------------------------------------------
------------------------------------------------------------
------------------------------------------------------------
------------------------------------------------------------
------------------------------------------------------------
------------------------------------------------------------
------------------------------------------------------------
------------------------------------------------------------
------------------------------------------------------------
-------------------------------------------------------CTCGC
GTCCATT--------TCAGCGACGC-GTAAAGCTGACGCTTTTCAGCCAATCAGAGCGCA
TGGCTTTCATGACTCATCTGTTGCCAGGCAGACCCGCAGCGCCGAGTGCCCCGCGCTGGA
CTCGGCCTCCCAGTGCCGCGCGCTTCATTCCCAGTTCCTCCCAGTGCCACCAAGATCCCT
CCCAGTGCCAT-----------------------------------------GGCCAGTC
CATTT-----------------------------------------CCAGT---------
---CCTTTGCC-GT--------TCAATCCCG-----------------------------
------------------------------------------------------------
------------------------------------------------------------
------------------------------------------------------------
------------------------------------------------------------
------------------------------------------------------------
------------------------------------------------------------
------------------------------------------------------------
------------------------------------------------------------
------------------------------------------------------------
------------------------------------------------------------
----------------------------------------------------------
>AB531644.1_Melanospiza_richardsoni/1-298
---------------------------------------------------GCGCGG---
--------------GGCAGAGCG-------------------------------------
------------------------------------------------------------
------------T-----------------------------------------------
------------------------------------------------------------
------------------------------------------------------------
------------------------------------------------------------
------------------------------------------------------------
------------------------------------------------------------
------------------------------------------------------------
------------------------------------------------------------
------------------------------------------------------------
------------------------------------------------------------
---------------------------------------------------------GTC
---CCCTCGGG-------------------------------------------------
------------------------------------------------------------
------------------------------------------------------------
------------------------------------------------------------
------------------------------------------------------------
---------CCCTGCCCTG----CCAATGACCC---------------------------
-----------------------------------------TGGAGCCCCTCAAATCCTG
CCTA--------------------------------------------------------
------------------------------------------------------------
------------------------------------------------------------
------------------------------------------------------------
------------------------------------------------------------
------------------------------------------------------------
------------GGAATCGGCCCAGAGCCCTCAGCCCTCAT-------------------
-----------------------------CCTCCCAGTCGCTCCCAGTG-CTCCCCACGC
GTCCATT--------TGAGCGACGC-GCAAAGCTGACGCTTTTCAGCCAATCAGAGCGCA
TGGCTTTCATGACTCATCTGTTGCCAGGCAGACCCGCAGCGCCGAGTGCCCCGCGCTGGA
CTCGGCCTCCCAGTGCCGCG----------------------------------------
---------------------------------------------------CGGTCAGTC
CATTT-----------------------------------------CCAGT---------
---CTTTTCCC-GT--------TCAATCCCG-----------------------------
------------------------------------------------------------
------------------------------------------------------------
------------------------------------------------------------
------------------------------------------------------------
------------------------------------------------------------
------------------------------------------------------------
------------------------------------------------------------
------------------------------------------------------------
------------------------------------------------------------
------------------------------------------------------------
----------------------------------------------------------
>AB531645.1_Melanospiza_richardsoni/1-309
---------------------------------------------------GCGCGG---
--------------GGCAGAGCG-------------------------------------
------------------------------------------------------------
------------T-----------------------------------------------
------------------------------------------------------------
------------------------------------------------------------
------------------------------------------------------------
------------------------------------------------------------
------------------------------------------------------------
------------------------------------------------------------
------------------------------------------------------------
------------------------------------------------------------
------------------------------------------------------------
---------------------------------------------------------GTC
---CCCTCGGG-------------------------------------------------
------------------------------------------------------------
------------------------------------------------------------
------------------------------------------------------------
------------------------------------------------------------
---------CCCTGCCCTG----CCAATGACCC---------------------------
-----------------------------------------TGGAGCCCCTCAAATCCTG
CCTA--------------------------------------------------------
------------------------------------------------------------
------------------------------------------------------------
------------------------------------------------------------
------------------------------------------------------------
------------------------------------------------------------
------------GGAATCGGCCCAGAGCCCTCAGCCCTCAT-------------------
-----------------------------CCTCCCAGTCGCTCCCAGTG-CTCCCCACGC
GTCCATT--------TGAGCGACGCTGTAAAGCTGACGCTTTTCAGCCAATCAGAGCGCA
TGGCTTTCATGACTCATGTGTTGCCAGGCAGACCCGCAGCGCCGAGTGCCCCGCGCTGGA
CTCGGCCTCCCAGTGCCGCGCGCT------------------------------------
---------------------------------------------TAGTCCCGGTCAGTC
CATTT-----------------------------------------CCAGT---------
---CTTTTCCC-GT--------TCAATCCCG-----------------------------
------------------------------------------------------------
------------------------------------------------------------
------------------------------------------------------------
------------------------------------------------------------
------------------------------------------------------------
------------------------------------------------------------
------------------------------------------------------------
------------------------------------------------------------
------------------------------------------------------------
------------------------------------------------------------
----------------------------------------------------------
>AB531646.1_Melanospiza_richardsoni/1-181
---------------------------------------------------GCGCGG---
--------------GGCAGAGCG-------------------------------------
------------------------------------------------------------
------------T-----------------------------------------------
------------------------------------------------------------
------------------------------------------------------------
------------------------------------------------------------
------------------------------------------------------------
------------------------------------------------------------
------------------------------------------------------------
------------------------------------------------------------
------------------------------------------------------------
------------------------------------------------------------
---------------------------------------------------------G--
------------------------------------------------------------
------------------------------------------------------------
------------------------------------------------------------
------------------------------------------------------------
------------------------------------------------------------
------------------------------------------------------------
------------------------------------------------------------
------------------------------------------------------------
------------------------------------------------------------
------------------------------------------------------------
------------------------------------------------------------
------------------------------------------------------------
------------------------------------------------------------
------------------------------------------------------------
-------------------------------------------------------A-CGC
GTCCATT--------TCAGCGACGC-GTAAAGCTGACGCTTTTCAGCCAATCAGAGCGCA
TGGCTTTCATGACTCATGTGTTGCCAAGCAGACCCGCAGCGCCGAGTGCCCCGCGCTGGA
CTCGG-------------------------------------------------------
---------------------------------------------CAGTCCCGGCCAGTC
CATTT-----------------------------------------CCAGT---------
---CTTTTCCC-GT--------TCAATCCCG-----------------------------
------------------------------------------------------------
------------------------------------------------------------
------------------------------------------------------------
------------------------------------------------------------
------------------------------------------------------------
------------------------------------------------------------
------------------------------------------------------------
------------------------------------------------------------
------------------------------------------------------------
------------------------------------------------------------
----------------------------------------------------------
>AB531647.1_Melanospiza_richardsoni/1-281
---------------------------------------------------GCGCGG---
--------------GGCAGAGCG-------------------------------------
------------------------------------------------------------
------------T-----------------------------------------------
------------------------------------------------------------
------------------------------------------------------------
------------------------------------------------------------
------------------------------------------------------------
------------------------------------------------------------
------------------------------------------------------------
------------------------------------------------------------
------------------------------------------------------------
------------------------------------------------------------
---------------------------------------------------------G--
------------------------------------------------------------
------------------------------------------------------------
------------------------------------------------------------
------------------------------------------------------------
------------------------------------------------------------
------------------------------------------------------------
------------------------------------------------------------
------------------------------------------------------------
------------------------------------------------------------
------------------------------------------------------------
------------------------------------------------------------
------------------------------------------------------------
------------------------------------------------------------
------------------------------------------------------------
-------------------------------------------------------A-CGC
GTCCATT--------TCAGCGACGC-GTAAAGCTGACGCTTTTCAGCCAATCAGAGCGCA
TGGCTTTCATGACTCATGTGTTGCCAGGCAGACCCGCAGCGCCGAGTGCCCCGCGCTGGA
CTCGGCCTCCCAGTGCCGCGCGCTTCATTCCCAGTTCCTCCCAGTGCCACCAAGATCCCT
CCCAGTGCCATCCCAGTCCCTCCAAGACCATCTCCAGTTCCTCTCCAGTCCCGGCCAGTC
CATTT-----------------------------------------CCAGT---------
---CTTTTCCC-GT--------TCAATCCCG-----------------------------
------------------------------------------------------------
------------------------------------------------------------
------------------------------------------------------------
------------------------------------------------------------
------------------------------------------------------------
------------------------------------------------------------
------------------------------------------------------------
------------------------------------------------------------
------------------------------------------------------------
------------------------------------------------------------
----------------------------------------------------------
>AB531649.1_Melanospiza_richardsoni/1-289
---------------------------------------------------GCGCGG---
--------------GGCAGAGCG-------------------------------------
------------------------------------------------------------
------------T-----------------------------------------------
------------------------------------------------------------
------------------------------------------------------------
------------------------------------------------------------
------------------------------------------------------------
------------------------------------------------------------
------------------------------------------------------------
------------------------------------------------------------
------------------------------------------------------------
------------------------------------------------------------
---------------------------------------------------------GTC
---CCCTCGGG-------------------------------------------------
------------------------------------------------------------
------------------------------------------------------------
------------------------------------------------------------
------------------------------------------------------------
---------CCCTGCCCTG----CCAATGACCC---------------------------
-----------------------------------------TGGAGCCCCTCAAATCCTG
CCTA--------------------------------------------------------
------------------------------------------------------------
------------------------------------------------------------
------------------------------------------------------------
------------------------------------------------------------
------------------------------------------------------------
------------GGAATCGGCCCAGAGCCCTCAGCCCTCAT-------------------
-----------------------------CCTCCCAGTCGCTCCCAGTG-CTCCCCACGC
GTCCATT--------TGAGCGACGC-GTAAAGCTGACGCTTTTCAGCCAATCAGAGCGCA
TGGCTTTCATGACTCATGTGTTGCCAGGCAGACCCGCAGCGCCGAGTGCCCCGCGCTGGA
CTCGGC------------------------------------------------------
----------------------------------------------AGTCCCGGTCAGTC
CATTT-----------------------------------------CCAGT---------
---CTTTTCCC-GT--------TCAATCCCG-----------------------------
------------------------------------------------------------
------------------------------------------------------------
------------------------------------------------------------
------------------------------------------------------------
------------------------------------------------------------
------------------------------------------------------------
------------------------------------------------------------
------------------------------------------------------------
------------------------------------------------------------
------------------------------------------------------------
----------------------------------------------------------
>AB531650.1_Melanospiza_richardsoni/1-289
---------------------------------------------------GCGCGG---
--------------GGCAGAGCG-------------------------------------
------------------------------------------------------------
------------T-----------------------------------------------
------------------------------------------------------------
------------------------------------------------------------
------------------------------------------------------------
------------------------------------------------------------
------------------------------------------------------------
------------------------------------------------------------
------------------------------------------------------------
------------------------------------------------------------
------------------------------------------------------------
---------------------------------------------------------GTC
---CCCTCGGG-------------------------------------------------
------------------------------------------------------------
------------------------------------------------------------
------------------------------------------------------------
------------------------------------------------------------
---------CCCTGCCCTG----CCAATGACCC---------------------------
-----------------------------------------TGGAGCCCCTCAAATCCTG
CCTA--------------------------------------------------------
------------------------------------------------------------
------------------------------------------------------------
------------------------------------------------------------
------------------------------------------------------------
------------------------------------------------------------
------------GGAATCGGCCCAGAGCCCTCAGCCCTCAT-------------------
-----------------------------CCTCCCAGTCGCTCCCAGTG-CTCCCCACGC
GTCCATT--------TGAGCGACGC-GTAAAGCTGACGCTTTTCAGCCAATCAGAGCGCA
TGGCTTTCATGACTCATGTGTTGCCAGGCAGACCCGCAGCGCCGAGTGCCCCGCGCTGGA
CTCGGC------------------------------------------------------
----------------------------------------------AGTCCCGGTCAGTC
CATTT-----------------------------------------CCAGT---------
---CTTTTCCC-GT--------TCAATCCCG-----------------------------
------------------------------------------------------------
------------------------------------------------------------
------------------------------------------------------------
------------------------------------------------------------
------------------------------------------------------------
------------------------------------------------------------
------------------------------------------------------------
------------------------------------------------------------
------------------------------------------------------------
------------------------------------------------------------
----------------------------------------------------------
>AB531651.1_Tiaris_canorus/1-311
---------------------------------------------------GCGCGG---
--------------GGCAGAGCG-------------------------------------
------------------------------------------------------------
------------C-----------------------------------------------
------------------------------------------------------------
------------------------------------------------------------
------------------------------------------------------------
------------------------------------------------------------
------------------------------------------------------------
------------------------------------------------------------
------------------------------------------------------------
------------------------------------------------------------
------------------------------------------------------------
---------------------------------------------------------GTC
---CCCTCGGG-------------------------------------------------
------------------------------------------------------------
------------------------------------------------------------
------------------------------------------------------------
------------------------------------------------------------
---------CCCTGCCCTG----CCAATGACCC---------------------------
-----------------------------------------TGGAGCCTCTCAAATCCTG
CCTG--------------------------------------------------------
------------------------------------------------------------
------------------------------------------------------------
------------------------------------------------------------
------------------------------------------------------------
------------------------------------------------------------
------------GGAATTGGCCCAGAGCCCTCAGCCCTC---------------------
-------------------------------------------------------CAT-G
GCCCATTCCCGGGTCTCACCGACGC-GTAAAGCTGACGCTTTTCGGCCAATCAGGGCGCG
TGGCTTTTATGACTCATCTGTTGCCAGGCAGACCCGCAGCGCCGAGTGCCCCGCTCTGGA
CTCGGCCTCCCAGTGCCGCGCGCTTCATTCCCAGTTCCTCCCAGTGTCACCAAG------
-----------C-----------------------------------------GCCAGTT
CATTT-----------------------------------------CCAGT---------
---CTTTTCCC-TT--------TCAATCCCA-----------------------------
------------------------------------------------------------
------------------------------------------------------------
------------------------------------------------------------
------------------------------------------------------------
------------------------------------------------------------
------------------------------------------------------------
------------------------------------------------------------
------------------------------------------------------------
------------------------------------------------------------
------------------------------------------------------------
----------------------------------------------------------
>AB531652.1_Tiaris_canorus/1-311
---------------------------------------------------GCGCGG---
--------------GGCAGAGCG-------------------------------------
------------------------------------------------------------
------------C-----------------------------------------------
------------------------------------------------------------
------------------------------------------------------------
------------------------------------------------------------
------------------------------------------------------------
------------------------------------------------------------
------------------------------------------------------------
------------------------------------------------------------
------------------------------------------------------------
------------------------------------------------------------
---------------------------------------------------------GTC
---CCCTCGGG-------------------------------------------------
------------------------------------------------------------
------------------------------------------------------------
------------------------------------------------------------
------------------------------------------------------------
---------CCCTGCCCTG----CCAATGACCC---------------------------
-----------------------------------------TGGAGCCTCTCAAATCCTG
CCTG--------------------------------------------------------
------------------------------------------------------------
------------------------------------------------------------
------------------------------------------------------------
------------------------------------------------------------
------------------------------------------------------------
------------GGAATTGGCCCAGAGCCCTCAGCCCTC---------------------
-------------------------------------------------------CAT-G
GCCCATTCCCGGGTCTCACCGACGC-GTAAAGCTGACGCCTTTCGGCCAATCGGAGCGCG
TGGCTTTTATGACTCATCTGTTGCCAGGCAGACCCGCAGCGCCGAGTGCCCCGCTCTGGA
CTCGGCCTCCCAGTGCCGCGCGCTTCATTCCCAGTTCCTCCCAGTGTCACCAAG------
-----------C-----------------------------------------GCCAGTT
CATTT-----------------------------------------CCAGT---------
---CTTTTCCC-TT--------TCAATCCCA-----------------------------
------------------------------------------------------------
------------------------------------------------------------
------------------------------------------------------------
------------------------------------------------------------
------------------------------------------------------------
------------------------------------------------------------
------------------------------------------------------------
------------------------------------------------------------
------------------------------------------------------------
------------------------------------------------------------
----------------------------------------------------------
>AB531653.1_Tiaris_canorus/1-312
---------------------------------------------------GCGCGG---
--------------GGCAGAGCG-------------------------------------
------------------------------------------------------------
------------C-----------------------------------------------
------------------------------------------------------------
------------------------------------------------------------
------------------------------------------------------------
------------------------------------------------------------
------------------------------------------------------------
------------------------------------------------------------
------------------------------------------------------------
------------------------------------------------------------
------------------------------------------------------------
---------------------------------------------------------GTC
---CCCTCGGG-------------------------------------------------
------------------------------------------------------------
------------------------------------------------------------
------------------------------------------------------------
------------------------------------------------------------
---------CCCTGCCCTG----CCAATGACCC---------------------------
-----------------------------------------TGGAGCCTCTCAAATCCTG
CCTG--------------------------------------------------------
------------------------------------------------------------
------------------------------------------------------------
------------------------------------------------------------
------------------------------------------------------------
------------------------------------------------------------
------------GGAATTGGCCCAGAGCCCTCAGCCCTC---------------------
-------------------------------------------------------CTTGG
GCCCATTCCCGGGTCTCACCGACGC-GTAAAGCTGACGCTTTTCGGCCAATCAGAGCGCG
TGGCTTTTATGACTCATCTGTTGCCAGGCAGACCCGCAGCGCCGAGTGCCCCGTGCTGGA
CTCGGCCTCCCAGTGCCGCGCGCTTCATTCCCAGTTCCTCCCAGTGTCACCAAG------
-----------C-----------------------------------------GCCAGTT
CATTT-----------------------------------------CCAGT---------
---CTTTTCCC-TT--------TCAATCCCA-----------------------------
------------------------------------------------------------
------------------------------------------------------------
------------------------------------------------------------
------------------------------------------------------------
------------------------------------------------------------
------------------------------------------------------------
------------------------------------------------------------
------------------------------------------------------------
------------------------------------------------------------
------------------------------------------------------------
----------------------------------------------------------
>AB531654.1_Tiaris_canorus/1-312
---------------------------------------------------GCGCGG---
--------------GGCAGAGCG-------------------------------------
------------------------------------------------------------
------------C-----------------------------------------------
------------------------------------------------------------
------------------------------------------------------------
------------------------------------------------------------
------------------------------------------------------------
------------------------------------------------------------
------------------------------------------------------------
------------------------------------------------------------
------------------------------------------------------------
------------------------------------------------------------
---------------------------------------------------------GTC
---CCCTCGGG-------------------------------------------------
------------------------------------------------------------
------------------------------------------------------------
------------------------------------------------------------
------------------------------------------------------------
---------CCCTGCCCTG----CCAATGACCC---------------------------
-----------------------------------------TGGAGCCTCTCAAATCCTG
CCTG--------------------------------------------------------
------------------------------------------------------------
------------------------------------------------------------
------------------------------------------------------------
------------------------------------------------------------
------------------------------------------------------------
------------GGAATTGGCCCAGAGCCCTCAGCCCTC---------------------
-------------------------------------------------------CTTGG
GCCCATTCCCGGGTCTCACCGACGC-GTAAAGCTGACGCTTTTCGGCCAATCAGAGCGCG
TGGCTTTTATGACTCATCTGTTGCCAGGCAGACCCGCAGCGCCGAGTGCCCCGCGCTGGA
CTCGGCCTCCCAGTGCCGCGCGCTTCATTCCCAGTTCCTCCCAGTGTCACCAAG------
-----------C-----------------------------------------GCCAGTT
CATTT-----------------------------------------CCAGT---------
---CTTTTCCC-TT--------TCAATCCCA-----------------------------
------------------------------------------------------------
------------------------------------------------------------
------------------------------------------------------------
------------------------------------------------------------
------------------------------------------------------------
------------------------------------------------------------
------------------------------------------------------------
------------------------------------------------------------
------------------------------------------------------------
------------------------------------------------------------
----------------------------------------------------------
>AB531655.1_Tiaris_canorus/1-329
---------------------------------------------------GCGCGG---
--------------GGCAGAGCG-------------------------------------
------------------------------------------------------------
------------C-----------------------------------------------
------------------------------------------------------------
------------------------------------------------------------
------------------------------------------------------------
------------------------------------------------------------
------------------------------------------------------------
------------------------------------------------------------
------------------------------------------------------------
------------------------------------------------------------
------------------------------------------------------------
---------------------------------------------------------GTC
---CCCTCGGG-------------------------------------------------
------------------------------------------------------------
------------------------------------------------------------
------------------------------------------------------------
------------------------------------------------------------
---------CCCTGCCCTG----CCAATGACCC---------------------------
-----------------------------------------TGGAGCCTCTCAAATCCTG
CCTG--------------------------------------------------------
------------------------------------------------------------
------------------------------------------------------------
------------------------------------------------------------
------------------------------------------------------------
------------------------------------------------------------
------------GGAATTGGCCCAGAGCCCTCAGCCCTC---------------------
-------------------------------------------------------CTTGG
GCCCATTCCCGGGTCTCACCGACGC-GTAAAGCTGACGCTTTTCGGCCAATCAGAGCGCG
TGGCTTTTATGACTCATCTGTTGCCAGGCAGACCCGCAGCGCCGAGTGCCCCGCGCTGGA
CTCGGCCTCCCAGTGCCGCGCGCTTCATTCCCAGTTCCTCCCAGTGTCACCAAGATCCCT
CCCAGTGCCATC-----------------------------------------GCCAGTT
CATTT-----------------------------------------CCAGT---------
---CTTTTCCC-TT--------TCAATCCCA-----------------------------
------------------------------------------------------------
------------------------------------------------------------
------------------------------------------------------------
------------------------------------------------------------
------------------------------------------------------------
------------------------------------------------------------
------------------------------------------------------------
------------------------------------------------------------
------------------------------------------------------------
------------------------------------------------------------
----------------------------------------------------------
>AB531671.1_Tiaris_bicolor/1-63
-----------------------------------------------GTGAGCGC-G---
--------------GGCCGAGCG-------------------------------------
------------------------------------------------------------
------------T-----------------------------------------------
------------------------------------------------------------
------------------------------------------------------------
------------------------------------------------------------
------------------------------------------------------------
------------------------------------------------------------
------------------------------------------------------------
------------------------------------------------------------
------------------------------------------------------------
------------------------------------------------------------
---------------------------------------------------------GTG
---CCCTCGGG-------------------------------------------------
------------------------------------------------------------
------------------------------------------------------------
------------------------------------------------------------
------------------------------------------------------------
------------------------------------------------------------
------------------------------------------------------------
------------------------------------------------------------
------------------------------------------------------------
------------------------------------------------------------
------------------------------------------------------------
------------------------------------------------------------
------------------------------------------------------------
------------------------------------------------------------
------------------------------------------------------------
------------------------------------------------------------
-------------------------ACT------------------------CAATT---
CCCAGTCCAT-----CC-------------------------------------------
------------------------------------------------------------
------------------------------------------------------------
----------CAGT--------CCATTCCCA-----------------------------
------------------------------------------------------------
------------------------------------------------------------
------------------------------------------------------------
------------------------------------------------------------
------------------------------------------------------------
------------------------------------------------------------
------------------------------------------------------------
------------------------------------------------------------
------------------------------------------------------------
------------------------------------------------------------
----------------------------------------------------------
>AB531672.1_Tiaris_bicolor/1-134
-----------------------------------------------GTGAGCGC-G---
--------------GGCCGAGCG-------------------------------------
------------------------------------------------------------
------------T-----------------------------------------------
------------------------------------------------------------
------------------------------------------------------------
------------------------------------------------------------
------------------------------------------------------------
------------------------------------------------------------
------------------------------------------------------------
------------------------------------------------------------
------------------------------------------------------------
------------------------------------------------------------
---------------------------------------------------------ATG
---CCCTCGGG-------------------------------------------------
------------------------------------------------------------
------------------------------------------------------------
------------------------------------------------------------
------------------------------------------------------------
---------CCCTGCCCTG----CCAGTGACCA---------------------------
------------------------------------------------TCCCAGTCA---
------------------------------------------------------------
------------------------------------------------------------
------------------------------------------------------------
------------------------------------------------------------
------------------------------------------------------------
------------------------------------------------------------
------------------------------------------------------------
------------------------------------------------------------
------------------------------------------------------------
-----------------CCATTCCCAATCCAAACCAACCAG-----------TCCCA---
CCCAACCCCT-----CCA------------------------------------------
--------------------------------------------------------ACTC
AATTC------------------------------------------CCAG---------
---TCCATCCCAGT--------CCATTCCCA-----------------------------
------------------------------------------------------------
------------------------------------------------------------
------------------------------------------------------------
------------------------------------------------------------
------------------------------------------------------------
------------------------------------------------------------
------------------------------------------------------------
------------------------------------------------------------
------------------------------------------------------------
------------------------------------------------------------
----------------------------------------------------------
>AB531673.1_Tiaris_bicolor/1-230
-----------------------------------------------GTGAGCGC-G---
--------------GGCCGAGCG-------------------------------------
------------------------------------------------------------
------------T-----------------------------------------------
------------------------------------------------------------
------------------------------------------------------------
------------------------------------------------------------
------------------------------------------------------------
------------------------------------------------------------
------------------------------------------------------------
------------------------------------------------------------
------------------------------------------------------------
------------------------------------------------------------
---------------------------------------------------------GTG
---CCCTCGGG-------------------------------------------------
------------------------------------------------------------
------------------------------------------------------------
------------------------------------------------------------
------------------------------------------------------------
------------------------------------------------------------
------------------------------------------------------------
------------------------------------------------------------
------------------------------------------------------------
------------------------------------------------------------
------------------------------------------------------------
------------------------------------------------------------
------------------------------------------------------------
------------------------------------------------------------
------------------------------------------------------------
----------------------------------------------------CCCTGCCG
TCCCAAACCATTCCCAATCCAAACCAAG------------------------TCCCT---
CCCAGTCCAT-----CCC------------------------------------------
--------------------------------------------------------AGTA
CATTC------------------------------------------C------------
----------CAGT--------CCATTCCCAGTCTATCCCAGTCCATCCCAGTCCACTCC
CCAACTCCCACCCTCTCTCCCAGTACCGAGTGCCCCTCCCATCTTTCTCAGTGCCACTGC
AGTCCATTCCCAGTACGTGTCCACTTCATTCCCA--------------------------
------------------------------------------------------------
------------------------------------------------------------
------------------------------------------------------------
------------------------------------------------------------
------------------------------------------------------------
------------------------------------------------------------
------------------------------------------------------------
------------------------------------------------------------
----------------------------------------------------------
>AB531681.1_Tiaris_obscura/1-58
-----------------------------------------------GTGAGCGC-G---
--------------GGCCGAGCG-------------------------------------
------------------------------------------------------------
------------T-----------------------------------------------
------------------------------------------------------------
------------------------------------------------------------
------------------------------------------------------------
------------------------------------------------------------
------------------------------------------------------------
------------------------------------------------------------
------------------------------------------------------------
------------------------------------------------------------
------------------------------------------------------------
---------------------------------------------------------GTG
---CCCTCGGG-------------------------------------------------
------------------------------------------------------------
------------------------------------------------------------
------------------------------------------------------------
------------------------------------------------------------
------------------------------------------------------------
------------------------------------------------------------
------------------------------------------------------------
------------------------------------------------------------
------------------------------------------------------------
------------------------------------------------------------
------------------------------------------------------------
------------------------------------------------------------
------------------------------------------------------------
------------------------------------------------------------
------------------------------------------------------------
------------------------------------------------------ATT---
CCCAGTCCAT-----CC-------------------------------------------
------------------------------------------------------------
------------------------------------------------------------
----------CAGT--------TCATTCCCA-----------------------------
------------------------------------------------------------
------------------------------------------------------------
------------------------------------------------------------
------------------------------------------------------------
------------------------------------------------------------
------------------------------------------------------------
------------------------------------------------------------
------------------------------------------------------------
------------------------------------------------------------
------------------------------------------------------------
----------------------------------------------------------
>AB531682.1_Tiaris_obscura/1-123
-----------------------------------------------GTGAGCGC-G---
--------------GGCCGAGCG-------------------------------------
------------------------------------------------------------
------------T-----------------------------------------------
------------------------------------------------------------
------------------------------------------------------------
------------------------------------------------------------
------------------------------------------------------------
------------------------------------------------------------
------------------------------------------------------------
------------------------------------------------------------
------------------------------------------------------------
------------------------------------------------------------
---------------------------------------------------------GTG
---CCCTCGGG-------------------------------------------------
------------------------------------------------------------
------------------------------------------------------------
------------------------------------------------------------
------------------------------------------------------------
---------CCCTGCCCTG----CCAGTGACCG---------------------------
------------------------------------------------TCCCAGTCAATC
CCAG--------------------------------------------------------
------------------------------------------------------------
------------------------------------------------------------
------------------------------------------------------------
------------------------------------------------------------
------------------------------------------------------------
------------------------------------------------------------
------------------------------------------------------------
------------------------------------------------------------
----------------------------------------------------TCAAT---
CCCAGCCCCT-----CCC------------------------------------------
--------------------------------------------------------AGTC
CATTC------------------------------------------CCTG---------
---AGCCC--CAGTGCCCAGTGCCCCTCCCA-----------------------------
------------------------------------------------------------
------------------------------------------------------------
------------------------------------------------------------
------------------------------------------------------------
------------------------------------------------------------
------------------------------------------------------------
------------------------------------------------------------
------------------------------------------------------------
------------------------------------------------------------
------------------------------------------------------------
----------------------------------------------------------
>AB531686.1_Tiaris_obscura/1-123
-----------------------------------------------GTGAGCGC-G---
--------------GGCCGAGCG-------------------------------------
------------------------------------------------------------
------------T-----------------------------------------------
------------------------------------------------------------
------------------------------------------------------------
------------------------------------------------------------
------------------------------------------------------------
------------------------------------------------------------
------------------------------------------------------------
------------------------------------------------------------
------------------------------------------------------------
------------------------------------------------------------
---------------------------------------------------------GTG
---CCCTCGGG-------------------------------------------------
------------------------------------------------------------
------------------------------------------------------------
------------------------------------------------------------
------------------------------------------------------------
---------CCCTGCCCTG----CCAGTGACCA---------------------------
------------------------------------------------TCCCAGTCAATC
CCAG--------------------------------------------------------
------------------------------------------------------------
------------------------------------------------------------
------------------------------------------------------------
------------------------------------------------------------
------------------------------------------------------------
------------------------------------------------------------
------------------------------------------------------------
------------------------------------------------------------
----------------------------------------------------TCAAT---
CCCAGCCCCT-----CCC------------------------------------------
--------------------------------------------------------AGTC
CATTC------------------------------------------CCTG---------
---AGCCC--CAGTGCCCAGTGCCCCTCCCA-----------------------------
------------------------------------------------------------
------------------------------------------------------------
------------------------------------------------------------
------------------------------------------------------------
------------------------------------------------------------
------------------------------------------------------------
------------------------------------------------------------
------------------------------------------------------------
------------------------------------------------------------
------------------------------------------------------------
----------------------------------------------------------
>AB531688.1_Tiaris_obscura/1-49
-----------------------------------------------GTGAGCGC-G---
--------------GGCCGAGCG-------------------------------------
------------------------------------------------------------
------------T-----------------------------------------------
------------------------------------------------------------
------------------------------------------------------------
------------------------------------------------------------
------------------------------------------------------------
------------------------------------------------------------
------------------------------------------------------------
------------------------------------------------------------
------------------------------------------------------------
------------------------------------------------------------
---------------------------------------------------------GTG
---CCCTCGGG-------------------------------------------------
------------------------------------------------------------
------------------------------------------------------------
------------------------------------------------------------
------------------------------------------------------------
------------------------------------------------------------
------------------------------------------------------------
------------------------------------------------------------
------------------------------------------------------------
------------------------------------------------------------
------------------------------------------------------------
------------------------------------------------------------
------------------------------------------------------------
------------------------------------------------------------
------------------------------------------------------------
------------------------------------------------------------
------------------------------------------------------------
------------------------------------------------------------
------------------------------------------------------------
CATTC------------------------------------------C------------
----------CAGT--------CCATTCCCA-----------------------------
------------------------------------------------------------
------------------------------------------------------------
------------------------------------------------------------
------------------------------------------------------------
------------------------------------------------------------
------------------------------------------------------------
------------------------------------------------------------
------------------------------------------------------------
------------------------------------------------------------
------------------------------------------------------------
----------------------------------------------------------
>AB531689.1_Tiaris_obscura/1-123
-----------------------------------------------GTGAGCGC-G---
--------------GGCCGAGCG-------------------------------------
------------------------------------------------------------
------------T-----------------------------------------------
------------------------------------------------------------
------------------------------------------------------------
------------------------------------------------------------
------------------------------------------------------------
------------------------------------------------------------
------------------------------------------------------------
------------------------------------------------------------
------------------------------------------------------------
------------------------------------------------------------
---------------------------------------------------------GTG
---CCCTCGGG-------------------------------------------------
------------------------------------------------------------
------------------------------------------------------------
------------------------------------------------------------
------------------------------------------------------------
---------CCCTGCCCTG----CCAGTGACCA---------------------------
------------------------------------------------TCCCAGTCAATC
CCAG--------------------------------------------------------
------------------------------------------------------------
------------------------------------------------------------
------------------------------------------------------------
------------------------------------------------------------
------------------------------------------------------------
------------------------------------------------------------
------------------------------------------------------------
------------------------------------------------------------
----------------------------------------------------TCAAT---
CCCAGCCCCT-----CCC------------------------------------------
--------------------------------------------------------AGTC
CATTC------------------------------------------CCTG---------
---AGCCC--CAGTGCCCAGTGCCCCTCCCA-----------------------------
------------------------------------------------------------
------------------------------------------------------------
------------------------------------------------------------
------------------------------------------------------------
------------------------------------------------------------
------------------------------------------------------------
------------------------------------------------------------
------------------------------------------------------------
------------------------------------------------------------
------------------------------------------------------------
----------------------------------------------------------
>AB531693.1_Tiaris_obscura/1-184
-----------------------------------------------GTGAGCGTGG---
--------------GGCAGAGCG-------------------------------------
------------------------------------------------------------
------------T-----------------------------------------------
------------------------------------------------------------
------------------------------------------------------------
------------------------------------------------------------
------------------------------------------------------------
------------------------------------------------------------
------------------------------------------------------------
------------------------------------------------------------
------------------------------------------------------------
------------------------------------------------------------
---------------------------------------------------------GTG
---CCCTCGGG-------------------------------------------------
------------------------------------------------------------
------------------------------------------------------------
------------------------------------------------------------
------------------------------------------------------------
---------CCCTGCCCTG----CCAGGGATCT---------------------------
-----------------------------------------CCAGCTCCCACACGCTCTC
CCAG--------------------------------------------------------
------------------------------------------------------------
------------------------------------------------------------
------------------------------------------------------------
------------------------------------------------------------
------------------------------------------------------------
------------------------------------------------------------
------------------------------------------------------------
--------------------------------------TACCGAGTGCCCGTCCCATCTT
TCTCAGCGCCACTCCAGTCCTTCCCAG-------------------------TTCCT---
CCCAGTCCCA-----CCCAACCCCTCCAGCTC----------------------------
-------------------------------------------------CATTCCCACTC
CATCC-------------------------------------------------------
----------CAGT--------CCATTCCCA-----------------------------
------------------------------------------------------------
------------------------------------------------------------
------------------------------------------------------------
------------------------------------------------------------
------------------------------------------------------------
------------------------------------------------------------
------------------------------------------------------------
------------------------------------------------------------
------------------------------------------------------------
------------------------------------------------------------
----------------------------------------------------------
>AB531723.1_Cactospiza_pallida/1-38
-----------------------------------------------GTGAGCGC-G---
--------------GGCAGAGCG-------------------------------------
------------------------------------------------------------
------------T-----------------------------------------------
------------------------------------------------------------
------------------------------------------------------------
------------------------------------------------------------
------------------------------------------------------------
------------------------------------------------------------
------------------------------------------------------------
------------------------------------------------------------
------------------------------------------------------------
------------------------------------------------------------
---------------------------------------------------------GTG
---CCCTCGGG-------------------------------------------------
------------------------------------------------------------
------------------------------------------------------------
------------------------------------------------------------
------------------------------------------------------------
------------------------------------------------------------
------------------------------------------------------------
------------------------------------------------------------
------------------------------------------------------------
------------------------------------------------------------
------------------------------------------------------------
------------------------------------------------------------
------------------------------------------------------------
------------------------------------------------------------
------------------------------------------------------------
------------------------------------------------------------
------------------CATTCCCA----------------------------------
------------------------------------------------------------
------------------------------------------------------------
------------------------------------------------------------
------------------------------------------------------------
------------------------------------------------------------
------------------------------------------------------------
------------------------------------------------------------
------------------------------------------------------------
------------------------------------------------------------
------------------------------------------------------------
------------------------------------------------------------
------------------------------------------------------------
------------------------------------------------------------
------------------------------------------------------------
----------------------------------------------------------
>AB531724.1_Camarhynchus_psittaculus/1-223
-----------------------------------------------GTGAGCGC-G---
--------------GGCAGAGCG-------------------------------------
------------------------------------------------------------
------------T-----------------------------------------------
------------------------------------------------------------
------------------------------------------------------------
------------------------------------------------------------
------------------------------------------------------------
------------------------------------------------------------
------------------------------------------------------------
------------------------------------------------------------
------------------------------------------------------------
------------------------------------------------------------
---------------------------------------------------------GTT
---CCCTCGGG-------------------------------------------------
------------------------------------------------------------
------------------------------------------------------------
------------------------------------------------------------
------------------------------------------------------------
---------CCCTGCTCTG----CCAGTTACCATCCCAGTCTCCCACTTCCACCCTTTCT
CCCAGTACCGAGTGCCCCTCCCATCTTTCTCAGTGCCACTCCAGTCCTTCCCAGTTCCTC
CCAG--------------------------------------------------------
------------------------------------------------------------
------------------------------------------------------------
------------------------------------------------------------
------------------------------------------------------------
------------------------------------------------------------
------------------------------------------------------------
------------------------------------------------------------
---------------------------------------------TCCCACCCAACCCCT
CCCACTCCATTCCCAGTCCATT-CCAGT------------------------TCATT---
CCCAGTCCCT-----CCC------------------------------------------
--------------------------------------------------------ACTC
CATCC-------------------------------------------------------
----------CAGT--------CCATTCCCA-----------------------------
------------------------------------------------------------
------------------------------------------------------------
------------------------------------------------------------
------------------------------------------------------------
------------------------------------------------------------
------------------------------------------------------------
------------------------------------------------------------
------------------------------------------------------------
------------------------------------------------------------
------------------------------------------------------------
----------------------------------------------------------
>AB531725.1_Geospiza_fortis/1-53
-----------------------------------------------GTGAGCGC-G---
--------------GGCAGAGCG-------------------------------------
------------------------------------------------------------
------------T-----------------------------------------------
------------------------------------------------------------
------------------------------------------------------------
------------------------------------------------------------
------------------------------------------------------------
------------------------------------------------------------
------------------------------------------------------------
------------------------------------------------------------
------------------------------------------------------------
------------------------------------------------------------
---------------------------------------------------------GTG
---CCCTCGGG-------------------------------------------------
------------------------------------------------------------
------------------------------------------------------------
------------------------------------------------------------
------------------------------------------------------------
------------------------------------------------------------
------------------------------------------------------------
------------------------------------------------------------
------------------------------------------------------------
------------------------------------------------------------
------------------------------------------------------------
------------------------------------------------------------
------------------------------------------------------------
------------------------------------------------------------
------------------------------------------------------------
------------------------------------------------------------
------------------------------------------------------------
------------------------------------------------------------
-------------------------------------------------------TACTC
CATC-------------------------------------------C------------
----------CAGT--------TCATTCCCA-----------------------------
------------------------------------------------------------
------------------------------------------------------------
------------------------------------------------------------
------------------------------------------------------------
------------------------------------------------------------
------------------------------------------------------------
------------------------------------------------------------
------------------------------------------------------------
------------------------------------------------------------
------------------------------------------------------------
----------------------------------------------------------
>AB531726.1_Geospiza_fuliginosa/1-180
-----------------------------------------------GTGAGCGC-G---
--------------GGCAGAGCG-------------------------------------
------------------------------------------------------------
------------T-----------------------------------------------
------------------------------------------------------------
------------------------------------------------------------
------------------------------------------------------------
------------------------------------------------------------
------------------------------------------------------------
------------------------------------------------------------
------------------------------------------------------------
------------------------------------------------------------
------------------------------------------------------------
---------------------------------------------------------GTG
---CCCTCGGG-------------------------------------------------
------------------------------------------------------------
------------------------------------------------------------
------------------------------------------------------------
------------------------------------------------------------
---------CCTTCCCAGT----TCACTCTCCA---------------------------
------------------------------------------------ACTTCCACCCTC
TCTC--------------------------------------------------------
------------------------------------------------------------
------------------------------------------------------------
----------------CCAGTACCGAGTGCCCCTCCCATCTT------------------
------------------------------------------------------------
------------------------------------------------------------
------------------------------------------------------------
------------------------------------------------------------
------------------------------------------------------------
TCTCAGTGCCACTCCAGTCCTTCCCAGT------------------------TC-CT---
CCCAGTCCCA-----CCCAACCCCTCCAACTC----------------------------
-------------------------------------------------CATTCCTACTC
CATC-------------------------------------------C------------
----------CAGT--------TCATTCCCA-----------------------------
------------------------------------------------------------
------------------------------------------------------------
------------------------------------------------------------
------------------------------------------------------------
------------------------------------------------------------
------------------------------------------------------------
------------------------------------------------------------
------------------------------------------------------------
------------------------------------------------------------
------------------------------------------------------------
----------------------------------------------------------
>AB531727.1_Geospiza_magnirostris/1-38
-----------------------------------------------GTGAGCGC-G---
--------------GGCAGAGCG-------------------------------------
------------------------------------------------------------
------------T-----------------------------------------------
------------------------------------------------------------
------------------------------------------------------------
------------------------------------------------------------
------------------------------------------------------------
------------------------------------------------------------
------------------------------------------------------------
------------------------------------------------------------
------------------------------------------------------------
------------------------------------------------------------
---------------------------------------------------------GTG
---CCCTCGGG-------------------------------------------------
------------------------------------------------------------
------------------------------------------------------------
------------------------------------------------------------
------------------------------------------------------------
------------------------------------------------------------
------------------------------------------------------------
------------------------------------------------------------
------------------------------------------------------------
------------------------------------------------------------
------------------------------------------------------------
------------------------------------------------------------
------------------------------------------------------------
------------------------------------------------------------
------------------------------------------------------------
------------------------------------------------------------
------------------CATTCCCA----------------------------------
------------------------------------------------------------
------------------------------------------------------------
------------------------------------------------------------
------------------------------------------------------------
------------------------------------------------------------
------------------------------------------------------------
------------------------------------------------------------
------------------------------------------------------------
------------------------------------------------------------
------------------------------------------------------------
------------------------------------------------------------
------------------------------------------------------------
------------------------------------------------------------
------------------------------------------------------------
----------------------------------------------------------
>AB531728.1_Geospiza_scandens/1-38
-----------------------------------------------GTGAGCCC-G---
--------------GGCAGAGCG-------------------------------------
------------------------------------------------------------
------------T-----------------------------------------------
------------------------------------------------------------
------------------------------------------------------------
------------------------------------------------------------
------------------------------------------------------------
------------------------------------------------------------
------------------------------------------------------------
------------------------------------------------------------
------------------------------------------------------------
------------------------------------------------------------
---------------------------------------------------------GTG
---CGCTCGGG-------------------------------------------------
------------------------------------------------------------
------------------------------------------------------------
------------------------------------------------------------
------------------------------------------------------------
------------------------------------------------------------
------------------------------------------------------------
------------------------------------------------------------
------------------------------------------------------------
------------------------------------------------------------
------------------------------------------------------------
------------------------------------------------------------
------------------------------------------------------------
------------------------------------------------------------
------------------------------------------------------------
------------------------------------------------------------
------------------------------------------------------------
------------------------------------------------------------
------------------------------------------------------------
------------------------------------------------------------
-----------------------CATTCCCA-----------------------------
------------------------------------------------------------
------------------------------------------------------------
------------------------------------------------------------
------------------------------------------------------------
------------------------------------------------------------
------------------------------------------------------------
------------------------------------------------------------
------------------------------------------------------------
------------------------------------------------------------
------------------------------------------------------------
----------------------------------------------------------
>AB531814.1_Tiaris_bicolor/1-68
-----------------------------------------------GTGAGCGC-G---
--------------GGCCGAGCG-------------------------------------
------------------------------------------------------------
------------T-----------------------------------------------
------------------------------------------------------------
------------------------------------------------------------
------------------------------------------------------------
------------------------------------------------------------
------------------------------------------------------------
------------------------------------------------------------
------------------------------------------------------------
------------------------------------------------------------
------------------------------------------------------------
---------------------------------------------------------GTG
---CCCTCGGG-------------------------------------------------
------------------------------------------------------------
------------------------------------------------------------
------------------------------------------------------------
------------------------------------------------------------
------------------------------------------------------------
------------------------------------------------------------
------------------------------------------------------------
------------------------------------------------------------
------------------------------------------------------------
------------------------------------------------------------
------------------------------------------------------------
------------------------------------------------------------
------------------------------------------------------------
------------------------------------------------------------
------------------------------------------------------------
-------------------------------------------------------AT---
CCCAGTCCAT-----CCC------------------------------------------
--------------------------------------------------------AGTC
CATTC------------------------------------------C------------
----------CAGT--------CCATTCCCA-----------------------------
------------------------------------------------------------
------------------------------------------------------------
------------------------------------------------------------
------------------------------------------------------------
------------------------------------------------------------
------------------------------------------------------------
------------------------------------------------------------
------------------------------------------------------------
------------------------------------------------------------
------------------------------------------------------------
----------------------------------------------------------
>AF030997.1_Agelaius_phoeniceus/1-445
--------------------------------------------------AGCGCGG---
--------------GGCAGAGCG-------------------------------------
------------------------------------------------------------
------------T-----------------------------------------------
------------------------------------------------------------
------------------------------------------------------------
------------------------------------------------------------
------------------------------------------------------------
------------------------------------------------------------
------------------------------------------------------------
------------------------------------------------------------
------------------------------------------------------------
------------------------------------------------------------
---------------------------------------------------------GTC
---CCCTCGGG-------------------------------------------------
------------------------------------------------------------
------------------------------------------------------------
------------------------------------------------------------
------------------------------------------------------------
---------CCCTGCCCTG----CCAGTGACCA---------------------------
------------------------------------------------TCCCAGTCAATC
CCAG--------------------------------------------------------
------------------------------------------------------------
------------------------------------------------------------
------------------------------------------------------------
------------------------------------------------------------
------------------------------------------------------------
------------------------------------------------------------
------------------------------------------------------------
------------------------------------------------------TCGCCA
CCAGCAGTGCCCCCCAGCTGATCCCAGCGTGTCCCCGCTCTCTCTC------TCTCT---
CCCAGTGCCC-----CCC----AGCGTGTCCA----------------------------
-------------------------------------------------TCTCGCTGGTG
CCCCC------------------------------------------CTTG---------
---GAGTCC-CAGC--------CNGGCCCCG-----------------------------
-----------------------GCCGCTTGATATGTTCCGTGATGGATTTCTACCCTGC
TGCCATCCAGGTGAGGTGGTTCCAGGGCCAGCAGGAGCTCTCGGAGCACGTGGTGGCCAC
CGACGTGGTCCCCAACGGGGACTGGACCTACCAGCTGCTGGTGCTGCTGGAAACGCCGCC
CCGGCGCGGGCTCACCTACAGGTGCCAGGTGGAGCACGTCAGCCTGGAGCAGCCCCTGGT
GTCCGTGAGAGGTTTTGGGGGTGCTGAGCCCTGCGGACCCCCCAG---------------
------------------------------------------------------------
------------------------------------------------------------
------------------------------------------------------------
------------------------------------------------------------
------------------------------------------------------------
----------------------------------------------------------
>AF164164.1_Geospiza_conirostris/1-450
---------------------------------------------------GCGCGG---
--------------AGSAGAGCC-------------------------------------
------------------------------------------------------------
------------T-----------------------------------------------
------------------------------------------------------------
------------------------------------------------------------
------------------------------------------------------------
------------------------------------------------------------
------------------------------------------------------------
------------------------------------------------------------
------------------------------------------------------------
------------------------------------------------------------
------------------------------------------------------------
---------------------------------------------------------GTC
---CCTTCGGG-------------------------------------------------
------------------------------------------------------------
------------------------------------------------------------
------------------------------------------------------------
------------------------------------------------------------
---------CCCTGCCCTG----CCAATGACCC---------------------------
-----------------------------------------TGGAGCCTCTCAAAACTTC
CTTG--------------------------------------------------------
------------------------------------------------------------
------------------------------------------------------------
------------------------------------------------------------
------------------------------------------------------------
------------------------------------------------------------
------------GGAAT-GCCCCAGAGCCCTCAGCCCTCGTTGTGCTCATCCACGGAGCC
TCCGTCCCTCCCAGTGA-TCCCCCCAGTCCCTCCCAGTCTCCCCCAGTC-HCCC-CRCGC
GTCCATT--------TCAGCGACGC-GTAAAGCTGACG-GATACACCCCATGAGATCGCG
TCTCTCTGATGACTCATCTGTTGCCAGGCAGACCCGCAGCGCCGAGTGCCCCGCGCTGGA
CTCGGCCTCCCAGTGCCGCGCGCTTCATTCCCAGTTCCTCCCAGTGCCACCAAGATCCCT
CCC-------------------------------------------AGTCCCTCCAAGAC
CATCT-----------------------------------------CCAATAGCACACCT
CACCCCTCCCC-TC--------TCTCTCCCAGTRCCCCAGCTGATCCCAGTGDGTCCCCG
CTCTCTCTCTCTCCCCCAG-----------------------------------------
------------------------------------------------------------
------------------------------------------------------------
------------------------------------------------------------
------------------------------------------------------------
------------------------------------------------------------
------------------------------------------------------------
------------------------------------------------------------
------------------------------------------------------------
------------------------------------------------------------
----------------------------------------------------------
>AF164165.1_Certhidea_olivacea/1-746
-----------------------------------------------GTGAGCGC-G---
--------------GGCAGAGCG-------------------------------------
------------------------------------------------------------
------------T-----------------------------------------------
------------------------------------------------------------
------------------------------------------------------------
------------------------------------------------------------
------------------------------------------------------------
------------------------------------------------------------
------------------------------------------------------------
------------------------------------------------------------
------------------------------------------------------------
------------------------------------------------------------
---------------------------------------------------------GTG
---CCCTCGGG-------------------------------------------------
------------------------------------------------------------
------------------------------------------------------------
------------------------------------------------------------
------------------------------------------------------------
----------CCTGCCCTG----CCAGTGACCA---------------------------
------------------------------------------------TCCCAGCCAATC
CCAGTCKAAYCNKCBCCCCCAGTHCATTCCCAGTTYACTYCCCAAMTCCCACCCTYTYTT
CCCAGTACCCAGTGCCCCTCCCATCTTTCTCAGTGCCACTCCAGTCCTTCCCAGGAGCCC
CCCCGCGCGTCCATTTCAGCGACGCGTTGAAGCTGACGCTTCTCAGCCAATCAGAGCGCG
TCTCTCTGATGACTCATCAGTTGCCAGGCAGACCCGCAGCGCCGAGTGCCCCGCGCTGGA
CTCGGCCTCATTCCCAGTTCCCCCCAGCGCCACCAAAATCCCTCCCAGCGCCACCAAAAT
CCCTCCCAGCGCCACCAAAATCCCATCAGTGCCACCAAAATCCCTCCCAGCGCCACCAAA
ATCCCTCCCAGCGCCCCCAAAATCCCTCCCAGCGCCACCAAAATCCCTCCCAGCGCCACC
AAAACAAC------------------------------TCCCAGCGCCACCAAAATCCCA
TCAGTGCCACCAAAATCCCTCCCAGCGCCACCAAWDTCCCATCAGTGCCACCAAAATCCC
TCCCAGCGCCACCAAAATCCCTCCCAGC------------------------GCCAT---
CCCAGTCCCT-----CCA------------------------------------------
--------------------------------------------------------AGCC
CATCT------------------------------------------C------------
----------CAAT--------TCCTCCCCAGTCXCGTGTCCATCTCGCTGGTGCCCCCC
TCGAGCTCCCAGCCCGGSCCCCGGCCGCCTGCTCTGCTCCGTGATGGATTTCTACCCTGC
CCCGATCCAGGTGAGGT-------------------------------------------
------------------------------------------------------------
------------------------------------------------------------
------------------------------------------------------------
------------------------------------------------------------
------------------------------------------------------------
------------------------------------------------------------
------------------------------------------------------------
------------------------------------------------------------
----------------------------------------------------------
>AF164166.1_Geospiza_scandens/1-768
-----------------------------------------------GTGAGCGC-G---
--------------GGCAGAGCG-------------------------------------
------------------------------------------------------------
------------T-----------------------------------------------
------------------------------------------------------------
------------------------------------------------------------
------------------------------------------------------------
------------------------------------------------------------
------------------------------------------------------------
------------------------------------------------------------
------------------------------------------------------------
------------------------------------------------------------
------------------------------------------------------------
---------------------------------------------------------GTG
---CCCTCGGGATCCCAAGSCCTCCAGTCCATGCCTAGGGCCTTCCAGTCCATHGCCCCT
CCAACTCCATTCCCAGTCCATCCCAGTTCATTCCCAGTCCCGCCTTGTGCCATCCCAGTG
CCATCCCACTCACACCATCCCAGTTCCTCCCAGAGC-CCCCCCGCGCG---TCCATTTCA
GCGACGCGTGAA------------------------------------------------
------------------------------------------------------------
-STGACGCTTCTCAGCCAA----TCAGAGCGCG---------------------------
------------------------------------------------TCTCTCTGATGA
CTCA--------------------------------------------------------
------------------------------------------------------------
------------------------------------------------------------
----------------TCAGTTGCCAGGCAGACCCGCAGCGCCGAGTGCCCCGCGCTGGA
CTCGGCCTCATTCCCAGTTCCTCCCAGCGCCACCAAAATNCCTCCCAGCGCCCCCAAAAT
CCCATCAGTGCCACCAAAATCCCATCAGTGCCACCAAAATCCCTCCCAGCGCCACCAAAA
TCCCTCCCAGCGCCATCCCAGTCCCTCCAAGCCCATCTCCAATTCCTCCCCAGTCCCTCC
CAGTCCATAGTGCCAACCCAATGACCTCCCAAGTCTACACCCAGTGTCTCCCAGTATATC
CCAGTCCATTCCCAGTCCCTCTCCATCTCATGCDAGTCCCTCCCAGTCCCTCCCAGTCCC
TCCCAGTCCCTCCCAGTCCATTCCTAGT------------------------CCATT---
CCCAGTCCAT-----CCC------------------------------------------
--------------------------------------------------------AGTC
CCTC-------------------------------------------C------------
----------CAGT--------CCATTCCCAGTCCCATACTGTCAATCCCAGTCCCTCCC
AATCCATTCCTAGTCYATTCCCAGTCGCCTGCTCTGCTCCGTGATGGATTTCTACCCTGC
CCCGATCCAGGTGAGG--------------------------------------------
------------------------------------------------------------
------------------------------------------------------------
------------------------------------------------------------
------------------------------------------------------------
------------------------------------------------------------
------------------------------------------------------------
------------------------------------------------------------
------------------------------------------------------------
----------------------------------------------------------
>AF164167.1_Geospiza_scandens/1-405
-----------------------------------------------GTGAGCGC-G---
--------------GGCC--GSG-------------------------------------
------------------------------------------------------------
------------T-----------------------------------------------
------------------------------------------------------------
------------------------------------------------------------
------------------------------------------------------------
------------------------------------------------------------
------------------------------------------------------------
------------------------------------------------------------
------------------------------------------------------------
------------------------------------------------------------
------------------------------------------------------------
---------------------------------------------------------GTG
---CCCTCGGG-------------------------------------------------
------------------------------------------------------------
------------------------------------------------------------
------------------------------------------------------------
------------------------------------------------------------
---------CCCTGCCCTG----CCAGTGACCATCCCAGC--------------------
------------------------------------------------TCTCAGTGTATT
CCCA--------------------------------------------------------
--------------------------------------------------GGCTATCAAG
TCCATGCGCGTCCATTTCAGCGACGCGTGAAGCTGAGGCTTCTCAGCCAATCAGAGCGCG
TCTCTCTGATGACTCATCAGTTGCCAGGCAGACCCGCAGCGCCGAGTGCCCCGCGCTGGA
CTCGGCCTCATTCCCAGTTCCTCCCAGCGCCACCAAAATCCCTCCCAGCGCCACCAAAAT
C-----------------------------------------------------------
------------------------------------------------------------
------------------------------------------------------------
------------------------------------------------------------
----------CCATCAGTGCCACCAAAA------------------------TCCCT---
CCCAGCGCCA-----CCAAAATCCCGTGTCCA----------------------------
-------------------------------------------------TCTCGCTGGTG
CCCCC------------------------------------------CTCG---------
---AGCTCC-CAGC--------CCGGCCCCG-----------------------------
-----------------------GCCGCCTGCTCTGCTCCGTGATGGATTTCTACCCTGC
CCCGATCCAGGTGAGGT-------------------------------------------
------------------------------------------------------------
------------------------------------------------------------
------------------------------------------------------------
------------------------------------------------------------
------------------------------------------------------------
------------------------------------------------------------
------------------------------------------------------------
------------------------------------------------------------
----------------------------------------------------------
>AF485404.1_Gallinago_media/1-305
-----------------------------------------------------GTGT---
--------------GGCAGAACA-------------------------------------
------------------------------------------------------------
------------TTT---------------------------------------------
-------------------CCC--------------------------------------
--------------------------CAGGAGGGGAGGGCAAAAGCC-------------
------------------------------------------AAGCCTT-----------
-----------------GGGC---------------------------------------
------------------------------------------------------------
-----------AGCCGCTG-TGCTCATCAGT-GGGGAT---------------GTGCATC
CCTTGCAG----------CAGCACCCCCTCC-----------------------------
------------------------------------------------------------
------------------C-AGTGCCCCTGCACAGCTCCCTCTTTCTCTTC-------CC
CAGATGAGCCCC------AG---GTGG-------------------AAATCTACCCGGTG
---CAGTCTGG-------------------------------------------------
------------------------------------------------------------
---------------------------------CTC-CCTGCCCCAGA---CCGACAGGC
TGGTTTGCGCCG------------------------------------------------
------------------------------------------------------------
-TGATGGATTTCTACCCAC----CGGAGCTGGA---------------------------
------------------------------------------------GGTGAAATGGTT
GAAG--------------------------------------------------------
------------------------------------------------------------
------------------------------------------------------------
------------------------------------------------------------
------------------------------------------------------------
------------------------------------------------------------
------------------------------------------------------------
------------------------------------------------------------
-------------------------------------AACGGGCAGGAGGAGACGGAGCA
CGTGGTGTCCACGGAGGTGATGCAG-----------------------------------
------------------------------------------------------------
------------------------------------------------------------
------------------------------------------------------------
------------------------------------------------------------
------------------------------------------------------------
------------------------------------------------------------
------------------------------------------------------------
------------------------------------------------------------
------------------------------------------------------------
------------------------------------------------------------
------------------------------------------------------------
------------------------------------------------------------
------------------------------------------------------------
------------------------------------------------------------
----------------------------------------------------------
>AH009492.2_Carpodacus_mexicanus/1-274
--------------------------------------------------TGCCC-----
---------------CCAGTGTG-------------------------------------
------------------------------------------------------------
------------TCN---------------------------------------------
------------------------------------------------------------
------------------------------------------------------------
------------------------------------------------------------
------------------------------------------------------------
------------------------------------------------------------
------------------------------------------------------------
------------------------------------------------------------
------------------------------------------------------------
------------------------------------------------------------
------------------------------------------------ATCTTGNTGGYG
---CCCTNGAS-------------------------------------------------
------------------------------------------------------------
---------------------------------NTC-CCAGCCTGGCC---CCRGCCGCN
TGNTGTGCTCCG------------------------------------------------
------------------------------------------------------------
-TCRKGGATTTCTACCCYG----CCCACATCCA---------------------------
------------------------------------------------GGNGAGGTGGTT
CCAG--------------------------------------------------------
------------------------------------------------------------
------------------------------------------------------------
------------------------------------------------------------
------------------------------------------------------------
------------------------------------------------------------
------------------------------------------------------------
------------------------------------------------------------
-------------------------------------GGCCAGCAGGASCTYTCAGACCA
CATGGTGGCCACMGACATGGTCCCCAACRGGGACTGGACTAC----------CAGCT---
CCTGGAGCTG-----CTGGAAACCCCCACCCC----------------------------
-------------------------------------------------CAGGGCAGGCT
CACCT----------------------------------ACACCAGCCAGG---------
---TGGAGMACGTCAGCCTGGAGCACCCCCTGAGMTG-----------------------
------------------------------------------------------------
------------------------------------------------------------
------------------------------------------------------------
------------------------------------------------------------
------------------------------------------------------------
------------------------------------------------------------
------------------------------------------------------------
------------------------------------------------------------
------------------------------------------------------------
------------------------------------------------------------
----------------------------------------------------------
>AH009499.2_Carpodacus_mexicanus/1-269
------------------------------------------------------------
---------------GCAGTGTG-------------------------------------
------------------------------------------------------------
------------TCC---------------------------------------------
------------------------------------------------------------
------------------------------------------------------------
------------------------------------------------------------
------------------------------------------------------------
------------------------------------------------------------
------------------------------------------------------------
------------------------------------------------------------
------------------------------------------------------------
------------------------------------------------------------
------------------------------------------------ATCTTGCTGGYG
---CCCTNGAG-------------------------------------------------
------------------------------------------------------------
---------------------------------NTC-CCAGCCTGGCC---CCAGCCGCN
TGCTCTGCTCCG------------------------------------------------
------------------------------------------------------------
-TCRKGGATTTCTACCCTG----CCCACATCCA---------------------------
------------------------------------------------GGYGAGGTGSTT
CCAG--------------------------------------------------------
------------------------------------------------------------
------------------------------------------------------------
------------------------------------------------------------
------------------------------------------------------------
------------------------------------------------------------
------------------------------------------------------------
------------------------------------------------------------
-------------------------------------GGCCAGCAGGAGCTCTCAGACCA
CATGGTGGCCACMGACATGSTCCCCAACRGGGRCTGGACTAC----------CAGCT---
CCTGGAGCTG-----CTGGAAACCCCCACCCC----------------------------
-------------------------------------------------CAGGGCRGGCT
CACCT----------------------------------ACACCAGCCAGG---------
---TGGAGCACGTCAGCCTGGAGCACCCCCTGAGCTG-----------------------
------------------------------------------------------------
------------------------------------------------------------
------------------------------------------------------------
------------------------------------------------------------
------------------------------------------------------------
------------------------------------------------------------
------------------------------------------------------------
------------------------------------------------------------
------------------------------------------------------------
------------------------------------------------------------
----------------------------------------------------------
>AH009500.2_Carpodacus_mexicanus/1-274
--------------------------------------------------TGCCC-----
---------------CCAGTGTG-------------------------------------
------------------------------------------------------------
------------TCC---------------------------------------------
------------------------------------------------------------
------------------------------------------------------------
------------------------------------------------------------
------------------------------------------------------------
------------------------------------------------------------
------------------------------------------------------------
------------------------------------------------------------
------------------------------------------------------------
------------------------------------------------------------
------------------------------------------------ATCTTGCTGGYG
---CCCTCGAG-------------------------------------------------
------------------------------------------------------------
---------------------------------YTC-CCAGCCTGGCC---CCAGCCGCC
TGCTCTGCTCCG------------------------------------------------
------------------------------------------------------------
-TCATGGATTTCTACCCTG----CCCACATCCA---------------------------
------------------------------------------------GGYGAGGTGGTT
CCAG--------------------------------------------------------
------------------------------------------------------------
------------------------------------------------------------
------------------------------------------------------------
------------------------------------------------------------
------------------------------------------------------------
------------------------------------------------------------
------------------------------------------------------------
-------------------------------------GGCCAGCAGGAGCTCTCAGACCA
CATGGTGGCCACMGACATGGTCCCCAACAGGGACTGGACTAC----------CASCT---
CCTGGAGCTG-----CTGGAAACCCCCACCCC----------------------------
-------------------------------------------------CAGGGCAGGCT
CACCT----------------------------------ACACCAGCCAGG---------
---TGGAGCACGTCAGCCTGGAGCACCCCCTGAGCTG-----------------------
------------------------------------------------------------
------------------------------------------------------------
------------------------------------------------------------
------------------------------------------------------------
------------------------------------------------------------
------------------------------------------------------------
------------------------------------------------------------
------------------------------------------------------------
------------------------------------------------------------
------------------------------------------------------------
----------------------------------------------------------
>AH009501.2_Carpodacus_mexicanus/1-274
--------------------------------------------------TGCCC-----
---------------CCAGTGTG-------------------------------------
------------------------------------------------------------
------------TCC---------------------------------------------
------------------------------------------------------------
------------------------------------------------------------
------------------------------------------------------------
------------------------------------------------------------
------------------------------------------------------------
------------------------------------------------------------
------------------------------------------------------------
------------------------------------------------------------
------------------------------------------------------------
------------------------------------------------ATCTTGCTGGTG
---CCCTCGAG-------------------------------------------------
------------------------------------------------------------
---------------------------------YTC-CCAGCCTGGCC---CCRGCCGCC
TGCTCTGCTCCG------------------------------------------------
------------------------------------------------------------
-TCRTGGATTTCTACCCTG----CCCACATCCA---------------------------
------------------------------------------------GGYGAGGTGGTT
CCAG--------------------------------------------------------
------------------------------------------------------------
------------------------------------------------------------
------------------------------------------------------------
------------------------------------------------------------
------------------------------------------------------------
------------------------------------------------------------
------------------------------------------------------------
-------------------------------------GGCCAGCAGGAGCTCTCAGACCA
CATGGTGGCCACMGACATGGTCCCCAACAGGGACTGGACTAC----------CAGCT---
CCTGGAGCTG-----CTGGAAACCCCCACCCC----------------------------
-------------------------------------------------CAGGGCAGGCK
CACCT----------------------------------ACACCAGCCAGG---------
---TGGAGCACGTCAGCCTGGAGCACCCCCTGAGCTG-----------------------
------------------------------------------------------------
------------------------------------------------------------
------------------------------------------------------------
------------------------------------------------------------
------------------------------------------------------------
------------------------------------------------------------
------------------------------------------------------------
------------------------------------------------------------
------------------------------------------------------------
------------------------------------------------------------
----------------------------------------------------------
>AH009502.2_Carpodacus_mexicanus/1-274
--------------------------------------------------TGCCC-----
---------------CCAGTGTG-------------------------------------
------------------------------------------------------------
------------TCC---------------------------------------------
------------------------------------------------------------
------------------------------------------------------------
------------------------------------------------------------
------------------------------------------------------------
------------------------------------------------------------
------------------------------------------------------------
------------------------------------------------------------
------------------------------------------------------------
------------------------------------------------------------
------------------------------------------------ATCTTGCTGGYG
---CCCTCGAG-------------------------------------------------
------------------------------------------------------------
---------------------------------YTC-CCAGCCTGGCC---CCAGCCGCC
TGCTCTGCTCCG------------------------------------------------
------------------------------------------------------------
-TCRTGGATTTCTACCCTG----CCCACATCCA---------------------------
------------------------------------------------GGYGAGGTGGTT
CCAG--------------------------------------------------------
------------------------------------------------------------
------------------------------------------------------------
------------------------------------------------------------
------------------------------------------------------------
------------------------------------------------------------
------------------------------------------------------------
------------------------------------------------------------
-------------------------------------GGCCAGCAGGAGCTCTCAGACCA
CATGGTGGCCACRGACATGGTCCCCAACAGGGACTGGACWAC----------CAGCT---
CCTGGAGCTG-----CTGGAAACCCCCACCCC----------------------------
-------------------------------------------------CAGGGCAGGCT
CACCT----------------------------------ACACCAGCCAGG---------
---TGGAGCACGTCAGCCTGGAGCACCCCCTGAGCTG-----------------------
------------------------------------------------------------
------------------------------------------------------------
------------------------------------------------------------
------------------------------------------------------------
------------------------------------------------------------
------------------------------------------------------------
------------------------------------------------------------
------------------------------------------------------------
------------------------------------------------------------
------------------------------------------------------------
----------------------------------------------------------
>AH009503.2_Carpodacus_mexicanus/1-274
--------------------------------------------------TGCCC-----
---------------CCAGTGTG-------------------------------------
------------------------------------------------------------
------------TCC---------------------------------------------
------------------------------------------------------------
------------------------------------------------------------
------------------------------------------------------------
------------------------------------------------------------
------------------------------------------------------------
------------------------------------------------------------
------------------------------------------------------------
------------------------------------------------------------
------------------------------------------------------------
------------------------------------------------ATCTTGCTGGTG
---CCCTCRAG-------------------------------------------------
------------------------------------------------------------
---------------------------------YTC-CCAGCCYGGCC---CCAGCCGCC
TGCTCTGCTCCG------------------------------------------------
------------------------------------------------------------
-TCRTGGATTTCTACCCTG----CCCACATCCA---------------------------
------------------------------------------------GGYGAGGTGGTT
CCAG--------------------------------------------------------
------------------------------------------------------------
------------------------------------------------------------
------------------------------------------------------------
------------------------------------------------------------
------------------------------------------------------------
------------------------------------------------------------
------------------------------------------------------------
-------------------------------------GGCCAGCAGGAGCTCTCAGACCA
CATGGTGGCCACRGACATGGTCCCCAACAGGGACTGGACTAC----------CAGCT---
CCTGGAGCTG-----CTGGAAACCCCCACCCC----------------------------
-------------------------------------------------CAGGGCAGGCT
CACCT----------------------------------ACACCAGCCAGG---------
---TGGAGCACGTCAGCCTGGAGCACCCCCTGAGCTG-----------------------
------------------------------------------------------------
------------------------------------------------------------
------------------------------------------------------------
------------------------------------------------------------
------------------------------------------------------------
------------------------------------------------------------
------------------------------------------------------------
------------------------------------------------------------
------------------------------------------------------------
------------------------------------------------------------
----------------------------------------------------------
>AH009504.2_Carpodacus_mexicanus/1-198
--------------------------------------------------TGCCC-----
---------------CCAGTGTG-------------------------------------
------------------------------------------------------------
------------TCC---------------------------------------------
------------------------------------------------------------
------------------------------------------------------------
------------------------------------------------------------
------------------------------------------------------------
------------------------------------------------------------
------------------------------------------------------------
------------------------------------------------------------
------------------------------------------------------------
------------------------------------------------------------
------------------------------------------------ATCTTGCTGGTG
---CCCTCRAG-------------------------------------------------
------------------------------------------------------------
---------------------------------YTC-CCAGCCYGGCC---CCAGCCGCC
TGCTCTGCTCCG------------------------------------------------
------------------------------------------------------------
-TCATGGATTTCTACCCTG----CCCACATCCA---------------------------
------------------------------------------------GGCGAGGTGGTT
CCAG--------------------------------------------------------
------------------------------------------------------------
------------------------------------------------------------
------------------------------------------------------------
------------------------------------------------------------
------------------------------------------------------------
------------------------------------------------------------
------------------------------------------------------------
-------------------------------------GGCCAGCAGGAGCTCTCAGACCA
CATGG-------------------------------------------------------
------------------------------------------------------------
--------------------------------------------------------GGCT
CACCT----------------------------------ACACCAGCCAGG---------
---TGGAGCACGTCAGCCTGGAGCACCCCCTGAGCTG-----------------------
------------------------------------------------------------
------------------------------------------------------------
------------------------------------------------------------
------------------------------------------------------------
------------------------------------------------------------
------------------------------------------------------------
------------------------------------------------------------
------------------------------------------------------------
------------------------------------------------------------
------------------------------------------------------------
----------------------------------------------------------
>AH009505.2_Carpodacus_mexicanus/1-274
--------------------------------------------------TGCCC-----
---------------CCAGTGTG-------------------------------------
------------------------------------------------------------
------------TCY---------------------------------------------
------------------------------------------------------------
------------------------------------------------------------
------------------------------------------------------------
------------------------------------------------------------
------------------------------------------------------------
------------------------------------------------------------
------------------------------------------------------------
------------------------------------------------------------
------------------------------------------------------------
------------------------------------------------ATCTTGSYGGYG
---CCCTNNAG-------------------------------------------------
------------------------------------------------------------
---------------------------------YTC-CCANCCKGGCC---CCRGCCGCG
TGNTCTGCTCCG------------------------------------------------
------------------------------------------------------------
-TCAKGGATTTCTACCCTG----CCCAYATCCA---------------------------
------------------------------------------------GGNGAGGTGGTT
CCAG--------------------------------------------------------
------------------------------------------------------------
------------------------------------------------------------
------------------------------------------------------------
------------------------------------------------------------
------------------------------------------------------------
------------------------------------------------------------
------------------------------------------------------------
-------------------------------------GGCCAGCAGGAGCTYTCAGACCA
CATGGTGGCCACSGACATGGTCCCCAACAGGGACTGGACTAC----------CAGCT---
CCTGGAGCTG-----CTGGAAACCCCCACCCC----------------------------
-------------------------------------------------CAGGGCAGGCT
CACCT----------------------------------ACACCAGCCAGG---------
---TGGAGSACGTCAGCCTGGAGCACCCCCTGAGCTG-----------------------
------------------------------------------------------------
------------------------------------------------------------
------------------------------------------------------------
------------------------------------------------------------
------------------------------------------------------------
------------------------------------------------------------
------------------------------------------------------------
------------------------------------------------------------
------------------------------------------------------------
------------------------------------------------------------
----------------------------------------------------------
>AH009506.2_Carpodacus_mexicanus/1-274
--------------------------------------------------TGCCC-----
---------------CCAGTGTG-------------------------------------
------------------------------------------------------------
------------TCY---------------------------------------------
------------------------------------------------------------
------------------------------------------------------------
------------------------------------------------------------
------------------------------------------------------------
------------------------------------------------------------
------------------------------------------------------------
------------------------------------------------------------
------------------------------------------------------------
------------------------------------------------------------
------------------------------------------------ATCTTGCTGGYG
---CCCTNNAG-------------------------------------------------
------------------------------------------------------------
---------------------------------YTC-CCASCCKGGCC---CCRGSCGCN
TGCTCTGCTCCG------------------------------------------------
------------------------------------------------------------
-TCRTGGATTTCTACCCTG----CCCACATCCA---------------------------
------------------------------------------------GGNGAGGTGGTT
CCAG--------------------------------------------------------
------------------------------------------------------------
------------------------------------------------------------
------------------------------------------------------------
------------------------------------------------------------
------------------------------------------------------------
------------------------------------------------------------
------------------------------------------------------------
-------------------------------------GGCCAGCAGGAGCTCTCAGACCA
CATGGTGGCCACSGACATGGTCCCCAACRGGGACTGGACTAC----------CAGCT---
CCTGGAGCTG-----CTGGAAACCCCCACCCC----------------------------
-------------------------------------------------CAGGGCAGGCT
CACCT----------------------------------ACACCAGCCAGG---------
---TGGAGCACGTCAGCCTGGAGCACCCCCTGAGCTG-----------------------
------------------------------------------------------------
------------------------------------------------------------
------------------------------------------------------------
------------------------------------------------------------
------------------------------------------------------------
------------------------------------------------------------
------------------------------------------------------------
------------------------------------------------------------
------------------------------------------------------------
------------------------------------------------------------
----------------------------------------------------------
>AH009507.2_Carpodacus_mexicanus/1-272
----------------------------------------------------CCC-----
---------------CNAGTGTG-------------------------------------
------------------------------------------------------------
------------TCC---------------------------------------------
------------------------------------------------------------
------------------------------------------------------------
------------------------------------------------------------
------------------------------------------------------------
------------------------------------------------------------
------------------------------------------------------------
------------------------------------------------------------
------------------------------------------------------------
------------------------------------------------------------
------------------------------------------------ATCTTGNNGGYG
---CCNTCGAG-------------------------------------------------
------------------------------------------------------------
---------------------------------NTC-CCANCCKGGCC---CCRGCCGCN
TGNTNTGCTCSG------------------------------------------------
------------------------------------------------------------
-TCATGGATTTCTACCCTG----CCCACATCCA---------------------------
------------------------------------------------GGCGAGGTGGTT
CCAG--------------------------------------------------------
------------------------------------------------------------
------------------------------------------------------------
------------------------------------------------------------
------------------------------------------------------------
------------------------------------------------------------
------------------------------------------------------------
------------------------------------------------------------
-------------------------------------GGCCAGCAGGAGCTCTCAGACCA
CATGGTGGCCACAGACATGGTCCCCAACAGGGACTGGACTAC----------CAGCT---
CCTGGAGCTG-----CTGGAAACCCCCACCCC----------------------------
-------------------------------------------------CAGGGCAGGCT
CACCT----------------------------------ACACCAGCCAGG---------
---TGGAGMACYTCAGCCTGGAGCACCCCCTGAGCTG-----------------------
------------------------------------------------------------
------------------------------------------------------------
------------------------------------------------------------
------------------------------------------------------------
------------------------------------------------------------
------------------------------------------------------------
------------------------------------------------------------
------------------------------------------------------------
------------------------------------------------------------
------------------------------------------------------------
----------------------------------------------------------
>AJ224344.1_Phasianus_colchicus/1-137
------------------------------------------------------------
------------------------------------------------------------
------------------------------------------------------------
------------------------------------------------------------
------------------------------------------------------------
------------------------------------------------------------
------------------------------------------------------------
------------------------------------------------------------
------------------------------------------------------------
------------------------------------------------------------
------------------------------------------------------------
------------------------------------------------------------
------------------------------------------------------------
---TGGAGCCCA------AG---GTGA-------------------GGGTGTCGGCGCTG
---CAGTCGGG-------------------------------------------------
------------------------------------------------------------
---------------------------------CTC-CCTGCCCGAAA---CGGACCGCC
TGGCGTGCTACG------------------------------------------------
------------------------------------------------------------
-TGACGGGCTTCTACCCGC----CGGAGATCGA---------------------------
------------------------------------------------GGTGAAGTGGTT
CC----------------------------------------------------------
------------------------------------------------------------
------------------------------------------------------------
------------------------------------------------------------
------------------------------------------------------------
------------------------------------------------------------
------------------------------------------------------------
------------------------------------------------------------
------------------------------------------------------------
------------------------------------------------------------
------------------------------------------------------------
------------------------------------------------------------
------------------------------------------------------------
----------------------ACAACCCGTCAGCCAGCCTTGGG---------------
------------------------------------------------------------
------------------------------------------------------------
------------------------------------------------------------
------------------------------------------------------------
------------------------------------------------------------
------------------------------------------------------------
------------------------------------------------------------
------------------------------------------------------------
------------------------------------------------------------
------------------------------------------------------------
----------------------------------------------------------
>AJ224345.1_Phasianus_colchicus/1-137
------------------------------------------------------------
------------------------------------------------------------
------------------------------------------------------------
------------------------------------------------------------
------------------------------------------------------------
------------------------------------------------------------
------------------------------------------------------------
------------------------------------------------------------
------------------------------------------------------------
------------------------------------------------------------
------------------------------------------------------------
------------------------------------------------------------
------------------------------------------------------------
---TGGAGCCCA------AG---GTGA-------------------GGGTGTCGGCGCTG
---CAGTCGGG-------------------------------------------------
------------------------------------------------------------
---------------------------------CTC-CCTGCCCGAAA---CGGACCGCC
TGGCGTGCTACG------------------------------------------------
------------------------------------------------------------
-TGACGGGCTTCTACCCGC----CGGAGATCGA---------------------------
------------------------------------------------GGTGAAGTGGTT
CC----------------------------------------------------------
------------------------------------------------------------
------------------------------------------------------------
------------------------------------------------------------
------------------------------------------------------------
------------------------------------------------------------
------------------------------------------------------------
------------------------------------------------------------
------------------------------------------------------------
------------------------------------------------------------
------------------------------------------------------------
------------------------------------------------------------
------------------------------------------------------------
----------------------ACAACCCGTCAGCCAGCCTTGGG---------------
------------------------------------------------------------
------------------------------------------------------------
------------------------------------------------------------
------------------------------------------------------------
------------------------------------------------------------
------------------------------------------------------------
------------------------------------------------------------
------------------------------------------------------------
------------------------------------------------------------
------------------------------------------------------------
----------------------------------------------------------
>AJ224348.1_Phasianus_colchicus/1-137
------------------------------------------------------------
------------------------------------------------------------
------------------------------------------------------------
------------------------------------------------------------
------------------------------------------------------------
------------------------------------------------------------
------------------------------------------------------------
------------------------------------------------------------
------------------------------------------------------------
------------------------------------------------------------
------------------------------------------------------------
------------------------------------------------------------
------------------------------------------------------------
---TGGAGCCCA------AG---GTGA-------------------GGGTGTCGGCGCTG
---CAGTCGGG-------------------------------------------------
------------------------------------------------------------
---------------------------------CTC-CCTGCCCGAAA---CGGACCGCC
TGGCGTGCTACG------------------------------------------------
------------------------------------------------------------
-TGACGGGCTTCTACCCGC----CGGAGATCGA---------------------------
------------------------------------------------GGTGAAGTGGTT
CC----------------------------------------------------------
------------------------------------------------------------
------------------------------------------------------------
------------------------------------------------------------
------------------------------------------------------------
------------------------------------------------------------
------------------------------------------------------------
------------------------------------------------------------
------------------------------------------------------------
------------------------------------------------------------
------------------------------------------------------------
------------------------------------------------------------
------------------------------------------------------------
----------------------ACAACCCGTCAGCCAGCCTTGGG---------------
------------------------------------------------------------
------------------------------------------------------------
------------------------------------------------------------
------------------------------------------------------------
------------------------------------------------------------
------------------------------------------------------------
------------------------------------------------------------
------------------------------------------------------------
------------------------------------------------------------
------------------------------------------------------------
----------------------------------------------------------
>AJ224349.1_Phasianus_colchicus/1-131
------------------------------------------------------------
------------------------------------------------------------
------------------------------------------------------------
------------------------------------------------------------
------------------------------------------------------------
------------------------------------------------------------
------------------------------------------------------------
------------------------------------------------------------
------------------------------------------------------------
------------------------------------------------------------
------------------------------------------------------------
------------------------------------------------------------
------------------------------------------------------------
---------CCA------AG---GTGA-------------------GGGTGTCGGCGCTG
---CAGTCGGG-------------------------------------------------
------------------------------------------------------------
---------------------------------CTC-CCTGCCCGAAA---CGGACCGCC
TGGCGTGCTACG------------------------------------------------
------------------------------------------------------------
-TGACGGGCTTCTACCCGC----CGGAGATCGA---------------------------
------------------------------------------------GGTGAAGTGGTT
CC----------------------------------------------------------
------------------------------------------------------------
------------------------------------------------------------
------------------------------------------------------------
------------------------------------------------------------
------------------------------------------------------------
------------------------------------------------------------
------------------------------------------------------------
------------------------------------------------------------
------------------------------------------------------------
------------------------------------------------------------
------------------------------------------------------------
------------------------------------------------------------
----------------------ACAACCCGTCAGCCAGCCTTGGG---------------
------------------------------------------------------------
------------------------------------------------------------
------------------------------------------------------------
------------------------------------------------------------
------------------------------------------------------------
------------------------------------------------------------
------------------------------------------------------------
------------------------------------------------------------
------------------------------------------------------------
------------------------------------------------------------
----------------------------------------------------------
>AJ404371.1_Acrocephalus_arundinaceus/1-282
----------------------------------------------------TGCAG---
--------------CCCCGCGTT-------------------------------------
------------------------------------------------------------
------------TCC---------------------------------------------
------------------------------------------------------------
------------------------------------------------------------
------------------------------------------------------------
------------------------------------------------------------
------------------------------------------------------------
------------------------------------------------------------
------------------------------------------------------------
------------------------------------------------------------
------------------------------------------------------------
------------------------------------------------ATCTCGCTGGTG
---CCCTCGAG-------------------------------------------------
------------------------------------------------------------
---------------------------------CTC-CCAGGCCGGCC---CCAGAGGCC
TGCTGTGCTCCG------------------------------------------------
------------------------------------------------------------
-TGATGGATTTCTACCCTG----CCCGCATCCA---------------------------
------------------------------------------------GGTGAGGTGGTT
CCAG--------------------------------------------------------
------------------------------------------------------------
------------------------------------------------------------
------------------------------------------------------------
------------------------------------------------------------
------------------------------------------------------------
------------------------------------------------------------
------------------------------------------------------------
-------------------------------------GGCCAGCAGGAGCTGTCGGAGCA
CGTGGTGGCCACCGAGGTGGTCCCCAACGGGGACTGGACCTACCAGGTGCTGGTGCT---
GCTGGAAACG-----CCGCCCCGGCGCGGGGT----------------------------
-------------------------------------------------CACCTACA---
CGTGC------------------------------------------CAGG---------
---TGGAGCACGTCAGCCTGGAGCAGGCGCTGAGACAGGACTGGG---------------
------------------------------------------------------------
------------------------------------------------------------
------------------------------------------------------------
------------------------------------------------------------
------------------------------------------------------------
------------------------------------------------------------
------------------------------------------------------------
------------------------------------------------------------
------------------------------------------------------------
------------------------------------------------------------
----------------------------------------------------------
>AJ404372.1_Acrocephalus_arundinaceus/1-282
----------------------------------------------------TGCAG---
--------------CCCCGCGTT-------------------------------------
------------------------------------------------------------
------------TCC---------------------------------------------
------------------------------------------------------------
------------------------------------------------------------
------------------------------------------------------------
------------------------------------------------------------
------------------------------------------------------------
------------------------------------------------------------
------------------------------------------------------------
------------------------------------------------------------
------------------------------------------------------------
------------------------------------------------ATCTCGCTGGTG
---CCCTCGAG-------------------------------------------------
------------------------------------------------------------
---------------------------------CTC-CCAGGCCGGCC---CCAGAGGCC
TGCTGTGCTCCG------------------------------------------------
------------------------------------------------------------
-TGATGGATTTCTACCCTG----CCCGCATCCA---------------------------
------------------------------------------------GGTGAGGTGGTT
CCAG--------------------------------------------------------
------------------------------------------------------------
------------------------------------------------------------
------------------------------------------------------------
------------------------------------------------------------
------------------------------------------------------------
------------------------------------------------------------
------------------------------------------------------------
-------------------------------------GGCCAGCAGGAGCTGTCGGAGCA
CGTGGTGGCCACCGAGGTGGTCCCCAACGGGGACTGGACCTACCAGGTGCTGGTGCT---
GCTGGAAACG-----CCGCCCCGGCGCGGGGT----------------------------
-------------------------------------------------CACCTACA---
CGTGC------------------------------------------CAGG---------
---TGGAGCACGTCAGCCTGGAGCAGGCGCTGAGACAGGACTGGG---------------
------------------------------------------------------------
------------------------------------------------------------
------------------------------------------------------------
------------------------------------------------------------
------------------------------------------------------------
------------------------------------------------------------
------------------------------------------------------------
------------------------------------------------------------
------------------------------------------------------------
------------------------------------------------------------
----------------------------------------------------------
>AJ404373.1_Acrocephalus_arundinaceus/1-282
----------------------------------------------------TGCAG---
--------------CCCCGCGTT-------------------------------------
------------------------------------------------------------
------------TCC---------------------------------------------
------------------------------------------------------------
------------------------------------------------------------
------------------------------------------------------------
------------------------------------------------------------
------------------------------------------------------------
------------------------------------------------------------
------------------------------------------------------------
------------------------------------------------------------
------------------------------------------------------------
------------------------------------------------ATCTCGCTGGTG
---CCCTCGAG-------------------------------------------------
------------------------------------------------------------
---------------------------------CTC-CCAGGCCGGCC---CCAGAGGCC
TGCTGTGCTCCG------------------------------------------------
------------------------------------------------------------
-TGATGGATTTCTACCCTG----CCCGCATCCA---------------------------
------------------------------------------------GGTGAGGTGGTT
CCAG--------------------------------------------------------
------------------------------------------------------------
------------------------------------------------------------
------------------------------------------------------------
------------------------------------------------------------
------------------------------------------------------------
------------------------------------------------------------
------------------------------------------------------------
-------------------------------------GGCCAGCAGGAGCTGTCGGAGCA
CGTGGTGGCCACCGAGGTGGTCCCCAACGGGGACTGGACCTACCAGGTGCTGGTGCT---
GCTGGAAACG-----CCGCCCCGGCGCGGGGT----------------------------
-------------------------------------------------CACCTACA---
CGTGC------------------------------------------CAGG---------
---TGGAGCACGTCAGCCTGGAGCAGGCGCTGAGACAGGACTGGG---------------
------------------------------------------------------------
------------------------------------------------------------
------------------------------------------------------------
------------------------------------------------------------
------------------------------------------------------------
------------------------------------------------------------
------------------------------------------------------------
------------------------------------------------------------
------------------------------------------------------------
------------------------------------------------------------
----------------------------------------------------------
>AJ404374.1_Acrocephalus_arundinaceus/1-282
----------------------------------------------------TGCAG---
--------------CCCCGCGTT-------------------------------------
------------------------------------------------------------
------------TCC---------------------------------------------
------------------------------------------------------------
------------------------------------------------------------
------------------------------------------------------------
------------------------------------------------------------
------------------------------------------------------------
------------------------------------------------------------
------------------------------------------------------------
------------------------------------------------------------
------------------------------------------------------------
------------------------------------------------ATCTCGCTGGTG
---CCCTCGAG-------------------------------------------------
------------------------------------------------------------
---------------------------------CTC-CCAGGCCGGCC---CCAGAGGCC
TGCTGTGCTCCG------------------------------------------------
------------------------------------------------------------
-TGATGGATTTCTACCCTG----GCCGCATCCA---------------------------
------------------------------------------------GGTGAGGTGGTT
CCAG--------------------------------------------------------
------------------------------------------------------------
------------------------------------------------------------
------------------------------------------------------------
------------------------------------------------------------
------------------------------------------------------------
------------------------------------------------------------
------------------------------------------------------------
-------------------------------------GGCCAGCAGGAGCTGTCGGAGCA
CGTGGTGGCCACCGAGGTGGTCCCCAACGGGGACTGGACCTACCAGGTGCTGGTGCT---
GCTGGAAACG-----CCGCCCCGGCGCGGGGT----------------------------
-------------------------------------------------CACCTACA---
CGTGC------------------------------------------CAGG---------
---TGGAGCACGTCAGCCTGGAGCAGGCGCTGAGACAGGACTGGG---------------
------------------------------------------------------------
------------------------------------------------------------
------------------------------------------------------------
------------------------------------------------------------
------------------------------------------------------------
------------------------------------------------------------
------------------------------------------------------------
------------------------------------------------------------
------------------------------------------------------------
------------------------------------------------------------
----------------------------------------------------------
>AJ404375.1_Acrocephalus_arundinaceus/1-282
----------------------------------------------------TGCAG---
--------------CCCCGCGTT-------------------------------------
------------------------------------------------------------
------------TCC---------------------------------------------
------------------------------------------------------------
------------------------------------------------------------
------------------------------------------------------------
------------------------------------------------------------
------------------------------------------------------------
------------------------------------------------------------
------------------------------------------------------------
------------------------------------------------------------
------------------------------------------------------------
------------------------------------------------ATCTCGCTGCTG
---CCCTCGAG-------------------------------------------------
------------------------------------------------------------
---------------------------------CTC-CCAGGCCGGCC---CCAGAGGCC
TGCTCTGCTCCG------------------------------------------------
------------------------------------------------------------
-TGATGGATTTCTACCCTG----CCCGCATCCA---------------------------
------------------------------------------------GGTGAGGTGGTT
CCAG--------------------------------------------------------
------------------------------------------------------------
------------------------------------------------------------
------------------------------------------------------------
------------------------------------------------------------
------------------------------------------------------------
------------------------------------------------------------
------------------------------------------------------------
-------------------------------------GGCCAGCAGGAGCTGTCGGAGCA
CGTGGTGGCCACCGAGGTGGTCCCCAACGGGGACTGGACCTACCAGGTGCTGGTGCT---
GCTGGAAACG-----CCGCCCCGGCGCGGGGT----------------------------
-------------------------------------------------CACCTACA---
CGTGC------------------------------------------CAGG---------
---TGGAGCACGTCAGCCTGGAGCAGGCGCTGAGACAGGACTGGG---------------
------------------------------------------------------------
------------------------------------------------------------
------------------------------------------------------------
------------------------------------------------------------
------------------------------------------------------------
------------------------------------------------------------
------------------------------------------------------------
------------------------------------------------------------
------------------------------------------------------------
------------------------------------------------------------
----------------------------------------------------------
>AJ404376.1_Acrocephalus_arundinaceus/1-282
----------------------------------------------------TGCAG---
--------------CCCCGCGTT-------------------------------------
------------------------------------------------------------
------------TCC---------------------------------------------
------------------------------------------------------------
------------------------------------------------------------
------------------------------------------------------------
------------------------------------------------------------
------------------------------------------------------------
------------------------------------------------------------
------------------------------------------------------------
------------------------------------------------------------
------------------------------------------------------------
------------------------------------------------ATCTCGCTGGTG
---CCCTCGAG-------------------------------------------------
------------------------------------------------------------
---------------------------------CTC-CCAGGCCGGCC---CCAGAGGCC
TGCTGTGCTCCG------------------------------------------------
------------------------------------------------------------
-TGATGGATTTCTACCCTG----CCCGCATCCA---------------------------
------------------------------------------------GGTGAGGTGGTT
CCAG--------------------------------------------------------
------------------------------------------------------------
------------------------------------------------------------
------------------------------------------------------------
------------------------------------------------------------
------------------------------------------------------------
------------------------------------------------------------
------------------------------------------------------------
-------------------------------------GGCCAGCAGGAGCTGTCGGAGCA
CGTGGTGGCCACCGAGGTGGTCCCCAACGGGGACTGGACCTACCAGGTGCTGGTGCT---
GCTGGAAACG-----CCGCCCCGGCGCGGGGT----------------------------
-------------------------------------------------CACCTACA---
CGTGC------------------------------------------CAGG---------
---TGGAGCACGTCAGCCTGGAGCAGGCGCTGAGACAGGACTGGG---------------
------------------------------------------------------------
------------------------------------------------------------
------------------------------------------------------------
------------------------------------------------------------
------------------------------------------------------------
------------------------------------------------------------
------------------------------------------------------------
------------------------------------------------------------
------------------------------------------------------------
------------------------------------------------------------
----------------------------------------------------------
>AJ404377.1_Acrocephalus_arundinaceus/1-277
------------------------------------------------------------
--------------CCCCGCGTT-------------------------------------
------------------------------------------------------------
------------TCC---------------------------------------------
------------------------------------------------------------
------------------------------------------------------------
------------------------------------------------------------
------------------------------------------------------------
------------------------------------------------------------
------------------------------------------------------------
------------------------------------------------------------
------------------------------------------------------------
------------------------------------------------------------
------------------------------------------------ATCTCACTGCTG
---CCCTCGAG-------------------------------------------------
------------------------------------------------------------
---------------------------------CTC-CCAGGCCCGCC---CCAGAGGCC
TGCTGTGCTCCG------------------------------------------------
------------------------------------------------------------
-TGATGGATTTCTACCCTG----CCCGCATCCA---------------------------
------------------------------------------------GGTGAGGTGGTT
CCAG--------------------------------------------------------
------------------------------------------------------------
------------------------------------------------------------
------------------------------------------------------------
------------------------------------------------------------
------------------------------------------------------------
------------------------------------------------------------
------------------------------------------------------------
-------------------------------------GGCCAGCAGGAGCTGTCGGAGCA
CGTGGTGGCCACCGAGGTGGTCCCCAACGGGGACTGGACCTACCAGGTGCTGGTGCT---
GCTGGAAACG-----CCGCCCCGGCGCGGGGT----------------------------
-------------------------------------------------CACCTACA---
CGTGC------------------------------------------CAGG---------
---TGGAGCACGTCAGCCTGGAGCAGGCGCTGAGACAGGACTGGG---------------
------------------------------------------------------------
------------------------------------------------------------
------------------------------------------------------------
------------------------------------------------------------
------------------------------------------------------------
------------------------------------------------------------
------------------------------------------------------------
------------------------------------------------------------
------------------------------------------------------------
------------------------------------------------------------
----------------------------------------------------------
>AY064463.1_Certhidea_olivacea/1-129
---------------------------------------------------GCACGG---
--------------GGCAGAGCG-------------------------------------
------------------------------------------------------------
------------T-----------------------------------------------
------------------------------------------------------------
------------------------------------------------------------
------------------------------------------------------------
------------------------------------------------------------
------------------------------------------------------------
------------------------------------------------------------
------------------------------------------------------------
------------------------------------------------------------
------------------------------------------------------------
---------------------------------------------------------GTC
---CCCTCGGG-------------------------------------------------
------------------------------------------------------------
------------------------------------------------------------
------------------------------------------------------------
------------------------------------------------------------
---------CCCTGCCCTG----CCAGTGACCA---------------------------
------------------------------------------------------------
------------------------------------------------------------
------------------------------------------------------------
------------------------------------------------------------
------------------------------------------------------------
------------------------------------------------------------
------------------------------------------------------------
------------------------------------------------------------
------------------------------------------------------------
------------------------------------------------------------
---------------------TCCCAGC------------------------AGCGT---
GTCCATCTCG-----CT-------------------------------------------
--------------------------------------------------------GGTG
CCCCC------------------------------------------CTCG---------
---AGCTCC-CAGC--------CCGGCCCCG-----------------------------
-----------------------GCCGCCTGCTCTGCTCCGTGATGGAT-----------
------------------------------------------------------------
------------------------------------------------------------
------------------------------------------------------------
------------------------------------------------------------
------------------------------------------------------------
------------------------------------------------------------
------------------------------------------------------------
------------------------------------------------------------
------------------------------------------------------------
----------------------------------------------------------
>AY258333.1_Petroica_traversi/1-278
--------------------------------------------------------T---
--------------CCCAGCGTG-------------------------------------
------------------------------------------------------------
------------TCC---------------------------------------------
------------------------------------------------------------
------------------------------------------------------------
------------------------------------------------------------
------------------------------------------------------------
------------------------------------------------------------
------------------------------------------------------------
------------------------------------------------------------
------------------------------------------------------------
------------------------------------------------------------
------------------------------------------------ATCTCGCTGGTG
---CCCTCGAG-------------------------------------------------
------------------------------------------------------------
---------------------------------CTC-CCAGCCCGGTC---CCGGCCGCC
TGCTCTGCTCCG------------------------------------------------
------------------------------------------------------------
-TGCTGGATTTCTACCCCT----CCGCCATCCG---------------------------
------------------------------------------------GGTGAGGTGGTT
CCAG--------------------------------------------------------
------------------------------------------------------------
------------------------------------------------------------
------------------------------------------------------------
------------------------------------------------------------
------------------------------------------------------------
------------------------------------------------------------
------------------------------------------------------------
-------------------------------------GGCCAGCAGGAGCTCTCGGCCCA
CGTGGTGGCCACCGACATTGTCCCCAACGGGGACTGGACCTACCAGCTGCTGGTGCT---
GCTGGAAACG-----CCGCCCCAGCGCGGGCT----------------------------
-------------------------------------------------CAGCTACACC-
--TGC------------------------------------------CAGG---------
---TGGAGCACGTGAGCCTGGAGCAGCCCCTGCGCCATGACTGGG---------------
------------------------------------------------------------
------------------------------------------------------------
------------------------------------------------------------
------------------------------------------------------------
------------------------------------------------------------
------------------------------------------------------------
------------------------------------------------------------
------------------------------------------------------------
------------------------------------------------------------
------------------------------------------------------------
----------------------------------------------------------
>AY258334.1_Petroica_traversi/1-278
--------------------------------------------------------T---
--------------CCCAGCGTG-------------------------------------
------------------------------------------------------------
------------TCC---------------------------------------------
------------------------------------------------------------
------------------------------------------------------------
------------------------------------------------------------
------------------------------------------------------------
------------------------------------------------------------
------------------------------------------------------------
------------------------------------------------------------
------------------------------------------------------------
------------------------------------------------------------
------------------------------------------------ATCTCGCTGGTG
---CCCTCGAG-------------------------------------------------
------------------------------------------------------------
---------------------------------CTC-CCAGCCCGGTC---CCGGCCGCC
TGCTCTGCTCCG------------------------------------------------
------------------------------------------------------------
-TGCTGGATTTCTACCCCT----CCGCCATCCG---------------------------
------------------------------------------------GGTGAGGTGGTT
CCAG--------------------------------------------------------
------------------------------------------------------------
------------------------------------------------------------
------------------------------------------------------------
------------------------------------------------------------
------------------------------------------------------------
------------------------------------------------------------
------------------------------------------------------------
-------------------------------------GGCCAGCAGGAGCTCTCGGCCCA
CGTGGTGGCCACCGACATTGTCCCCAACGGGGACTGGACCTACCAGCTGCTGGTGCT---
GCTGGAAACG-----CCGCCCCAGCGCGGGCT----------------------------
-------------------------------------------------CAGCTACACC-
--TGC------------------------------------------CAGG---------
---TGGAGCACGTGAGCCTGGAGCAGCCCCTGCGCCACCACTGGG---------------
------------------------------------------------------------
------------------------------------------------------------
------------------------------------------------------------
------------------------------------------------------------
------------------------------------------------------------
------------------------------------------------------------
------------------------------------------------------------
------------------------------------------------------------
------------------------------------------------------------
------------------------------------------------------------
----------------------------------------------------------
>AY258335.1_Petroica_traversi/1-278
--------------------------------------------------------T---
--------------CCCAGCGTG-------------------------------------
------------------------------------------------------------
------------TCC---------------------------------------------
------------------------------------------------------------
------------------------------------------------------------
------------------------------------------------------------
------------------------------------------------------------
------------------------------------------------------------
------------------------------------------------------------
------------------------------------------------------------
------------------------------------------------------------
------------------------------------------------------------
------------------------------------------------ATCTCGCTGGTG
---CCCTCGAG-------------------------------------------------
------------------------------------------------------------
---------------------------------CTC-CCAGCCCGGTC---CCGGCCGCC
TGCTCTGCTCCG------------------------------------------------
------------------------------------------------------------
-TGCTGGATTTCTACCCCT----CCGCCATCCG---------------------------
------------------------------------------------GGTGAGGTGGTT
CCAG--------------------------------------------------------
------------------------------------------------------------
------------------------------------------------------------
------------------------------------------------------------
------------------------------------------------------------
------------------------------------------------------------
------------------------------------------------------------
------------------------------------------------------------
-------------------------------------GGCCAGCAGGAGCTCTCGGCCCA
CGTGGTGGCCACCGACATTGTCCCCAACGGGGACTGGACCTACCAGCTGCTGGTGCT---
GCTGGAAACG-----CCGCCCCAGCGCGGGCT----------------------------
-------------------------------------------------CAGCTACACC-
--TGC------------------------------------------CAGG---------
---TGGAGCACGTGAGCCTGGAGCAGCCCCTGCGCCACCACTGGG---------------
------------------------------------------------------------
------------------------------------------------------------
------------------------------------------------------------
------------------------------------------------------------
------------------------------------------------------------
------------------------------------------------------------
------------------------------------------------------------
------------------------------------------------------------
------------------------------------------------------------
------------------------------------------------------------
----------------------------------------------------------
>AY327426.1_Aethia_pusilla/1-277
-----------------------------------------------------GTGT---
--------------GGCAGAACA-------------------------------------
------------------------------------------------------------
------------TTT---------------------------------------------
-------------------CCC--------------------------------------
----------------------------CGGGGAAC-GGCACAAGCC-------------
------------------------------------------AAGCCCC-----------
-----------------GGGC---------------------------------------
------------------------------------------------------------
-----------AGCCCCTG-CGCCCTTCCAC-AAGAAC---------------GTGAGTC
CCTTGC-AGCCTCCCC--AGGCACGTTCTGCGT--------------GGGGAGCGGAGGG
AG---G----------------CCCTGG----G---G------------------CTGGG
TGGTCCCTGT--------------------------------------------------
------------------------------------------------------------
--------GAG-------------------------------------------------
------------------------------------------------------------
---------------------------------CTC-CCTGCCCCAGA---CCAACAGGC
TGGTTTGCGCTG------------------------------------------------
------------------------------------------------------------
-TAGACGGGTTTTACCCCG----CGGAGATTGA---------------------------
------------------------------------------------------------
------------------------------------------------------------
------------------------------------------------------------
------------------------------------------------------------
------------------------------------------------------------
------------------------------------------------------------
------------------------------------------------------------
------------------------------------------------------------
------------------------------------------------------------
------------------------------------------------------------
-----------------------------------GGACCTACCAGGTGCTGGTGATGCT
GGAAA---CC-----CCA------------------------------------------
-------------------------------------------------ACGCGCGGGGA
CACCT----------------------------------ACACGTGCCAG----------
------------------------------------------------------------
------------------------------------------------------------
------------------------------------------------------------
------------------------------------------------------------
------------------------------------------------------------
------------------------------------------------------------
------------------------------------------------------------
------------------------------------------------------------
------------------------------------------------------------
------------------------------------------------------------
------------------------------------------------------------
----------------------------------------------------------
>AY428561.1_Petroica_australis/1-278
--------------------------------------------------------T---
--------------CCCAGCGTG-------------------------------------
------------------------------------------------------------
------------TCC---------------------------------------------
------------------------------------------------------------
------------------------------------------------------------
------------------------------------------------------------
------------------------------------------------------------
------------------------------------------------------------
------------------------------------------------------------
------------------------------------------------------------
------------------------------------------------------------
------------------------------------------------------------
------------------------------------------------ATCTCGCTGGTG
---CCATCGAG-------------------------------------------------
------------------------------------------------------------
---------------------------------CTC-CCAGGCCGGTC---CCGGCCGCC
TGCTCTGCTCCG------------------------------------------------
------------------------------------------------------------
-TGCTGGATTTCTACCCCT----CCGCCATCCA---------------------------
------------------------------------------------GGTGAGGTGGTT
CCAG--------------------------------------------------------
------------------------------------------------------------
------------------------------------------------------------
------------------------------------------------------------
------------------------------------------------------------
------------------------------------------------------------
------------------------------------------------------------
------------------------------------------------------------
-------------------------------------GGCCAGCAGGAGCTCTCGGCCCA
CGTGGTGGCCACCGACATTGTCCCCAACGGGGACTGGACCTACCAGCTGCTGGTGCT---
GCTGGAAACG-----CCGCCCCAGCGCGGGCT----------------------------
-------------------------------------------------CAGCTACAGC-
--TGC------------------------------------------CAGG---------
---TGGAGCACGTGAGCCTGGAGCAGCCCCTGCGCCGCCACTGGG---------------
------------------------------------------------------------
------------------------------------------------------------
------------------------------------------------------------
------------------------------------------------------------
------------------------------------------------------------
------------------------------------------------------------
------------------------------------------------------------
------------------------------------------------------------
------------------------------------------------------------
------------------------------------------------------------
----------------------------------------------------------
>AY428562.1_Petroica_australis/1-278
--------------------------------------------------------T---
--------------CCCAGCGTG-------------------------------------
------------------------------------------------------------
------------TCC---------------------------------------------
------------------------------------------------------------
------------------------------------------------------------
------------------------------------------------------------
------------------------------------------------------------
------------------------------------------------------------
------------------------------------------------------------
------------------------------------------------------------
------------------------------------------------------------
------------------------------------------------------------
------------------------------------------------ATCTCGCTGGTG
---CCCTCGAG-------------------------------------------------
------------------------------------------------------------
---------------------------------CTC-CCAGCCCGGTC---CCGGCCGCC
TGCTCTGCTCCG------------------------------------------------
------------------------------------------------------------
-TGCTGGATTTCTACCCCT----CCGCCATCCA---------------------------
------------------------------------------------GGTGAGGTGGTT
CCAG--------------------------------------------------------
------------------------------------------------------------
------------------------------------------------------------
------------------------------------------------------------
------------------------------------------------------------
------------------------------------------------------------
------------------------------------------------------------
------------------------------------------------------------
-------------------------------------GGCCAGCAGGAGCTCTCGGCCCA
CGTGGTGGCCACCGACATTGTCCCCAACGGGGACTGGACCTACCAGCTGCTGGTGCT---
GCTGGAAACG-----CCGCCCCAGCGCGGGCT----------------------------
-------------------------------------------------CAGCTACAGC-
--TGC------------------------------------------CAGG---------
---TGGAGCACGTGAGCCTGGAGCAGCCCCTGCGCCGCCACTGGG---------------
------------------------------------------------------------
------------------------------------------------------------
------------------------------------------------------------
------------------------------------------------------------
------------------------------------------------------------
------------------------------------------------------------
------------------------------------------------------------
------------------------------------------------------------
------------------------------------------------------------
------------------------------------------------------------
----------------------------------------------------------
>AY428563.1_Petroica_australis/1-278
--------------------------------------------------------T---
--------------CCCAGCGTG-------------------------------------
------------------------------------------------------------
------------TCC---------------------------------------------
------------------------------------------------------------
------------------------------------------------------------
------------------------------------------------------------
------------------------------------------------------------
------------------------------------------------------------
------------------------------------------------------------
------------------------------------------------------------
------------------------------------------------------------
------------------------------------------------------------
------------------------------------------------ATCTCGCTGGTG
---CCCTCGAG-------------------------------------------------
------------------------------------------------------------
---------------------------------CTC-CCAGGCCGGTC---CCGGCCGCC
TGCTCTGCTCCG------------------------------------------------
------------------------------------------------------------
-TGCTGGATTTCTACCCCT----CCGCCATCCA---------------------------
------------------------------------------------GGTGAGGTGGTT
CCAG--------------------------------------------------------
------------------------------------------------------------
------------------------------------------------------------
------------------------------------------------------------
------------------------------------------------------------
------------------------------------------------------------
------------------------------------------------------------
------------------------------------------------------------
-------------------------------------GGCCAGCAGGAGCTCTCGGCCCA
CGTGGTGGCCACCGACATTGTCCCCAACGGGGACTGGACCTACCAGCTGCTGGTGCT---
GCTGGAAACG-----CCGCCCCAGCGCGGGCT----------------------------
-------------------------------------------------CAGCTACAGC-
--TGC------------------------------------------CAGG---------
---TGGAGCACGTGAGCCTGGAGCAGCCCCTGCGCCGCCACTGGG---------------
------------------------------------------------------------
------------------------------------------------------------
------------------------------------------------------------
------------------------------------------------------------
------------------------------------------------------------
------------------------------------------------------------
------------------------------------------------------------
------------------------------------------------------------
------------------------------------------------------------
------------------------------------------------------------
----------------------------------------------------------
>AY428564.1_Petroica_australis/1-278
--------------------------------------------------------T---
--------------CCCAGCGTG-------------------------------------
------------------------------------------------------------
------------TCC---------------------------------------------
------------------------------------------------------------
------------------------------------------------------------
------------------------------------------------------------
------------------------------------------------------------
------------------------------------------------------------
------------------------------------------------------------
------------------------------------------------------------
------------------------------------------------------------
------------------------------------------------------------
------------------------------------------------ATCTCGCTGGTG
---CCCTCGAG-------------------------------------------------
------------------------------------------------------------
---------------------------------CTC-CCAGCCCGGTC---CCGGCCGCC
TGCTCTGCTCCG------------------------------------------------
------------------------------------------------------------
-TGCTGGATTTCTACCCCT----CCGCCATCCA---------------------------
------------------------------------------------GGTGAGGTGGTT
CCAG--------------------------------------------------------
------------------------------------------------------------
------------------------------------------------------------
------------------------------------------------------------
------------------------------------------------------------
------------------------------------------------------------
------------------------------------------------------------
------------------------------------------------------------
-------------------------------------GGCCAGCAGGAGCTCTCGGCCCA
CGTGGTGGCCACCGACATTGTCCCCAACGGGGACTGGACCTACCAGCTGCTGGTGCT---
GCTGGAAACG-----CCGCCCCAGCGCGGGCT----------------------------
-------------------------------------------------CAGCTACAGC-
--TGC------------------------------------------CAGG---------
---TGGAGCACGTGAGCCTGGAGCAGCCCCTGCGCCGCCACTGGG---------------
------------------------------------------------------------
------------------------------------------------------------
------------------------------------------------------------
------------------------------------------------------------
------------------------------------------------------------
------------------------------------------------------------
------------------------------------------------------------
------------------------------------------------------------
------------------------------------------------------------
------------------------------------------------------------
----------------------------------------------------------
>AY428565.1_Petroica_australis/1-278
--------------------------------------------------------T---
--------------CCCAGCGTG-------------------------------------
------------------------------------------------------------
------------TCC---------------------------------------------
------------------------------------------------------------
------------------------------------------------------------
------------------------------------------------------------
------------------------------------------------------------
------------------------------------------------------------
------------------------------------------------------------
------------------------------------------------------------
------------------------------------------------------------
------------------------------------------------------------
------------------------------------------------ATCTCGCTGGTG
---CCCTCGAG-------------------------------------------------
------------------------------------------------------------
---------------------------------CTC-CCAGGCCGGTC---CCGGCCGCC
TGCTCTGCTCCG------------------------------------------------
------------------------------------------------------------
-TGCTGGATTTCTACCCCT----CCGCCATCCA---------------------------
------------------------------------------------GGTGAGGTGGTT
CCAG--------------------------------------------------------
------------------------------------------------------------
------------------------------------------------------------
------------------------------------------------------------
------------------------------------------------------------
------------------------------------------------------------
------------------------------------------------------------
------------------------------------------------------------
-------------------------------------GGCCAGCAGGAGCTCTCGGCCCA
CGTGGTGGCCACCGACATTGTCCCCAACGGGGACTGGACCTACCAGCTGCTGGTGCT---
GCTGGAAACG-----CCGCCCCAGCGCGGGCT----------------------------
-------------------------------------------------CAGCTACAGC-
--TGC------------------------------------------CAGG---------
---TGGAGCACGTGAGCCTGGAGCAGCCCCTGCGCCGCCACTGGG---------------
------------------------------------------------------------
------------------------------------------------------------
------------------------------------------------------------
------------------------------------------------------------
------------------------------------------------------------
------------------------------------------------------------
------------------------------------------------------------
------------------------------------------------------------
------------------------------------------------------------
------------------------------------------------------------
----------------------------------------------------------
>AY428567.1_Petroica_australis/1-278
--------------------------------------------------------T---
--------------CCCAGCGTG-------------------------------------
------------------------------------------------------------
------------TCC---------------------------------------------
------------------------------------------------------------
------------------------------------------------------------
------------------------------------------------------------
------------------------------------------------------------
------------------------------------------------------------
------------------------------------------------------------
------------------------------------------------------------
------------------------------------------------------------
------------------------------------------------------------
------------------------------------------------ATCTCGCTGGTG
---CCCTCGAG-------------------------------------------------
------------------------------------------------------------
---------------------------------CTC-CCAGCCCGGTC---CCGGCCGCC
TGCTCTGCTCCG------------------------------------------------
------------------------------------------------------------
-TGCTGGATTTCTACCCCT----CCGCCATCCA---------------------------
------------------------------------------------GGTGAGGTGGTT
CCAG--------------------------------------------------------
------------------------------------------------------------
------------------------------------------------------------
------------------------------------------------------------
------------------------------------------------------------
------------------------------------------------------------
------------------------------------------------------------
------------------------------------------------------------
-------------------------------------GGCCAGCAGGAGCTCTCGGCCCA
CGTGGTGGCCACCGACATTGTCCCCAACGGGGACTGGACCTACCAGCTGCTGGTGCT---
GCTGGAAACG-----CCGCCCCAGCGCGGGCT----------------------------
-------------------------------------------------CAGCTACAGC-
--TGC------------------------------------------CAGG---------
---TGGAGCACGTGAGCCTGGAGCAGCCCCTGCGCCGCCACTGGG---------------
------------------------------------------------------------
------------------------------------------------------------
------------------------------------------------------------
------------------------------------------------------------
------------------------------------------------------------
------------------------------------------------------------
------------------------------------------------------------
------------------------------------------------------------
------------------------------------------------------------
------------------------------------------------------------
----------------------------------------------------------
>AY428568.1_Petroica_australis/1-278
--------------------------------------------------------T---
--------------CCCAGCGTG-------------------------------------
------------------------------------------------------------
------------TCC---------------------------------------------
------------------------------------------------------------
------------------------------------------------------------
------------------------------------------------------------
------------------------------------------------------------
------------------------------------------------------------
------------------------------------------------------------
------------------------------------------------------------
------------------------------------------------------------
------------------------------------------------------------
------------------------------------------------ATCTCGCTGGTG
---CCCTCGAG-------------------------------------------------
------------------------------------------------------------
---------------------------------CTC-CCAGGCCGGTC---CCGGCCGCC
TGCTCTGCTCCG------------------------------------------------
------------------------------------------------------------
-TGCTGGATTTCTACCCCT----CCGCCATCCA---------------------------
------------------------------------------------GGTGAGGTGGTT
CCAG--------------------------------------------------------
------------------------------------------------------------
------------------------------------------------------------
------------------------------------------------------------
------------------------------------------------------------
------------------------------------------------------------
------------------------------------------------------------
------------------------------------------------------------
-------------------------------------GGCCAGCAGGAGCTCTCGGCCCA
CGTGGTGGCCACCGACATTGTCCCCAACGGGGACTGGACCTACCAGCTGCTGGTGCT---
GCTGGAAACG-----CCGCCCCAGCGCGGGCT----------------------------
-------------------------------------------------CAGCTACAGC-
--TGC------------------------------------------CAGG---------
---TGGAGCACGTGAGCCTGGAGCAGCCCCTGCGCCGCCACTGGG---------------
------------------------------------------------------------
------------------------------------------------------------
------------------------------------------------------------
------------------------------------------------------------
------------------------------------------------------------
------------------------------------------------------------
------------------------------------------------------------
------------------------------------------------------------
------------------------------------------------------------
------------------------------------------------------------
----------------------------------------------------------
>AY428569.1_Petroica_traversi/1-278
--------------------------------------------------------T---
--------------CCCAGCGTG-------------------------------------
------------------------------------------------------------
------------TCC---------------------------------------------
------------------------------------------------------------
------------------------------------------------------------
------------------------------------------------------------
------------------------------------------------------------
------------------------------------------------------------
------------------------------------------------------------
------------------------------------------------------------
------------------------------------------------------------
------------------------------------------------------------
------------------------------------------------ATCTCGCTGGTG
---CCCTCGAG-------------------------------------------------
------------------------------------------------------------
---------------------------------CTC-CCAGCCCGGTC---CCGGCCGCC
TGCTCTGCTCCA------------------------------------------------
------------------------------------------------------------
-TGCTGGATTTCTACCCCT----CCGCCATCCG---------------------------
------------------------------------------------GGTGAGGTGGTT
CCAG--------------------------------------------------------
------------------------------------------------------------
------------------------------------------------------------
------------------------------------------------------------
------------------------------------------------------------
------------------------------------------------------------
------------------------------------------------------------
------------------------------------------------------------
-------------------------------------GGCCAGCAGGAGCTCTCGGCCCA
CGTGGTGGCCAGCGACATTGTCCCCAACGGGGACTGGACCTACCAGCTGCTGGTGCT---
GCTGGAAACG-----CCGCCCCAGCGCGGGCT----------------------------
-------------------------------------------------CAGCTACACC-
--TGC------------------------------------------CAGG---------
---TGGAGCACGTGAGCCTGGAGCAGCCCCTGCGCCACCACTGGG---------------
------------------------------------------------------------
------------------------------------------------------------
------------------------------------------------------------
------------------------------------------------------------
------------------------------------------------------------
------------------------------------------------------------
------------------------------------------------------------
------------------------------------------------------------
------------------------------------------------------------
------------------------------------------------------------
----------------------------------------------------------
>AY428570.1_Petroica_traversi/1-278
--------------------------------------------------------T---
--------------CCCAGCGTG-------------------------------------
------------------------------------------------------------
------------TCC---------------------------------------------
------------------------------------------------------------
------------------------------------------------------------
------------------------------------------------------------
------------------------------------------------------------
------------------------------------------------------------
------------------------------------------------------------
------------------------------------------------------------
------------------------------------------------------------
------------------------------------------------------------
------------------------------------------------ATCTCGCTGGTG
---CCCTCGAG-------------------------------------------------
------------------------------------------------------------
---------------------------------CTC-CCAGCCCGGTC---CCGGCCGCC
TGCTCTGCTCCA------------------------------------------------
------------------------------------------------------------
-TGCTGGATTTCTACCCCT----CCGCCATCCG---------------------------
------------------------------------------------GGTGAGGTGGTT
CCAG--------------------------------------------------------
------------------------------------------------------------
------------------------------------------------------------
------------------------------------------------------------
------------------------------------------------------------
------------------------------------------------------------
------------------------------------------------------------
------------------------------------------------------------
-------------------------------------GGCCAGCAGGAGCTCTCGGCCCA
CGTGGTGGCCAGCGACATTGTCCCCAACGGGGACTGGACCTACCAGCTGCTGGTGCT---
GCTGGAAACG-----CCGCCCCAGCGCGGGCT----------------------------
-------------------------------------------------CAGCTACACC-
--TGC------------------------------------------CAGG---------
---TGGAGCACGTGAGCCTGGAGCAGCCCCTGCGCCACCACTGGG---------------
------------------------------------------------------------
------------------------------------------------------------
------------------------------------------------------------
------------------------------------------------------------
------------------------------------------------------------
------------------------------------------------------------
------------------------------------------------------------
------------------------------------------------------------
------------------------------------------------------------
------------------------------------------------------------
----------------------------------------------------------
>AY437914.1_Andropadus_virens/1-440
-----------------------------------------------GTGAGTGTGG---
--------------TGCAGAGCG-------------------------------------
------------------------------------------------------------
------------T-----------------------------------------------
------------------------------------------------------------
------------------------------------------------------------
------------------------------------------------------------
------------------------------------------------------------
------------------------------------------------------------
------------------------------------------------------------
------------------------------------------------------------
------------------------------------------------------------
------------------------------------------------------------
---------------------------------------------------------GTC
---CCCTCGGG-------------------------------------------------
------------------------------------------------------------
------------------------------------------------------------
------------------------------------------------------------
------------------------------------------------------------
---------CCCTGCCCTG----GCAATGAGCC---------------------------
--TGGAGCCCCTCAAAACCTCCCTGGAAATCACCCCAGAACCCTCAGCCCTCCGTCCTTC
CCGG--------------------------------------------------------
------------------------------------------------------------
------------------------------------------------------------
------------------------------------------------------------
------------------------------------------------------------
------------------------------------------------------------
------------------------------------------------------------
------------------------------------------------------------
--------------------CCATGCGTGGAGCTGACGCCTCGCAGCCAATCAGAGTGCG
TCTCTCTGATGACGCATCAGTTGCCAGGCAGACCCGCAGCGCCGACTGCCCCGCGCTGAA
CTCGGCCTCC-----CTGTGCCGGGCGCGTTT----------------------------
-------------------------------------------------CCATCTCGCTG
CTGCC------------------------------------------CTCG---------
---AGCTCC-CAGC--------CCGGCCCTG-----------------------------
-----------------------GCCGCCTGCTGTGCTCCGTGCTGGATTTCTACCCTGC
CCCCATCCAGGTGAGGTGGTTCCAGGGCCAGCAGGAGCTCTCGGACCACGTGGTGGCCAC
CGACGTGGTCCCCAACGGGGACTGGAGCTACCAGCTGCTGGTGCTGCTGGAAACGCCCCC
CCGG--------------------------------------------------------
------------------------------------------------------------
------------------------------------------------------------
------------------------------------------------------------
------------------------------------------------------------
------------------------------------------------------------
------------------------------------------------------------
----------------------------------------------------------
>AY510090.1_Gallus_gallus/1-282
------------------------------------------------------------
------------------------------------------------------------
------------------------------------------------------------
------------------------------------------------------------
------------------------------------------------------------
------------------------------------------------------------
------------------------------------------------------------
------------------------------------------------------------
------------------------------------------------------------
------------------------------------------------------------
------------------------------------------------------------
------------------------------------------------------------
------------------------------------------------------------
---TGGAGCCCA------AG---GTGA-------------------GGGTCTCGGCGCTG
---CAGTCGGG-------------------------------------------------
------------------------------------------------------------
---------------------------------CTC-CCTGCCCGAAA---CCGACCGTC
TGGCGTGCTACG------------------------------------------------
------------------------------------------------------------
-TGACGGGCTTCTACCCGC----CGGAGATCGA---------------------------
------------------------------------------------GGTGAAGTGGTT
CCTG--------------------------------------------------------
------------------------------------------------------------
------------------------------------------------------------
------------------------------------------------------------
------------------------------------------------------------
------------------------------------------------------------
------------------------------------------------------------
------------------------------------------------------------
-------------------------------------AACGGGCGGGAGGAGACGGAGCG
CGTGGTATCCACGGACGTGATGCAGAACGGGGACTGGACGTACCAGGTGCTGGTGGTGCT
GGAGACCGTN-----CCG------------------------------------------
-------------------------------------------------CNGCGCGGGGA
CAGCT----------------------------------ACGTTTGCCGGG---------
---TGGAGCACGCCAGCCTGCGGCAGCCCATCAGCCAGGCGTGGG---------------
------------------------------------------------------------
------------------------------------------------------------
------------------------------------------------------------
------------------------------------------------------------
------------------------------------------------------------
------------------------------------------------------------
------------------------------------------------------------
------------------------------------------------------------
------------------------------------------------------------
------------------------------------------------------------
----------------------------------------------------------
>DQ008584.2_Gallus_gallus/1-282
------------------------------------------------------------
------------------------------------------------------------
------------------------------------------------------------
------------------------------------------------------------
------------------------------------------------------------
------------------------------------------------------------
------------------------------------------------------------
------------------------------------------------------------
------------------------------------------------------------
------------------------------------------------------------
------------------------------------------------------------
------------------------------------------------------------
------------------------------------------------------------
---TGGAGCCCA------AG---GTGA-------------------GGGTCTCGGCGCTG
---CAGTCGGG-------------------------------------------------
------------------------------------------------------------
---------------------------------CTC-CCTGCCCGAAA---CCGACCGTC
TGGCGTGCTACG------------------------------------------------
------------------------------------------------------------
-TGACGGGCTTCTACCCGC----CGGAGATCGA---------------------------
------------------------------------------------GGTGAAGTGGTT
CCTG--------------------------------------------------------
------------------------------------------------------------
------------------------------------------------------------
------------------------------------------------------------
------------------------------------------------------------
------------------------------------------------------------
------------------------------------------------------------
------------------------------------------------------------
-------------------------------------AACGGGCGGGAGGAGACGGAGCG
CGTGGTGTCCACGGACGTGATGCAGAACGGGGACTGGACGTACCAGGTGCTGGTGGTGCT
GGAGACCGTC-----CCG------------------------------------------
-------------------------------------------------CGGCGCGGGGA
CAGCT----------------------------------ACGTGTGCCGGG---------
---TGGAGCACGCCAGCCTGCGGCAGCCCATCAGCCAGGCGTGGG---------------
------------------------------------------------------------
------------------------------------------------------------
------------------------------------------------------------
------------------------------------------------------------
------------------------------------------------------------
------------------------------------------------------------
------------------------------------------------------------
------------------------------------------------------------
------------------------------------------------------------
------------------------------------------------------------
----------------------------------------------------------
>DQ008585.2_Gallus_gallus/1-282
------------------------------------------------------------
------------------------------------------------------------
------------------------------------------------------------
------------------------------------------------------------
------------------------------------------------------------
------------------------------------------------------------
------------------------------------------------------------
------------------------------------------------------------
------------------------------------------------------------
------------------------------------------------------------
------------------------------------------------------------
------------------------------------------------------------
------------------------------------------------------------
---TGGAGCCCA------AG---GTGA-------------------GGGTCTCGGCGCTG
---CAGTCGGG-------------------------------------------------
------------------------------------------------------------
---------------------------------CTC-CCTGCCCGAAA---CCGACCGTC
TGGCGTGCTACG------------------------------------------------
------------------------------------------------------------
-TGACGGGCTTCTACCCGC----CGGAGATCGA---------------------------
------------------------------------------------GGTGAAGTGGTT
CCTG--------------------------------------------------------
------------------------------------------------------------
------------------------------------------------------------
------------------------------------------------------------
------------------------------------------------------------
------------------------------------------------------------
------------------------------------------------------------
------------------------------------------------------------
-------------------------------------AACGGGCGGGAGGAGACGGAGCG
CGTGGTGTCCACGGACGTGATGCAGAACGGGGACTGGACGTACCAGGTGCTGGTGGTGCT
GGAGACCGTC-----CCG------------------------------------------
-------------------------------------------------CGGCGCGGGGA
CAGCT----------------------------------ACGTGTGCCGGG---------
---TGGAGCACGCCAGCCTGCGGCAGCCCATCAGCCAGGCGTGGG---------------
------------------------------------------------------------
------------------------------------------------------------
------------------------------------------------------------
------------------------------------------------------------
------------------------------------------------------------
------------------------------------------------------------
------------------------------------------------------------
------------------------------------------------------------
------------------------------------------------------------
------------------------------------------------------------
----------------------------------------------------------
>DQ008586.2_Gallus_gallus/1-282
------------------------------------------------------------
------------------------------------------------------------
------------------------------------------------------------
------------------------------------------------------------
------------------------------------------------------------
------------------------------------------------------------
------------------------------------------------------------
------------------------------------------------------------
------------------------------------------------------------
------------------------------------------------------------
------------------------------------------------------------
------------------------------------------------------------
------------------------------------------------------------
---TGGAGCCCA------AG---GTGA-------------------GGGTCTCGGCGCTG
---CAGTCGGG-------------------------------------------------
------------------------------------------------------------
---------------------------------CTC-CCTGCCCGAAA---CCGACCGTC
TGGCGTGCTACG------------------------------------------------
------------------------------------------------------------
-TGACGGGCTTCTACCCGC----CGGAGATCGA---------------------------
------------------------------------------------GGTGAAGTGGTT
CCAG--------------------------------------------------------
------------------------------------------------------------
------------------------------------------------------------
------------------------------------------------------------
------------------------------------------------------------
------------------------------------------------------------
------------------------------------------------------------
------------------------------------------------------------
-------------------------------------AACGGGCGGGAGGAGACGGAGCG
CGTGGTGTCCACGGACGTGATGCAGAACGGGGACTGGACGTACCAGGTGCTGGTGGTGCT
GGAGACCGTC-----CCG------------------------------------------
-------------------------------------------------CGGCGCGGGGA
CAGCT----------------------------------ACGTGTGCCGGG---------
---TGGAGCACGCCAGCCTGCGGCAGCCCATCAGCCAGGCGTGGG---------------
------------------------------------------------------------
------------------------------------------------------------
------------------------------------------------------------
------------------------------------------------------------
------------------------------------------------------------
------------------------------------------------------------
------------------------------------------------------------
------------------------------------------------------------
------------------------------------------------------------
------------------------------------------------------------
----------------------------------------------------------
>EF370953.1_Accipiter_gentilis/1-492
-----------------------------------------------------GCGT---
--------------GCCAGAACT-------------------------------------
------------------------------------------------------------
------------TTT---------------------------------------------
-------------------TCC--------------------------------------
----------------------------TGGGAGACGGGCCCACGCC-------------
------------------------------------------AAGCCCCT----------
-----------------GTGCTCCCAGGATGGGAGAAA--C----AGTTTGTGCC-----
-------------------------------------GTGCTTGGTCCTGTCCCCGG---
-------GCAAAGCCCCTG-CGCCCTTCCAC-AAGGAC---------------GCGAGTC
CCTCGT-A--CCCTCGCTGGGCATGTCCTGCGT--------------GG-GACCGCTGGT
CC-AGG----------------CTGGGGGCCAGCACG------------------CAAGG
TGGCCCCTGGGCTCT---G-CCAGCCCCCTGCCAGCTCTCTCTCGCTCT-CCC-----CC
A-GTTGAGCCCA------AG---GTGA-------------------GGGTCTCCCCCATG
---CAGTCGAG-------------------------------------------------
------------------------------------------------------------
---------------------------------TTC-CCTGCCCCAGA---CCAACAGGC
TGGTTTGCTACG------------------------------------------------
------------------------------------------------------------
-TGACGGGGTTTTACCCCG----CGGAGATTGA---------------------------
------------------------------------------------GGTGAAGTGGTT
CAAG--------------------------------------------------------
------------------------------------------------------------
------------------------------------------------------------
------------------------------------------------------------
------------------------------------------------------------
------------------------------------------------------------
------------------------------------------------------------
------------------------------------------------------------
-------------------------------------AACGGGCAGGAGGAGACGGAGCA
CGTGGTGTCCACGGACATGATCCAGAACGGCGACTGGACCTACCAGGTGATGGTGATGCT
GGAAACCACC-----CCG------------------------------------------
-------------------------------------------------CAGCGCGGGGA
CACCT----------------------------------ACGTGTGCCAG----------
------------------------------------------------------------
------------------------------------------------------------
------------------------------------------------------------
------------------------------------------------------------
------------------------------------------------------------
------------------------------------------------------------
------------------------------------------------------------
------------------------------------------------------------
------------------------------------------------------------
------------------------------------------------------------
------------------------------------------------------------
----------------------------------------------------------
>EF370954.1_Aegypius_monachus/1-321
-----------------------------------------------------GCGT---
--------------GCCAGAACA-------------------------------------
------------------------------------------------------------
------------TTT---------------------------------------------
-------------------CCC--------------------------------------
----------------------------TGGGGGACAGGCCCAAGCC-------------
------------------------------------------AAGCCCCC----------
-----------------GGGCTCG------------------------------------
------------------------------------------------------------
------------------------------------------------------------
------------------------------------------------------------
------------------------------------------------------------
---------------------------CTTGCCAGCTCTCTCTCGCTCT-CCC-----CC
A-GTTGAGCCCA------AG---GTGA-------------------GGGTCTCCCCCATG
---CAGTCGAG-------------------------------------------------
------------------------------------------------------------
---------------------------------CTC-CCTGCCCCAGA---CCAACAGGC
TGGTTTGCTACG------------------------------------------------
------------------------------------------------------------
-TGACGGGGTTTTACCCTG----CGGAGATTGA---------------------------
------------------------------------------------GGTGAAGTGGTT
CAAG--------------------------------------------------------
------------------------------------------------------------
------------------------------------------------------------
------------------------------------------------------------
------------------------------------------------------------
------------------------------------------------------------
------------------------------------------------------------
------------------------------------------------------------
-------------------------------------AACGGGCAGGAGGAGACGGAGCA
CGTGGTGTCCACGGACATGATCCAGAACGGAGACTGGACCTACCAGGTGCTGGTGATGCT
GGAAACCACC-----CCG------------------------------------------
-------------------------------------------------CAGCACGGGGA
CACCT----------------------------------ACATGTGCCAG----------
------------------------------------------------------------
------------------------------------------------------------
------------------------------------------------------------
------------------------------------------------------------
------------------------------------------------------------
------------------------------------------------------------
------------------------------------------------------------
------------------------------------------------------------
------------------------------------------------------------
------------------------------------------------------------
------------------------------------------------------------
----------------------------------------------------------
>EF370955.1_Aquila_chrysaetos/1-495
-----------------------------------------------------GCGT---
--------------GCCAGAACA-------------------------------------
------------------------------------------------------------
------------TTT---------------------------------------------
-------------------CCC--------------------------------------
----------------------------TGGGGGACGGGCCCAAGCC-------------
------------------------------------------AAGCCCCC----------
-----------------CGGCTTGCAGGAGGGGAGAGAGAG----TGTCTGTGCC-----
-------------------------------------ATGCTTGGGCCTGGCCCCAG---
-------GCAAAGCCCCTG-CGCCCTTCCAC-GAGGAC---------------GCGAGTC
CCTCGC-C--CCCTCGCCGGGCACGTCCTGCGT--------------GGGGACCGCTGGT
CC-AGG----------------CTGGGGGCCGGCGCG------------------CAGGG
TGGCCCCTGGGCTCT---G-CCAGCCCCTTGCCAGCTCTGTCTCGCTCT-CCC-----GC
A-GTTGAGCCCA------AG---GTGA-------------------GGGTCTCCCCCATG
---CAGTCGAG-------------------------------------------------
------------------------------------------------------------
---------------------------------CTC-CCTGCCCCAGA---CCAACAGGC
TGGTTTGCTACG------------------------------------------------
------------------------------------------------------------
-TGACGGGGTTTTACCCCG----CGGAGATTGA---------------------------
------------------------------------------------GGTGAAGTGGTT
CAAG--------------------------------------------------------
------------------------------------------------------------
------------------------------------------------------------
------------------------------------------------------------
------------------------------------------------------------
------------------------------------------------------------
------------------------------------------------------------
------------------------------------------------------------
-------------------------------------AACGGGCAGGAGGAGACGGAGCA
CGTGGTGTCCACGGACATGATCCAGAACGGAGACTGGACCTACCAGGTGATGGTGATGCT
GGAAACCACC-----CCG------------------------------------------
-------------------------------------------------CAGCGCGGGGA
CACCT----------------------------------ACGTGTGCCAG----------
------------------------------------------------------------
------------------------------------------------------------
------------------------------------------------------------
------------------------------------------------------------
------------------------------------------------------------
------------------------------------------------------------
------------------------------------------------------------
------------------------------------------------------------
------------------------------------------------------------
------------------------------------------------------------
------------------------------------------------------------
----------------------------------------------------------
>EF370956.1_Buteo_buteo/1-493
-----------------------------------------------------GTGT---
--------------GCCAGAACA-------------------------------------
------------------------------------------------------------
------------TTT---------------------------------------------
-------------------CCC--------------------------------------
----------------------------TGGGGGACGGGCCCAAGCC-------------
------------------------------------------AAGCCCCT----------
-----------------GAGATCGCAGGAGGGGAGAGA--G----AGTCTGTGCT-----
-------------------------------------GTGCTTGGGCCTGGCCCCAG---
-------GCAAAGCCCCTG-CGCCCTTCCAC-GAGGAC---------------GCGAGTC
CCTCGT-A--CCCTCGCTGGGCACGTCCTGCGT--------------GGGGACCGCTGGT
CC-AGG----------------CTGGGGGCCGGCGCG------------------CAGGG
TGGCCCCTGGGGTCT---G-CCAGCCCCTTGCCAGCCCTCTCTCGCTCT-CCC-----CC
A-GTTGAGCCCA------AG---GTGA-------------------GGGTCTCCCCCATG
---CAGTCGAG-------------------------------------------------
------------------------------------------------------------
---------------------------------CTC-CCTGCCCCAGA---CCAACAGGC
TGGTTTGCTACG------------------------------------------------
------------------------------------------------------------
-TGACGGGGTTTTACCCCG----CGGAGATCGA---------------------------
------------------------------------------------GGTGAAGTGGTT
CAAG--------------------------------------------------------
------------------------------------------------------------
------------------------------------------------------------
------------------------------------------------------------
------------------------------------------------------------
------------------------------------------------------------
------------------------------------------------------------
------------------------------------------------------------
-------------------------------------AACGGGCAGGAGGAGACGGAGCA
CGTGGTGTCCACGGACGTGATCCAGAACGGAGACTGGACCTACCAGGTGCTGGTGATGCT
GGAAACCACC-----CCG------------------------------------------
-------------------------------------------------CAGCGCGGGGA
CACCT----------------------------------ACGCGTGCCAG----------
------------------------------------------------------------
------------------------------------------------------------
------------------------------------------------------------
------------------------------------------------------------
------------------------------------------------------------
------------------------------------------------------------
------------------------------------------------------------
------------------------------------------------------------
------------------------------------------------------------
------------------------------------------------------------
------------------------------------------------------------
----------------------------------------------------------
>EF370957.1_Circaetus_gallicus/1-429
-----------------------------------------------------GCGT---
--------------GCCAGAACA-------------------------------------
------------------------------------------------------------
------------TTT---------------------------------------------
-------------------CCC--------------------------------------
----------------------------TGGGGGACGGGCCCAAGCC-------------
------------------------------------------AAGCCCCC----------
-----------------CAGCTCGCAGGAGGGGAGAGAGAG----TGTCTGTGTC-----
-------------------------------------GTGCTTGGGCCTGGCCCCGG---
-------GCAAAGCCCCTG-CGCCCTTCCAC-GAGGAC---------------GCGAGTC
CCTCGC-C--CCTTCGCTGGGCACGTCCTGCGT--------------GGGGACCGCTGGT
CC-AGG----------------CTGGGGGCCGGCGCG------------------CAGGC
TGGCCCCTGGA-------------------------------------------------
--------------------------------------------------------CTTG
---CAGTCGAG-------------------------------------------------
------------------------------------------------------------
---------------------------------CTC-CCTGCCCCAGA---CCAACAGGC
TGGTTTGCTACG------------------------------------------------
------------------------------------------------------------
-TGACGGGGTTTTACCCCG----CGGAGATTGA---------------------------
------------------------------------------------GGTGAAGTGGTT
CAAG--------------------------------------------------------
------------------------------------------------------------
------------------------------------------------------------
------------------------------------------------------------
------------------------------------------------------------
------------------------------------------------------------
------------------------------------------------------------
------------------------------------------------------------
-------------------------------------AACGGGCAGGAGGAGACGGAGCA
CGTGGTGTCCACGGACATGATCCAGAACGGAGACTGGACCTACCAGGTGCTGGTGATGCT
GGAAACCACC-----CCG------------------------------------------
-------------------------------------------------CAGCGTGGGGA
CACCT----------------------------------ACGTGTGCCAG----------
------------------------------------------------------------
------------------------------------------------------------
------------------------------------------------------------
------------------------------------------------------------
------------------------------------------------------------
------------------------------------------------------------
------------------------------------------------------------
------------------------------------------------------------
------------------------------------------------------------
------------------------------------------------------------
------------------------------------------------------------
----------------------------------------------------------
>EF370958.1_Circus_aeruginosus/1-439
-----------------------------------------------------GTGT---
--------------GCCAGAATA-------------------------------------
------------------------------------------------------------
------------TTT---------------------------------------------
-------------------CCC--------------------------------------
----------------------------TGGGGGACAGGCCCACACC-------------
------------------------------------------AGGTCCCC----------
-----------------AGGCTCGCAGGCGGGGAAGAGAGCA---TGTCTGTGCT-----
-------------------------------------GTGCTTGGGCCTGGCCCCGG---
-------GGAAAGCCCCTG-CGCCCTTCCAT-GAGAAC---------------GCAGGTT
CCTCCT-A--CCCTCGCTGGGCACGTCCTCCAT--------------GGGCACCGCTGGT
CC-AGG----------------CTGGGGGCTGGCAAG------------------CAGGG
TGGCCCCTGGGCTCT---G-CCAGCC----------------------------------
----------------------------------------------------------TG
---CAGTCGAG-------------------------------------------------
------------------------------------------------------------
---------------------------------CTC-CCTGCCCCAGA---CCAACAGGC
TGGTTTGCTATG------------------------------------------------
------------------------------------------------------------
-TGACGGGGTTTTACCCCG----CGGAGATTGA---------------------------
------------------------------------------------GGTGAAGTGGTT
CAAG--------------------------------------------------------
------------------------------------------------------------
------------------------------------------------------------
------------------------------------------------------------
------------------------------------------------------------
------------------------------------------------------------
------------------------------------------------------------
------------------------------------------------------------
-------------------------------------AACGGGCAGGAGGAGACGGAGCA
CGTGGTGTCCACGGACGTGATCCAGAACGGAGACTGGACCTACCAGGTGCTGGTGATGCT
GGAAACCACC-----CCG------------------------------------------
-------------------------------------------------CAGCGCGGGGA
CACCT----------------------------------ACGTGTGCCAC----------
------------------------------------------------------------
------------------------------------------------------------
------------------------------------------------------------
------------------------------------------------------------
------------------------------------------------------------
------------------------------------------------------------
------------------------------------------------------------
------------------------------------------------------------
------------------------------------------------------------
------------------------------------------------------------
------------------------------------------------------------
----------------------------------------------------------
>EF370959.1_Elanus_caeruleus/1-500
------------------------------------------------------------
--------------GCCGGAGCA-------------------------------------
------------------------------------------------------------
------------TTT---------------------------------------------
-------------------CCC--------------------------------------
---------------------------GGGGGGCTCAGGCCCACGCC-------------
------------------------------------------AAGCCCCTCCA-------
-----------------GGACTCGCAGGAGGGGAGAGCGCATCTGTGCC-----------
-------------------------------------GTGCTCGGACCTGGCCCCGGGCA
A-------------------AGCGCCTTCCCCGAGGAC---------------ACAGGTC
CCTCGG---CCCCTTGCTGGGCATGTCCTGCGT--------------GGGGACCGCTGGT
CCAGG-----------------CTGGGGGGGGGCCGGTGGTG-------------TGGGC
TGGCTCCTGTGCCCCCC-C-CCAGCCCCTTCCCAGCTTTCTCTCTCTCTCTCCCCCCCCG
CAGTTGAGCCCA------AG---GTAA-------------------GGGTCTCCCCTATG
---CAGTCAAG-------------------------------------------------
------------------------------------------------------------
---------------------------------CTC-CCTGCCCCAAA---CCAACAGGC
TGGTTTGCTACG------------------------------------------------
------------------------------------------------------------
-TGACGGGATTCTACCCAG----CGGAGATCGA---------------------------
------------------------------------------------GGTGAAGTGGTT
CAAG--------------------------------------------------------
------------------------------------------------------------
------------------------------------------------------------
------------------------------------------------------------
------------------------------------------------------------
------------------------------------------------------------
------------------------------------------------------------
------------------------------------------------------------
-------------------------------------AACGGGCAGGAGGAGATGGAGCA
CGTGGTATCCACAGACATGATCCAGAACGGAGACTGGACCTACCAGCTGTTGGTGATGCT
GGAAACCACC-----CCG------------------------------------------
-------------------------------------------------CAGCGTGGGGA
TACTT----------------------------------ACACCTGCCAG----------
------------------------------------------------------------
------------------------------------------------------------
------------------------------------------------------------
------------------------------------------------------------
------------------------------------------------------------
------------------------------------------------------------
------------------------------------------------------------
------------------------------------------------------------
------------------------------------------------------------
------------------------------------------------------------
------------------------------------------------------------
----------------------------------------------------------
>EF370960.1_Gypaetus_barbatus/1-494
-----------------------------------------------------GCGT---
--------------GCCAGAACA-------------------------------------
------------------------------------------------------------
------------TTT---------------------------------------------
-------------------CCC--------------------------------------
----------------------------TGGGGGACGGGCCCAAGCC-------------
------------------------------------------AAGCCCCC----------
-----------------GGGCTCGCAGGACACCGGAGAGGG----TGTCTGAGCC-----
-------------------------------------GTGCTTGGGCCTGGCCCCGG---
-------GCAGAGCCCCTG-CGCCCTTCCAC-GAGGAC---------------GCGAGTC
CCTCGC-C--CCCTTGCTGGGCACGTCCTGCGT--------------GGGGACCGCTGGT
CC-AGG----------------CTGGGGGCCGCCCCG------------------CAGG-
TGGCCCCTGGGCTCT---C-CCAGCCCCTTGCCATCTCTCTCTCGCTCT-CCC-----CC
A-GTTGAGCCCA------AG---GTGA-------------------GGGTCTCCCCCATG
---CAGTCGAG-------------------------------------------------
------------------------------------------------------------
---------------------------------CTC-CCTGCCCCAGA---CCAACAGGC
TGGTTTGCTACG------------------------------------------------
------------------------------------------------------------
-TGACGGGGTTTTACCCCG----CGGAGATTGA---------------------------
------------------------------------------------GGTGAAGTGGTT
CAAG--------------------------------------------------------
------------------------------------------------------------
------------------------------------------------------------
------------------------------------------------------------
------------------------------------------------------------
------------------------------------------------------------
------------------------------------------------------------
------------------------------------------------------------
-------------------------------------AACGGGCAGGAGGAGACGGAGCA
CGTGGTGTCCACGGACATGATCCAGAACGGAGACTGGACCTACCAGGTGCTGGTGATGCT
GGAAACCACC-----CCG------------------------------------------
-------------------------------------------------CAGCGCGGGGA
CACCT----------------------------------ACGTGTGCCAG----------
------------------------------------------------------------
------------------------------------------------------------
------------------------------------------------------------
------------------------------------------------------------
------------------------------------------------------------
------------------------------------------------------------
------------------------------------------------------------
------------------------------------------------------------
------------------------------------------------------------
------------------------------------------------------------
------------------------------------------------------------
----------------------------------------------------------
>EF370961.1_Harpyhaliaetus_coronatus/1-486
-----------------------------------------------------GTGT---
--------------GCCAGAACA-------------------------------------
------------------------------------------------------------
------------TTT---------------------------------------------
-------------------CCC--------------------------------------
----------------------------TGGGGGACAGGCCCAAGCC-------------
------------------------------------------AAGCCCCT----------
-----------------GA------AGGAGGGGAGAGA--G----AGTCTGTGCC-----
-------------------------------------GTGCTTGGGCCTGGCCCCAG---
-------GCAAAGCCCCTG-CGCCCTTCCAC-GAGGAC---------------GCAAGTC
CCTCGC-C--ACCTCGCTGGGCACGTCCTGCGT--------------GG-GACCGCTGGT
CC-AGG----------------CTGGGGGCCGGCGCG------------------CAGGG
TGGCCCCTGGGGTCT---G-CCAGCCCCTTGCCAGCTCTCTCTCGCTCT-CCC-----CC
A-GTTGAGCCCA------AG---GTGA-------------------GGGTCTCCCCCATG
---CAGTCGAG-------------------------------------------------
------------------------------------------------------------
---------------------------------CTC-CCTGCCCCAGA---CCAACAGGC
TGGTTTGCTACG------------------------------------------------
------------------------------------------------------------
-TGACGGGGTTTTACCCCG----CGGAGATTGA---------------------------
------------------------------------------------GGTGAAGTGGTT
CAAG--------------------------------------------------------
------------------------------------------------------------
------------------------------------------------------------
------------------------------------------------------------
------------------------------------------------------------
------------------------------------------------------------
------------------------------------------------------------
------------------------------------------------------------
-------------------------------------AACGGGCAGGAGGAGACGGAGCA
CGTGGTGTCCACGGACATGATCCAGAACGGAGACTGGACCTACCAGGTGCTGGTGATGCT
GGAAACCACC-----CCG------------------------------------------
-------------------------------------------------CAGCGCGGGGA
CACCT----------------------------------ACGCGTGCCAG----------
------------------------------------------------------------
------------------------------------------------------------
------------------------------------------------------------
------------------------------------------------------------
------------------------------------------------------------
------------------------------------------------------------
------------------------------------------------------------
------------------------------------------------------------
------------------------------------------------------------
------------------------------------------------------------
------------------------------------------------------------
----------------------------------------------------------
>EF370962.1_Hieraaetus_pennatus/1-495
-----------------------------------------------------GTGT---
--------------GCCAGAACA-------------------------------------
------------------------------------------------------------
------------TTT---------------------------------------------
-------------------CCC--------------------------------------
----------------------------TGGGGGACGGGCCCAAGCC-------------
------------------------------------------AAGCCCCC----------
-----------------AGGCTCGCAGGAGGGGAGGGAGAG----TGTCTGTGCT-----
-------------------------------------GTGCTTGGGCCTGGCCCCAG---
-------GCAAAGCCCCTG-CGCCCTTCCAC-GAGGAC---------------GCGAGTC
CCTCGC-C--CCCTCGCCGGGCACGTCCTGCGT--------------GGGGACCGCTGGT
CC-AGG----------------CTGGGGGCCGGCGCG------------------CAGGG
TGGCCCCTGGGCTCT---G-CCAGCCCCTTGCCAGCTCTGTCTCGCTCT-CCC-----GC
A-GTTGAGCCCA------AG---GTGA-------------------GGGTCTCCCCCATG
---CAGTCGAG-------------------------------------------------
------------------------------------------------------------
---------------------------------CTC-CCTGCCCCAGA---CCAACAGGC
TGGTTTGCTACG------------------------------------------------
------------------------------------------------------------
-TGACGGGGTTTTACCCTG----CGGAGATTGA---------------------------
------------------------------------------------GGTGAAGTGGTT
CAAG--------------------------------------------------------
------------------------------------------------------------
------------------------------------------------------------
------------------------------------------------------------
------------------------------------------------------------
------------------------------------------------------------
------------------------------------------------------------
------------------------------------------------------------
-------------------------------------AACGGGCAGGAGGAGACGGAGCA
CGTGGTGTCCACGGACATGATCCAGAACGGAGACTGGACCTACCAGGTGCTGGTGATGCT
GGAAACCACC-----CCG------------------------------------------
-------------------------------------------------CAGCACGGGGA
CACCT----------------------------------ACATGTGCCAG----------
------------------------------------------------------------
------------------------------------------------------------
------------------------------------------------------------
------------------------------------------------------------
------------------------------------------------------------
------------------------------------------------------------
------------------------------------------------------------
------------------------------------------------------------
------------------------------------------------------------
------------------------------------------------------------
------------------------------------------------------------
----------------------------------------------------------
>EF370963.1_Milvus_milvus/1-495
-----------------------------------------------------GCGT---
--------------GCCAGAACA-------------------------------------
------------------------------------------------------------
------------TTT---------------------------------------------
-------------------CCC--------------------------------------
----------------------------TGGGGGACGGGCCCAAGCC-------------
------------------------------------------CAGCCCCT----------
-----------------GAGCTCGCAGGAGGGGAGAGA--G----AGTCTGTGCC-----
-------------------------------------GTGCTTGGGCCTGGCCCCGG---
-------GCAAAGCCCCTG-CGCCCTTCCAC-CAGGAC---------------GCGAGTC
CCTCAC-C--CCCTCGCTGGGCACGTCCTGCGT--------------GGAGACCGCTGGT
CCGAGG----------------GTGGGGGCTGGCGTG------------------CAGGG
TGGCCCCTGGGGTCT---G-CCAGCCCCTTGCCAGCTCTCTCTCGCTCTCCCC-----CC
A-GTTGAGCCCA------AG---GTGA-------------------GGGTCTCCCCCATG
---CAGTCGAG-------------------------------------------------
------------------------------------------------------------
---------------------------------CTC-CCTGCCCCAGA---CCAACAGGC
TGGTTTGCTACG------------------------------------------------
------------------------------------------------------------
-TGACGGGGTTTTACCCCG----CGGAGATTGA---------------------------
------------------------------------------------GGTGAAGTGGTT
CAAG--------------------------------------------------------
------------------------------------------------------------
------------------------------------------------------------
------------------------------------------------------------
------------------------------------------------------------
------------------------------------------------------------
------------------------------------------------------------
------------------------------------------------------------
-------------------------------------AACGGGCAGGAGGAGACGGAGCA
CGTGGTGTCCACGGACATGATCCAGAACGGAGACTGGACCTACCAGGTGCTGGTGATGCT
GGAAACCACC-----CCG------------------------------------------
-------------------------------------------------CAGCGCGGGGA
CACCT----------------------------------ACGTGTGCCAG----------
------------------------------------------------------------
------------------------------------------------------------
------------------------------------------------------------
------------------------------------------------------------
------------------------------------------------------------
------------------------------------------------------------
------------------------------------------------------------
------------------------------------------------------------
------------------------------------------------------------
------------------------------------------------------------
------------------------------------------------------------
----------------------------------------------------------
>EF370964.1_Neophron_percnopterus/1-378
-----------------------------------------------------GTGT---
--------------GCCAGAACA-------------------------------------
------------------------------------------------------------
------------TTT---------------------------------------------
-------------------CCC--------------------------------------
----------------------------TGGGGGACGGGCCCAAGCC-------------
------------------------------------------AAGCCCCCG---------
-----------------GGGGTGGCAGGACACAGGAGAGCG----TGTCTGAGCC-----
-------------------------------------GTGCTTGGGCCTGGCCCCGG---
-------GCAAAGCCCTTG-CGCCCTTCCAC-GAGGAC---------------GCGAGTC
CCTTGC-C--CCCTCGCTGGGCACGTCCCACGT--------------GGGGACCGCTCAT
------------------------------------------------------------
------------------------------------------------------------
------------------------------------------------------------
------------------------------------------------------------
------------------------------------------------------------
--------------------------------------CTGCCCCAGA---CCAACAGGC
TGGTTTGCTACG------------------------------------------------
------------------------------------------------------------
-TGACGGGGTTTTACCCCG----CGGAGATTGA---------------------------
------------------------------------------------GGTGAAGTGGTT
CAAG--------------------------------------------------------
------------------------------------------------------------
------------------------------------------------------------
------------------------------------------------------------
------------------------------------------------------------
------------------------------------------------------------
------------------------------------------------------------
------------------------------------------------------------
-------------------------------------AACGGGCAGGAGGAGACGGAGCA
CGTGGTGTCCACGGACATGATCCAGAACGGAGACTGGACCTACCAGGTGCTGGTGATGCT
GGAAACCACC-----CCG------------------------------------------
-------------------------------------------------CAGCGCGGGGA
CACCT----------------------------------ACGTGTGCCAG----------
------------------------------------------------------------
------------------------------------------------------------
------------------------------------------------------------
------------------------------------------------------------
------------------------------------------------------------
------------------------------------------------------------
------------------------------------------------------------
------------------------------------------------------------
------------------------------------------------------------
------------------------------------------------------------
------------------------------------------------------------
----------------------------------------------------------
>EF370965.1_Pandion_haliaetus/1-441
-----------------------------------------------------GCGT---
--------------GCCAGAACA-------------------------------------
------------------------------------------------------------
------------TTT---------------------------------------------
-------------------CCC--------------------------------------
----------------------------TGGGGGACGGGCCCAAGCC-------------
------------------------------------------AAGCCCCC----------
-----------------CGGCTCGCAGGAGGGGAAAAAAGAT---TGTCTGTGCC-----
-------------------------------------ATGCTTGGGCCTGGCCCCGG---
-------GCAAAACCCCTG-CGCCCTTCT-------------------------------
----------------------------------------------------------GG
TCCAGG----------------CTGGGGGCCGGCCCC------------------CAGGG
TGGCCCCTGGGCTTT---G-CCAGCCCCTTCCCAGCTCTCTCTTGCTCT--CC-----CC
CAGTTCAGCCCA------AG---GTGA-------------------GGGTCTCCCCAATG
---CAGTCGAG-------------------------------------------------
------------------------------------------------------------
---------------------------------CTC-CCTGCCCCAGA---CCAACAGGC
TGGTTTGCTACG------------------------------------------------
------------------------------------------------------------
-TGACGGGGTTCTACCCCG----CGGAGATTGA---------------------------
------------------------------------------------GGTGAAGTGGTT
CACG--------------------------------------------------------
------------------------------------------------------------
------------------------------------------------------------
------------------------------------------------------------
------------------------------------------------------------
------------------------------------------------------------
------------------------------------------------------------
------------------------------------------------------------
-------------------------------------AACGGGCAGGAGGAGACGGAGCG
CGTGGTGTCCACGGACATGATCCAGAACAGAGACTGGACCTACCAGGTGCTGGTGATGCT
GGAAACCACG-----CCG------------------------------------------
-------------------------------------------------CAGCATGGGGA
CACCT----------------------------------ACGTGTGCCAC----------
------------------------------------------------------------
------------------------------------------------------------
[truncated: 1,099,134 more chars]
