# Supplementary material for: 100 million years of multigene family evolution: origin and evolution of the avian MHC class IIB
Source: BMC Genomics. 2017 Jun 13;18:460. doi: 10.1186/s12864-017-3839-7 (PMC5470263; doi:10.1186/s12864-017-3839-7)
Supplement: Supplementary file 11 — Fasta format alignments of all MHCIIB sequences used for analysis. Separate alignments are provided for each exon and intron comprised between exon 1 to exon 4. Two alignments are provided for each region, one including all sequences retrievable and one including all accessions for which exon 3 was available. For the latter, all accession were retained for all regions, even if no sequence data was available. (ZIP 354 kb) [file 12864_2017_3839_MOESM11_ESM.zip › ex1_raw-all.fas]

>AB110465.1_Coturnix_japonica/1-1335
-GTGCTCTTTGCGACCGCGGGGTGCCGGGTCCCCCATCGTCGGGCGGCAGCAGCCATGGG
GAGCGGGCGCGTCCCGGCGGCGGTGGCCGTGCTGGTGGCACTGCTGGCGCTGGGAGCCCG
GTCTGCCTACGGAACGCGGCCCTCGG
>AB110466.1_Coturnix_japonica/1-1013
-GTGCTCTTTGCGACCGCGGGGTGCCGGGTCCCCCATCGTCGGGCGGCAGCAGCCATGGG
GAGCGGGCGCGTCCCGGCGGCGGTGGCCGTGCTGGTGGCACTGCTGGCGCTGGGAGCCCG
GTCTGCCTACGGAACGCGGCCCTCGG
>AB110467.1_Coturnix_japonica/1-927
-GGGGTCTCTGCTGGAGCGTGATGCCGGGTCCCCCATCGTCGGGCGGCAGCAGCCATGGG
GAGCGGGCGCGTCCCGGCGGCGGTGGCCGTGCTGGTGGCACTGCTGGCGCTGGGAGCCCG
GTCTGCCGACGGAACGCGGCCCTCGG
>AB110469.1_Coturnix_japonica/1-1336
-GGGGTCTCTGCTGGAGCTTGATGTTGGGTCCCCCATCGTTTGACGGCAGCAGCCATGGG
GAGCGGGCGCGTCCCGGCGGCGGTGGCCGTGCTGGTGGCACTGCTGGCGCTGGGAGCCCG
GTCTGCCTACGGAACGCGGCCCTCGG
>AB110470.1_Coturnix_japonica/1-1366
-GGGCTGGGTGCTGGCGTGGGGTGCCGGGTCCCCCATCGTCGGGCGGCAGCAGCCATGGG
GAGCGGGCGCGTCCCGGCGGCGGTGGCCGTGCTGGTGGCACTGCTGGCGCTGGGAGCCCG
GTCTGCCTACGGAACGCGGCCCTCGG
>AB110471.1_Coturnix_japonica/1-1312
-GGGCTGGGTGCTGGCGTGGGGTGCCGGGTCCCCCATCGTCGGGCGGCAGCAGCCATGGG
GAGCGGGCGCGTCCCGGCGGCGGTGGCCGTGCTGGTGGCACTGCTGGCGCTGGGAGCCCG
GTCTGCCTACGGAACGCGGCCCTCGG
>AB110472.1_Coturnix_japonica/1-1035
-GTGCTCTTTGCGACCGCGGGGTGCCGGGTCCCCCATCGTCGGGCGGCAGCAGCCATGGG
GAGCGGGCGCGTCCCGGCGGCGGTGGCCGTGCTGGTGGCACTGCTGGCGCTGGGAGCCCG
GTCTGCCTACGGAACGCGGCCCTCGG
>AB110475.1_Coturnix_japonica/1-1242
-GGGCTGGGTGCTGGCGTGGGGTGCCGGGTCCCTCATCGTCGGGCGGCAGCAGCCATGGG
GAGCGGGCGCGTCCCGGCGGCGGTGGCCGTGCTGGTGGCACTGCTGGCGCTGGGAGCCCG
GTCTGCCTACGGAACGCGGCCCTCGG
>AB110477.1_Coturnix_japonica/1-91
-------------------------------------------------------ATGGG
GAGCGGGCGCGTCCCGGCGGCGGTGGCCGTGCTGGTGGCACTGCTGGCGCTGGGAGCCCG
GTCTGCCTACGGAACGCGGCCCTCGG
>AB110479.1_Coturnix_japonica/1-91
-------------------------------------------------------ATGGG
GAGCGGGCGCGTCCCGGCGGCGGTGGCCGTGCTGGTGGCACTGCTGGCGCTGGGAGCCCG
GTCTGCCTACGGAACGCGGCCCTCGG
>AB110480.1_Coturnix_japonica/1-91
-------------------------------------------------------ATGGG
GAGCGGGCGCGTCCCGGCGGCGGTGGCCGTGCTGGTGGCACTGCTGGCGCTGGGAGCCCG
GTCTGCCTACGGAACGCGGCCCTCGG
>AB110482.1_Coturnix_japonica/1-91
-------------------------------------------------------ATGGG
GAGCGGGCGCGTCCCGGCGGCGGTGGCCGTGCTGGTGGCACTGCTGGCGCTGGGAGCCCG
GTCTGCCTACGGAACGCGGCCCTCGG
>AF030997.1_Agelaius_phoeniceus/1-653
-CTGGTGCTGCCAGCGCAGCGCGGCTGCTTTGGGGCTGCTGCTCCCTGGCCGGCCCCGGC
CATGGGGCGAGGGGCGGCAGCTGGGGCCCTACTGGTGGCACTGGTGGTGCTGGGAGCCCC
CCCGGCTGCGGGCGCGGAGCTCTCGG
>AJ224344.1_Phasianus_colchicus/1-107
---------------------------------------TCCGGCGGCAGCAGCCATGGG
GAGCGGGCGCGTCCCGGCGGCGGGGGCCGTGCTGGTGGCACTGCTGGCGCTGGGAGCCCG
GCCGGCCGCCGGCACGCGGCCCTCGG
>AJ224345.1_Phasianus_colchicus/1-103
-------------------------------------------GCGGCAGCAGCCATGGG
GAGCGGGCGCGTCCCGGCGGCGGGGGCCGTGCTGGTGGCACTGCTGGCGCTGGGAGCCCG
GCCGGCCGCCGGCACGCGGCCCTCGG
>AJ404371.1_Acrocephalus_arundinaceus/1-123
-----------------------GCTGCTTTGGGGCTGGCGGCCCCTGCCCGGCGCTGGC
CATGGGGCGAGTGGCGGCAGCTGCGGCCGCACTGGTGGCACTGGTGGTGCTGGGAGCGCC
CCCGGCTGCGGGCGCGGAGCTCTCGG
>AJ404372.1_Acrocephalus_arundinaceus/1-107
---------------------------------------CGGCCCCTGCCCGGCGCTGGC
CATGGGGCGAGTGGCGGCAGCTGCGGCCGCACTGGTGGCACTGGTGGTGCTGGGAGCGCC
CCCGGCTGCGGGCGCGGAGCTCTCGG
>AJ404373.1_Acrocephalus_arundinaceus/1-105
-----------------------------------------GCCCCTGCCCGGCGCTGGC
CATGGGGCGAGTGGCGGCAGCTGCGGCCGCACTGGTGGCACTGGTGGTGCTGGGAGCGCC
CCCGGCTGCGGGCGCGGAGCTCTCGG
>AJ404374.1_Acrocephalus_arundinaceus/1-150
-CTGGTGCTCGCAGCGCAGCGCGGCTGCTTTGGGGCTGGCGGCCCCTGCCCGGCGCTGGC
CATGGGGCGAGTGGCGGCAGCTGCGGCCGCACTGGTGGCACTGGTGGTGCTGGGAGCGCC
CCCGGCTGCGGGCGCGGAGCTCTCGG
>AJ404375.1_Acrocephalus_arundinaceus/1-82
------------------------------------------------------------
----GGGCGAGTGGCGGCAGCTGCGGCCGCACTGGTGGCACTGGTGGTGCTGGGAGCGCC
CCCGGCTGCGGGCGCGGAGCTCTCGG
>AJ404377.1_Acrocephalus_arundinaceus/1-64
------------------------------------------------------------
----------------------GCGGCCGCACTGGTGGCACTGGTGGTGCTGGGAGCGCC
CCCGGCTGCGGGCGCGGAGCTCTCGG
>AY258333.1_Petroica_traversi/1-59
------------------------------------------------------------
---------------------------CGTGCTGGTGGCACTGGTGGTGCTGGGAGCCCC
CCCGGCTGCGGGCGTGGGGCTCTCGG
>AY258334.1_Petroica_traversi/1-59
------------------------------------------------------------
---------------------------CGTGCTGGTGGCACTGGTGGTGCTGGGAGCCCC
CCCGGCTGCGGGCGTGGGGCTCTCGG
>AY258335.1_Petroica_traversi/1-59
------------------------------------------------------------
---------------------------CGTNCTGGTGGCACTGGTGGTGCTGGGAGCCCC
CCCGGCTGCGGGCGTGGGGCTCTCGG
>AY428561.1_Petroica_australis/1-59
------------------------------------------------------------
---------------------------CGTGCTGGTGGCACTGGTGGTGCTGGGAGCCCC
CCCGGCTGCGGGCGTGGGGCTCTCGG
>AY428562.1_Petroica_australis/1-59
------------------------------------------------------------
---------------------------CGTGCTGGTGGCACTGGTGGTGCTGGGAGCCCC
CCCGGCTGCGGGCGTGGGGCTCTCGG
>AY428563.1_Petroica_australis/1-59
------------------------------------------------------------
---------------------------CGTGCTGGTGGCACTGGTGGTGCTGGGAGCCCC
CCCGGCTGCGGGCGTGGGGCTCTCGG
>AY428564.1_Petroica_australis/1-59
------------------------------------------------------------
---------------------------CGTGCTGGTGGCACTGGTGGTGCTGGGAGCCCC
CCCGGCTGCGGGCGTGGGGCTCTCGG
>AY428565.1_Petroica_australis/1-59
------------------------------------------------------------
---------------------------CGTGCTGGTGGCACTGGTGGTGCTGGGAGCCCC
CCCGGCTGCGGGCGTGGGGCTCTCGG
>AY428566.1_Petroica_australis/1-59
------------------------------------------------------------
---------------------------CGTGCTGGTGGCACTGGTGGYGCTGGRAGCCCC
CCCGGCTGCGGGCGTGGGGCTCTCGG
>AY428567.1_Petroica_australis/1-59
------------------------------------------------------------
---------------------------CGTACTGGTGGCACTGGTGGNGCTGGGAGCCCC
CCCGGCTGCGGGCGTGGGGCTCTCGG
>AY428568.1_Petroica_australis/1-59
------------------------------------------------------------
---------------------------CGTGCTGGTGGCACTGGTGGTGCTGGGAGCCCC
CCCGGCTGCGGGCGTGGGGCTCTCGG
>AY428569.1_Petroica_traversi/1-59
------------------------------------------------------------
---------------------------CGTGCTGGTGGCACTGGTGGTGCTGGGAGCCCC
CCCGGCTGCGGGCGTGGGGCTCTCGG
>AY428570.1_Petroica_traversi/1-59
------------------------------------------------------------
---------------------------CGTGCTGGTGGCACTGGTGGTGCTGGGAGCCCC
CCCGGCTGCGGGCGTGGGGCTCTCGG
>AY744338.1_Gallus_gallus/1-23
------------------------------------------------------------
------------------------------------------------------------
---GCCGCGGGGCGCAGCGCGGACGG
>AY744350.1_Gallus_gallus/1-23
------------------------------------------------------------
------------------------------------------------------------
---GCCGCGGGGCGCAGCGCGGACGG
>AY744351.1_Gallus_gallus/1-23
------------------------------------------------------------
------------------------------------------------------------
---GCCGCGGGGCGCAGCGCGGACGG
>AY744352.1_Gallus_gallus/1-23
------------------------------------------------------------
------------------------------------------------------------
---GCCGCGGGGCGCAGCGCGGACGG
>AY744353.1_Gallus_gallus/1-23
------------------------------------------------------------
------------------------------------------------------------
---GCCGCGGGGCGCAGCGCGGACGG
>AY744354.1_Gallus_gallus/1-23
------------------------------------------------------------
------------------------------------------------------------
---GCCGCGGGGCGCAGCGCGGACGG
>AY744355.1_Gallus_gallus/1-23
------------------------------------------------------------
------------------------------------------------------------
---ACCGCGGGGCGCAGCGCGGACGG
>AY744356.1_Gallus_gallus/1-23
------------------------------------------------------------
------------------------------------------------------------
---GCCGCGGGGCGCAGCGCGGACGG
>AY744357.1_Gallus_gallus/1-23
------------------------------------------------------------
------------------------------------------------------------
---GCCGCGGGGCGCAGCGCGGACGG
>AY744358.1_Gallus_gallus/1-23
------------------------------------------------------------
------------------------------------------------------------
---GCCGCGGGGCGCAGCGCGGACGG
>AY744359.1_Gallus_gallus/1-23
------------------------------------------------------------
------------------------------------------------------------
---GCCGCGGGGCGCAGCGCGGACGG
>AY744360.1_Gallus_gallus/1-23
------------------------------------------------------------
------------------------------------------------------------
---GCCGCGGGGCGCAGCGCGGACGG
>AY744361.1_Gallus_gallus/1-23
------------------------------------------------------------
------------------------------------------------------------
---GCCGCGGGGCGCAGCGCGGACGG
>AY744362.1_Gallus_gallus/1-23
------------------------------------------------------------
------------------------------------------------------------
---GCCGCGGGGCGCAGCGCGGACGG
>AY744363.1_Gallus_gallus/1-23
------------------------------------------------------------
------------------------------------------------------------
---ACCGCGGGGCGCAGCGCGGACGG
>AY770594.1_Gallus_gallus/1-23
------------------------------------------------------------
------------------------------------------------------------
---GCCGCGGGGCGCAGCGCGGACGG
>AY770595.1_Gallus_gallus/1-23
------------------------------------------------------------
------------------------------------------------------------
---GCCGCGGGGCGCAGCGCGGACGG
>AY770596.1_Gallus_gallus/1-23
------------------------------------------------------------
------------------------------------------------------------
---GCCGCGGGGCGCAGCGCGGACGG
>AY770597.1_Gallus_gallus/1-23
------------------------------------------------------------
------------------------------------------------------------
---GCCGCGGGGCGCAGCGCGGACGG
>AY770598.1_Gallus_gallus/1-23
------------------------------------------------------------
------------------------------------------------------------
---GCCGCGGGGCGCAGCGCGGACGG
>AY770599.1_Gallus_gallus/1-23
------------------------------------------------------------
------------------------------------------------------------
---ACCGCGGGGCGCAGCGCGGACGG
>AY770600.1_Gallus_gallus/1-23
------------------------------------------------------------
------------------------------------------------------------
---GCCGCGGGGCGCAGCGCGGACGG
>AY770601.1_Gallus_gallus/1-23
------------------------------------------------------------
------------------------------------------------------------
---GCCGCGGGGCGCAGCGCGGACGG
>AY770602.1_Gallus_gallus/1-23
------------------------------------------------------------
------------------------------------------------------------
---GCCGCGGGGCGCAGCGCGGACGG
>AY770603.1_Gallus_gallus/1-23
------------------------------------------------------------
------------------------------------------------------------
---GCCGCGGGGCGCAGCGCGGACGG
>AY770605.1_Gallus_gallus/1-23
------------------------------------------------------------
------------------------------------------------------------
---GCCGCGGGGCGCAGCGCGGACGG
>AY770606.1_Gallus_gallus/1-23
------------------------------------------------------------
------------------------------------------------------------
---GCCGCGGGGCGCAGCGCGGACGG
>AY786310.1_Gallus_gallus/1-23
------------------------------------------------------------
------------------------------------------------------------
---GCCGCGGGGCGCAGCGCGGACGG
>AY786311.1_Gallus_gallus/1-23
------------------------------------------------------------
------------------------------------------------------------
---GCCGCGGGGCGCAGCGCGGACGG
>AY786312.1_Gallus_gallus/1-23
------------------------------------------------------------
------------------------------------------------------------
---GCCGCGGGGCGCAGCGCGGACGG
>AY786313.1_Gallus_gallus/1-23
------------------------------------------------------------
------------------------------------------------------------
---GCCGCGGGGCGCAGCGCGGACGG
>AY826171.1_Gallus_gallus/1-23
------------------------------------------------------------
------------------------------------------------------------
---GCCGCGGGGCGCAGCGCGGACGG
>AY826172.1_Gallus_gallus/1-23
------------------------------------------------------------
------------------------------------------------------------
---GCCGCGGGGCGCAGCGCGGACGG
>AY828507.1_Gallus_gallus/1-29
------------------------------------------------------------
---------------------------------------------------------GTG
AGTGCCGCGGGGCGCAGCGCGGCCGG
>AY828508.1_Gallus_gallus/1-29
------------------------------------------------------------
---------------------------------------------------------GTG
AGTGCCGCGGGGCGCAGCGCGGACGG
>AY828509.1_Gallus_gallus/1-29
------------------------------------------------------------
---------------------------------------------------------GTG
AGTGCCGCGGGGCGCAGCGCGGACGG
>AY828510.1_Gallus_gallus/1-29
------------------------------------------------------------
---------------------------------------------------------GTG
AGTGCCGCGGGGCGCAGCGCGGACGG
>AY828511.1_Gallus_gallus/1-29
------------------------------------------------------------
---------------------------------------------------------GTG
AGTGCCGCGGGGCGCAGCGCGGACGG
>AY828512.1_Gallus_gallus/1-29
------------------------------------------------------------
---------------------------------------------------------GTG
AGTGCCGCGGGGCGCAGCGCGGACGG
>AY828513.1_Gallus_gallus/1-29
------------------------------------------------------------
---------------------------------------------------------GTG
AGTGCCGCGGGGCGCAGCGCGGCCGG
>AY828514.1_Gallus_gallus/1-29
------------------------------------------------------------
---------------------------------------------------------GTG
AGTGCCGCGGGGCGCAGCGCGGCCGG
>AY839722.2_Gallus_lafayettei/1-23
------------------------------------------------------------
------------------------------------------------------------
---GCCGCGGGGCGCAGCGCGGACGG
>AY839724.2_Gallus_lafayettei/1-23
------------------------------------------------------------
------------------------------------------------------------
---GCCGCGGGGCGCAGCACGGACGG
>DQ008584.2_Gallus_gallus/1-116
------------------------------TACGCGGGGTCCGGCGGCAGCAGCCATGGG
GAGCGGGCGCGTCCCGGCGGCGGGGGCCGTGCTGGTGGCACTGCTGGCGCTGGGAGCCCG
GCCGGCCGCCGGCACGCGGCCCTCGG
>DQ008585.2_Gallus_gallus/1-116
------------------------------TACGCGGGGTCCGGCGGCAGCAGCCATGGG
GAGCGGGCGCGTCCCGGCGGCGGGGGCCGTGCTGGTGGCACTGCTGGCGCTGGGAGCCCG
GCCGGCCGCCGGCACGCGGCCCTCGG
>DQ008586.2_Gallus_gallus/1-116
------------------------------TACGCGGGGTCCGGCGGCAGCAGCCATGGG
GAGCGGGCGCGTCCCGGCGGCGGGAGCCGTGCTGGTGGCACTGCTGGCGCTGGGAGCCCG
GCCGGCCGCCGGCACGCGGCCCTCGG
>DQ017586.1_Gallus_lafayettei/1-23
------------------------------------------------------------
------------------------------------------------------------
---GCCGCGGGGCGCAGCGTGGACGG
>EF174539.1_Tetrao_tetrix/1-37
------------------------------------------------------------
-------------------------------------------------TCACGCGTCCC
CACAGCTCGCGACGGGCACAGCGCTG
>EF174540.1_Tetrao_tetrix/1-37
------------------------------------------------------------
-------------------------------------------------TCACGCGTCCC
CACAGCTCGCGACGGGCACAGCGCTG
>EF174541.1_Tetrao_tetrix/1-37
------------------------------------------------------------
-------------------------------------------------TCACGCGTCCC
CACAGCTCGCGACGGGCACAGCGCTG
>EF174542.1_Tetrao_tetrix/1-37
------------------------------------------------------------
-------------------------------------------------TCACGCGTCCC
CACAGCTCGCGACGGGCACAGCGCTG
>EF174543.1_Tetrao_tetrix/1-37
------------------------------------------------------------
-------------------------------------------------TCACGCGTCCC
CACAGCTCGCGACGGGCACAGCGCTG
>EF370953.1_Accipiter_gentilis/1-76
------------------------------------------------------------
-----------GCGTGCCAGAACTTTTTCCTGGGAGACGGGCCCACGCCAAGCCCCTGTG
CTCCCAGGATGGGAGAAAAGTTTGTG
>EF370954.1_Aegypius_monachus/1-78
------------------------------------------------------------
-----------GCGTGCCAGAACATTTCCCTGGGGGACAGGCCCAAGCCAAGCCCCCGGG
CTCGCAGGAGGGGAGAGATGTCTGTG
>EF370955.1_Aquila_chrysaetos/1-78
------------------------------------------------------------
-----------GCGTGCCAGAACATTTCCCTGGGGGACGGGCCCAAGCCAAGCCCCCCGG
CTTGCAGGAGGGGAGAGATGTCTGTG
>EF370956.1_Buteo_buteo/1-76
------------------------------------------------------------
-----------GTGTGCCAGAACATTTCCCTGGGGGACGGGCCCAAGCCAAGCCCCTGAG
ATCGCAGGAGGGGAGAGAAGTCTGTG
>EF370957.1_Circaetus_gallicus/1-78
------------------------------------------------------------
-----------GCGTGCCAGAACATTTCCCTGGGGGACGGGCCCAAGCCAAGCCCCCCAG
CTCGCAGGAGGGGAGAGATGTCTGTG
>EF370958.1_Circus_aeruginosus/1-79
------------------------------------------------------------
-----------GTGTGCCAGAATATTTCCCTGGGGGACAGGCCCACACCAGGTCCCCAGG
CTCGCAGGCGGGGAAGAGTGTCTGTG
>EF370959.1_Elanus_caeruleus/1-76
------------------------------------------------------------
---------------GCCGGAGCATTTCCCGGGGGGCCAGGCCCACGCCAAGCCCCTGGA
CTCGCAGGAGGG---GAGCATCTGTG
>EF370960.1_Gypaetus_barbatus/1-78
------------------------------------------------------------
-----------GCGTGCCAGAACATTTCCCTGGGGGACGGGCCCAAGCCAAGCCCCCGGC
-TCGCAGGACACCGGAGATGTCTGAG
>EF370961.1_Harpyhaliaetus_coronatus/1-70
------------------------------------------------------------
-----------GTGTGCCAGAACATTTCCCTGGGGGACAGGCCCAAGCCAAGCCCCTGA-
-----AGGAGGGGAGAGAAGTCTGTG
>EF370962.1_Hieraaetus_pennatus/1-78
------------------------------------------------------------
-----------GTGTGCCAGAACATTTCCCTGGGGGACGGGCCCAAGCCAAGCCCCCAGG
CTCGCAGGAGGGGA-GGGTGTCTGTG
>EF370963.1_Milvus_milvus/1-76
------------------------------------------------------------
-----------GCGTGCCAGAACATTTCCCTGGGGGACGGGCCCAAGCCCAGCCCCTGAG
CTCGCAGGAGGGGAGAGAAGTCTGTG
>EF370964.1_Neophron_percnopterus/1-79
------------------------------------------------------------
-----------GTGTGCCAGAACATTTCCCTGGGGGACGGGCCCAAGCCAAGCCCCCGGG
GTGGCAGGACACAGGAGATGTCTGAG
>EF370965.1_Pandion_haliaetus/1-79
------------------------------------------------------------
-----------GCGTGCCAGAACATTTCCCTGGGGGACGGGCCCAAGCCAAGCCCCCCGG
CTCGCAGGAGGGGAAAAATGTCTGTG
>EF370966.1_Gyps_africanus/1-78
------------------------------------------------------------
-----------GCGTGCCAGAACATTTCCCTGGGGGACAGGCCCAAGCAAAGCCCCCGGG
CTCGCAGGAGGGCAGAGATGTCTGTG
>EF370967.1_Gyps_africanus/1-78
------------------------------------------------------------
-----------GCGTGCCAGAACATTTCCCTGGGGGACAGGCCCAAGCCAAGCCCCCGGG
CTCGCAGGAGGGGAGAGATGTCTGTG
>EF370968.1_Gyps_africanus/1-78
------------------------------------------------------------
-----------GCGTGCCAGAACATTTCCCTGGGGGACAGGCCCAAGCCAAGCCCCCGGG
CTCGCAGGAGGGGAGAGATGTCTGTG
>EF370969.1_Gyps_africanus/1-78
------------------------------------------------------------
-----------GCGTGCCAGAACATTTCCCTGGGGGACAGGCCCAAGCCAAGCCCCCGGG
CTCGCAGGAGGGGAGAGATGTCTGTG
>EF370970.1_Gyps_africanus/1-78
------------------------------------------------------------
-----------GCGTGCCAGAACATATCCCTGGGGGACAGGCCCAAGCAAAGCCCCCGGG
CTCGCAGGAGGGGAGAGATGTCTGTG
>EF370971.1_Gyps_africanus/1-78
------------------------------------------------------------
-----------GCGTGCCAGAACATTTCCCTGGGGGACAGGCCCAAGCCAAGCCCCCGGG
CTCGCAGGAGGGGAGAGATGTCTGTG
>EF370972.1_Gyps_africanus/1-78
------------------------------------------------------------
-----------GCGTGCCAGAACATTTCCCTGGGGGACAGGCCCAAGCCAAGCCCCCGGG
CTCGCAGGAGGGCAGAGATGTCTGTG
>EF370973.1_Gyps_africanus/1-78
------------------------------------------------------------
-----------GCGTGCCAGAACATTTCCCTGGGGGACAGGCCCAAGCAAAGCCCCCGGG
CTCGCAAGAGGGGAGAGATGTCTGTG
>EF370974.1_Gyps_africanus/1-78
------------------------------------------------------------
-----------GTGTGCCAGAACATTTCCCTGGGGGACAGGCCCAAGCAAAGCCCCCGGG
CTCGCAGGAGGGCAGAGATGTCTGTG
>EF370975.1_Gyps_coprotheres/1-76
------------------------------------------------------------
-----------GCGTGCCAGAACATTTCCCTGGGGGACAGGCCCAAGCCAAGCCCCCGGG
CTCGCAGGAGGGGAGAGATGTCTGTG
>EF370977.1_Gyps_coprotheres/1-78
------------------------------------------------------------
-----------GCATGCCAGAACATTTCCCTGGGGGACAGGCCCAAGCCAAGCCCCCGGG
CTCGCAGGAGGGGAGAGATGTCTGTG
>EF370978.1_Gyps_coprotheres/1-76
------------------------------------------------------------
-----------GCGTGCCAGAACATTTCCCTGGGGGACAGGCCCAAGCCAAGCCCCCGGG
CTCGCAGGAGGGGAGAGATGTCTGTG
>EF370979.1_Tyto_alba/1-73
------------------------------------------------------------
-----------GCGTGGCAGCGCGTCGCCCCGGGC--CGGGCCCTCGCCGAGCCCCCGTG
CTCGCAGAGGGCACAGCGTGTCCGTG
>EF370980.1_Bubo_bubo/1-71
------------------------------------------------------------
-----------GCGTGGCCGCACGTTGCCCCC--C--CGGGCACAAGCCGAGCCCCCGGG
CTCGCAGCGGGCAGAGCGTGTCCGTG
>EF370981.1_Otus_scops/1-73
------------------------------------------------------------
-----------GCGTGGCCACGCGTTGCCCCCGGC--CGGGCACAAGCCGAGCCCCCGGG
CTCGCAGCGGGCAGAGCGTGTCCGTG
>EF370982.1_Strix_aluco/1-73
------------------------------------------------------------
-----------GCGTGGCCGCGCGTTGCTCCTGGC--CGGGCACAAGCCGAGCCCCCGGG
CTCGCAGCGGGCAGAGCGTGTCCGTG
>EF370983.1_Asio_otus/1-72
------------------------------------------------------------
-----------GCGTGGCCACGCGTTGCCCCCAGC--CAGGCACAAGCCGAGCCCC-GGG
CTCGCAGCGGGCAGAGCGTGTCCGTG
>EF370984.1_Athene_noctua/1-73
------------------------------------------------------------
-----------GCGTGGCCACGCGTTGCCCCCGGC--CGGGCACAAGCCGAGCCCCCGGG
CTCGCAGCGGGCAGAGCGTGTCCGTG
>EF554708.1_Gallus_gallus/1-119
---------------------------GGTCCCCCATCGTCCGGCGGCAGCAGCCATGGG
GAGCGGGCGCGTCCCGGCGGCGGGGGCCGTGCTGGTGGCACTGCTGGCGCTGGGAGCCCG
GCCGGCCGCCGGCACGCGGCCCTCGG
>EF554709.1_Gallus_gallus/1-119
---------------------------GGTCCCCCATCGTCCGGCGGCAGCAGCCATGGG
GAGCGGGTGCGTCCCGGCGGCGGGGGCCGTGCTGGTGGCACTGCTGGCGCTGGGAGCCCG
GCCGGCCGCCGGCACGCGGCCCTCGG
>EF554710.1_Gallus_gallus/1-119
---------------------------GGTCCCCCATCGTCGGGCGGCAGCAGCCATGGG
GAGCGGGCGCGTCCCGGCGGCGGGGGCCGTGCTGGTGGCACTGCTGGCGCTGGGAGCCCG
GCCGGCCGCCGGCACGCGGCCCTCGG
>EF554711.1_Gallus_gallus/1-119
---------------------------GGTCCCCCATCGTCGGGCGGCAGCAGCCATGGG
GAGCGGGCGCGTCCCGGCGGCGGGGGCCGTGCTGGTGGCACTGCTGGCGCTGGGAGCCCG
GCCGGCCGCCGGCACGCGGCCCTCGG
>EF554712.1_Gallus_gallus/1-119
---------------------------GGTCCCCCATCGTCCGGCGGCAGCAGCCATGGG
GAGCGGGCGCGTCCCGGCGGCGGGGGCCGTGCTGGTGGCACTGCTGGCGCTGGGAGCCCG
GCCGGCCGCCGGCACGCGGCCCTCGG
>EF554713.1_Gallus_gallus/1-119
---------------------------GGTCCCCCATCGTCGGGCGGCAGCAGCCATGGG
GAGCGGGCGCGTCCCGGCGGCGGGGGCCGTGCTGGTGGCACTGCTGGCGCTGGGAGCCCG
GCCGGCCGCCGGCACGCGGCCCTCGG
>EF554714.1_Gallus_gallus/1-119
---------------------------GGTCCCCCATCGTCCGGCGGCAGCAGCCATGGG
GAGCGGGAGCGTCCCGGCGGCGGGGGCCGTGCTGGTGGCACTGCTGGCGCTGGGAGCCCG
GCCGGCCGCCGGCACGCGGCCCTCGG
>EF554715.1_Gallus_gallus/1-92
------------------------------------------------------CATGGG
GAGCGGGCGCGTCCCGGCGGCGGGGGCCGTGCTGGTGGCATTGCTGGCGCTGGGAGCCCG
GCCGGCCGCCGGCACGCGGCCCTCGG
>EF554716.1_Gallus_gallus/1-119
---------------------------GGTCCCCCATCGTCCGGCGGCAGCAGCCATGGG
GAGCGGGCGCGTCCCGGCGGCGGGGGCCGTGCTGGTGGCACTGCTGGCGCTGGGAGCCCG
GCCGGCCGCCGGCACGCGGCCCTCGG
>EF554717.1_Gallus_gallus/1-119
---------------------------GGTCCCCCATCGTCGGGCGGCAGCAGCCATGGG
GAGCGGGCGCGTCCCGGCGGCGGGGGCCGTGCTGGTGGCACTGCTGGCGCTGGGAGCCCG
GCCGGCCGCCGGCACGCGGCCCTCGG
>EF554718.1_Gallus_gallus/1-119
---------------------------GGTCCCCCATCGTCCGGCGGCAGCAGCCATGGG
GAGCGGGCGCGTCCCGGCGGCGGGAGCCGTGCTGGTGGCACTGCTGGCGCTGGGAGCCCG
GCCGGCCGCCGGCACGCGGCCCTCGG
>EF554719.1_Gallus_gallus/1-92
------------------------------------------------------CATGGG
GAGCGGGCGCGTCCCGGCGGCGGGGGCCGTGCTGGTGGCACTGCTGGCGCTGGGAGCCCG
GCCGGCCGCCGGCACGCGGCCCTCGG
>EF643464.1_Numida_meleagris/1-91
-------------------------------------------------------ATGGG
GAGCGGGCGCGTCCCGGCGGCGGGGGCTGTGCTGGTGGCACTGCTGGCATTGGGAGCCCG
GCCGGCCGCTGGCACGCGACCCTCGG
>EF661573.1_Gallus_gallus/1-119
---------------------------GGTCCCCCATCGTCCGGCGGCAGCAGCCATGGG
GAGCGGGCGCGCCCCGGCGGCGGGGGCCGTGCTGGTGGCACTGCTGGCGCTGGGAGCCCG
GCCGGCCGCCGGCACGCGGCCCTCGG
>EF661574.1_Gallus_gallus/1-92
------------------------------------------------------CATGGG
GAGCGGGCGCGTCCCGGCGGCGGGGGCCGTGCTGGTGGCACTGCTGGCGCTGGGAGCCCG
GCCGGCCGCCGGCACGCGGCCCTCGG
>EU326254.1_Rissa_tridactyla/1-65
------------------------------------------------------------
---------------------TGGGGCCCTACTGGTGGCACTGGTGGTGCTGGGAGCCCA
CCCGTCTGGTGGCAAGGAGACGTCAG
>EU326255.1_Rissa_tridactyla/1-65
------------------------------------------------------------
---------------------TGGGGCCCTACTGGTGGCACTGGTGGTGCTGGGAGCCCA
CCCGTCTGGTGGCAAGGAGACGTCAG
>EU326256.1_Rissa_tridactyla/1-65
------------------------------------------------------------
---------------------TGGGGCCCTACTGGTGGCACTGGTGGTGCTGGGAGCCCA
CCCGTCTGGTGGCAAGGAGACGTCAG
>EU326257.1_Rissa_tridactyla/1-65
------------------------------------------------------------
---------------------TGGGGCCCTACTGGTGGCACTGGTGGTGCTGGGAGCCCA
CCCGTCTGGTGGCAAGGAGACGTCAG
>EU326258.1_Rissa_tridactyla/1-65
------------------------------------------------------------
---------------------TGGGGCCCTACTGGTGGCACTGGTGGTGCTGGGAGCCCA
CCCGTCTGGTGGCAAGGAGACGTCAG
>EU326259.1_Rissa_tridactyla/1-65
------------------------------------------------------------
---------------------TGGGGCCCTACTGGTGGCACTGGTGGTGCTGGGAGCCCA
CCCGTCTGGTGGCAAGGAGACGTCAG
>EU326260.1_Rissa_tridactyla/1-65
------------------------------------------------------------
---------------------TGGGGCCCTACTGGTGGCACTGGTGGTGCTGGGAGCCCA
CCCGTCTGGTGGCAAGGAGACGTCAG
>EU326261.1_Rissa_tridactyla/1-65
------------------------------------------------------------
---------------------TGGGGCCCTACTGGTGGCACTGGTGGTGCTGGGAGCCCA
CCCGTCTGGTGGCAAGGAGACGTCAG
>EU326262.1_Fratercula_arctica/1-65
------------------------------------------------------------
---------------------TGGGGCCCTACTGGTGGCACTGGTGGTGCTGGGAGCCCA
CCCGTCTGGTGGCAAGGAGACCTCAG
>EU326263.1_Fratercula_arctica/1-65
------------------------------------------------------------
---------------------TGGGGCCCTACTGGTGGCACTGGTGGTGCTGGGAGCCCA
CCCGTCTGGTGGCAAGGAGACCTCAG
>EU326264.1_Fratercula_arctica/1-65
------------------------------------------------------------
---------------------TGGGGCCCTACTGGTGGCACTGGTGGTGCTGGGAGCCCA
CCCGTCTGGTGGCAAGGAGACCTCAG
>EU326265.1_Fratercula_arctica/1-65
------------------------------------------------------------
---------------------TGGGGCCCTACTGGTGGCACTGGTGGTGCTGGGAGCCCA
CCCGTCTGGTGGCAAGGAGACCTCAG
>EU326266.1_Fratercula_arctica/1-65
------------------------------------------------------------
---------------------TGGGGCCCTACTGGTGGCACTGGTGGTGCTGGGAGCCCA
CCCGTCTGGTGGCAAGGAGACCTCAG
>EU326267.1_Fratercula_arctica/1-65
------------------------------------------------------------
---------------------TGGGGCCCTACTGGTGGCACTGGTGGTGCTGGGAGCCCA
CCCGTCTGGTGGCAAGGAGACCTCAG
>EU326268.1_Alca_torda/1-65
------------------------------------------------------------
---------------------TGGGGCCCTACTGGTGGCACTGGTGGTGCTGGGAGCCCA
CCCGTCTGGTGGCAAGGAGACCTCAG
>EU326269.1_Alca_torda/1-65
------------------------------------------------------------
---------------------TGGGGCCCTACTGGTGGCACTGGTGGTGCTGGGAGCCCA
CCCGTCTGGTGGCAAGGAGACCTCAG
>EU326270.1_Alca_torda/1-65
------------------------------------------------------------
---------------------TGGGGCCCTACTGGTGGCACTGGTGGTGCTGGGAGCCCA
CCCGTCTGGTGGCAAGGAGACCTCAG
>EU326271.1_Alca_torda/1-65
------------------------------------------------------------
---------------------TGGGGCCCTACTGGTGGCACTGGTGGTGCTGGGAGCCCA
CCCGTCTGGTGGCAAGGAGACCTCAG
>EU326272.1_Alca_torda/1-65
------------------------------------------------------------
---------------------TGGGGCCCTACTGGTGGCACTGGTGGTGCTGGGAGCCCA
CCCGTCTGGTGGCAAGGAGACCTCAG
>EU326273.1_Uria_aalge/1-65
------------------------------------------------------------
---------------------TGGGGCCCTACTGGTGGCACTGGTGGTGCTGGGAGCCCA
CCCGTCTGGTGGCGAGGAAGCCTCAG
>EU326274.1_Uria_aalge/1-65
------------------------------------------------------------
---------------------TGGGGCCCTACTGGTGGCACTGGTGGTGCTGGGAGCCCA
CCCGTCTGGTGGCAAGGAGACCTCAG
>EU326275.1_Uria_aalge/1-65
------------------------------------------------------------
---------------------TGGGGCCCTACTGGTGGCACTGGTGGTGCTGGGAGCCCA
CCCGTCTGGTGGCAAGGAGACCTCAG
>EU326276.1_Uria_aalge/1-65
------------------------------------------------------------
---------------------TGGGGCCCTACTGGTGGCACTGGTGGTGCTGGGAGCCCA
CCCATCTGTTGGCAAGGAGACCTCAG
>EU734804.1_Anser_cygnoides/1-61
------------------------------------------------------------
-------------------------GCCGTGCTGGTGGCACTGGTGGTGCTGGGAGCCCG
CCCGGCCGGGGGCGAGGAGACCAAGG
>EU734805.1_Anser_cygnoides/1-61
------------------------------------------------------------
-------------------------GCCGTGCTGGTGGCACTGGTGGTGCCGGGAGCCCA
CCCAGCTGGGGGCGAGGAGACCAAAG
>EU734806.1_Anser_cygnoides/1-61
------------------------------------------------------------
-------------------------GCCGTGCTGGTGGCACTGGTGGTGCCAGGAGCCCA
CCCAGCTGGGGGCGAGGAGACCAAAG
>EU734807.1_Anser_cygnoides/1-61
------------------------------------------------------------
-------------------------GCCGTGCTGGTGGCACTGGTGGTGCTGGGAGCCCG
CCCGGCCGAGGGCGAGGAGACCAAGG
>EU734808.1_Anser_cygnoides/1-61
------------------------------------------------------------
-------------------------GCCGTGCTGGTGGCACTGGTGGTGCCGGGAGCCCA
CCCGGCCGGGGGCGAGGAGACCAAGG
>EU734809.1_Anser_cygnoides/1-61
------------------------------------------------------------
-------------------------GCCGTGCTGGTGGCACTGGTGGTGCCGGGAGCCCG
CCCTGCCGAGGGCGAGGAGACCAAGG
>EU826064.1_Numida_meleagris/1-91
-------------------------------------------------------ATGGG
GAGCGGGCGCGTCCCGGCGGCGGGGGCCGTGCTGGTTAAATGGTTGGTGCTGGGTGCCCG
GGCGGCCGCCGGCACGAGGCCGTCGG
>EU826065.1_Numida_meleagris/1-91
-------------------------------------------------------ATGGG
GAGGGGGCGCGTCCCGGCGGCGGGGGCCGTGCTGGTGGCACTGGTGGTGCTGGGAGCCCG
GGCGGCCGCCGGCACGAGGCCGTCGG
>EU999164.1_Anser_cygnoides/1-116
------------------------------ACGCGGGGCTCTCTGCCGAGCAGCCATGGG
GACCGGCCGCATCCTGGGAGCTGGGGCCGTGCTGGTGGCACTGGTGGTGCTGGGAGCCCG
CCCGGCCGGGGGCGAGGAGACCAAGG
>EU999165.1_Anser_cygnoides/1-117
-----------------------------ACGCGGGGAGCCTCCGCCGAGCAGCCATGGG
GACCGGCCGCATCCTGGGAGCTGGGGCCGTGCTGGTGGCACTGGTGGTGCTGGGAGCCCA
CCCGGCCGGGGGCGAGGAGACCAAGG
>EU999166.1_Anser_cygnoides/1-144
--ACGCGGGGGCCTTGCGTGGGGTCCCGGCACCCCTCAGCCTCCGCTGAGCAGCCATGGG
GACCGGCCGCATCCTGGGAGCTGGGGCCGTGCTGGTGGCACTGGTGGTGCTGGGAGCCCG
CCCGGCTGGGGGCGAGGAGACCAAGG
>FJ588549.1_Pachyptila_belcheri/1-301
-ACCCTGGCTCGCTCGGGGGTCCCAGCACCTTTCCAGCCTCTGCCGTGAGCAGCGATGGA
GACTGGTCGTGCCCTGGGAGCTGGGGCCGTACTGGTGGCAGTGGTGGTGCTGGGAGCCCA
CCTGGCTCGTGGGGAGGAGACCTCA-
>FJ946995.1_Meleagris_gallopavo/1-444
-GGGCTCGCGGCTGGCGCGGGGTGCCGGGTCCCCCATCGTCCGGCGGCAGCAGCCATGGG
GAGCGGGCGCGTCCCGGCGGCGGGGGCCGTGCTGGTGGCACTGCTGGCGCTGGGAGCCCG
GCCGGCCGCCGGCACGCGGCCCTCGG
>FJ946996.1_Meleagris_gallopavo/1-428
-GGGCTCGCGGCTGGCGCGGGGTGCCGGGTCCCCCATCGTCCGGCGGCAGCAGCCATGGG
GAGCGGGCGCGTCCCGGCGGCGGGGGCCGTGCTGGTGGCACTGCTGGCGCTGGGAGCCCG
GCCGGCCGCCGGCACGCGGCCCTCGG
>FJ946997.1_Meleagris_gallopavo/1-425
-GGGCTCGCGGCTGGCGCGGGGTGCCGGGTCCCCCATCGTCCGGCGGCAGCAGCCATGGG
GAGCGGGCGCGTCCCGGCGGCAGGGGCCGTGCTGGTGGCACTGCTGGCGCTGGGAGCCCG
GCCGGCCGCCGGCACGCGGCCCTCGG
>FJ946998.1_Meleagris_gallopavo/1-465
-GGGCTCGCGGCTGGCGCGGGGTGCCGGGTCCCCCATCGTCCGGCGGCAGCAGCCATGGG
GAGCGGGCGCGTCCCGGCGGCGGGGGCCGTGCTGGTGGCACTGCTGGCGCTGGGAGCCCG
GCCGGCCGCCGGCACGCGGCCCTCGG
>FJ951623.1_Meleagris_gallopavo/1-59
------------------------------------------------------------
---------------------------CGTGCTGGTGGCACTGCTGGCGCTGGGAGCCCG
GCCGGCCGCCGGCACGCGGCCCTCGG
>FJ951624.1_Meleagris_gallopavo/1-59
------------------------------------------------------------
---------------------------CGTGCTGGTGGCACTGCTGGCGCTGGGAGCCCG
GCCGGCCGCCGGCACGCGGCCCTCGG
>GU189286.1_Meleagris_gallopavo/1-411
-GGGCTCGCGGCTGGCGCGGGGTGCCGGGTCCCCCATCGTCCGGCGGCAGCAGCCATGGG
GAGCGGGCGCGTCCCGGCGGCAGGGGCCGTGCTGGTGGCACTGCTGGCGCTGGGAGCCCG
GCCGGCCGCCGGCACGCGGCCCTCGG
>GU189287.1_Meleagris_gallopavo/1-411
-GGGCTCGCGGCTGGCGCGGGGTGCCGGGTCCCCCATCGTCCGGCGGCAGCAGCCATGGG
GAGCGGGCGCGTCCCGGCGGCGGGGGCCGTGCTGGTGGCACTGCTGGCGCTGGGAGCCCG
GCCGGCCGCCGGCACGCGGCCCTCGG
>GU189288.1_Meleagris_gallopavo/1-411
-GGGCTCGCGGCTGGCGCGGGGTGCCGGGTCCCCCATCGTCCGGCGGCAGCAGCCATGGG
GAGCGGGCGCGTCCCGACGGCGGGGGCCGTGCTGGTGGCACTGCTGGCGCTGGGAGCCCG
GCCGGCCGCCGGCACGCGGCCCTCGG
>GU189289.1_Meleagris_gallopavo/1-444
-GGGCTCGCGGCTGGCGCGGGGTGCCGGGTCCCCCATCGTCCGGCGGCAGCAGCCATGGG
GAGCGGGCGCGTCCCGGCGGCGGGGGCCGTGCTGGTGGCACTGCTGGCGCTGGGAGCCCG
GCCGGCCGCCGGCACGCGGCCCTCGG
>GU189290.1_Meleagris_gallopavo/1-444
-GGGCTCGCGGCTGGCGCGGGGTGCCGGGTCCCCCATCGTCCGGCGGCAGCAGCCATGGG
GAGCGGGCGCGTCCCGGCGGCGGGGGCCGTGCTGGTGGCACTGCTGGCGCTGGGAGCCCG
GCCGGCCGCCGGCACGCGGCCCTCGG
>GU189291.1_Meleagris_gallopavo/1-444
-GGGCTCGCGGCTGGCGCGGGGTGCCGGGTCCCCCATCGTCCGGCGGCAGCAGCCATGGG
GAGCGGGCGCGTCCCGGCGGCGGGGGCCGTGCTGGTGGCACTGCTGGCGCTGGGAGCCCG
GCCGGCCGCCGGCACGCGGCCCTCGG
>GU390273.1_Bucanetes_githagineus/1-33
------------------------------------------------------------
-----------------------------------------------------GAGCCCC
CCCGGGGGCGGGCGCGGAGCTCTCGG
>GU390277.1_Chersophilus_duponti/1-33
------------------------------------------------------------
-----------------------------------------------------GAGCGGC
GCCGGCTGCGGGCGCGGAGCTGTCGG
>GU390278.1_Chersophilus_duponti/1-33
------------------------------------------------------------
-----------------------------------------------------GAGCCTC
CTTGGTTGCGGACGCGGAGCTCTCAG
>GU390281.1_Corvus_corax/1-33
------------------------------------------------------------
-----------------------------------------------------GATTCCC
CCCGGCTACAGATGCGGAGCTGTCAG
>GU390284.1_Erithacus_rubecula/1-32
------------------------------------------------------------
-----------------------------------------------------GAGCCCC
CCCTGGGGCGGGCGCGGAGCTCTGG-
>GU390285.1_Lanius_senator/1-35
------------------------------------------------------------
---------------------------------------------------GGGATTCCC
CCCGGCTACGGATGCGGAGCTGTCAG
>GU390287.1_Lanius_senator/1-35
------------------------------------------------------------
---------------------------------------------------GAGAGTCCC
CCCGGACACGGATGCAGAGCTGTCGG
>GU390288.1_Motacilla_alba/1-33
------------------------------------------------------------
-----------------------------------------------------GAGCCCC
CCCGGCTGCGGGCGCGGAGCTCTCGG
>GU390289.1_Motacilla_alba/1-33
------------------------------------------------------------
-----------------------------------------------------GAGCCCC
CCCGGCTGCGAGCGCGGAGCTCTCGG
>GU390290.1_Motacilla_alba/1-33
------------------------------------------------------------
-----------------------------------------------------GAGCCCC
CCCGGCTGCGGGCGCGGAGCTCTCGG
>GU390299.1_Ficedula_hypoleuca/1-33
------------------------------------------------------------
-----------------------------------------------------GAGTCTT
CTTGGCTGCGGGCGCGGAGCTCTCCG
>GU390300.1_Ficedula_hypoleuca/1-33
------------------------------------------------------------
-----------------------------------------------------GAGTCTT
CTTGGCTGCGGGCGCGGAGCTCTCCG
>GU390301.1_Ficedula_hypoleuca/1-33
------------------------------------------------------------
-----------------------------------------------------GAGTCTT
CTTGGCTGCGGGCGCGGAGCTCTCCG
>HM991016.1_Ardea_cinerea/1-55
------------------------------------------------------------
-------------------------------CTGGTGGCACTGCTGGTGCTGGGAGCCCA
CATGGCTAATGGAGAGGAGACCTCGG
>HM991017.1_Ardea_cinerea/1-55
------------------------------------------------------------
-------------------------------CTGGTGGCACTGGTGGTGCTGGGAGCCCA
CCCGGCTAAAGGAGAGGAGACCTCAG
>HM991018.1_Ardea_cinerea/1-55
------------------------------------------------------------
-------------------------------CTGGTGGCACTGCTGGTGCTGGGAGCCCA
CATGGCTAATGGAGAGGAGACCTCGG
>HM991041.1_Ardea_cinerea/1-55
------------------------------------------------------------
-------------------------------CTGGTGGCACTGGTGGTGCTGGGAGCCCA
CCCGGCTAAAGGAGAGGAGACCTCAG
>HQ203690.1_Gallus_gallus/1-91
-------------------------------------------------------ATGGG
GAGCGGGCGCGTCCCGGCGGCGGGGGCCGTGCTGGTGGCACTGCTGGCGCTGGGAGCCCG
GCCGGCCGCCGGCACACGGCCCTCGG
>HQ203691.1_Gallus_gallus/1-91
-------------------------------------------------------ATGGG
GAGCGGGCGCGTCCCGGCGGCGGGGGCCGTGCTGGTGGCACTGCTGGCGCTGGGAGCCCG
GCCGGCCGCCGGCACGCGGCCCTCGG
>HQ203692.1_Gallus_gallus/1-91
-------------------------------------------------------ATGGG
GAGCGGGCGCGTCCCGGCGGCGGGGGCCGTGCTGGTGGCACTGCTGGCGCTGGGAGCCCG
GCCGGCCGCCGACACGCGGCCCTCGG
>HQ203693.1_Gallus_gallus/1-91
-------------------------------------------------------ATGGG
GAGCGGGCGCGTCCCGGCGGCGGGGGCCGTGCTGGTGGCACTGCTGGCGCTGGGAGCCCG
GCCGGCCGCCGGCACGCGGCCCTCGG
>HQ203694.1_Gallus_gallus/1-91
-------------------------------------------------------ATGGG
GAGCGGGCGCGTCCCGGCGGCGGGGGCCGTGCTGGTGGCACTGCTGGCGCTGGGAGCCCG
GCCGGCCGCCGGCACGCGGCCCTCGG
>HQ203695.1_Gallus_gallus/1-91
-------------------------------------------------------ATGGG
GAGCGGGCGCGTCCCGGCGGCGGGGGCCGTGCTGGTGGCACTGCTGGCGCTGGGAGCCCG
GCCGGCCGCCGGCACGCGGCCCTCGG
>HQ203696.1_Gallus_gallus/1-91
-------------------------------------------------------ATGGG
GAGCGGGCGCGTCCCGGCGGCGGGGGCCGTGCTGGTGGCACTGCTGGCGCTGGGAGCCCG
GCCGGCCGCCGGCACGCGGCCCTCGG
>HQ203697.1_Gallus_gallus/1-91
-------------------------------------------------------ATGGG
GAGCGGGCGCGTCCCGGCGGCGGGGGCCGTGCTGGTGGCACTGCTGGCGCTGGGAGCCCG
GCCGGCCGCCGGCACGCGGCCCTCGG
>HQ203698.1_Gallus_gallus/1-91
-------------------------------------------------------ATGGG
GAGCGGGCGCGTCCCGGCGGCGGGGGCCGTGCTGGTGGCACTGCTGGCGCTGGGAGCCCG
GCCGGCCGCCGGCACGCGGCCCTCGG
>HQ203699.1_Gallus_gallus/1-91
-------------------------------------------------------ATGGG
GAGCGGGCGCGTCCCGGCGGCGGGGGCCGTGCTGGTGGCACTGCTGGCGCTGGGAGCCCG
GCCGGCCGCCGGCACGCGACCCTCGG
>HQ203700.1_Gallus_gallus/1-91
-------------------------------------------------------ATGGG
GAGCGGGCGCGTCCCGGCGGCGGGGGCCGTGCTGGTGGCACTGCTGGCGCTGGGAGCCCG
GCCGGCCGCCGGCACGCGGCCCTCGG
>HQ203701.1_Gallus_gallus/1-91
-------------------------------------------------------ATGGG
GAGCGGGCGCGTCCCGGCGGCGGGGGCCGTGCTGGTGGCACTGCTGGCGCTGGGAGCCCG
GCCGGCCGCCGGCACGCGGCCCTCGG
>HQ203702.1_Gallus_gallus/1-91
-------------------------------------------------------ATGGG
GAGCGGGCGCGTCCCGGCGGCGGGGGCCGTGCTGGTGGCACTGCTGGCGCTGGGAGCCCG
GCCGGCCGCAGGCACACAGCCCTCGG
>HQ203703.1_Gallus_gallus/1-91
-------------------------------------------------------ATGGG
GAGCGGGCGCGTCCCGGCGGCGGGGGCCGTGCTGGTGGCACTGCTGGCGCTGGGAGCCCG
GCCGGCCGCCGGCACGCGGCCCTCGG
>HQ203704.1_Gallus_gallus/1-91
-------------------------------------------------------ATGGG
GAGCGGGCGCGTCCCGGCGGCGGGGGCCGTGCTGGTGGCACTGCTGGCGCTGGGAGCCCG
GCCGGCCGCCGGCACGCGGCCCTCGG
>HQ203705.1_Gallus_gallus/1-91
-------------------------------------------------------ATGGG
GAGCGGGCGCGTCCCGGCGGCGGGGGCCGTGCTGGTGGCACTGCTGGCGCTGGGAGCCCG
GCCGGCCGCCGGCACGCGGCCCTCGG
>HQ203706.1_Gallus_gallus/1-91
-------------------------------------------------------ATGGG
GAGCGGGCGCGTCCCGGCGGCGGGGGCCGTGCTGGTGGCACTGCTGGCGCTGGGAGCCCG
GCCGGCCGCCGGCACGCGGCCCTCGG
>HQ203707.1_Gallus_gallus/1-91
-------------------------------------------------------ATGGG
GAGCGGGCGCGTCCCGGCGGCGGGGGCCGTGCTGGTGGCACTGCTGGCGCTGGGAGCCCG
GCCGGCCGCCGGCACGCGGCCCTCGG
>HQ203708.1_Gallus_gallus/1-91
-------------------------------------------------------ATGGG
GAGCGGGCGCGTCCCGGCGGCGGGGGCCGTGCTGGTGGCACTGCTGGCGCTGGGAGCCCG
GCCGGCCGCCGGCACGCGGCCCTCGG
>HQ203709.1_Gallus_gallus/1-91
-------------------------------------------------------ATGGG
GAGCGGGCGCGTCCCGGCGGCGGGGGCCGTGCTGGTGGCACTGCTGGCGCTGGGAGCCCG
GCCGGCCGCCGGCACGCGGCCCTCGG
>HQ203710.1_Gallus_gallus/1-91
-------------------------------------------------------ATGGG
GAGCGGGCGCGTCCCGGCGGCGGGGGCCGTGCTGGTGGCACTGCTGGCGCTGGGAGCCCG
GCCGGCCGCCGGCACGCGGCCCTCGG
>HQ203711.1_Gallus_gallus/1-91
-------------------------------------------------------ATGGG
GAGCGGGCGCGTCCCGGCGGCGGGGGCCGTGCTGGTGGCACTGCTGGCGCTGGGAGCCCG
GCCGGCCGCCGGCACGCGGCCCTCGG
>HQ203712.1_Gallus_gallus/1-91
-------------------------------------------------------ATGGG
GAGCGGGCGCGTCCCGGCGGCGGGGGCCGTGCTGGTGGCACTGCTGGCGCTGGGAGCCCG
GCCGGCCGCCGGCACGCGGCCCTCGG
>HQ203713.1_Gallus_gallus/1-91
-------------------------------------------------------ATGGG
GAGCGGGCGCGTCCCGGCGGCGGGGGCCGTGCTGGTGGCACTGCTGGCGCTGGGAGCCCG
GCCGGCCGCCGGCACGCGGCCCTCGG
>HQ203714.1_Gallus_gallus/1-91
-------------------------------------------------------ATGGG
GAGCGGGCGCGTCCCGGCGGCGGGGGCCGTGCTGGTGGCACTGCTGGCGCTGGGAGCCCG
GCCGGCCGCCGGCACGCGGCCCTCGG
>HQ203715.1_Gallus_gallus/1-91
-------------------------------------------------------ATGGG
GAGCGGGCGCGTCCCGGCGGCGGGGGCCGTGCTGGTGGCACTGCTGGCGCTGGGAGCCCG
GCCGGCCGCCGGCACGCGGCCCTCGG
>HQ203716.1_Gallus_gallus/1-91
-------------------------------------------------------ATGGG
GAGCGGGCGCGTCCCGGCGGCGGGGGCCGTGCTGGTGGCACTGCTGGCGCTGGGAGCCCG
GCCGGCCGCCGGCACGCGGCCCTCGG
>HQ203717.1_Gallus_gallus/1-91
-------------------------------------------------------ATGGG
GAGCGGGCGCGTCCCGGCGGCGGGGGCCGTGCTGGTGGCACTGCTGGCGCTGGGAGCCCG
GCCGGCCGCCGGCACGCGGCCCTCGG
>HQ203718.1_Gallus_gallus/1-91
-------------------------------------------------------ATGGG
GAGCGGGCGCGTCCCGGCGGCGGGGGCCGTGCTGGTGGCACTGCTGGCGCTGGGAGCCCG
GCCGGCCGCAGGCACACAGCCCTCGG
>HQ203719.1_Gallus_gallus/1-91
-------------------------------------------------------ATGGG
GAGCGGGCGCGTCCCGGCGGCGGGGGCCGTGCTGGTGGCACTGCTGGCGCTGGGAGCCCG
GCCGGCCGCCGGCACGCGGCCCTCGG
>HQ203720.1_Gallus_gallus/1-91
-------------------------------------------------------ATGGG
GAGCGGGCGCGTCCCGGCGGCGGGGGCCGTGCTGGTGGCACTGCTGGCGCTGGGAGCCCG
GCCGGCCGCCGGCACGCGGCCCTCGG
>HQ203721.1_Gallus_gallus/1-91
-------------------------------------------------------ATGGG
GAGCGGGCGCGTCCCGGCGGCGGGGGCCGTGCTGGTGGCACTGCTGGCGCTGGGAGCCCG
GCCGGCCGCAGGCACACAGCCCTCGG
>HQ203722.1_Gallus_gallus/1-91
-------------------------------------------------------ATGGG
GAGCGGGCGCGTCCCGGCGGCGGGGGCCGTGCTGGTGGCACTGCTGGCGCTGGGAGCCCG
GCCGGCCGCAGGCACACAGCCCTCGG
>HQ203723.1_Gallus_gallus/1-91
-------------------------------------------------------ATGGG
GAGCGGGCGCGTCCCGGCGGCGGGGGCCGTGCTGGTGGCACTGCTGGCGCTGGGAGCCCG
GCCGGCCGCCGGCACGCGGCCCTCGG
>HQ203724.1_Gallus_gallus/1-91
-------------------------------------------------------ATGGG
GAGCGGGCGCGTCCCGGCGGCGGGGGCCGTGCTGGTGGCACTGCTGGCGCTGGGAGCCCG
GCCGGCCGCCGGCACGCGGCCCCCGG
>HQ203725.1_Gallus_gallus/1-91
-------------------------------------------------------ATGGG
GAGCGGGCGCGTCCCGGCGGCGGGGGCCGTGCTGGTGGCACTGCTGGCGCTGGGAGCCCG
GCCGGCCGCCGGCACGCGGCCCTCGG
>HQ218316.1_Gallus_gallus/1-62
------------------------------------------------------------
------------------------GGCCGTGCTGGTGGCACTGCTGGCGCTGGGAGCCCG
GCCGGCCGCCGGCACGCGGCCCTCGG
>HQ218317.1_Gallus_gallus/1-62
------------------------------------------------------------
------------------------GGCCGTGCTGGTGGCACTGCTGGCGCTGGGAGCCCG
GCCGGCCGCCGGCACGCGGCCCTCGG
>HQ444176.1_Gallus_gallus/1-91
-------------------------------------------------------ATGGG
GAGCGGGCGCGTCCGGGCGGCGGGGGCCGTGCTGGTGGCACTGCTGGCGCTGGGAGCCCG
GCCGGCCGCAGGCACACAGCCCTCGG
>HQ639683.1_Apteryx_owenii/1-35
------------------------------------------------------------
---------------------------------------------------GGGAGCCCC
CGGGGCTCATGGCAAGGAGACGACAG
>HQ639684.1_Apteryx_owenii/1-35
------------------------------------------------------------
---------------------------------------------------GGGAGCCCG
TGGGGCTCATGGCAAGGAGACGACAG
>HQ639685.1_Apteryx_owenii/1-35
------------------------------------------------------------
---------------------------------------------------GGGAGCCTG
CGGGGCTCATGGCAAGGAGACGACAG
>HQ639686.1_Apteryx_owenii/1-35
------------------------------------------------------------
---------------------------------------------------GGGAGCCCG
TGGGGCTCATGGCAAGGAGACGACAG
>HQ639687.1_Apteryx_owenii/1-35
------------------------------------------------------------
---------------------------------------------------GGGAGCCTG
CGGGGCTCATGGCAAGGAGACGACAG
>HQ639689.1_Apteryx_owenii/1-35
------------------------------------------------------------
---------------------------------------------------GGGAGCCCG
TGGGGCTCATGGCAAGGAGACGACAG
>HQ639690.1_Apteryx_owenii/1-35
------------------------------------------------------------
---------------------------------------------------GGGAGCCTG
TGGGGCTCATGGCAAGGAGACGACAG
>HQ639692.1_Apteryx_owenii/1-44
------------------------------------------------------------
------------------------------------------GGTGGTGCTGGGAGCCTG
CGGGGCTCATGGCAAGGAGACGACAG
>HQ639695.1_Apteryx_owenii/1-35
------------------------------------------------------------
---------------------------------------------------GGGAGCCTG
CGGGGCTCATGGCAAGGAGACGACAG
>HQ639696.1_Apteryx_owenii/1-35
------------------------------------------------------------
---------------------------------------------------GGGAGCCCG
CGGGGCTCATGGCAAGGAGACGACAG
>JF340055.1_Egretta_sacra/1-28
------------------------------------------------------------
----------------------------------------------------------CA
CCCGGCTAAAGGAGAGGAGACCTCGG
>JF340056.1_Egretta_sacra/1-28
------------------------------------------------------------
----------------------------------------------------------CA
CCCGGCTAAAGGAGAGGAGACCTCGG
>KC282841.1_Egretta_eulophotes/1-91
-------------------------------------------------------ATGGA
GACTGGTCGTGTCCTGGGAGCTGGGGCCGTGCTGGTGGCACTGGTGGTGCTGGGAGCCCA
CCAGGCTAAAGGAGAGGAGACCTCGG
>KC282842.1_Egretta_eulophotes/1-91
-------------------------------------------------------ATGGA
GACTGGTCGTGTCCTGGGAGCTGGGGCCGTGCTGGTGGCACTGGTGGTGCTGGGAGCCCA
CCCGGCTAAAGGAGAGGAGACCTCGG
>KC282843.1_Egretta_eulophotes/1-91
-------------------------------------------------------ATGGA
GACTGGTCGTGTCCTGGGAACTGGGGCCATGCTGGTGGCACTGGTGGTGCTGGGAGCCCA
CCGGGCTAAAGGAGAGGAGACCTCGG
>KC282844.1_Egretta_eulophotes/1-91
-------------------------------------------------------ATGGA
GACTGGTCGTGTCCTGGGAGCTGGGGCCGTGCTGGTGGCACTGGTGGTGCTGGGAGCCCA
CCCGGCTAAAGGAGAGGAGACCTCGG
>KC282845.1_Egretta_eulophotes/1-91
-------------------------------------------------------ATGGA
GACTGGTCGTGTCCTGGGAGCTGGGGCCGTGCTGGTGGCACTGGTGGTGCTGGGAGCCCA
CCAGGCTAAAGGAGAGGAGACCTCGG
>KC282846.1_Egretta_eulophotes/1-91
-------------------------------------------------------ATGGA
GACTGGTCGTGTCCTGGGAGCTGGGGCCGTGCTGGTGGCACTGGTGGTGCTGGGAGCCCA
CCAGGCTAAAGGAGAGGAGACCTCGG
>KC282847.1_Egretta_eulophotes/1-91
-------------------------------------------------------ATGGA
GACTGGTCGTGTCCTGGGAGCTGGGGCCGTGCTGGTGGCACTGGTGGTGCTGGGAGCCCA
CCAGGCTAAAGGAGAGGAGACCTCGG
>KC282848.1_Egretta_eulophotes/1-91
-------------------------------------------------------ATGGA
GACTGGTCGTGTCCTGGGAGCTGGGGCCGTGCTGGTGGCACTGGTGGTGCTGGGAGCCCA
CCAGGCTAAAGGAGAGGAGACCTCGG
>KC282849.1_Egretta_eulophotes/1-91
-------------------------------------------------------ATGGA
GACTGGTCGTGTCCTGGGAGCTGGGGCCGTGCTGGTGGCACTGGTGGTGCTGGGAGCCCA
CCCGGCTAAAGGAGAGGAGACCTCGG
>KC282850.1_Egretta_eulophotes/1-91
-------------------------------------------------------ATGGA
GACTGGTCGTGTCCTGGGAGCTGGGGCCGTGCTGGTGGCACTGGTGGTGCTGGGAGCCCA
CCCGGCTAAAGGAGAGGAGACCTCGG
>KC282851.1_Egretta_eulophotes/1-91
-------------------------------------------------------ATGGA
GACTGGTCGTGTCCTGGGAACTGGGGCCATGCTGGTGGCACTGGTGGTGCTGGGAGCCCA
CCGGGCTAAAGGAGAGGAGACCTCGG
>KC282852.1_Egretta_eulophotes/1-91
-------------------------------------------------------ATGGA
GACTGGTCGTGTCCTGGGAGCTGGGGCCGTGCTGGTGGCACTGGTGGTGCTGGGAGCCCA
CCCGGCTAAAGGAGAGGAGACCTCGG
>KC282853.1_Egretta_eulophotes/1-91
-------------------------------------------------------ATGGA
GACTGGTCGTGTCCTGGGAGCTGGGGCCGTGCTGGTGGCACTGGTGGTGCTGGGAGCCCA
CCCGGCTAAAGGAGAGGAGACCTCGG
>KC282854.1_Egretta_eulophotes/1-145
-AGCTCGTTTCGGGAGGGGGTCCCAGCACCTTTCCAGCCTCTGCCCTGAGCAGCGATGGA
GACTGGTCGTGTCCTGGGAGCTGGGGCCGTGCTGGTGGCACTGGTGGTGCTGGGAGCCCA
CCAGGCTAAAGGAGAGGAGACCTCGG
>KC282855.1_Egretta_eulophotes/1-145
-AGCTCATTTCGGGAGGGGGTCCCAGCACCTTTCCAGCCTCTGCCCTGAGCAGCGATGGA
GACTGGTCGTGTCCTGGGAGCTGGGGCCATGCTGGTGGCACTGGTGGTGCTGGGAGCCCA
CCGGGCTAAAGGAGAGGAGACCTCGG
>KC282856.1_Egretta_eulophotes/1-145
-AGCTCATTTCGGGAGGGGGTCCCAGCACCTTTCCAGCCTCTGCCCTGAGCAGCGATGGA
GACTGGTCGTGTCCTGGGAGCTGGGGCCGTGCTGGTGGCACTGGTGGTGCTGGGAGCCCA
CCCGGCTAAAGGAGAGGAGACCTCGG
>KC282857.1_Egretta_eulophotes/1-145
-AGCTCATTTCGGGAGGGGGTCCCAGCACCTTTCCAGCCTCTGCCCTGAGCAGCGATGGA
GACTGGTCGTGTCCTGGGAGCTGGGGCCGTGCTGGTGGCACTGGTGGTGCTGGGAGCCCA
CCCGGCTAAAGGAGAGGAGACCTCGG
>KC282858.1_Egretta_eulophotes/1-145
-AGCTCGTTTCGGGAGGGGGTCCCAGCACCCTTCCAGCCTCTGCCCTGAGCAGCGATGGA
GACTGGTCGTGTCCTGGGAGCTGGGGCCGTGCTGGTGGCACTGGTGGTGCTGGGAGCCCA
CCAGGCTAAAGGAGAGGAGACCTCGG
>KC282859.1_Egretta_eulophotes/1-145
-AGCTCATTTCGGGAGGGGGTCCCAGCACCTTTCCAGCCTCTGCCCTGAGCAGCGATGGA
GACTGGTCGTGTCCTGGGAGCTGGGGCCGTGCTGGTGGCACTGGTGGTGCTGGGAGCCCA
CCCGGCTAAAGGAGAGGAGACCTCGG
>KC282860.1_Egretta_eulophotes/1-145
-AGCTCATTTCGGGAGGGGGTCCCAGCACCTTTCCAGCCTCTGCTGTGAGTGGTGATGGA
GACTGGTCGTGTCCTGGGAGCTGGGGCCGTGCTGGTGGCACTGGTGGTGCTGGGAGCCCA
CCCGGCTAAAGGAGAGGAGACCTCGG
>KC282861.1_Egretta_eulophotes/1-145
-AGCTCATTTCGGGAGGGGGTCCCAGCACCTTTCCAGCCTCTGCCCTGAGCAGCGATGGA
GACTGGTCGTGTCCTGGGAGCTGGGGCCATGCTGGTGGCACTGGTGGTGCTGGGAGCCCA
CCGGGCTAAAGGAGAGGAGACCTCGG
>KC282862.1_Egretta_eulophotes/1-145
-AGCTCATTTCGGGAGGGGGTCCCAGCACCTTTCCAGCCTCTGCCCTGAGCAGCGATGGA
GACTGGTCGTGTCCTGGGAGCTGGGGCCGTGCTGGTGGCACTGGTGGTGCTGGGAGCCCA
CCCGGCTAAAGGAGAGGAGACCTCGG
>KC282863.1_Egretta_eulophotes/1-145
-AGCTCATTTCGGGAGGGGGTCCCAGCACCTTTCCAGCCTCTGCCCTGAGCAGCGATGGA
GACTGGTCGTGTCCTGGGAGCTGGGGCCATGCTGGTGGCACTGGTGGTGCTGGGAGCCCA
CCGGGCTAAAGGAGAGGAGACCTCGG
>KC282864.1_Egretta_eulophotes/1-145
-AGCTCATTTCGGGAGGGGGTCCCAGCACCTTTCCAGCCTCTGCCGTGAGCAGCGATGGA
GACTGGTCGTGTCCTGGGAGCTGGGGCCGTGCTGGTGGCACTGGTGGTGCTGGGAGCCCA
CCCGGCTAAAGGAGAGGAGACCTCGG
>KC282865.1_Egretta_eulophotes/1-145
-AGCTCATTTCGGGAGGGGGTCCCAGCACCTTTCCAGCCTCTGCCCTGAGCAGCGATGGA
GACTGGTCGTGTCCTGGGAGCTGGGGCCATGCTGGTGGCACTGGTGGTGCTGGGAGCCCA
CCCGGCTAAAGGAGAGGAGACCTCGG
>KC282866.1_Egretta_eulophotes/1-145
-AGCTCATTTCGGGAGGGGGTCCCAGCACCTTTCCAGCCTCTGCCCTGAGCAGCGATGGA
GACTGGTCGTGTCCTGGGAGCTGGGGCCATGCTGGTGGCACTGGTGGTGCTGGGAGCCCA
CCCGGCTAAAGGAGAGGAGACCTCGG
>KC282867.1_Egretta_eulophotes/1-145
-AGCTCATTTCGGGAGGGGGTCCCAGCACCTTTCCAGCCTCTGCCCTGAGCAGCGATGGA
GACTGGTCGTGTCCTGGGAGCTGGGGCCATGCTGGTGGCACTGGTGGTGCTGGGAGCCCA
CCCGGCTAAAGGAGAGGAGACCTCGG
>KC282868.1_Egretta_eulophotes/1-145
-AGCTCGTTTCGGGAGGGGGTCCCAGCACCTTTCCAGCCTCTGCCCTGAGCAGCGATGGA
GACTGGTCGTGTCCTGGGAGCTGGGGCCATGCTGGTGGCACTGGTGGTGCTGGGAGCCCA
CCGGGCTAAAGGAGAGGAGACCTCGG
>KC282869.1_Egretta_eulophotes/1-145
-AGCTCATTTCGGGAGGGGGTCCCAGCACCTTTCCAGCCTCTGCCCTGAGCAGCGATGGA
GACTGGTCGTGTCCTGGGAGCTGGGGCCATGCTGGTGGCACTGGTGGTGCTGGGAGCCCA
CCGGGCTAAAGGAGAGGAGACCTCGG
>KC282870.1_Egretta_eulophotes/1-145
-AGCTCATTTCGGGAGGGGGTCCCAGCACCTTTCCAGCCTCTGCCCTGAGCAGCGATGGA
GACTGGTCGTGTCCTGGGAGCTGGGGCCATGCTGGTGGCACTGGTGGTGCTGGGAGCCCA
CCGGGCTAAAGGAGAGGAGACCTCGG
>KC282871.1_Egretta_eulophotes/1-145
-AGCTCGTTTCGGGAGGGGGTCCCAGCACCTTTCCAGCCTCTGCTGTGAGTGGTGATGGA
GACTGGTCGTGTCCTGGGAGCTGGGGCCGTGCTGGTGGCACTGGTGGTGCTGGGAGCCCA
CCCGGCTAAAGGAGAGGAGACCTCGG
>KC282872.1_Egretta_eulophotes/1-145
-AGCTCGTTTCGGGAGGGGGTCCCAGCACCTTTCCAGCCTCTGCTGTGAGTGGTGATGGA
GACTGGTCGTGTCCTGGGAGCTGGGGCCGTGCTGGTGGCACTGGTGGTGCTGGGAGCCCA
CCCGGCTAAAGGAGAGGAGACCTCGG
>KC282873.1_Egretta_eulophotes/1-145
-AGCTCGTTTCGGGAGGGGGTCCCAGCACCTTTCCAGCCTCTGCTGTGAGTGGCGATGGA
GACTGGTCGTGTCCTGGGAGCTGGGGCCGTGCTGGTGGCACTGGTGGTGCTGGGAGCCCA
CCCGGCTAAAGGAGAGGAGACCTCGG
>KC282874.1_Egretta_eulophotes/1-145
-AGCTCGTTTCGGGAGGGGGTCCCAGCACCTTTCCAGCCTCTGCTGTGAGTGGCGATGGA
GACTGGTCGTGTCCTGGGAGCTGGGGCCGTGCTGGTGGCACTGGTGGTGCTGGGAGCCCA
CCCGGCTAAAGGAGAGGAGACCTCGG
>KC282875.1_Egretta_eulophotes/1-145
-AGCTCGTTTCGGGAGGGGGTCCCAGCACCTTTCCAGCCTCTGCTGTGAGTGGCGATGGA
GACTGGTCGTGTCCTGGGAGCTGGGGCCGTGCTGGTGGCACTGGTGGTGCTGGGAGCCCA
CCCGGCTAAAGGAGAGGAGACCTCGG
>KJ162431.1_Tachymarptis_melba/1-29
------------------------------------------------------------
---------------------------------------------------------GCT
CCCGGCGCCTGCCCAGGACACCTCAG
>KJ162432.1_Tachymarptis_melba/1-30
------------------------------------------------------------
--------------------------------------------------------CCCA
CCCGGCTCATGGCGAGAAGACCTCAG
>KJ162433.1_Tachymarptis_melba/1-29
------------------------------------------------------------
---------------------------------------------------------GCT
CCCGGCGCCTGCCCAGGACACCTCAG
>KJ162436.1_Limosa_limosa/1-29
------------------------------------------------------------
---------------------------------------------------------CCA
TGGGACTAGTGGCAAGGAGACCTCAG
>KJ162437.1_Limosa_limosa/1-29
------------------------------------------------------------
---------------------------------------------------------CCA
CGGGGCTGGTGGCAAGGAGACCTCAG
>KJ162438.1_Pagophila_eburnea/1-29
------------------------------------------------------------
---------------------------------------------------------CCA
CCCGTCTGGTGGCAAGGAGACATCAG
>KJ162439.1_Pagophila_eburnea/1-29
------------------------------------------------------------
---------------------------------------------------------CCA
CCCGTCTGGTGGCAAGGAGACGTCAG
>KJ162440.1_Pagophila_eburnea/1-29
------------------------------------------------------------
---------------------------------------------------------CCA
CCCGTCTGGTGGCAAGGAGACGTCAG
>KJ162441.1_Pagophila_eburnea/1-29
------------------------------------------------------------
---------------------------------------------------------CCA
CCCGTCTGGTGGCAAGGAGACGTCAG
>KJ162442.1_Pagophila_eburnea/1-29
------------------------------------------------------------
---------------------------------------------------------CCA
CCCGTCTGGTGGCAAGGAGACGTCAG
>KJ162443.1_Philomachus_pugnax/1-29
------------------------------------------------------------
---------------------------------------------------------CCA
CGGGGCTGGTGGCGAGGAGACCTCAG
>KJ162444.1_Philomachus_pugnax/1-29
------------------------------------------------------------
---------------------------------------------------------CCA
CGGGGCTGGTGGCGAGGAGACCTCAG
>KJ162445.1_Philomachus_pugnax/1-29
------------------------------------------------------------
---------------------------------------------------------CCA
CRGGGCTGGTGGCGAGGAGACCTCAG
>KJ162446.1_Philomachus_pugnax/1-29
------------------------------------------------------------
---------------------------------------------------------CCA
CGGGGCTGGTGGCGAGGAGGCCTCAG
>KJ162447.1_Philomachus_pugnax/1-29
------------------------------------------------------------
---------------------------------------------------------CCA
CGGGGCTGGTGGCGAGGAGGCCTCAG
>KJ162448.1_Philomachus_pugnax/1-29
------------------------------------------------------------
---------------------------------------------------------CCA
CGGGGCTGGTGGCGAGGAGGCCTCAG
>KJ162449.1_Ciconia_ciconia/1-36
------------------------------------------------------------
--------------------------------------------------TGGGAGCCCA
CCCGGCTCATGGCGAGAAGACCTCAG
>KJ162450.1_Ciconia_ciconia/1-36
------------------------------------------------------------
--------------------------------------------------TGGGAGCCCA
CCCGGCTCATGGCGAGAAGACCTCAG
>KJ162451.1_Ciconia_ciconia/1-29
------------------------------------------------------------
---------------------------------------------------------CCA
CCCGGCTCATGGCGAGAAGACCTCAG
>KJ162452.1_Ciconia_ciconia/1-36
------------------------------------------------------------
--------------------------------------------------TGGGAGCCCA
CCCGGCTCATGGCGAGAAGACCTCAG
>KJ162453.1_Ciconia_ciconia/1-36
------------------------------------------------------------
--------------------------------------------------TGGGAGCCCA
CCCGGCTCATGGCGAGAAGACCTCAG
>KJ162454.1_Bubulcus_ibis/1-36
------------------------------------------------------------
--------------------------------------------------TGGGAGCCCA
CCCGGCTAATGGAGAGGAGACCTCGG
>KJ162455.1_Bubulcus_ibis/1-36
------------------------------------------------------------
--------------------------------------------------TGGGAGCCCA
CCCGGCTAATGGAGAGGAGACCTCGG
>KJ162456.1_Bubulcus_ibis/1-29
------------------------------------------------------------
---------------------------------------------------------CCA
CCCGGCTAATGGAGAGGAGACCTCGG
>KJ162457.1_Ardea_cinerea/1-36
------------------------------------------------------------
--------------------------------------------------CGGGAGCCCA
CCCGGCTAAAGGAGAGGAGACCTCAG
>KJ162458.1_Ardea_cinerea/1-36
------------------------------------------------------------
--------------------------------------------------TGGGAGCCCA
CCCGGCTAAAGGAGAGGAGACCTCAG
>KJ162459.1_Columba_livia/1-29
------------------------------------------------------------
---------------------------------------------------------CCC
CCCGGCTCGTGGGCAGCAGACCTCGG
>KJ162470.1_Rallus_aquaticus/1-29
------------------------------------------------------------
---------------------------------------------------------CCA
CCCGGCTCGTGGCGAGGAGACCCCAG
>KJ162471.1_Rallus_aquaticus/1-29
------------------------------------------------------------
---------------------------------------------------------CCA
CCCGGCTCGTGGCGAGGAGACCTCAG
>KJ162472.1_Tauraco_hartlaubi/1-29
------------------------------------------------------------
---------------------------------------------------------CCA
CCCAGCTCGTGGCAAGGAGACCTCAG
>KJ162473.1_Tauraco_hartlaubi/1-29
------------------------------------------------------------
---------------------------------------------------------CCA
CCCAGCTCGTGGCAAGGAGACCTCAG
>KJ162474.1_Tauraco_hartlaubi/1-29
------------------------------------------------------------
---------------------------------------------------------CCA
CCTGGCTCGTGGCAAGGAGACCTCAG
>KJ162475.1_Tauraco_hartlaubi/1-29
------------------------------------------------------------
---------------------------------------------------------CCA
CCTGGGTTGTGGCAAGGAGACCTCAG
>KJ162476.1_Cyanopica_cyanus/1-34
------------------------------------------------------------
----------------------------------------------------GGAGCCCC
CCCAGCTGTGGGCGCGGAGCTCTGGG
>KJ162477.1_Cyanopica_cyanus/1-34
------------------------------------------------------------
----------------------------------------------------GGAGCCCC
CCCGGCTGCGGGCGTGGAGCTCTCGG
>KJ162478.1_Cyanopica_cyanus/1-34
------------------------------------------------------------
----------------------------------------------------GGAGCCCC
CCCAGCTGTGGGCGCGGAGCTCTGGG
>KJ162479.1_Cyanopica_cyanus/1-34
------------------------------------------------------------
----------------------------------------------------GGAGCCCC
CCCAGCTGTGGGCGCGGAGCTCTGGG
>KJ162480.1_Cyanopica_cyanus/1-34
------------------------------------------------------------
----------------------------------------------------GGAGCCCC
CCCAGCTGTGGGCGCGGAGCTCTGGG
>KJ162481.1_Cyanopica_cyanus/1-34
------------------------------------------------------------
----------------------------------------------------GGAGCCCC
CCCGGCTGCGGGCGCGGAGCTCTCGG
>KJ162482.1_Philetairus_socius/1-29
------------------------------------------------------------
---------------------------------------------------------CCC
CCTGGCTGCGGGCGCGGAGCTCTCGG
>KJ162483.1_Dendrocopos_major/1-29
------------------------------------------------------------
---------------------------------------------------------CCA
GCCGGGCTGTGGCGAGAAGACCACAG
>KJ162484.1_Dendrocopos_major/1-29
------------------------------------------------------------
---------------------------------------------------------CCA
GCCGGGCTGTGGCGAGAAGACCACAG
>KJ162485.1_Dendrocopos_major/1-29
------------------------------------------------------------
---------------------------------------------------------CCA
CCCGGCTGGTGCGGAGAAGCTCTCAG
>KJ162486.1_Jynx_torquilla/1-29
------------------------------------------------------------
---------------------------------------------------------CCA
GCTGGCTTGTGGCGGGGACATCTCAG
>KJ162487.1_Bulweria_bulwerii/1-29
------------------------------------------------------------
---------------------------------------------------------CCG
CCTGGCTCGTGGGGAGGAGACCTCAG
>KJ162488.1_Bulweria_bulwerii/1-29
------------------------------------------------------------
---------------------------------------------------------CCG
CCTGGCTCGTGGGGAGGAGACCTCAG
>KJ162489.1_Bulweria_bulwerii/1-29
------------------------------------------------------------
---------------------------------------------------------CCG
CCTGGCTCGTGGGGAGGAGACCTCAG
>KJ162490.1_Bulweria_bulwerii/1-29
------------------------------------------------------------
---------------------------------------------------------CCG
CCTGGCTCGTGGGGAGGAGACCTCAG
>KJ162491.1_Procellaria_aequinoctialis/1-29
------------------------------------------------------------
---------------------------------------------------------CCA
CCTGGCTCATGGGGAGGAGACCTCAG
>KJ162492.1_Procellaria_aequinoctialis/1-29
------------------------------------------------------------
---------------------------------------------------------CCA
CCTGGCTCATGGGGAGGAGACCTCAG
>KJ162493.1_Procellaria_aequinoctialis/1-29
------------------------------------------------------------
---------------------------------------------------------CCC
CCTGGCTCGTGGGGAGGAGACCTCAG
>KJ162494.1_Procellaria_aequinoctialis/1-29
------------------------------------------------------------
---------------------------------------------------------CCC
CCTGGCTCGTGGGGAGGAGACCTCAG
>KJ162495.1_Procellaria_aequinoctialis/1-29
------------------------------------------------------------
---------------------------------------------------------CCC
CCTGGCTCGTGGGGAGGAGACCTCAG
>KJ162496.1_Calonectris_diomedea/1-36
------------------------------------------------------------
--------------------------------------------------TGGGAGCCCA
CCTGGCTCGTGGGGAGGAGACCTCAG
>KJ162497.1_Calonectris_diomedea/1-36
------------------------------------------------------------
--------------------------------------------------TGGGAGCCCA
CCTGGCTCGTGGGGAGGAGACCTCAG
>KJ162498.1_Calonectris_diomedea/1-36
------------------------------------------------------------
--------------------------------------------------TGGGAGCCCA
CCTGGCTCGTGGGGAGGAGACCTCAG
>KJ162499.1_Calonectris_diomedea/1-29
------------------------------------------------------------
---------------------------------------------------------CCA
CCTGGCTCGTGGGGAGGAGACCTCAG
>KJ162504.1_Halobaena_caerulea/1-29
------------------------------------------------------------
---------------------------------------------------------CCA
CCTGGCTCGTGGGGAGGAGACCTCAG
>KJ162505.1_Halobaena_caerulea/1-29
------------------------------------------------------------
---------------------------------------------------------CCA
CCTGGCTCGTGGGGAGGAGACCTCAG
>KJ162507.1_Oceanodroma_castro/1-36
------------------------------------------------------------
--------------------------------------------------TGGGAGCCCA
CCTGGCTCGTGGGGAGGAGACCTCAG
>KJ162508.1_Oceanodroma_castro/1-36
------------------------------------------------------------
--------------------------------------------------TGGGAGCCCA
CCTGGCTCGTGGGGAGGAGACCTCAG
>KJ162509.1_Oceanodroma_castro/1-36
------------------------------------------------------------
--------------------------------------------------TGGGAGCCCA
CCTGGCTCGTGGGGAGGAGACCTCAG
>KJ162510.1_Oceanodroma_castro/1-36
------------------------------------------------------------
--------------------------------------------------TGGGAGCCCA
CCTGGCTCGTGGGGAGGAGACCTCAG
>KJ162511.1_Oceanodroma_castro/1-36
------------------------------------------------------------
--------------------------------------------------TGGGAGCCCA
CCTGGCTTGTGGGGAGGAGACCTCAG
>KJ162512.1_Oceanodroma_castro/1-36
------------------------------------------------------------
--------------------------------------------------TGGGAGCCCA
CCTGGCTCGTGGGGAGGAGACCTCAG
>KJ162513.1_Oceanodroma_monteiro/1-36
------------------------------------------------------------
--------------------------------------------------TGGGAGCCCA
CCTGGCTCGTGGGGAGGAGACCTCAG
>KJ162514.1_Oceanodroma_monteiro/1-36
------------------------------------------------------------
--------------------------------------------------TGGGAGCCCA
CCTGGCTCGTGGGGAGGAGACCTCAG
>KJ162515.1_Oceanodroma_monteiro/1-36
------------------------------------------------------------
--------------------------------------------------TGGGAGCCCA
CCTGGCTCGTGGGGAGGAGACCTCAG
>KJ162516.1_Oceanodroma_monteiro/1-36
------------------------------------------------------------
--------------------------------------------------TGGGAGCCCA
CCTGGCTCGTGGGGAGGAGACCTCAG
>KJ162517.1_Oceanodroma_monteiro/1-36
------------------------------------------------------------
--------------------------------------------------TGGGAGCCCA
CCTGGCTCGTGGGGAGGAGACCTCAG
>KJ162518.1_Pachyptila_belcheri/1-36
------------------------------------------------------------
--------------------------------------------------TGGGAGCCCA
CCTGGCTCGTGGGGAGGAGACCTCAG
>KJ162519.1_Pachyptila_belcheri/1-36
------------------------------------------------------------
--------------------------------------------------TGGGAGCCCA
CCTGGCTCGTGGGGAGGAGACCTCAG
>KJ162520.1_Pachyptila_belcheri/1-36
------------------------------------------------------------
--------------------------------------------------TGGGAGCCCA
CCTGGCTCGTGGGGAGGAGACCTCAG
>KJ162521.1_Pachyptila_belcheri/1-29
------------------------------------------------------------
---------------------------------------------------------CCA
CCTGGCTCGTGGGGAGGAGACCTCAG
>KJ162522.1_Pachyptila_belcheri/1-29
------------------------------------------------------------
---------------------------------------------------------CCA
CCTGGCTCGTGGGGAGGAGACCTCAG
>KJ162523.1_Pachyptila_belcheri/1-29
------------------------------------------------------------
---------------------------------------------------------CCA
CCTGGCTCGTGGGGAGGAGACCTCAG
>KJ162524.1_Pachyptila_belcheri/1-36
------------------------------------------------------------
--------------------------------------------------TGGGAGCCCA
CCTGGCTCGTGGGGAGGAGACCTCAG
>KJ162525.1_Pachyptila_belcheri/1-29
------------------------------------------------------------
---------------------------------------------------------CCA
CCTGGCTCGTGGGGAGGAGACCTCAG
>KJ162526.1_Pachyptila_belcheri/1-29
------------------------------------------------------------
---------------------------------------------------------CCA
CCTGGCTCGTGGGGAGGAGACCTCAG
>KJ162527.1_Pachyptila_belcheri/1-36
------------------------------------------------------------
--------------------------------------------------TGGGAGCCCA
CCTGGCTCGTGGGGAGGAGACCTCAG
>KJ162528.1_Pachyptila_belcheri/1-29
------------------------------------------------------------
---------------------------------------------------------CCA
CCTGGCTCGTGGGGAGGAGACCTCAG
>KJ162529.1_Pachyptila_desolata/1-29
------------------------------------------------------------
---------------------------------------------------------CCA
CCTGGCTCGTGGGGAGGAGACCTCAG
>KJ162530.1_Pachyptila_desolata/1-29
------------------------------------------------------------
---------------------------------------------------------CCA
CCTGGCTCGTGGGGAGGAGACCTCAG
>KJ162531.1_Pachyptila_desolata/1-29
------------------------------------------------------------
---------------------------------------------------------CCA
CCTGGCTCGTGGGGAGGAGACCTCAG
>KJ162532.1_Pachyptila_desolata/1-29
------------------------------------------------------------
---------------------------------------------------------CCA
CCTGGCTCGTGGGGAGGAGACCTCAG
>KJ162533.1_Pagodroma_nivea/1-29
------------------------------------------------------------
---------------------------------------------------------CCA
CCTGGCTCGTGGGGAGGAGGCCTCAG
>KJ162534.1_Pagodroma_nivea/1-29
------------------------------------------------------------
---------------------------------------------------------CCA
CCTGGCTCGTGGGGAGGAGACCTCAG
>KJ162535.1_Pagodroma_nivea/1-29
------------------------------------------------------------
---------------------------------------------------------CCA
CCTGGCTCGTGGGGAGGAGGCCTCAG
>KJ162536.1_Pagodroma_nivea/1-29
------------------------------------------------------------
---------------------------------------------------------CCA
CCTGGCTCGTGGAGAGGAGGCCTCAG
>KJ162545.1_Struthio_camelus/1-29
------------------------------------------------------------
---------------------------------------------------------CCG
CGGGGCTCATGGCAAGGAGACCACAG
>KJ162546.1_Struthio_camelus/1-29
------------------------------------------------------------
---------------------------------------------------------CCG
CGGGGCTCATGGCAAGGAGACCACAG
>KJ162548.1_Dromaius_novaehollandiae/1-36
------------------------------------------------------------
--------------------------------------------------TGGGAATCCA
CGGGGCTCACGGCGAGGAGACCACAG
>KJ162550.1_Casuarius_casuarius/1-36
------------------------------------------------------------
--------------------------------------------------TGGGAATCCA
CGGGGCTCACGGCGAGGAGACCACAG
>KJ162551.1_Casuarius_casuarius/1-36
------------------------------------------------------------
--------------------------------------------------TGGGAATCCA
CGGGGCTCACGGCGAGGAGACCACAG
>KU053997.1_Phoenicopterus_roseus/1-34
------------------------------------------------------------
----------------------------------------------------GGAGCCCA
CCCAGCTCGTGGCGAGGAGACCCCAG
>KU053998.1_Phoenicopterus_roseus/1-34
------------------------------------------------------------
----------------------------------------------------GGAGCCCA
CCCAGCTCGTGGCGAGGAGACCTCAG
>KU053999.1_Phoenicopterus_roseus/1-34
------------------------------------------------------------
----------------------------------------------------GGAGCCCA
CCCAGCTCGTGGCAAGGAGACCTCAG
>KU054000.1_Phoenicopterus_roseus/1-34
------------------------------------------------------------
----------------------------------------------------GGAGCCCA
CCCAGCTCGTGGCAAGGAGACCTCAG
>L42334.1_Lonchura_striata/1-119
---------------------------CGCGGCCGCTCGGGGGTCCCGGTGCGCGCTGGC
CATGGGGCTCGGGGCGGCAGCCGGGGCCGTGCTGGTGGCACTGGTGGCGCTGGGAGCCCG
CCCCGGCTGCGGGCCGGAGCTCTCGG
>L42335.1_Lonchura_striata/1-106
----------------------------------------TGGTCCCGGCCAAAGCTAGC
CATGGGGCTCGGGGCGGCAGCCGGGGCCGTGCTGGTGGCACTGGTGGCGCTGGGAGGGCC
CCCGGCTGACGGCCCGGAGCTCTCGG
>LC062901.1_Grus_leucogeranus/1-36
------------------------------------------------------------
--------------------------------------------------TGGGAGCCCA
CCCGGCTCATGGCGAGAAGACCTCAG
>LC062902.1_Grus_leucogeranus/1-36
------------------------------------------------------------
--------------------------------------------------TGGGAGCCCA
CCCGGCTCATGGCGAGAAGACCTCAG
>LC062903.1_Grus_leucogeranus/1-36
------------------------------------------------------------
--------------------------------------------------TGGGAGCCCA
CCTGGCTCATGGCGAGAAGACCTCAG
>LC062904.1_Grus_leucogeranus/1-36
------------------------------------------------------------
--------------------------------------------------TGGGAGCCCA
CCTGGCTCATGGCGAGAAGACCTCAG
>LC062905.1_Grus_canadensis/1-36
------------------------------------------------------------
--------------------------------------------------TGGGAGCCCA
CCCGGCTCATGGCGAGGAGACCTCAG
>LC062906.1_Grus_canadensis/1-36
------------------------------------------------------------
--------------------------------------------------TGGGAGCCCA
CCCGGCTCATGGCGAGAAGACCTCAG
>LC062907.1_Grus_canadensis/1-36
------------------------------------------------------------
--------------------------------------------------TGGGAGCCCA
CCCGGCTCATGGCGAGAAGACCTCAG
>LC062908.1_Grus_vipio/1-36
------------------------------------------------------------
--------------------------------------------------TGGGAGCCCA
CCCGGCTCATGGCGAGAAGACCTCAG
>LC062909.1_Grus_vipio/1-36
------------------------------------------------------------
--------------------------------------------------TGGGAGCCCA
CCCGGCTCATGGCGAGAAGACCTCAG
>LC062910.1_Grus_vipio/1-36
------------------------------------------------------------
--------------------------------------------------TGGGAGCCCA
CCCGGCTCATGGCGAGAAGACCTCAG
>LC062911.1_Grus_vipio/1-36
------------------------------------------------------------
--------------------------------------------------TGGGAGCCCA
CCCGGCTCATGGCGAGAAGACCTCAG
>LC062912.1_Grus_antigone/1-36
------------------------------------------------------------
--------------------------------------------------TGGGAGCCCA
CCCGGCTCATGGAGAGAAGACCTCAG
>LC062913.1_Grus_antigone/1-36
------------------------------------------------------------
--------------------------------------------------TGGGAGCCCA
CCCGGCTCATGGCGAGAAGACCTCAG
>LC062914.1_Grus_antigone/1-36
------------------------------------------------------------
--------------------------------------------------TGGGAGCCCA
CCCGGCTCGTGGCGAGAAGACCTCAG
>LC062915.1_Grus_antigone/1-36
------------------------------------------------------------
--------------------------------------------------TGGGAGCCCA
CCCGGCTCATGGCGAGAAGACCTCAG
>LC062916.1_Anthropoides_virgo/1-36
------------------------------------------------------------
--------------------------------------------------TGGGAGCCCA
CCCGGCTCATGGCGAGAAGACCTCAG
>LC062917.1_Anthropoides_virgo/1-36
------------------------------------------------------------
--------------------------------------------------TGGGAGCCCA
CCCGGCTCATGGCGAGAAGACCTCAG
>LC062918.1_Anthropoides_virgo/1-36
------------------------------------------------------------
--------------------------------------------------TGGGAGCCCA
CCCGGCTCATGGCGAGAAGACCTCAG
>LC062919.1_Anthropoides_virgo/1-36
------------------------------------------------------------
--------------------------------------------------TGGGAGCCCA
CCCGGCTCATGGCGAGAAGACCTCAG
>LC062920.1_Anthropoides_paradiseus/1-36
------------------------------------------------------------
--------------------------------------------------TGGGAGCCCA
CCCGGCTCATGGCGAGAAGACCTCAG
>LC062921.1_Anthropoides_paradiseus/1-36
------------------------------------------------------------
--------------------------------------------------TGGGAGCCCA
CCCGGCTCATGGCGAGAAGACCTCAG
>LC062922.1_Anthropoides_paradiseus/1-36
------------------------------------------------------------
--------------------------------------------------TGGGAGCCCA
CCCGGCTCATGGCGAGAAGACCTCAG
>LC062923.1_Anthropoides_paradiseus/1-36
------------------------------------------------------------
--------------------------------------------------TGGGAGCCCA
CCCGGCTCATGGCGAGAAGACCTCAG
>LC062924.1_Grus_carunculatus/1-36
------------------------------------------------------------
--------------------------------------------------TGGGAGCCCA
CCCGGCTCATGGCGAGAGGACCTCAG
>LC062925.1_Grus_carunculatus/1-36
------------------------------------------------------------
--------------------------------------------------TGGGAGCCCA
CCCGGCTCATGGCGAGAGGACCTCAG
>LC062926.1_Grus_carunculatus/1-36
------------------------------------------------------------
--------------------------------------------------TGGGAGCCCA
CCCGGCTCATGGCGAGAAGACCTCAG
>LC062927.1_Grus_carunculatus/1-36
------------------------------------------------------------
--------------------------------------------------TGGGAGCCCA
CCCGGCTCATGGCGAGAAGACCTCAG
>LC062928.1_Grus_japonensis/1-36
------------------------------------------------------------
--------------------------------------------------TGGGAGCCCA
CCCGGCTCATGGCGAGAAGACCTCAG
>LC062929.1_Grus_japonensis/1-36
------------------------------------------------------------
--------------------------------------------------TGGGAGCCCA
CCCGGCTCATGGCGAGAAGACCTCAG
>LC062930.1_Grus_japonensis/1-36
------------------------------------------------------------
--------------------------------------------------TGGGAGCCCA
CCCGGCTCATGGCGAGAAGACCTCAG
>LC062931.1_Grus_japonensis/1-36
------------------------------------------------------------
--------------------------------------------------TGGGAGCCCA
CCCGGCTCATGGCGAGAAGACCTCAG
>LC062932.1_Grus_grus/1-36
------------------------------------------------------------
--------------------------------------------------TGGGAGCCCA
CCCGGCTCATGGCGAGAAGACCTCAG
>LC062933.1_Grus_grus/1-36
------------------------------------------------------------
--------------------------------------------------TGGGAGCCCA
CCCGGCTCATGGCGAGAAGACCTCAG
>LC062934.1_Grus_grus/1-36
------------------------------------------------------------
--------------------------------------------------TGGGAGCCCA
CCCGGCTCATGGCGAGAAGACCTCAG
>LC062935.1_Grus_grus/1-36
------------------------------------------------------------
--------------------------------------------------TGGGAGCCCA
CCCGGCTCGTGGCGAGAAGACCTCAG
>LC062936.1_Grus_monacha/1-36
------------------------------------------------------------
--------------------------------------------------TGGGAGCCCA
CCCGGCTCATGGCGAGAAGACCTCAG
>LC062937.1_Grus_monacha/1-36
------------------------------------------------------------
--------------------------------------------------TGGGAGCCCA
CCCGGCTCGTGGCGAGAAGACCTCAG
>LC062938.1_Grus_monacha/1-36
------------------------------------------------------------
--------------------------------------------------TGGGAGCCCA
CCCGGCTCGTGGCGAGAAGACCTCAG
>LC062939.1_Grus_nigricollis/1-36
------------------------------------------------------------
--------------------------------------------------TGGGAGCCCA
CCCGGCTCATGGCGAGAAAACCTCAG
>LC062940.1_Grus_nigricollis/1-36
------------------------------------------------------------
--------------------------------------------------TGGGAGCCCA
CCCGGCTCATGGCGAGAAGACCTCAG
>LC062941.1_Balearica_regulorum/1-36
------------------------------------------------------------
--------------------------------------------------TGGGAGCCCA
CCCGGCTCGTGGCGAGAAGACCTCAG
>LC062942.1_Balearica_regulorum/1-36
------------------------------------------------------------
--------------------------------------------------TGGGAGCCCA
CCCGGCTCGTGGCGAGAAGACCTCAG
>LC062943.1_Balearica_regulorum/1-36
------------------------------------------------------------
--------------------------------------------------TGGGAGCCCA
CCCGGCTCGTGGCGAGAAGACCTCAG
>LC062944.1_Balearica_regulorum/1-36
------------------------------------------------------------
--------------------------------------------------TGGGAGCCCA
CCCGGCTCGTGGCGAGAAGACCTCAG
>LC062945.1_Balearica_pavonina/1-36
------------------------------------------------------------
--------------------------------------------------TGGGAGCCCA
CCCGGCTCGTGGCGAGAAGACCTCAG
>LC062946.1_Balearica_pavonina/1-36
------------------------------------------------------------
--------------------------------------------------TGGGAGCCCA
CCCGGCTCGTGGCGAGAAGACCTCAG
>LC062947.1_Balearica_pavonina/1-36
------------------------------------------------------------
--------------------------------------------------TGGGAGCCCA
CCCGGCTCGTGGCGAGAAGACCTCAG
>LC062948.1_Psophia_crepitans/1-29
------------------------------------------------------------
---------------------------------------------------------CCA
CCAAGCTTGTGGCGACAAGACCTCAG
>LC062949.1_Psophia_crepitans/1-29
------------------------------------------------------------
---------------------------------------------------------CCA
CCCAGCTCATGGCGACAAGACCTCAG
>LC062950.1_Fulica_atra/1-29
------------------------------------------------------------
---------------------------------------------------------CCA
CCCAGCCTGTGGCAAGGAGACCCCAG
>LC062951.1_Fulica_atra/1-29
------------------------------------------------------------
---------------------------------------------------------CCA
CCCAGCCTGTGGCAAGGAGACCCCAG
>LC062952.1_Otis_tarda/1-36
------------------------------------------------------------
--------------------------------------------------TGGGAGCCCA
CCCGGCTCGCGGCAGCGAGACCCCGA
>LC062953.1_Otis_tarda/1-36
------------------------------------------------------------
--------------------------------------------------TGGGAGCCCA
CCCGGCTCGCGGCAGCGAGACCCCGA
>LC062954.1_Otis_tarda/1-36
------------------------------------------------------------
--------------------------------------------------TGGGAGCCCA
CCCGGCTCGCGGCAGCGAGACCCCGA
>LC062955.1_Otis_tarda/1-36
------------------------------------------------------------
--------------------------------------------------TGGGAGCCCA
CCCGGCTCGCGGCAGCGAGACCCCGA
>LK067701.1_Apteryx_australis/1-578
-GGGGTCCCGGCACCTCTCCAGCCTCCTCTGAGAGCAGCCATGGGGACTGGCCACGTGCG
GGGGGCCGGGAGGTGCTGTGCTGGAGCACCGTTAGCGGTGCTGGCAGTGCTGGGAGCCCG
CAGAGCTCATGGCAAGGAGACGACAG
>LK071971.1_Apteryx_australis/1-547
-GGGGTCCCGGCACCTCTCCAGCCTCCTCTGGGAGCAACCATGGGGACCGGCCGCGTGCT
GGGGGCTGGGAGGTGTTGGGCTGGGGCAACGCTGGTGTTGCTGGTGGTGCTGGGAGCCTA
CGGGGCTCATGGCAAGGAGACGACAG
>LK087066.1_Apteryx_australis/1-821
-GGGGTCCCGGCACCTCTCCAGCCTCCTGTGGGAGCAGCCATGGGGACCGGCCACGTGCG
GGGGACCGGGAGGTGCTGGGCTGGAGCAGTGTTAGCAGTGCTGGCAGTGCTGGGAGCCTG
CGGGGCTCATGGCAAGGAGACGACAG
>M26306.1_Gallus_gallus/1-92
-----------------------------------ATCGTCCGGGCGCAGCAGCCATGGG
GAGGGG---CGTTCCCGGCGCGGGGGCCGTGCTGGTGGCACTCGTGGCGCTGGGAGCCCG
GCCGGCC--CGG--------------
>M26307.1_Gallus_gallus/1-662
CGGGCTCGCGCGTGGCGCGGGGTGCCGG-TCCCCCATCGTCCGG-CGCAGCAGCCATGGG
GAGCGG---CGTCCCGGGCGCGGGGGCCGTGCTGGTGGCACTCGTGGCGCTGGGAGCCCG
GCCGGCC--CGG--------------
>M29763.1_Gallus_gallus/1-918
-GGGCTCGCGGCTGGCGCGGGGTGCCGGGTCCCCCATCGTCCGGCGGCAGCAGCCATGGG
GAGCGGGCGCGTCCCGGCGGCGGGGGCCGTGCTGGTGGCACTGCTGGCGCTGGGAGCCCG
GCCGGCCGCCGGCACGCGGCCCTCGG
>M87654.1_Gallus_gallus/1-106
----------------------------------------GAATTCCCGGCAGCCATGGG
GAGCGGGCGCGTCCCGGCGGCGGGGGCCGTGCTGGTGGCACTGCTGGCGCTGGGAGCCCG
GCCGGCCGCCGGCACGCGGCCCTCGG
>M87655.1_Gallus_gallus/1-102
--------------------------------------------GAATTCCGGCCATGGG
GAGCGGGCGCGTCCCGGCGGCGGGGGCCGCGCTGGTGGCACTGCTGGCGCTGGGAGCCCG
GCCGGCCGCCGGCACGCGGCCCTCGG
>NM_001044679.2_Gallus_gallus/1-92
------------------------------------------------------CATGGG
GAGCGGGCGCGTCCCGGCGGCGGGGGCCGTGCTGGTGGCACTGCTGGCGCTGGGAGCCCG
GCCGGCCGCCGGCACGCGGCCCTCGG
>NM_001318995.2_Gallus_gallus/1-125
---------------------GTGCCGGGTCCCCCATCGTCCGGCGGCAGCAGCCATGGG
GAGCGGGAGCGTCCCGGCGGCGGGGGCCGTGCTGGTGGCACTGCTGGCGCTGGGAGCCCG
GCCGGCCGCCGGCACGCGGCCCTCGG
>S66480.1_Gallus_gallus/1-97
-------------------------------------------------GCAGCCATGGG
GAGCGGGCGCGTCCCGGCGGCGGGGGCCGTGCTGGTGGCACTGCTGGCGCTGGGAGCCCG
GCCGGCCGCCGGCACGCGGCCCTCGG
>U02881.1_Gallus_gallus/1-98
--------------------------------------------GAATTCCG----TGGG
GAGCGGGCGCGTCCCGGCGGCGGGGGCCGTGCTGGTGGCACTGCTGGCGCTGGGAGCCCG
GCCGGCCGCCGGCACGCGGCCCTCGG
