# Supplementary material for: 100 million years of multigene family evolution: origin and evolution of the avian MHC class IIB
Source: BMC Genomics. 2017 Jun 13;18:460. doi: 10.1186/s12864-017-3839-7 (PMC5470263; doi:10.1186/s12864-017-3839-7)
Supplement: Supplementary file 11 — Fasta format alignments of all MHCIIB sequences used for analysis. Separate alignments are provided for each exon and intron comprised between exon 1 to exon 4. Two alignments are provided for each region, one including all sequences retrievable and one including all accessions for which exon 3 was available. For the latter, all accession were retained for all regions, even if no sequence data was available. (ZIP 354 kb) [file 12864_2017_3839_MOESM11_ESM.zip › ex2_raw-all.fas]

>AB110465.1_Coturnix_japonica
GTACTTCCAGCATTCTT-TTATA-TCGGAGTGCCACTTCCTGAACGGCACCCAGCGGGT-
-GAGGTTGGTGG----ACCGGTATA-TCTACAACC-G--GCAGCAGTAC-ACGCACTTCG
ACAGCGACGTGG-GGA-AATATGTGGCC-GATACACCGCTGGGAGAGCGTCAGG--CTGA
GTACTGGAAC-AGCCAAACCGAGATTC-TGGAGGATGCACGGGATG-CAGTGGACACGTA
CTGCCGGTACAACTACGGGGTGGATGAGCCCTTCACGGTGCAGAGGAGCGGTGAGT
>AB110466.1_Coturnix_japonica
GTTCTTCAAGTTCTCTC-ATAGA-TGGGAGTGCCGCTTTCTGAACGGCACCGAGCGGGT-
-GAGATTGGTGG----CGGGGTACA-TCTACAACC-G--GCAGCAGTAC-ACGCACTTCG
ACAGCGACGTGG-GGA-AATTTGTGGCC-GATACAACGCTGGGAGAGTTTCAGG--CTGA
GCACCACAAC-AGCCAAACCGAGTTTC-TGGAGTACTTACGGGGTG-CAGTGGACACGGT
CTGCCGGCACAACTACGAGATTCTGGAGTCCATCACGGTGCAGAGGAGCGGTGAGT
>AB110467.1_Coturnix_japonica
GTTCTTCCAATGGTTGG-GTAGA-GCGGAGTGCCACTTCCTGAACGGCACCCAGCGGGT-
-GAGATATGTAG----ACAGGCACA-TCTATAACC-G--GCAGCAGTTA-ATGCACTTCG
ACAGCGACGTGG-GGA-AATATGTGGCC-GATTCACCGCTGGGGGAGCTGCAAG--CTGA
GCACTTCAAC-AGCGACACCGAGTATC-TGGAGTACAAACGGGGAC-AGGTGGACAGGTA
TTGCCGGCTTAACTACGGGGCGCTTGAGCCCGTAACGGCGCAGAGGAGCGGTGAGT
>AB110468.1_Coturnix_japonica
GTTCTTCCACCACAGTT-CGCCA-ACTGAGTGCCACTTCCTGAACGGCACCCAGCGGGT-
-GAGATTAGTGG----ACAGGTACA-TCTACAACC-G--GCAGCCGCTC-ACGCACTTCG
ACAGCGACGTGG-GGA-AATTTGTGGCC-GATACACCGATGGGAGAGAGTTGGG--CTAA
GGACTTCAAC-AGCAACACCGAGTATC-TGGAGCGTGCACGGAGTG-CAGTGGACTGGTA
CTGCCGGTACAACTACGGGGTGTTCGAGTCCATCACGGTGCAGAGGAGCGGTGAGT
>AB110469.1_Coturnix_japonica
GTTCTTCCAATGGTTGG-GTAGA-GCGGAGTGCCACTTCCTGAACGGCACCCAGCGGGT-
-GAGATATGTAG----ATAGGCACA-TCTATAACC-G--GCAGCAGTTA-ATGCACTTCG
ACAGCGACGTGG-GGA-AATATGTGGCC-GATTCACCGCTGGGGGAGCTGCAAG--CTGA
GCACTTCAAC-AGCGACACCGAGTATC-TGGAGTACAAACGGGGAC-AGGTGGACAGGTA
TTGCCGGCTTAACTACGGGGCGCTCGAGCCCGTCACGGCGCAGAGGAGCGGTGAGT
>AB110470.1_Coturnix_japonica
GTTCTTCCACCGTTCTT-TTATA-GAGGAGTGCCACTTCCTCAACGGCACCCAGCGGGT-
-GAGATTTGTAA----ATAGGCACA-TCCACAACC-G--GCAGCAGTAC-ATGCACTTCG
ACAGCGACGTGG-GGA-AATATGTGGCC-GATACAACGCTGGGAGAGCGTCCGG--CTGA
GGAGTGGAAC-AGCGATACCGAATATC-TGGAGTATGCACGGGGTT-TAGTGGACACGTT
CTGCCGGCACAACTACGAGATTCTGGAGTCCTTCACGGTGCAGAGGAGCGGTGAGT
>AB110471.1_Coturnix_japonica
GTTCTTCCACCGTTCTT-TTATA-GCGGAGTGCCACTTCCTGAACGGCAGCCAGCGGGT-
-GAGATTTGTAA----ATAGGCTCA-TCCACAACC-G--GCAGCAGTAC-GCGCACTTCG
ACAGCGACGTGG-GGA-AATATGTGGCT-GATACACCGCTGGGAGTGCGTCCGG--CTGA
GTACCGGAAC-AGCAACACCGAGTATA-TGGAGTACAAACGGGGTG-CAGTGGACAGGTT
CTGCCGGCACAACTACGGGGTGTTTGAGTCCTTCACGGTGCAGAGGAGCGGTGAGT
>AB110472.1_Coturnix_japonica
GTTGTTCCAGTGGTCTT-TTATA-GCGGAGTGCCACTTCCTCAACGGCACCGAGCGGGT-
-GAGATTTCTGG----AGAGGCACA-TCTACAACC-G--GCAGCAGTTA-ATGCACTTCG
ACAGCGACGTGG-GGA-AATATGTGGCC-GATAAAACGCTGGGAGAGCGTCAGG--CTGA
GCACTACAAC-AGGAACACCGAGTATG-TGGAGGTCAAACGGGCAG-AAGTGGACACGGT
CTGCCGGCACAACTACGGGGTGAATGAGCCCTTCACGGTGCAGAGGAGCGGTGAGT
>AB110473.1_Coturnix_japonica
GTTCTTCCACCACAGTT-CGCCA-ACTGAGTGCCACTTCCTGAACGGCACCCAGCGGGT-
-GAGATTAGTGG----ATAGGTACA-TCTACAACC-G--GCAGCCGCTC-ACGCACTTCG
ACAGCGACGTGG-GGA-AATTTGTGGCC-GATACACCGATGGGAGAGAGTTGGG--CTAA
GGACTTCAAC-AGCAACACCGAGTATC-TGGAGCGTGCACGGAGTG-CAGTGGACTGGTA
CTGCCGGGTCGCCTACGAGATTGGGGAGTCCATCACGGTGCAGAGGAGCGGTGAGT
>AB110474.1_Coturnix_japonica
---------------------------------------------------------GT-
-GAGGTTGGTGG----ACCGGCACA-TCTACAACC-G--GCAGCAGTAC-ATGCACTTCG
ACAGCGACGTGG-GGA-TTTTTGTCGGC-GATACAAAGCTAGGAGAGCGTTCGG--CTGA
GCAATTCAAC-AGCAAAACCGAGATTC-TGGAGCACATGCGGGGTT-CAGTGGACACGGT
CTGCCGGTACAACTATGGGGTGTATGGGTCCTTCACGGTGCAGAGGAGCGGTGAGT
>AB110475.1_Coturnix_japonica
GTTTTTCTATTTGTCTC-ACAGA-TCGCAGTGCCAGTACCTCAACGGCACCGAGCGGGT-
-GAGGTATACGC----AGAGATACA-TCTACAACC-G--GCAGCAGTAC-ACGCACTACG
ACAGCGACTTGG-GGA-AATTTGTGGCC-GATACACCGCTGGGAGAGTTTCAGG--CTGA
GCACTACAAC-AGCCAAACCGAGATTC-TGGAGGTCAAACGGGCAG-AAGTGGACACGTT
CTGCCGGCACAACTACGGGGTGTTCGAGTCCATCACGGTGCAGAGGAGCGGTGAGT
>AB110477.1_Coturnix_japonica
GTTCTTCAAGTTCTCTC-ATAGA-TGGGAGTGCCGCTTTCTGAACGGCACCGAGCGGGT-
-GAGATTGGTGG----CGGGGTACA-TCTACAACC-G--GCAGCAGTAC-ACGCACTTCG
ACAGCGACGTGG-GGA-AATTTGTGGCC-GATACAACGCTGGGAGAGTTTCAGG--CTGA
GCACCACAAC-AGCCAAACCGAGTTTC-TGGAGTACTTACGGGGTG-CAGTGGACACGGT
CTGCCGGCACAACTACGAGATTCTGGAGTCCATCACGGTGCAGAGGAGCG------
>AB110478.1_Coturnix_japonica
GTTCTTCCACCACAGTT-CGCCA-ACTGAGTGCCACTTCCTGAACGGCACCCAGCGGGT-
-GAGATTAGTGG----ACAGGTACA-TCTACAACC-G--GCAGCCGCTC-ACGCACTTCG
ACAGCGACGTGG-GGA-AATTTGTGGCC-GATACACCGATGGGAGAGAGTTGGG--CTAA
GGACTTCAAC-AGCAACACCGAGTATC-TGGAGCGTGCACGGAGTG-CAGTGGACTGGTA
CTGCCGGTACAACTACGGGGTGTTCGAGTCCATCACGGTGCAGAGGAGCG------
>AB110479.1_Coturnix_japonica
GTTCTTCCACCGTTCTT-TTATA-GCGGAGTGCCACTTCCTGAACGGCAGCCAGCGGGT-
-GAGATTTGTAA----ATAGGCTCA-TCCACAACC-G--GCAGCAGTAC-GCGCACTTCG
ACAGCGACGTGG-GGA-AATATGTGGCT-GATACACCGCTGGGAGTGCGTCCGG--CTGA
GTACCGGAAC-AGCAACACCGAGTATA-TGGAGTACAAACGGGGTG-CAGTGGACAGGTT
CTGCCGGCACAACTACGGGGTGTTTGAGTCCTTCACGGTGCAGAGGAGCG------
>AB110480.1_Coturnix_japonica
GTTGTTCCAGTGGTCTT-TTATA-GCGGAGTGCCACTTCCTCAACGGCACCGAGCGGGT-
-GAGATTTCTGG----AGAGGCACA-TCTACAACC-G--GCAGCAGTTA-ATGCACTTCG
ACAGCGACGTGG-GGA-AATATGTGGCC-GATAAAACGCTGGGAGAGCGTCAGG--CTGA
GCACTACAAC-AGGAACACCGAGTATG-TGGAGGTCAAACGGGCAG-AAGTGGACACGGT
CTGCCGGCACAACTACGGGGTGAATGAGCCCTTCACGGTGCAGAGGAGCG------
>AB110481.1_Coturnix_japonica
GTTCTTCCACCACAGTT-CGCCA-ACTGAGTGCCACTTCCTGAACGGCACCCAGCGGGT-
-GAGATTAGTGG----ATAGGTACA-TCTACAACC-G--GCAGCCGCTC-ACGCACTTCG
ACAGCGACGTGG-GGA-AATTTGTGGCC-GATACACCGATGGGAGAGAGTTGGG--CTAA
GGACTTCAAC-AGCAACACCGAGTATC-TGGAGCGTGCACGGAGTG-CAGTGGACTGGTA
CTGCCGGGTCGCCTACGAGATTGGGGAGTCCATCACGGTGCAGAGGAGCG------
>AB110482.1_Coturnix_japonica
GTTTTTCTATTTGTCTC-ACAGA-TCGCAGTGCCAGTACCTCAACGGCACCGAGCGGGT-
-GAGGTATACGC----AGAGATACA-TCTACAACC-G--GCAGCAGTAC-ACGCACTACG
ACAGCGACTTGG-GGA-AATTTGTGGCC-GATACACCGCTGGGAGAGTTTCAGG--CTGA
GCACTACAAC-AGCCAAACCGAGATTC-TGGAGGTCAAACGGGCAG-AAGTGGACACGTT
CTGCCGGCACAACTACGGGGTGTTCGAGTCCATCACGGTGCAGAGGAGCG------
>AB181861.1_Coturnix_japonica
GTTCTTCCTCTTCAGTA-TGCTG-TCTGAGTGCCAGTTCTTCAACGGCACCGAGCGGGT-
-AAGGTTGACGC----AGGGGTACA-TCTACAACC-G--GCAGCAGTAC-ACACACTTCG
ACAGCGACGTGG-GGA-AATTCGTGGCC-GATTCAACGCTGGGAGAGCGTCCGA--CTGA
GTACTTAAAC-AGCCAAACCGAGTTTC-TGGAGTACTTACGGGGTG-TAGTGGACACGTG
CTGCCGGCACAACTACGAGATTCTGGAGTCCATCACGGTGCAGAGGAGCG------
>AB181862.1_Coturnix_japonica
GTACTTCCAGTTTTATG-CTAGA-TCTGAGTGCCAGTTCCTCAACGACACCGAGCGGGT-
-GAGATTTGTGG----TGGGGTACA-TCTACAACC-G--GCAGCAGTAC-ACGCACTTCG
ACAGCGACGTGG-GGA-AATTTGTGGCC-GATACACCGCTGGGAGAGCTTCAGG--CCGA
GCACTACAAC-AGCCAAACCGAGTATC-TGGAGTATACACGGGGTG-CAGTGGACACGTA
CTGCCGGCACAACTACGGGGTGTTTGAGTCCATCACGGTGCAGAGGAGCG------
>AB181865.1_Coturnix_japonica
GTTGTTCCAGTGGTCTT-TTATA-GCGGAGTGCCACTTCCTCAACGGCACCCAGCGGGT-
-GAGATTGGTGG----TGGGATACA-TCTACAACC-G--GCAGCAGTAC-ACGCACTTCG
ACAGCGACGTGG-GGA-AATTTGTGGCC-GATACACCGATGGGAGAGAGTTGGG--CTGA
GGACTTCAAC-AGCGATACCGAGTATA-CGGAGTATTCACGGGGTT-CAGTGGACACGTT
CTGCCGGGTCGCCTACGAGATTGTGGAGTCCTTCACGGTGCAGAGGAGCG------
>AB181866.1_Coturnix_japonica
GTTTTTCTATTTGTCTC-ACAGA-TCGCAGTGCCAGTACCTCAACGGCACCGAGCGGGT-
-GAGGTATACGC----AGGGATACA-TCTACAACC-G--GCAGCAGTAC-ACGCACTACG
ACAGCGACTTGG-GGA-AATTTGTGGCC-GATACACCGCTGGGAGAGTTTCAGG--CTGA
GCACTACAAC-AGCCAAACCGAGATTC-TGGAGGTCAAACGGGCAG-AAGTGGACACGTT
CTGCCGGCACAACTACGGGGTGTTCGAGTCCATCACGGTGCAGAGGAGCG------
>AB181867.1_Coturnix_japonica
GTTTTTCTATTTGTCTC-ACAGA-TCGCAGTGCCAGTACCTCAACGGCACCGAGCGGGT-
-GAGGTATACGC----AGAGATACA-TCTACAACC-G--GCAGCAGTAC-ACGCACTACG
ACAGCGACTTGG-GGA-AATTTGTGGCC-GATACACCGCTGGGAGAGTTTCAGG--CTGA
GCACTACAAC-AGCCAAACCGAGATTC-TGGAGGTCAAACGGGCAG-AAGTGGACACGTT
CTGCCGGCACAACTACGGGGTGTTCGAGTCCATCACGGTGCAGAGGAGCG------
>AB181868.1_Coturnix_japonica
GTTGTTCCAGTGGTCTT-TTATA-GCGGAGTGCCACTTCCTCAACGGCACCGAGCGGGT-
-GAGATTTGTGG----ATACGTACA-TCTACAACC-G--GCAGCAGTAC-ATGCACTTCG
ACAGCGACGTGG-GGA-AATTTGTGGCC-GATACACCGATGGGAGAGAGTTGGG--CTGA
GGACTTCAAC-AGCGATACCGAGTATA-CGGAGTATTCACGGGGTT-TAGTGGACACGTT
CTGCCGGGTCGCCTACGAGATTGGGGAGTCCTTCACGGTGCAGAGGAGCG------
>AB181869.1_Coturnix_japonica
GTTGTTCCAGTGGTCTT-TTATA-GCGGAGTGCCACTTCCTCAACGGCACCGAGCGGGT-
-GAGATTTGTGG----ATACGTACA-TCTACAACC-G--GCAGCAGATC-ACGCACTTCG
ACAGCGACGTGG-GGA-AATTTGTGGCC-GATACACCGATGGGAGAGAGTTGGG--CTGA
GGACTTCAAC-AGCGATACCGAGTATA-CGGAGTATTCACGGGGTT-TAGTGGACACGTT
CTGCCGGGTCGCCTACGAGATTGGGGAGTCCTTCACGGTGCAGAGGAGCG------
>AB181870.1_Coturnix_japonica
GTACTTCCAGCATTCTT-TTATA-TCGGAGTGCCACTTCCTGAACGGCACCCAGCGGGT-
-GAGGTTGGTGG----ACCGGTATA-TCTACAACC-G--GCAGCAGTAC-ACGCACTTCG
ACAGCGACGTGG-GGA-AATATGTGGCC-GATACACCGCTGGGAGAGCGTCAGG--CTGA
GTACTGGAAC-AGCCAAACCGAGATTC-TGGAGGATGCACGGGATG-CAGTGGACACGTA
CTGCCGGTACAACTACGGGGTGGATGAGCCCTTCACGGTGCAGAGGAGCG------
>AB181871.1_Coturnix_japonica
GTTCTTCAAGTTCTCTC-ATAGA-TGGGAGTGCCGCTTTCTGAACGGCACCGAGCGGGT-
-GAGATTGGTGG----CGGGGTACA-TCTACAACC-G--GCAGCAGTAC-ACGCACTTCG
ACAGCGACGTGG-GGA-AATTTGTGGCC-GATACAACGCTGGGAGAGTTTCAGG--CTGA
GCACCACAAC-AGCCAAACCGAGTTTC-TGGAGTACTTACGGGGTG-CAGTGGACACGGT
CTGCCGGCACAACTACGAGATTCTGGAGTCCATCACGGTGCAGAGGAGCG------
>AB181872.1_Coturnix_japonica
GTTCTTCCACCACAGTT-CGCCA-ACTGAGTGCCACTTCCTGAACGGCACCCAGCGGGT-
-GAGATTAGTGG----ACAGGTACA-TCTACAACC-G--GCAGCCGCTC-ACGCACTTCG
ACAGCGACGTGG-GGA-AATTTGTGGCC-GATACACCGATGGGAGAGAGTTGGG--CTAA
GGACTTCAAC-AGCAACACCGAGTATC-TGGAGCGTGCACGGAGTG-CAGTGGACTGGTA
CTGCCGGTACAACTACGGGGTGTTCGAGTCCATCACGGTGCAGAGGAGCG------
>AB181873.1_Coturnix_japonica
GTTCTTCCACCACAGTG-CGCAA-ACTGAGTGCCACTTCCTGAACGGCACCCAGCGGGT-
-GAGATTAGCGG----ATAGGTACA-TCTACAACC-G--GCAGCAGTTA-ATGCACTTCG
ACAGCGACGTGG-GGA-AATTTGTGGCC-GATTCAACGCTGGGAGAGCTGCAAG--CTGA
GTACTGGAAC-AGCCGAACCGAGATTC-TGGAGGTCAAACGGGCAG-AAGTGGACACGTT
CTGCCGGCACAACTACGGGGTGTTTGAGTCCATCACGGTGCAGAGGAGCG------
>AB181874.1_Coturnix_japonica
GTACTTCCACCACAGTG-CGCAA-ACTGAGTGCCACTTCCTGAACGGCACCCAGCGGGT-
-GAGGTTGACGC----AGGGGTACA-TCTACAACC-G--GCAGCAGTTC-GCGCACTTCG
ACAGCGACGTGG-GGA-AATTTGTGGCC-GATTCAACGCTGGGAGAGAGTTGGG--CTGA
GGACGTCAAC-AGCCAAACCGAGTTTC-TGGAGTACTTACGGGGTG-CAGTGGACACGTC
CTGCCGGTACAACTACGGGGTTGGAGAGTCCTTCACGGTGCAGAGGAGCG------
>AB181875.1_Coturnix_japonica
GTACTTCCACCACAGTG-CGCAA-ACTGAGTGCCACTTCCTGAACGGCACCCAGCGGGT-
-GAGGTTGACGC----AGGGGTACA-TCTACAACC-G--GCAGCAGTTC-GCGCACTTCG
ACAGCGACGTGG-GGA-AATTTGTGGCC-GATTCAACGCTGGGAGAGAGTTGGG--CTGA
GGACGTCAAC-AGCCAAACCGAGTTTC-TGGAGTACTTACGGGGTG-CAGTGGACACGTC
CTGCCGGTACAGCTACGGGGTTGGAGAGTCCTTCACGGTGCAGAGGAGCG------
>AB181876.1_Coturnix_japonica
GTTCTTCCAACATTCTT-TGATT-GGGGAGTGTCACTTCCTGAACGGCACCCAGCGGGT-
-GAGGTTGACGC----AGGGGTACA-TCTACAACC-G--GCAGCAGTTC-GCGCACTTCG
ACAGCGACGTGG-GGA-AATTTGTGGCC-GATTCAACGCTGGGAGAGAGTTGGG--CTGA
GGACGTCAAC-AGCCAAACCGAGTTTC-TGGAGTACTTACGGGGTG-CAGTGGACACGTT
CTGCCGGCACAACTACGAGATTCTGGAGCCCTTCACGGTGCAGAGGAGCG------
>AB181877.1_Coturnix_japonica
GTACTTCCACCACAGTG-CGCAA-ACTGAGTGCCACTTCCTGAACGGCACCCAGCGGGT-
-GAGGTTGACGC----AGGGGTACA-TCTACAACC-G--GCAGCAGTTC-GCGCACTTCG
ACAGCGACGTGG-GGA-AATTTGTGGCC-GATTCAACGCTGGGAGAGAGTTGGG--CTGA
GGACGTCAAC-AGCCAAACCGAGTTTC-TGGAGTACTTACGGGGTG-CAGTGGACACGTT
CTGCCGGCACAACTACGAGATTCTGGAGCCCTTCACGGTGCAGAGGAGCG------
>AB181878.1_Coturnix_japonica
GTTCTTCCAGCATTCTT-ATAGG-ACGGAATGCCACTTCCTGAACGGCACCCAGCGGGT-
-GAGGTTGGTGG----ACCGGCACA-TCTACAACC-G--GCAGCAGTAC-ATGCACTTCG
ACAGCGACGTGG-GGA-TTTTTGTCGGC-GATACAAAGCTAGGAGAGCGTTCGG--CTGA
GCAATTCAAC-AGCAAAACCGAGATTC-TGGAGCACATGCGGGGTT-CAGTGGACACGGT
CTGCCGGTACAACTACGGGGTGTATGGGTCCTTCACGGTGCAGAGGAGCG------
>AB181880.1_Gallus_gallus
---------------------------GAGTGCCACTACCTGAACGGCACCGAGCGGGT-
-GAGGTATCTGG----TCAGGTATG-TCTACAACC-G--GCAGGAGTAC-GCGCACTTCG
ACAGCGACGTGG-GGA-AACACGTGGCC-GATACACCGCTGGGTGAGCCGCAAG--CTGA
ATACTGGAAC-AGCAACGCCGAGATTC-TGGAGAACCGAATGAATG-AAGTGGACACGTA
CTGCCGGCACAACTACGGGGTTGTGGAGTCCTTCACGGTGCAGAGGAGCG------
>AB264281.1_Coturnix_japonica
GTTCTTCCAACATACTT-TTATT-GGGGAGTGTCACTTCCTGAACGGCACCGAGCGGGT-
-GAGATTTGTGG----TGAGGTACA-TCTACAACC-G--GCAGCAGTAC-ACGCACTTCG
ACAGCGACTTGG-GGA-AATTTGTGGCC-GATACACCGCTGGGAGAGCGTCCGG--CTGA
GTACTGGAAT-AGCGACACCGAGGAAA-TGGAGTATAGAAGGAATG-AGGTGGACACGTT
CTGCCGGCACAACTACGGGGTGTTCGAGTCCTTCACGGTGCAGAGGAGCG------
>AB264282.1_Coturnix_japonica
GTTCTTCCACCACAGTG-CGCAA-AGTGATTGCTACTTCCTCAACGGCACCCAGCGGGT-
-GAGACTTCTGG----ATAGGTATA-TCTACAACC-G--GCAGCAGTTC-ACGCACTTCG
ACAGCGACGTGG-GGA-AATTTGTGGCC-GATACACCGATGGGAGAGAGTTGGG--CTGA
GGACTGGAAC-AGCCAGACCGAGTTTA-TGGAGGTCAAACGGGCAG-AAGTGGACACGGT
CTGCCGGCACAACTACGAGATTCTGGAGTCCTTCACGGTGCAGAGGAGCG------
>AB531504.1_Cactospiza_pallida
------------------------------------------------ACGGAGAAGGT-
-GAGGTTCGTGG----AGAGGCACA-TCTACAACCGGCAGCC---CTAC-GCGGTGTTCG
ACAGCGACGTGG-GGC-ACTACGTGGGG-TTCACCCCCTTTGGGGAG-AGGGTG-GCCAA
GTACTGGAAC-AGCGTCCCGGCCATAC-TGGAGGACGCACAGACTG-CGGTGGACACGTA
CTGCCGGTACAACTACCCGATTG---TTGCCCCGTTCAGC---GTGGAGCGCCGAG
>AB531505.1_Camarhynchus_parvulus
------------------------------------------------ACGGAGAAGGT-
-GAGGTTCGTGG----AGAGGTACA-TCTACAACCGGCAGCC---CTAC-GCGGTGTTCG
ACAGCGACGTGG-GGC-ACTTTGTGGGG-TTCACCCCCTTTGGGGAG-AGGGTG-GCCAA
GTACTGGAAC-AGTGACCCGGCTAAAC-TGGAGAACAGACGGGCTG-CGGTGGACTGGTA
CTGCCGGCACAACTACGAGCTTG---ATGCCCCGTTCAGC---GTGGAGCGCCGAG
>AB531506.1_Camarhynchus_parvulus
------------------------------------------------ACGGAGAAGGT-
-GAGGTTCGTGG----AGAGGTACA-TCTACAACCGGCAGCC---CTAC-GCGGTGTTCG
ACAGCGACGTGG-GGC-ACTTTGTGGGG-TTCACCCCCTTTGGGGAG-AGGGTG-GCCAA
GTACTGGAAC-AGTGACCCGGCTAAAC-TGGAGAACAGACGGGCTG-CGGTGGACTGGTA
CTGCCGG-------------------------------------------------
>AB531507.1_Camarhynchus_pauper
------------------------------------------------ACGGAGAAGGT-
-GAGGTTCGTGG----AGAGGCACA-TCTACAACCGGCAGCC---CTAC-GCGGTGTTCG
ACAGCGACGTGG-GGC-ACTTTGTGGGG-TTCACCCC-TTTGGGGAG-AGGGTG-GCCAA
GCACTGGAAC-AGCGTCCCGGCCATAC-TGGAGGACGCACGGACTG-CGGTGGACACGCT
--------------------------------------------------------
>AB531508.1_Camarhynchus_psittaculus
------------------------------------------------ACGGAGAAGGT-
-GAGGCTCGTGG----AGAGGTACA-TCTACAACCGGCAGCC---CTAC-GCGGTGTTCG
ACAGCGACGTGG-GGC-ACTTTGTGGGG-TTCACCCCCTTTGGGGAG-AGGGTG-GCCAA
GTACTGGAAC-AGTGACCCGGCTAAAC-TGGAGAACAGACGGACTG-CGGTGGACTGGTA
CTGCCGGCACAACTACGAGCTTG---ATGCCCCGTTCAGC---GTGGAGCGCCGAG
>AB531509.1_Camarhynchus_psittaculus
------------------------------------------------ACGGAGAAGGT-
-GAGGTTCGTGG----AGAGGTACA-TCTACAACCGGCAGCC---CTAC-GCGGTGTTCG
ACAGCGACGTGG-GGC-ACTTTGTGGGG-TTCACCCCCTTTGGGGAG-AGGGTG-GCCAA
GTACTGGAAC-AGTGACCCGGCTAAAC-TGGAGAACAGACGGACTG-CGGTGGACTGGTA
--------------------------------------------------------
>AB531510.1_Geospiza_fortis
------------------------------------------------ACGGAGAAGGT-
-GAGGTTCGTGG----AGAGGCAAA-TCTACAACCGGCAGCC---CGAC-GTGGTGTTCG
ACAGCGACGTGG-GGC-ACTACGTGGGG-TTCACCCCCTTTGGGGAG-AGGCTG-GCCAA
GCACTGGAAC-AGCGACCCGGCTAAAC-TGGAGAACAGACGGACTG-CGGTGGACAGGTA
CTGCCGGCACAACTACCCGATTG---CTGCCCCGTTCAGC---GTGGAGCGCCGAG
>AB531511.1_Geospiza_scandens
------------------------------------------------ACGGAGAAGGT-
-GAGGTTCGTGG----AGAGGCAAA-TCTACAACCGGCAGCC---CGAC-GTGGTGTTCG
ACAGCGACGTGG-GGC-ACTACGTGGGG-TTCACCCCCTTTGGGGAG-AGGCTG-GCCAA
GCACTGGAAC-AGCGACCCGGCTAAAC-TGGAGAACAGACGGACTG-CGGTGGACAGGTA
CTGCCGGCACAACTACCCGATTG---CTGCCCCGTTCAGC---GTGGAGCGCCGAG
>AB531512.1_Geospiza_scandens
------------------------------------------------ACGGAGAAGGT-
-GAGGTTCGTGG----AGAGGCAAA-TCTACAACCGGCAGCC---CGAC-GTGGTGTTCG
ACAGCGACGTGG-GGC-ACTACGTGGGG-TTCACCCCCTTTGGGGAG-AGGCTG-GCCAA
GCACTGGAAC-AGCGACCCGGCTAAAC-TGGAGAACAGACGGACTG-CGGTGGACAGGTA
CTGCCGGTACAACTACCCGATTG---CTGCCCCGTTCAGC---GTGGAGCGCCGAG
>AB531513.1_Certhidea_olivacea
------------------------------------------------ACGGAGAAGGT-
-GAGATACGTGC----ACAGGGAAA-TCTACAACCGGCTGAT---GCAT-GTGATGTTCG
ACAGCGACGTGG-GGC-ACTACGTGGGG-TTCACCCCCTATGGGGAG-AGGGTG-GCCAA
GCACTGGAAC-AGCGACCCGGCCATAC-TGGAGGACAGACGGGCTC-AGGTGGACACGCT
CTGCCGGCACAACTAC----------------------------------------
>AB531514.1_Certhidea_olivacea
------------------------------------------------ACGGAGAAGGT-
-GAGGGACGTGC----ACAGGGAAA-TCTACAACCGGCTGCC---CGAC-GTGGTGTTCG
ACAGCGACGTGG-GGC-ACTACGTGGGG-TTCACCCCCTATGGGGAG-AGGGTG-GCCAA
GTACTGGAAC-AGCGACCCGGCCATAC-TGGAGGACAGACGGACTG-CGGTGGACAGGTA
CTGCCGGCACAACTACCCGATTG---TTGCCCCGTTCAGC---GTGGAGCGCCGAG
>AB531515.1_Certhidea_olivacea
------------------------------------------------ACGGAGAAGGT-
-GAGGTACGTGC----ACAGGGAAA-TCTACAACCGGCTGCC---CGAC-GTGGTGTTCG
ACAGCGACGTGG-GGC-ACTACGTGGGG-TTCACCCCCTTTGGGGAG-AGGGTG-GCCAA
GCACTGGAAC-AGCGACCCGGCCATAC-TGGAGGACAGACGGACTG-CGGTGGACAGGTA
CTGCCGGCACAACTACGAGGTGT---TCCGCCCGTTCAGC---GTGGAGCGCCGAG
>AB531516.1_Certhidea_olivacea
------------------------------------------------ACGGAGAAGGT-
-GAGATACGTGC----ACAGGGAAA-TCTACAACCGGCTGAT---GCAT-GTGATGTTCG
ACAGCGACGTGG-GGC-ACTACGTGGGG-TTCACCCCCTATGGGGAG-AGGGTG-GCCAA
GTACTGGAAC-AGCGACCCGGCCATAC-TGGAGGACAGACGGACTG-CGGTGGACAGGTA
--------------------------------------------------------
>AB531518.1_Cactospiza_pallida
------------------------------------------------ACGGAGAAAGT-
-GAGATACGTCC----AGAGGTCCA-TCTACAACCGG---GAGCAGTTC-ATAATGTTCG
ACAGCGACGTGG-GGC-ACTTTGTGGGG-TTCACCCCCTATGGGCAG-AAGTTG-GCCAA
GCGCTGGAAC-GTCGACGCGGTATTCA-TGGAGGACAGACGGAATG-CGGTGGACTGGTT
CTGCCGGTGCTGGTACAAGAATTT--TACCCCGTTCATCACGGAGCGCCGAGGTGA
>AB531519.1_Cactospiza_pallida
------------------------------------------------ACGGAGAAAGT-
-GAGAGACGTCC----AGAGGTCCA-TCTACAACCGG---GAGCAGTTC-ATAATGTTCG
ACAGCTACGTGG-GGC-ACTTTGTGGGG-TTCACCCCCTATGGGCAG-AAGTTG-GCCAA
GCACTGGAAC-GTCGACGCGGTATTTA-TGGAGGACAGACGGAATG-CGGTGGACTTGTT
CTTCCGGTTCTGGTACAAGATTTT--TACCCCGTTCATCACGGAGCGCCGAGGTGA
>AB531520.1_Cactospiza_pallida
------------------------------------------------ACGGAGAAGGT-
-GAGGCTCGTG----GAGAGGTACA-TCTACAACCGG---CAGCAGTAC-GTGATGTTCG
ACAGCGACGTGG-GGC-ACTACGTGGGG-TTCACCCCCTTTGGAGAG-AAACAG-GCCCG
GCACTGGAAC-AGCAGCCCGGCCAGAC-TGAAGTACATGCGGGCTG-CGGTGGACACGCT
CTGCCGGTACAACTAC----------------------------------------
>AB531521.1_Camarhynchus_parvulus
------------------------------------------------ACGGAGAAGGT-
-GAGGCTCGTG----GAGAGGTACA-TCTACAACCGG---CAGCAGTAC-GTGATGTTCG
ACAGCGACGTGG-GGC-ACTACGTGGGG-TTCACCCCCTTTGGAGAG-AAACAG-GCCCG
GCACTGGAAC-AGCAGCCCGGCCAGAC-TGAAGTACATGCGGGCTG-CGGTGGACACGCT
CTGCCGG-------------------------------------------------
>AB531522.1_Camarhynchus_parvulus
------------------------------------------------ACGGAGAAGGT-
-GAGGCTCGTG----GAGAGGTACA-TCTACAACCGG---CAGCAGTAC-GTGATGTTCG
ACAGCGACGTGG-GGC-ACTACGTGGGG-TTCACCCCCTTTGGAGAG-AAACAG-GCCCG
GCACTGGAAC-AGCAGCCCGGCCAGAC-TGAAGTACATGCGGGCTG-CGGTGGACACGCT
--------------------------------------------------------
>AB531527.1_Melanospiza_richardsoni
------------------------------------------------ACAGAGAAGGT-
-GAGGCTCGTG----GAGAGGTACA-TCTACAACCGG---CAGCAGTAC-GTGATGTTCG
ACAGCGACGTGG-GGC-ACTACGTGGGG-TTCACCCCCTTTGGAGAG-AAACAG-GCCCG
GCACTGGAAC-AGCAGCCCGGCCAGAC-TGAAGTACATGCGGGCTG-CGGTGGACACGCT
CTGCCGGTACAACTAC----------------------------------------
>AB531528.1_Melanospiza_richardsoni
------------------------------------------------ACAGAGAAGGT-
-GAGGCTCGTG----GAGAGGTACA-TCTACAACCGG---CAGCAGTAC-GTGATGCTCG
ACAGCGACGTGG-GGC-ACTACGTGGGG-TTCACCCCCTTTGGAAAG-AAACAG-GCCCG
GCACTGGAAC-AGCAGCCCGGCCAGAC-TGAAGTACATGCGGGCTG-CGGTGGACACGCT
CTGCCGGTACAACTAC----------------------------------------
>AB531529.1_Poospiza_hispaniolensis
------------------------------------------------ACGGAGAAGGT-
-GAGGCTCGTG----GAGAGGTACA-TCTACAACCGG---CAGCAGTAC-GTGATGTTCG
ACAGCGACGTGG-GGC-ACTACGTGGGG-TTCACCCCCTTTGGAGAG-AAACAG-GCCCG
GCACTGGAAC-AGCAACCCGGCCAGAC-TGAAGTACATGCGGGCTG-CGGTGAACATGCT
CTGCCGGTACAACTAC----------------------------------------
>AB531531.1_Tiaris_bicolor
------------------------------------------------ACGGAGAAGGT-
-GAGGCTCGTG----GAGAGGTACA-TCTACAACCGG---CAGCAGTAT-GTGATGTTCG
ACAGCGACGTGG-GGC-ACTACGTGGGG-TTCACCCCCTTTGGAGAG-AAACAG-GCCCG
GCACTGGAAC-AGCAGCCCGGCCAGAC-TGAAGTACATGCGGGCTG-CGGTGGACACGCT
CTGCCGGTACAACTAC----------------------------------------
>AB531532.1_Tiaris_canorus
------------------------------------------------ACGGAGAAGGT-
-GAGGCTGGTG----GAGAGGTACA-TCTACAACCGG---CAGCAGTAC-GTGATGTACG
ACAGCGACGTGG-GGC-ACTACGTGGGG-TTCACCCCCTTTGGAGAG-AAACAG-GCCCG
GCACTGGAAC-AGCAACCCGGCCAGAC-TGAAGTACATGCGGGCTG-CGGTGGACACGCT
CTGCCGGTACAACTAC----------------------------------------
>AB531533.1_Tiaris_canorus
------------------------------------------------ACGGAGAAGGT-
-GAGGCTGGTG----GAGAGGTACA-TCTACAACCGG---CGGCAGTAC-GTGATGTACG
ACAGCGACGTGG-GGC-ACTACGTGGGG-TTCACCCCCTTTGGAGAG-AAACAG-GCCCG
GCACTGGAAC-AGCAACCCGGCCAGAC-TGAAGTACATGCGGGCTG-CGGTGGACACGCT
CTGCCGGTACAACTAC----------------------------------------
>AB531534.1_Tiaris_obscura
------------------------------------------------ACGGAGAAGGT-
-GAGGCTCGTG----GAGAGGTACA-TCTACAACCGG---CAGCAGTAC-GTGATGTTCG
ACAGCGACGTGG-GGC-ACTACGTGGGG-TTCACCCCGTTTGGAGAG-AAACAG-GCCCG
GCGCTGGAAC-AGCAGCCCGGCCAGAC-TGAAGTACATGCGGGCTG-CGGTGGACGCGCT
CTGCCGGTACAACTAC----------------------------------------
>AB531535.1_Tiaris_obscura
------------------------------------------------ACGGAGAAGGT-
-GAGGCTCGTG----GAGAGGTACA-TCTACAACCGG---CAGCAGTAC-GTGATGTTCG
ACAGCGACGTGG-GGC-ACTACGTGGGG-TTCACCCCGTTTGGAGAG-AAACAG-GCCCG
GCGCTGGAAC-AGCAGCCCGGCCAGAC-TGAAGTACATGCGGGCTG-CGGTGGACGCGCT
--------------------------------------------------------
>AB531536.1_Tiaris_obscura
------------------------------------------------ACGGAGAAGGT-
-GAGGCTCGTG----GAGAGGTACA-TCTACAACCGG---CAGCAGTAC-GTGATGTTCG
ACAGCGACGTGG-GGC-ACTACGTGGGG-TTCACCCCCTTTGGAGAG-AAACAG-GCCCT
GCGCTGGAAC-AGCAGCCCGGCCAGAC-TGAAGTACATGCGGGCTG-CGGTGGACGCGCT
CTGCCGGTACAACTAC----------------------------------------
>AB531540.1_Tiaris_obscura
------------------------------------------------ACGGAGAAGGT-
-GAGGCTCGTG----GAGAGGTACA-TCTACAACCGG---CAGCAGTAC-GTGATGTTCG
ACAGCGACGTGG-GGC-ACTACGTGGGG-TTCACCCCCTTTGGAGAG-AAACAG-GCCCG
GCGCTGGAAC-AGCAGCCCGGCCAGAC-TGAAGTACATGCGGGCTG-CGGTGGACGCGCT
--------------------------------------------------------
>AB531542.1_Tiaris_obscura
------------------------------------------------ACGGAGAAGGT-
-GAGGCTCGTG----GAGAGGTACA-TCTACAACCGG---CAGCAGTAC-GTGATGTTCG
ACAGCGACGTGG-GGC-ACTACGTGAGG-TTCACCCCCTTTGGAGAG-AAACAG-GCCCG
GCGCTGGAAC-AGCAGCCCGGCCAGAC-TGAAGTACATGCGGGCTG-CGGTGGACGCGCT
CTGCCGGTACAACTAC----------------------------------------
>AB531543.1_Tiaris_obscura
---------------------------------------------------------GT-
-GAGGCTCGTCC---SAGATTTACA-TCTACAACCGG---CAGCAGTAC-GTGATGTTCG
ACAGCGACGTGG-GGC-ACTACGTGGGG-TTCACCCCCTTTGGAGAG-AAACAG-GCCCT
GCGCTGGAAC-AS-AGCCCGGCCAGAC-TGAAGTACATGCGGGCTG-CGGTGGACGCGCT
--------------------------------------------------------
>AB531544.1_Camarhynchus_pauper
------------------------------------------------ACGGAGAAGGT-
-GAGGTTCGTGG----AGAGGTACA-TCTACAACCGG---CAGCCCTAC-GCGGTGTTCG
ACAGCGACGTGG-GGC-ACTACGTGGGG-TTCACCCCCTATGGGGAG-ATGAAT-GCCAA
GCGCTGGAAC-AGCGACCCGGAATTGA-TGGAGGACAGACGGACTT-CGGTGGACACGTA
--------------------------------------------------------
>AB531545.1_Camarhynchus_pauper
------------------------------------------------ACGGAGAAGGT-
-GAGGTTCGTGG----AGAGGTACA-TCTACAACCGG---CAGCCCTAC-GCGGTGTTCG
ACAGCGACGTGG-GGC-ACTACGTGGGG-TTCACCCCCTATGGGGAG-ATGAAT-GCCAA
GCGCTGGAAC-AGCGACCCGGAATTGA-TGGAGGACAGACGGACTT-CGGTGGACACGTA
CTGCCGGCACAACTAC----------------------------------------
>AB531546.1_Camarhynchus_pauper
------------------------------------------------ACGGAGAAGGT-
-GAGGTTCGTGG----AGAGGTACA-TCTACAACCGGCAGCC---CTAC-GCGGTGTTCG
ACAGCGACGTGG-GGC-ACTACGTGGGG-TTCACCCCCTATGGGGAG-ATGAAT-GCCAA
GCGCTGGAAC-AGCCACCCGGAATTGA-TGGAGGACAGACGGACTT-CGGTGGACACGTA
CTGCCGGCACAACTACGAGGTGT---TCCGCCCGTACAGC---GTGGAGCGCCGAG
>AB531547.1_Camarhynchus_psittaculus
------------------------------------------------ACGGAGAAGGT-
-GAGGTTCGTGG----AGAGGCACA-TCTACAACCGG---CAGCCCTAC-GCGGTGTTCG
ACAGCGACGTGG-GGC-ACTACGTGGGG-TTCACCCCCTATGGGGAG-ATGAAT-GCCAA
GCGCTGGAAC-AGCAACCCGGAATTGA-TGGAGGACAGACGGACTT-TGGTGGACAGGTA
CTGCCGGCACAACTAC----------------------------------------
>AB531548.1_Geospiza_difficilis
------------------------------------------------ACGGGGAAGGT-
-GAGATACGTGG----AGAGGTACA-TCTACAACCGGCTGCC---CGAC-GTGGTGTTCG
ACAGCGACGTGG-GGC-ACTACGTGGGG-TTCACCCCCTATGGGGAG-ATGAAT-GCCAA
GTACTGGAAC-AGCAACCCGGAATGGA-TGGAGGACGTACGGACTG-CGGTGGACACGTA
CTGCCGGTACAATTACGAGCTTG---ATGCCCCGTTCAGC---GTGGAGCGCCGAG
>AB531549.1_Geospiza_fuliginosa
------------------------------------------------ACGGAGAAGGT-
-GAGGTTCGTGG----ACAGGGAAA-TCTACAACCGGCAGCC---CTAC-GCGGTGTTCG
ACAGCGACGTGG-GGC-ACTACGTGGGG-TTCACCCCCTATGGGGAG-ATGAAT-GCCAA
GCACTGGAAC-AGCGACCCGGAATTGA-TGGAGTACAAACGGACTG-CGGTGGACACGTA
CTGCCGGCACAACTACGAGGTGT---TCCGCCCGTTCAGC---GTGGAGCGCCGAG
>AB531550.1_Geospiza_scandens
------------------------------------------------ACGGAGAAGGT-
-GAGATACGTGG----AGAGGCACA-TCTACAACCAGCTGCC---CGAC-GTGGTGTTCG
ACAGCGACGTGG-GGG-ACTACGTGGGG-TTCACCCCCTTTGGGGAG-ATGAAT-GCCAA
GCACTGGAAC-AGCAACCCGGAATGGA-TGGAGGACGTACGGACTG-CGGTGGACACGTA
CTGCCGGCACAACTACCCGATTG---TTGCCCCGTTCAGC---GTGGAGCGCCGAG
>AB531551.1_Geospiza_scandens
------------------------------------------------ACGGAGAAGGT-
-GAGATACGTGG----AGAGGCACA-TCTACAACCGGCTGCC---CGAC-GTGGTGTTCG
ACAGCGACGTGG-GGC-ACTACGTGGGG-TTCACCCCCTTTGGGGAG-ATGAAT-GCCAA
GCACTGGAAC-AGCAACCCGGAATGGA-TGGAGGACGTACGGACTG-CGGTGGACACGTA
CTGCCGGCACAACTACCCGATTG---TTGCCCCGTTCAGC---GTGGAGCGCCGAG
>AB531552.1_Pinaroloxias_inornata
------------------------------------------------ACGGAGAAGGT-
-GAGATACGTGG----AGAGGTACA-TCTACAACCGGCAGCC---CTAC-GCGGTGTTCG
ACAGCGACGTGG-GGC-ACTACGTGGGG-TTCACCCCCTATGGGGAG-ATGAAT-GCCAA
GTACTGGAAC-AGCGACCCGGAATGGA-TGGAGGACAGACGGACTG-CGGTGGACTGGTA
CTGCCGGCACAACTACGAGGTGT---CCCGCCCGTTCAGC---GTGGAGCGCCGAG
>AB531553.1_Pinaroloxias_inornata
---------------------------------------------------------GT-
-GAGGTTCGAGG----AGAGGCACA-TCTACAACCGG---CAGCCCTAC-GCGGTGTTCG
ACAGCGACGTGG-GGC-ACTACGTGGGG-TTCACCCCCTTTGGGGAG-ATGAAT-GCCAA
GTACTGGAAC-AGCGACCCGGAATGGA-TGGAGGACGTACGGACTG-CGGTGGACACGTA
--------------------------------------------------------
>AB531554.1_Pinaroloxias_inornata
---------------------------------------------------------GT-
-GAGATACGWGG----AGAGGTACA-TCTACAACCGG---CAGCCCTAC-GCGGTGNTCG
ACAGCGACGTGG-GGC-ACTACGTGGGG-TTCACCCCCTATGGGGAG-ATGAAT-GCCAA
GTACTGGAAC-AGCGACCCGGAATGGA-TGGAGGACGTACGGACTG-CGGTGGACACGTA
--------------------------------------------------------
>AB531555.1_Cactospiza_pallida
------------------------------------------------ACGGAGAAGGT-
-GAGGTTCGAGG----AGAGGCACA-TCTACAACCGGCAGCC---CTAC-GCGGTGTTCG
ACAGCGACGTGG-GGC-ACTACGTGGGG-TTCACCCCCTTTGGGGAG-ATGAAT-GCCAA
GTACTGGAAC-AGCAACCCGGAATTGA-TGGAGGACAGACGGGCTC-AGGTGGACACGGT
CTGCCGGCACAACTACGAGGGGT---TCCGCCCGTTCATC---ACGGAGCGCCGAG
>AB531556.1_Cactospiza_pallida
------------------------------------------------ACGGAGAAGGT-
-GAGGTTCGAGG----AGAGGCACA-TCTACAACCGGCAGCC---CTAC-GCGGTGTTCG
ACAGCGACGTGG-GGC-ACTACGTGGGG-TTCACCCCCTTTGGGGAG-ATGAAT-GCCAA
GTACTGGAAC-AGCAACCCGGAATTGA-TGGAGGACAGACGGGCTC-AGGTGGACACGGT
CTGCCGGCACAACTACGAGGGGT---TCCGCCCGTTCATC---ACGGAGCGCCGAG
>AB531557.1_Geospiza_difficilis
------------------------------------------------ACGGAGAAGGT-
-GAGGCTCGTGG----AGAGGTACA-TCTACAACCGGCAGCC---CTAC-GCGGTGTTCG
ACAGCGACGTGG-GGC-ACTACGTGGGG-TTCACCCCCTATGGGGAG-ATGAAT-GCCAA
GAACTGGAAC-AGCAACCCGGAATTCG-TGGAGGACAGACGGGCTC-AGGTGGACACGTA
CTGCCGGTACAACTACGAGGTGT---CCCGCCCGTTCATC---ACGGAGCGCCGAG
>AB531558.1_Pinaroloxias_inornata
------------------------------------------------ACGGAGAAGGT-
-GAGGTTCGAGG----AGAGGCACA-TCTACAACCGGCAGCC---CTAC-GCGGTGTTCG
ACAGCGACGTGG-GGC-ACTACGTGGGG-TTCACCCCCTTTGGGGAG-ATGAAT-GCCAA
GTACTGGAAC-AGCAACCCGGAATTGA-TGGAGGACAGACGGGCTC-AGGTGGACACGGT
CTGCCGGCACAACTACCCGATTG---TTGCCCCGTTCAGC---GTGGAGCGCCGAG
>AB531559.1_Pinaroloxias_inornata
------------------------------------------------ACGGAGAAGGT-
-GAGGTTCGAGG----AGAGGCACA-TCTACAACCGGCAGCC---CTAC-GCGGTGTTCG
ACAGCGACGTGG-GGC-ACTACGTGGGG-TTCACCCCCTTTGGGGAG-ATGAAT-GCCAA
GTACTGGAAC-AGCAACCCGGAATTGA-TGGAGGACAGACGGGCTC-AGGTGGACACGGT
CTGCCGGCACAACTACCCGATTG---TTGCCCCGTTCAGC---GTGGAGCGCCGAG
>AB531560.1_Pinaroloxias_inornata
------------------------------------------------ACGGAGAAGGT-
-GAGGTTCGAGG----AGAGGCACA-TCTACAACCGGCAGCC---CTAC-GCGGTGTTCG
ACAGCGACGTGG-GGC-ACTACGTGGGG-TTCACCCCCTTTGGGGAG-ATGAAT-GCCAA
GTACTGGAAC-AGCAACCCGGAATTGA-TGGAGGACAGACGGGCTC-AGGTGGACACGGT
CTGCCGGCACAACTACCCGATTG---TAGCCCCGTTCAGC---GTGGAGCGCCGAG
>AB531561.1_Pinaroloxias_inornata
------------------------------------------------ACGGAGAAGGT-
-GAGGTTCGAGG----AGAGGCACA-TCTACAACCGGCAGCC---CTAC-GCGGTGTTCG
ACAGCGACGTGG-GGC-ACTACGTGGGG-TTCACCCCCTTTGGGGAG-ATGAAT-GCCAA
GTACTGGAAC-AGCAACCCGGAATTGA-TGGAGGACAGACGGGCTC-AGGTGGACACGGT
CTGCCGGCACAACTACCCGATTG---TTGCCCCGTTCAGC---GTGGAGCGCCGAG
>AB531562.1_Pinaroloxias_inornata
---------------------------------------------------------GT-
-GAGGTTCGTGC----ACAGGGAAA-TCTACAACCGG---CAGCCCTAC-GCGGTGTTCG
ACAGCGACGTGG-GGC-ACTACGTGGGG-TTCACCCCCTTTGGGGAG-ATGAAT-GCCAA
GTACTGGAAC-AGCAACCCGGAATTGA-TGGAGGACAGACGGGCTC-AGGTGGACACGGT
--------------------------------------------------------
>AB531563.1_Pinaroloxias_inornata
------------------------------------------------ACGGAGAAGGT-
-GAGGTTCGTGC----ACAGGGAAA-TCTACAACCGGCAGCC---CTAC-GCGGTGTTCG
ACAGCGACGTGG-GGC-ACTACGTGGGG-TTCACCCCCTTTGGGGAG-ATGAAT-GCCAA
GTACTGGAAC-AGCAACCCGGAATTGA-TGGAGGACAGACGGGCTC-AGGTGGACACGGT
CTGCCGGCACAACTACCCGATTG---TTGCCCCGTTCAGC---GTGGAGCGCCGAG
>AB531564.1_Pinaroloxias_inornata
------------------------------------------------ACGGAGAAGGT-
-GAGGTTCGTGC----ACAGGGAAA-TCTACAACCGGCAGCC---CTAC-GCGGTGTTCG
ACAGCGACGTGG-GGC-ACTACGTGGGG-TTCACCCCCTTTGGGGAG-ATGAAT-GCCAA
GTACTGGAAC-AGCAACCCGGAATTGA-TGGAGGACAGACGGGCTC-AGGTGGACACGGT
CTGCCGGCACAACTACGAGGTGT---CCCGCCCGTTCAGC---GTGGAGCGCCGAG
>AB531565.1_Pinaroloxias_inornata
---------------------------------------------------------GT-
-GAGGTTCGAGS----AGAGGCACA-TCTACAACCGG---CAGCCCTAC-GCGGTGTTCG
ACAGCGACGTGG-GGC-ACTACGTGGGG-TTCACCCCCTTTGGGGAG-ATGAAT-GCCAA
GTACTGGAAC-AGCAACCCGGAATTGA-TGGAGGACAGACGGGCTC-AGGTGGACACGGT
--------------------------------------------------------
>AB531566.1_Pinaroloxias_inornata
---------------------------------------------------------GT-
-GAGATACGTGG----AGAGGTACA-TCTACAACCGG---CAGCCCTAC-GCGGTGTTCG
ACAGCGACGTGG-GGC-ACTACGTGGGG-TTCACCCCCTTTGGGGAG-ATGAAT-GCCAA
GTACTGGAAC-AGCAACCCGGNNTTGA-TGGAGGACAGACGGGCTC-AGGTGGACACGGT
--------------------------------------------------------
>AB531567.1_Pinaroloxias_inornata
---------------------------------------------------------GT-
-GAGGNHCGAGG----AGAGGCACA-TCTACAACCGG---CAGCAGCTC-ACGATGTTCG
ACAGCGACGTGG-GGC-ACTACGTGGGG-TTCACCCCCTTTGGGGAGAGGGT-G-GCCAA
GCACTGGAAC-AGCGACCCGGAATGGAT-GGAGGACAGACGGACTG-CGGTGGACTGGTA
--------------------------------------------------------
>AB531568.1_Tiaris_bicolor
---------------------------------------------------------GT-
-GAGATTCGTGG----AGAAGTACA-TCTACAACCGGCAGCC---CTAC-GCGGTGTTCG
ACAGCGACGTGG-GGC-ACTACGTGGGG-TTCACCCCCTTTGGGGAG-ATGAAT-GCCAA
GTACTGGAAC-AGCCTCCCGGAATTGA-TGGAGGACAGACGGGCTC-AGGTGGACACGTA
CTGCCGGCACAACTACCCGATTG---TTGCCCCGTTCAGC---GTGGAGCGCCGAG
>AB531569.1_Volatinia_jacarina
------------------------------------------------ACGGAGAAGGT-
-GAAGTACGTGG----ACAGGTACA-TCTACAACCGG---CGGCAGGAC-GCGATGTTCG
ACAGCGACGTGG-GGC-ACTACGTGGGG-TTCACCCCCTATGGG-AG-ATGAAT-GCCAA
GCACTGGAAC-AGCGACCCGGTATGGA-TGGAGAATAGACGGGCTA-AGGTGGACACGTT
--------------------------------------------------------
>AB531572.1_Volatinia_jacarina
------------------------------------------------ACGGAGAAGGT-
-GAAGTACGTSG----ACAGGTACA-TCTACAACCGG---CGGCAGGAC-GCGATGTTCG
ACAGCGACGTGG-GGC-ACTACGTVGGG-TTCACCCCCTATGGG-AG-ATGAAT-GCCAA
GCACTGGAAC-AGCGACCCGGTATGGA-TGGAGAATAGACGGGCTA-AGGTGGACACGTT
--------------------------------------------------------
>AB531573.1_Volatinia_jacarina
------------------------------------------------ACGGAGAAGGT-
-GAAGTACGTGG----ACAGGTACA-TCTACAACCGG---CGGCAGGAC-GCGATGTTCG
ACAGCGACGTGG-GGC-ACTACGTGGGG-TTCACCCCCTATGGGGAG-ATGAAT-GCCAA
GCACTGGAAC-AGCGACCCGGTATGGA-TGGAGAATAGACGGGCTA-AGGTGGACACGTT
--------------------------------------------------------
>AB531574.1_Volatinia_jacarina
------------------------------------------------ACGGAGAAGGT-
-GAAGTACGTGG----ATAGGTACA-TCTACAACCGG---CGGCAGGAC-GCGATGTTCG
ACAGCGACGTGG-GGC-ACTACGTBKGG-TTCACCCCCTATGGGGAG-ATGAAT-GCCAA
GCACTGGAAC-AGCGACCCGGTATGGA-TGGAGAATAGACGGGCTA-AGGTGGACACGTA
--------------------------------------------------------
>AB531575.1_Volatinia_jacarina
------------------------------------------------ACGGAGAAGGT-
-GAAGTACGTGG----ACAGGTACA-TCTACAACCGG---CGGCAGGAC-GCGATGTTCG
ACAGCGACGTGG-GGC-ACTACGTSGGGGTTCACCCCCTATGGG-AG-ATGAAT-GCCAG
GCACTGGAAC-AGCGACCCGCAATGGA-TGGAGCACAGACGGGCTG-CSGTGGGCAGGCA
--------------------------------------------------------
>AB531576.1_Volatinia_jacarina
------------------------------------------------ACGGAGAAGGT-
-AAGGTTGGTGG----CATGGCCCA-CCTACAACCGG---GAGCAGCAG-GCGATGTTCG
ACAGCGACGTGG-GGC-ACTTTGTGGGG-TTCACCCCCTATGGGGAG-ATGAAT-GCCAA
GCACKGGAAC-AGCGACCCGGTATGGA-TGGAGAATAGACGGGCTA-AGGTGGACACGTT
--------------------------------------------------------
>AB531577.1_Tiaris_obscura
---------------------------------------------------------GT-
-GAGGTTCGTGG----ACAGGTACA-TCTACAACCGGCTGCA---GTTC-ACGGTGTTCG
ACAGCGACGTGG-GGC-ACTTCGTGGGG-TTCACCCCCCGTGGAGAG-AGGGTG-GCCAA
GTACTGGAAC-AGCATCCCGGAATGGA-TGGAGGACAGACGGGCTC-AGGTGGACACGGT
CTGCCGGTACAACTACCCGATTG---TTGCCCCGTTCAGC---GTGGAGCGCCGAG
>AB531578.1_Tiaris_obscura
---------------------------------------------------------GT-
-GAGGTTCGTGG----ACAGGTACA-TCTACAACCGGCTGCA---GTTC-ACGGTGTTCG
ACAGCGACGTGG-GGC-ACTTCGTGGGG-TTCACCCCCCGTGGAGAG-AGGGTG-GCCAA
GTACTGGAAC-AGCATCCCGGAATGGA-TGGAGGACAGACGGGCTC-AGGTGGACACGGT
CTGCCGGTACAACTACCCGATTG---TTGCCCCGTTCAGC---GTGGAGCGCCGAG
>AB531579.1_Tiaris_obscura
------------------------------------------------ACGGAGAAGGT-
-GAGGTTCGTGG----ACAGGTACA-TCTACAACCGG---CTGCAGTTC-ACGGTGTTCG
ACAGCGACGTGG-GGC-ACTTCGTGGGG-TTCACCCCCCGTGGAGAG-AGGGTG-GCCAA
GTACTGGAAC-AGCATCCCGGAATGGA-TGGAGGACAGACGGGCTC-AGGTGGACACGGT
--------------------------------------------------------
>AB531580.1_Tiaris_obscura
---------------------------------------------------------GT-
-GAGGTTCGTGG----ACAGGTACA-TCTACAACCGG---CTGCAGTTC-ACGGTGTTCG
ACAGCGACGTGG-GGC-ACTTCGTGGGG-TTCACCCCCCGTGGAGAG-AGGGTG-GCCAA
GTACTGGAAC-AGCATCCCGGAATGGA-TGGAGGACAGACGGGCTC-AGGTGGACACGGT
--------------------------------------------------------
>AB531581.1_Tiaris_obscura
---------------------------------------------------------GT-
-GAGGTTCGTGGG---ACAGGTACA-TCTACAACCGG---CTGCAGTTC-ACGGTGTTCG
ACAGCGACGTGG-GGC-ACTTCGTGGGG-TTCACCCCCCGTGGAGAG-AGGGCA-GCCAA
GCGCTTGAAC-AGCAACCCGGAATGGA-TGGAGAACAGACGGGCTC-AGGTGGACACGGT
--------------------------------------------------------
>AB531582.1_Tiaris_obscura
---------------------------------------------------------GT-
-GAGGTTCGTGG----AGAGGCACA-TCTACAACCGG---CAGCAGTTC-CTGATGTTCG
ACAGCGACGTGG-GGM--CTTCGTGGGG-TTCAACCC-GCTGGGGAG-AGGGCA-GCCAA
GCGCTTGAAC-AGCAACCCGGAATGGA-TGGAGAACAGACGGGCTCCAGGTGGACACGGT
--------------------------------------------------------
>AB531583.1_Tiaris_obscura
-------------------------------------------------------GTGG-
-AGGGTTCGTVM----AGAGGCACA-TCTACAACCGG---CTGCAGTTC-CTGATGTTCG
ACAGCGACGTGG-GGC-ACTTCGTGGGG-TTCAACCCCGCTGGGGAG-AGGGCA-GCCAA
GCGCTTGAAC-AGCAACCCGGAATGGA-TGGAGAACAGACGGGCTC-AGGTGGACACGGT
--------------------------------------------------------
>AB531585.1_Platyspiza_crassirostris
------------------------------------------------ACGGAGAAGGT-
-GAGGTTCGTGG----AGAGGCAAA-TCTACAACCGG---CAGCCCGAC-GTGGTGTTCG
ACAGCGACGTGG-GGC-ACTTTGTGGGG-TTCACCCCCTATGGGGAGAGGCT-G-GCCAA
GCACTGGAAC-AGCAACCCGGAATGGAT-GGAGGACAGACGGGCTC-AGGTGGACACGTA
CTGCCGGCACAACTAC----------------------------------------
>AB531586.1_Platyspiza_crassirostris
------------------------------------------------ACGGAGAAGGT-
-GAGGTTCGTGG----AGAGGCAAA-TCTACAACCGG---CAGCCCGAC-GTGGTGTTCG
ACAGCGACGTGG-GGC-ACTTTGTGGGG-TTCACCCCCTATGGGGAGAGGCT-G-GCCAA
GCACTGGAAC-AGCAACCCGGAATGGAC-GGAGGACAGACGGGCTC-AGGTGGACACGTA
--------------------------------------------------------
>AB531587.1_Platyspiza_crassirostris
------------------------------------------------ACGGAGAAGGT-
-GAGGTTCGTGG----AGAGGCAAA-TCTACAACCGGCAGCC---CGAC-GTGGTGTTCG
ACAGCGACGTGG-GGC-ACTTTGTGGGG-TTCACCCCCTATGGGGAG-AGGCTG-GCCAA
GCACTGGAAC-AGCAACCCGGAATGGA-TGGAGGACAGACGGGCTC-AGGTGGACACGTA
CTGCCGGCACAACTACGAGGTGT---CCCGCCCGTTCATC---ACGGAGCGCCGAG
>AB531588.1_Camarhynchus_parvulus
------------------------------------------------ACGGAGAAGGT-
-GAGGTTCGTGG----AGAGGCAAA-TCTACAACCGGCAGCC---CGAC-GTGGTGTTCG
ACAGCGACGTGG-GGC-ACTTTGTGGGG-TTCACCCCCTATGGGGAG-AGGCTG-GCCAA
GCACTGGAAC-AGCGACCCGGCCATAC-TGGAGAACAGACGGGCTC-AGGTGGACACGGT
CTGCCGGCACAACTACCCGATTG---CTGCCCCGTTCAGC---GTGGAGCGCCGAG
>AB531589.1_Camarhynchus_parvulus
------------------------------------------------ACGGAGAAGGT-
-GAGGTTCGTGG----AGAGGCAAA-TCTACAACCGGCAGCC---CGAC-GTGGTGTTCG
ACAGCGACGTGG-GGC-ACTTTGTGGGG-TTCACCCCCTATGGGGAG-AGGCTG-GCCAA
GCACTGGAAC-AGCGACCCGGCCATAC-TGGAGAACAGACGGGCTC-AGGTGGACACGGT
--------------------------------------------------------
>AB531590.1_Certhidea_olivacea
------------------------------------------------ACGGAGAAGGT-
-GAGGTACGTGC----ACAGGGAAA-TCTACAACCGGCTGCC---CGAC-GTGGTGTTCG
ACAGCGACGTGG-GGC-ACTACGTGGGG-TTCACCCCCTTTGGGGAG-AGGGTG-GCCAA
GCACTGGAAC-AGCGACCCGGAATTCA-TGGAGAACAAACGGACTG-CGGTGGATTGGTA
CTGCCGGCACAACTACCCGATTG---TTGCCCCGTTCAGC---GTGGAGCGCCGAG
>AB531591.1_Geospiza_difficilis
------------------------------------------------ACGGAGAAGGT-
-GAGGCTCGTGG----AGAGGTACA-TCTACAACCGGCAGCC---CTAC-GCGGTGTTCG
ACAGCGACGTGA-GGC-ACTACGTGGGG-TTCACCCCCTATGGGGAG-AGGGTG-GCCAA
GCGCTTGAAC-AGCGACCCGGAATTGA-TGGAGAACAGACGGGCTG-CGGTGGACACGTA
CTGCCGGCACAACTACCCGATTG---TTGCCCCGTTCAGC---GTGGAGCGCCGAG
>AB531592.1_Geospiza_fuliginosa
------------------------------------------------ACGGAGAAGGT-
-GAGGTTCGTGC----ACAGGGAAA-TCTACAACCGGCTGCC---CGAC-GTGGTGTTCG
ACAGCGACGTGG-GGC-ACTACGTGGGG-TTCACCCCCTATGGGGAG-AGGGTG-GCCAA
GCACTGGAAC-AGCAACCCGGAATTGA-TGGAGAACAGACGGACTT-TGGTGGACACGGT
CTGCCGGCACAACTACGAGGTGT---TCCGCCCGGTCAGC---GTGGAGCGCCGAG
>AB531593.1_Oryzoborus_angolensis
------------------------------------------------ACGGAGAAGGT-
-GAGGTTCGTGG----AGAGGTACA-TCTACAACCGG---CAGCCATAT-GCGGTGTTCG
ACAGCGACGTGG-GGC-ACTACGTGGGG-TTCACCGCCTTTGGGGAG-AGGGTG-GCCAA
GTACTGGAAC-AGCCTACCGGAATGGA-TGGAGAACAGACGGGCGC-AGGTGGACACGGT
CTGCCGGCACAACTAC----------------------------------------
>AB531594.1_Pinaroloxias_inornata
---------------------------------------------------------GT-
-GAGATACGTGC----AGAGGTACA-TCTACAACCGG---CAGCCCTAC-GCGGTGTTCG
ACAGCGACGTGG-GGC-ACTACGTGGGG-TTCACCCCCTTTGGGGAG-AGGGTG-GCCAA
GTACTGGAAC-AGCGACCCGGAATGGA-TGGAGTACAAACGGACTG-CGGTGGACTGGTA
--------------------------------------------------------
>AB531595.1_Pinaroloxias_inornata
------------------------------------------------ACGGAGAAGGT-
-GAGGTTCGTGC----ACAGGGAAA-TCTACAACCGGCAGCC---CTAC-GCGGTGTTCG
ACAGCGACGTGG-GGC-ACTACGTGGGG-TTCACCCCCTTTGGGGAG-AGGGTG-GCCAA
GCACTGGAAC-AGCGACCCGGAATGGA-TGGAGAACAGACGGGCTC-AGGTGGACACGGT
CTGCCGGCACAACTACGAGGTGT---CCCGCCCGTTCATC---ACGGAGCGCCGAG
>AB531596.1_Pinaroloxias_inornata
------------------------------------------------ACGGAGAAGGT-
-GAGGTTCGTGC----ACAGGGAAA-TCTACAACCGGCAGCC---CTAC-GCGGTGTTCG
ACAGCGACGTGG-GGC-ACTACGTGGGG-TTCACCCCCTTTTGGGAG-AGGGTG-GCCAA
GCACTGGAAC-AGCGACCCGGAATGGA-TGGAGAACAGACGGGCTC-AGGTGGACACGGT
CTGCCGGCACAACTACGAGGTGT---CCCGCCCGTTCATC---ACGGAGCGCCGAG
>AB531597.1_Pinaroloxias_inornata
------------------------------------------------ACGGAGAAGGT-
-GAGGTTCGTGC----ACAGGGAAA-TCTACAACCGGCAGCC---CTAC-GCGGTGTTCG
ACAGCGACGTGG-GGC-ACTACGTGGGG-TTCACCCCCTTTGGGGAG-AGGGTG-GCCAA
GCACTGGAAC-AGCGACCCGGAATGGA-TGGAGAACAGACGGGCTC-AGGTGGACACGGT
CTGCCGGCACAACTACGAGGTGT---CCCGCCCGTTCATC---ACGGAGCGCCGGG
>AB531598.1_Platyspiza_crassirostris
------------------------------------------------ACGGAGAAGGT-
-GAGGTTCGTGC----ACAGGGAAA-TCTACAACCGGCAGCC---CTAC-GCGGTGTTCG
ACAGCGACGTGG-GGC-ACTACGTGGGG-TTCACCCCCTTTGGGGAG-AGGGTG-GCCAA
GTACTGGAAC-AGCGACCCGGAATGGA-TGGAGAACAGACGGACTC-AGGTGGACACGCT
CTGCCGGCACAACTACCCGATTG---TTGCCCCGTTCAGC---GTGGAGCGCCGAG
>AB531599.1_Camarhynchus_pauper
------------------------------------------------ACGGAGAAGGT-
-GAGGTTCGTGG----AGAGGCAAA-TCTACAACCGGCAGCA---GCTC-ACGATGTTCG
ACAGCGACGTGG-GGC-ACTACGTGGGG-TTCACCCCCTATGGGGAG-AGGGTG-GCCAA
GTACTGGAAC-AGTGACCCGGCTAAAC-TGGAGAACAGACGGACTG-CGGTGGACTGGTA
--------------------------------------------------------
>AB531600.1_Camarhynchus_pauper
------------------------------------------------ACGGAGAAGGT-
-GAGGTTCGTGG----AGAGGCAAA-TCTACAACCGGCAGCA---GCTC-ACGATGTTCG
ACAGCGACGTGG-GGC-ACTACGTGGGG-TTCACCCCCTATGGGGAG-AGGGTG-GCCAA
GTACTGGAAC-AGTGACCCGGCTAAAC-TGGAGAACAGACGGACTG-CGGTGGACTGGTA
CTGCCGGCACAACTACGAGCTTG---ATGCCCCGTTCAGC---GTGGAGCGCCGAG
>AB531601.1_Camarhynchus_pauper
------------------------------------------------ACGGAGAAGGT-
-GAGGTTCGTGG----AGAGGCAAA-TCTACAACCGGCAGCA---GCTC-ACGATGTTCG
ACAGCGACGTGG-GGC-ACTACGTGGGG-TTCACCCCCTATGGGGAG-AGGGTG-GCCAA
GTACTGGAAC-AGTGACCCGGCTAAAC-TGGAGAACAGACGGACTG-CGGTGGACTGGTA
CTGCCGGCACAACTACGAGCTTG---ATGCCCCGTTCAGC---GTGGAGCGCCGAG
>AB531603.1_Camarhynchus_pauper
------------------------------------------------ACGGAGAAGGT-
-GAGGTTCGTGG----AGAGGCAAA-TCTACAACCGGCAGCA---GCTC-ACGATGTTCG
ACAGCGACGTGG-GGC-ACTACGTGGGG-TTCACCCCCTATGGGGAG-AGGGTG-GCCAA
GTACTGGAAC-AGTGACCCGGCTAAAC-TGGAGAACAGACGGACTG-CGGTGGACACGTA
CTGCCGGCACAACTACGAGGTGT---TCCGCCCGTTCAGC---GTGGAGCGCCGAG
>AB531604.1_Camarhynchus_pauper
------------------------------------------------ACGGAGAAGGT-
-GAGGTTCGTGG----AGAGGCAAA-TCTACAACCGGCAGCA---GCTC-ACGATGTTCG
ACAGCGACGTGG-GGC-ACTACGTGGGG-TTCACCCCCTATGGGGAG-AGGGTG-GCCAA
GTACTGGAAC-AGTGACCCGGCTAAAC-TGGAGAACAGACGGACTG-CGGTGGACTGGTA
CTGCCGGCACAACTACGAGCTTG---ATGCCCCGTTCAGC---GTGGAGCGCCGAG
>AB531605.1_Tiaris_bicolor
------------------------------------------------ACGGAGAAGGT-
-GAGGCTAGTGC----ACAGGCAAA-TCTACAACCGGCAGCA---GCTC-ACGATGTTCG
ACAGCGACGTGG-GGC-ACTACGTGGGG-TTCACCCCCTTTGGGGAG-AGGCTG-GCCAA
GCACTGGAAC-AGCGACCCGGCTAAAC-TGGAGAACAGACGGACTG-CGGTGGACTGGTA
--------------------------------------------------------
>AB531606.1_Tiaris_bicolor
------------------------------------------------ACGGAGAAGGT-
-GAGATTCGTGC----ACAGGCAAA-TCTACAACCGGCAGCA---GCTC-ACGATGTTCG
ACAGCGACGTGG-GGC-ACTACGTGGGG-TTCACCCCCTTTGGGGAG-AGGCTG-GCCAA
GCACTGGAAC-AGCGACCCGGCTAAAC-TGGAGAACAGACGGACTG-CGGTGGACTGGTA
--------------------------------------------------------
>AB531607.1_Tiaris_bicolor
------------------------------------------------ACGGAGAAGGT-
-GAGATTCGTGG----AGAGGCACA-TCTACAACCGGCAGCA---GCTC-ACGATGTTCG
ACAGCGACGTGG-GGC-ACTATGTGGGG-TTCACCCCCTTTGGGGAG-AGGCTG-GCCAA
GCACTGGAAC-AGCGACCCGGCTAAAC-TGGAGAACAGACGGACTG-CGGTGGACTGGTA
--------------------------------------------------------
>AB531608.1_Tiaris_bicolor
------------------------------------------------ACGGAGAAGGT-
-GAGATTCGTGC----ACAGGCAAG-TCTACAACCGGCAGCA---GCTC-ACGATGTTCG
ACAGCGACGTGG-GGC-ACTACGTGGGG-TTCACCCCCTTTGGGGAG-AGGCTG-GCCAA
GCACTGGAAC-AGCGACCCGGCTAAAC-TGGAGAACAGACGGACTG-CGGTGGACTGGTA
CTGCCGGCACAACTACGAGCTTG---ATGCCCCGTTCAGC---GTGGAGCGCCGAG
>AB531609.1_Tiaris_bicolor
------------------------------------------------ACGGAGAAGGT-
-GAGATTCGTGC----ACAGGCAAA-TCTACAACCGGCAGCA---GCTC-ACGATGTTCG
ACAGCGACGTGG-GGC-ACTACGTGGGG-TTCACCCCCTTTGGGGAG-AGGCTG-GCCAA
GCACTGGAAC-AGCGACCCGGCTAAAC-TGGAGAACAGACGGACTG-CGGTGGACTGGTA
CTGCCGGCACAACTACGAGCTTG---ATGCCCCGTTCAGC---GTGGAGCGCCGAG
>AB531610.1_Tiaris_bicolor
------------------------------------------------ACGGAGAAGGT-
-GAGATTCGTGC----ACAGGCAAA-TCTACAACCGGCAGCA---GCTC-ACGATGTTCG
ACAGCGACGTGG-GGC-ACTACGTGGGG-TTCACCCCCTTTGGGGAG-AGGCTG-GCCAA
GCACTGGAAC-AGCGACCCGGCTAAAC-TGGAGAACAGACGGACTG-CGGTGGATTGGTA
CTGCCGGCACAACTAG----------------------------------------
>AB531611.1_Tiaris_bicolor
------------------------------------------------ACGGAGAAGGT-
-GAGATTCGTGC----ACGGGCAAA-TCTACAACCGGCAGCA---GCTC-ACGATGTTCG
ACAGCGACGTGG-GGC-ACTACGTGGGG-TTCACCCCCTTTGGGGAG-AGGCTG-GCCAA
GCACTGGAAC-AGCGACCCGGCTAAAC-TGGAGAACAGACGGACTG-CGGTGGACTGGTA
CTGCCGGCACAACTAG----------------------------------------
>AB531612.1_Camarhynchus_parvulus
------------------------------------------------ACGGAGAAGGT-
-GAGGCTCGTGG----AGAGGCACA-TCTACAACCGGCAGCA---GCTC-ACGATGTTCG
ACAGCGACGTGG-GGC-ACTACGTGGGG-TTCACCCCCTATGGGGAG-AGGGTG-GCCAA
GCACTGGAAC-AGCGACCCGGAATTGA-TGGAGAACAGACGGACTG-CGGTGGACACGTA
CTGCCGGTACAACTACCCGATTG---CTGCCCCGTTCAGC---GTGGAGCGCCGAG
>AB531613.1_Geospiza_difficilis
------------------------------------------------ACGGAGAAGGT-
-GAGGTTCGTGC----ACAGGGAAA-TCTACAACCGGCAGCA---GCTC-ACGATGTTCG
ACAGCGACGTGG-GGC-ACTACGTGGGG-TTCACCCCCTATGGGGAG-AGGGTG-GCCAA
GTACTGGAAC-AGCGTCCCGGCCATAC-TGGAGAACAGACGGGCTC-AGGTGGACACGGT
CTGCCGGCACAACTACCCGATTT---TTGCCCCGTTCAGC---GTGGAGCGCCGAG
>AB531614.1_Geospiza_magnirostris
------------------------------------------------ACGGAGAAGGT-
-GAGGTTCGTGC----AGAGGTACA-TCTACAACCGGCAGCA---GCTC-ACGATGTTCG
ACAGCGACGTGG-GGC-ACTTTGTGGGG-TTCACCCCCTATGGGGAG-AGGGTG-GCCAA
GTACTGGAAC-AGCGTCCCGGCCATAC-TGGAGAACAGACGGGCTC-AGGTGGACACGGT
CTGCCGGCACAACTACCCGATTG---TTGCCCCGTTCAGC---GTGGAGCGCCGAG
>AB531615.1_Geospiza_magnirostris
------------------------------------------------ACGGAGAAGGT-
-GAGGTTCGTGC----AGAGGTACA-TCTACAACCGGCAGCA---GCTC-ACGATGTTCG
ACAGCGACGTGG-GGC-ACTTTGTGGGG-TTCACCCCCTATGGGGAG-AGGGTG-GCCAA
GCACTGGAAC-AGCGTCCCGGCCATAC-TGGAGAACAGACGGGCTC-AGGTGGACACGGT
CTGCCGGCACAACTACCCGATTG---TTGCCCCGTTCAGC---GTGGAGCGCCGAG
>AB531617.1_Pinaroloxias_inornata
---------------------------------------------------------GT-
-GAGGTACGTGC----ACAGGGANA-TCTACAACCGG---CAGCHGCTC-ACGATGTTCG
ACAGCGACGTGG-GGC-ACTACGTGGGG-TTCACCCCCTTTGGGGAGAGGGT-G-GCCAA
GCACTGGAAC-AGCGACCCGGAATGGAT-GGAGGACAGACGGACTG-CGGTGGACTGGTA
--------------------------------------------------------
>AB531618.1_Pinaroloxias_inornata
---------------------------------------------------------GT-
-GAGGTACGTGC----ACAGGGAAA-TCTACAACCGG---CAGCAGCTC-ACGATGATCG
ACAGCGACGTGG-GGC-A--ACGTGGGG-TTCACCCCCTATGGGGAGAGGGT-G-GCCAA
GCACTGGAAC-AGCGACCCGGAAWGGAT-GGAGGACAGACGGACTG-CGGTGGACTGGDA
--------------------------------------------------------
>AB531619.1_Pinaroloxias_inornata
---------------------------------------------------------GT-
-GAGGTACGTGC----ACAGGGAAA-TCTACAACCGG---CAGCAGCTC-ACGATGATCG
ACAGCGACGTGG-GGC-H--ACGTGGGG-TTCAACCCCTHTGGGGAGAGGGT-G-GCCAA
GCACTGGAAC-AGCGACCCGGAAWGGAT-GGAGGACAGACGGACTG-CGGTGGA-TGGTA
--------------------------------------------------------
>AB531620.1_Camarhynchus_parvulus
------------------------------------------------ACGGAGAAGGT-
-GAGGTACGTGC----ACAGGGAAA-TCTACAACCGG---CAGCAGCTC-ACGATGTTCG
ACAGCGACGTGG-GGC-ACTACGTGGGG-TTCACCCCCTATGGGGAGAGGGT-G-GCCAA
GCACTGGAAC-AGCGACCCGGAATTGAT-GGAGAACAGACGGGCTG-AGGTGGACACGTA
CTGCCGG-------------------------------------------------
>AB531621.1_Camarhynchus_pauper
------------------------------------------------ACGGAGAAGGT-
-GAGGTACGTGC----ACAGGGAAA-TCTACAACCGG---CAGCAGCTC-ACGATGTTCG
ACAGCGACGTGG-GGC-ACTACGTGGGG-TTCACCCCCTATGGGGAGAGGGT-G-GCCAA
GCACTGGAAC-AGCGACCCGGAATTGAT-GGAGAACAGACGGGCTG-AGGTGGACACGTA
--------------------------------------------------------
>AB531624.1_Camarhynchus_psittaculus
------------------------------------------------ACGGAGAAGGT-
-GAGGTACGTGC----ACAGGGAAA-TCTACAACCGG---CAGCAGCTC-ACGATGTTCG
ACAGCGACGTGG-GGC-ACTACGTGGGG-TTCACCCCCTATGGGGAGAGGGT-G-GCCAA
GCACTGGAAC-AGCGACCCGGAATTGAT-GGAGAACAGACGGGCTG-AGGTGGACACGTA
CTGCCGGCACAACTAC----------------------------------------
>AB531625.1_Pinaroloxias_inornata
---------------------------------------------------------GT-
-GAGGTACGTGC----ACAGGGAAA-TCTACAACCGG---CAGCAGCTC-ACGATGTTCG
ACAGCGACGTGG-GGC-ACTACGTGGGG-TTCACCCCCTTTGGGGAGAGGGT-G-GCCAA
GCACTGGAAC-A-CGACCCGGAATGGAT-GGAGAACAGACGGGCTC-AGGTGGACACGTA
--------------------------------------------------------
>AB531626.1_Pinaroloxias_inornata
---------------------------------------------------------GT-
-GAGGTACGTGC----ACAGGGAAA-TCTACAACCGG---CAGCAGCTC-ACGATGTTCG
ACAGCGACGTGG-GGC-ACTACGTGGGG-TTCACCCCCTTTGGGGAGAGGGT-G-GCCAA
GCACTGGAAC-AGCGACCCGGAATGGAT-GGAGAACAGACGGGCTC-AGGTGGACACGTA
--------------------------------------------------------
>AB531627.1_Tiaris_obscura
---------------------------------------------------------GT-
-GAGGTTCGTGC----ACAGGCAAA-TCTACAACCGG---CAGCAGCTC-ACGATGTTCG
ACAGCGACGTGG-GGC-ACTACGTGGGG-TTCACCCCCTTTGGGGAGAGGGT-G-GCCAA
GCACTACAAC-AGCAACCCGGAATTGAT-GGAGAGGAGACGGACTG-AGGTGGACACGGT
--------------------------------------------------------
>AB531628.1_Tiaris_obscura
------------------------------------------------ACGGAGAAGGT-
-GAGGTTCGTGC----ACAGGCAAA-TCTACAACCGG---CAGCAGCTC-ACGATGTTCG
ACAGCGACGTGG-GGC-ACTACGTGGGG-TTCACCCCCTTTGGGGAGAGGGT-G-GCCAA
GCACTACAAC-AGCAACCCGGAATTGAT-GGAGAGGAGACGGACTG-AGGTGGACACGGT
--------------------------------------------------------
>AB531630.1_Coereba_flaveola
------------------------------------------------ACGGAGAAGGT-
-GAGGTTCGTGC----ACAGGTACA-TCTACAACCGG---GAGCAGTTC-ACGATGTTCG
ACAGCGACGTGG-GGC-ACTACGTGGGG-TTCACCCCCTTTGGGGAGAGGGT-G-GCCAG
GGGCTTCAAC-AGCAACCCGGAACGGAT-GGAGTACATACGGACTG-CGGTGGACTGGTA
CTGCCGGCACAACTAC----------------------------------------
>AB531631.1_Sporophila_nigricollis
------------------------------------------------ACGGAGAAGGT-
-GAGGTTCGTGC----AGAGGCAAA-TCTACAACCGG---CAGCAGCAG-TTCATGTTCG
ACAGCGACGTGG-GGC-ACTACGTGGGG-TTCACCCCCTATGGGGAG-AAGCAG-GCCCG
GTACAGGAAC-AGCGACCCGGAATTGA-TGGAGGACGTGCGCGCTG-CGGTGGACACGTA
CTGCCGGCACAACTAC----------------------------------------
>AB531633.1_Tiaris_obscura
---------------------------------------------------------GT-
-GAGGTTCGTGG----AGAGGCAAA-TCTACAACCGG---GAGCAGCTC-GCGATGTTCG
ACAGCGACGTGG-GGM--CTACGTGGGG-TTCACCCCCTATGGGGAG-AAACAG-GCCCG
GTACTGGAAT-AACAACCCGGAATGGA-TGGAGGACAGACGGGCTC-AGGTGGACACGTA
--------------------------------------------------------
>AB531634.1_Tiaris_obscura
---------------------------------------------------------GT-
-GAGGTACGTGG----AGACGTACA-TCTACAACCGG---GAGCAGCTC-GCGATGTTCG
ACAGCGACGTGG-GG---CTACGTGGGG-TTCACCTTCCTTGGGGAG-AGGTGG-GCCAG
GGACTGGAAC-AGCGACCCGGGRGSGA-TGGAGAACACACGGACTG-CGGTGGACT----
--------------------------------------------------------
>AB531635.1_Tiaris_obscura
---------------------------------------------------------GT-
-GAGGTTCGTGG----AGAGGCACA-TCTACAACCGG---GAGCAGCTC-GCGATGTTCG
ACAGCGACGTGG-GGM--CTACGTGGGG-TTCACCTTCCTTGGGGAG-AGGTGG-GCCAG
GGACTGGAAC-AGCGACCCGGAAGGGA-TGGAGAACACACGGACTG-CGSCSGACTGGCT
--------------------------------------------------------
>AB531636.1_Tiaris_obscura
------------------------------------------------ACGGAGAAGGT-
-GAGGTACGTGG----AGACGTACA-TCTACAACCGG---GAGCAGCTC-GCGATGTTCG
ACAGCGACGTGG-GGC-ACTACGTGGGG-TTCACCTTCCTTGGGGAG-AGGTGG-GCCAG
GGACTGGAAC-AGCGACCCGGAAGGGA-TGGAGAACACACGGACTG-CGGTGGACTGGCT
--------------------------------------------------------
>AB531637.1_Volatinia_jacarina
------------------------------------------------ACGGAGAAGGT-
-GAGGTTGGTGG----AGAGGCACA-TCTACAACCGG---CTGCAGCTC-TTCGTGTTCG
ACAGCGACGTGG-GGC-ACTACGTGGGG-TTCACCCCCTATGGGGAG-AAGCAG-GCCCA
GTACTGGAAC-AGCGACCCGGAATGGA-TGGAGAACAGACGGACTG-CGGTGGACTGGCT
--------------------------------------------------------
>AB531638.1_Zonotrichia_capensis
------------------------------------------------ACGGAGAAGGT-
-GAGGTTCGTGG----ACAGGGAAT-TCTACAACCGG---GTGCAGCAG-TTCATGTTCG
ACAGCGATGTGG-GGC-ACTTCGTGGGG-TTCACCCCCTATGGGGAG-ATACAG-GCCCA
GTACAGGAAC-AGCGACCCGGAATGGA-TGGAGTACAAACGGGCTC-AGGTGGACAGGTA
CTGCCGGCACAACTAC----------------------------------------
>AB531639.1_Coryphospingus_cucullatus
------------------------------------------------ACGGAGAAGGT-
-GAGGTTCGTG----GCGAGGCAAA-TGTACAACCGA---GAGCCGTAT-GCGATGTTCG
ACAGCGATGTGG-GGC-TGTGGGTGGGG-TTCACCCCCTATGGGGAG-TACCAG-GCCCG
GTACGGGAAC-AGCGACCCGAATGTTC-TGGAGGACACCCGGGCTC-AGGTGGACACGTA
CTGCCGGCACAACTAG----------------------------------------
>AB531640.1_Volatinia_jacarina
------------------------------------------------ACGGAGAAGGT-
-GAGGTACCTG----CAGAAGCACA-TCTACAACCGG---GAGCCGTAC-GCGACATTCG
ACACCGATGTGG-GGC-ACTACGTGGGG-TTCACCCCCTATGGGGAG-AAACAG-GCCCG
GTACTGGAAC-AGCAACCCGAATGTTC-TGGAGAATAATCGGGAAG-CGGTGGACACGTA
--------------------------------------------------------
>AB531641.1_Volatinia_jacarina
------------------------------------------------ACGGAGAAGGT-
-GAGGTACCTG----CAGAAGCACA-TCTACAACCGG---GAGCCGTAC-GCGACATTCG
ACACCGATGTGG-GGM--CTACGTGGGG-TTCACCCC-TATGGGGAG-AAACAA-GCCCG
GTACTGGAAC-AGCAACCCGAATGTTC-TGGAGAATAATCGGGAAG-CGGTGGACACGTA
--------------------------------------------------------
>AB531642.1_Loxigilla_noctis
------------------------------------------------ACGGAGGAGGT-
-GAGATACGTGA----GGAGGCGCA-TCTCCAACCGG---GAGCCATAG-GCAATATTCG
ACAGCGACGTGG-GGT-ACTTTGTGGGG-TTCACCCCCTTTGCGGAG-ACACAG-GCCCG
GTGCTGGAAC-AGCAACGCCGTATTCA-TGGAGAGGAGGCAGACAG-CGGTGGACTGGCT
CTGCCGGTTCAGCTACGAGTATTA--TATCCCGCTATACATGGAGCGCCGAGGTGA
>AB531644.1_Melanospiza_richardsoni
------------------------------------------------ACGGAGAAGGT-
-GAGATACGTGA----GGAGGCGCA-TCTCCAACCGG---GAGCCATAG-GCAATATTCG
ACAGCGACGTGG-GGT-ACTTTGTGGGG-TTCACCCCCTTTGGGAAG-AAACAG-GCCCG
GTACTGGAAC-AGCAACGCCGTATTCA-TGGAGAGGAGGCGGACAG-CGGTGGACTGGCT
CTGCCGGTTCAGCTACGAGTATTA--TATCCCGCTATACATGGAGCGCCGAGGTGA
>AB531645.1_Melanospiza_richardsoni
------------------------------------------------ACGGAGAAGGT-
-GAGATACGTGA----GGAGGCGCA-TCTCCAACCGG---GAGCCATAG-GCAATATTCG
ACAGCGACGTGG-GGT-ACTTTGTGGGG-TTCACCCCCTTTGGGAAG-AAACAG-GCCCG
GTACTGGAAC-AGCAACGCCGTATTCA-TGGAGAGGAGGCGGACAG-CGGTGGACTGGCT
CTGCCGGTTCAGCTACGAGTATTA--TATCTCGCTATACATGGAGCGCCGAGGTGA
>AB531646.1_Melanospiza_richardsoni
------------------------------------------------ACGGAGAAGGT-
-GAGATACGTGA----GGAGGCGCA-TCTCCAACCGG---GAGCCATAG-GCAATATTCG
ACAGCGACGTGG-GGT-ACTTTGTGGGG-TTCACCCCCTTTGGGAAG-AAACAG-GCCCG
GTACTGGAAC-AGCAACGCCGTATTCA-TGGAGAGGAGGCGGACAG-CGGTGGACTGGCT
CTGCCGGTTCAGCTACGAGTATTA--TATCCCGCTATACATGGAGCGCCGAGGTGA
>AB531647.1_Melanospiza_richardsoni
------------------------------------------------ACGGAGAAGGT-
-GAGATACGTGA----GGAGGCGCA-TCTCCAACCGG---GAGCCATAG-GCAATATTCG
ACAGCGACGTGG-GGT-ACTTTGTGGGG-TTCACCCCCTTTGGGAAG-AAACAG-GCCCG
GTACTGGAAC-AGCAACGCCGTATTCA-TGGAGAGGAGGCGGACAG-CGGTGGACTGGCT
CTGCCGGTTCAGCTACGAGTATTA--TATCCCGCTATACATGGAGCGCCGAGGTGA
>AB531649.1_Melanospiza_richardsoni
------------------------------------------------ACGGAGAAGGT-
-GAGATACGTGA----GGAGGCGCA-TCTCCAACCAG---GAGCCATAG-GCAATATTCG
ACAGCGACGTGG-GGT-ACTTTGTGGGG-TTCACCCCCTTTGGGAAG-AAACAG-GCCCG
GTACTGGAAC-AGCAACGCCGTATTCA-TGGAGAGGAGGCGGACAG-CGGTGGACTGGCT
CTGCCGGTTCAGCTACGAGTATTA--TATCCCGCTATACATGGAGCGCCGAGGTGA
>AB531650.1_Melanospiza_richardsoni
------------------------------------------------ACGGAGAAGGT-
-GAGATACGTGA----GGAGGCGCA-TCTCCAACCGG---GAGCCATAG-GCAATATTCG
ACAGCGACGTGG-GGT-ACTTTGTGGGG-TTCACCCCCTTTGGGAAG-AAACAG-GCCCG
GTACTGGAAC-AGCAACGCCGTATTCA-TGGAGAGGAGGCGGACAG-CGGTGGACTGGCT
CTGCCGGTTCAGCTACGAGTATTA--TATCCCGCTATACATGGAGCGCCGAGGTGA
>AB531651.1_Tiaris_canorus
------------------------------------------------ACAGAGAAGGT-
-GAGATACGTGA----GGAGGCGCA-TCTACAACCGG---GAGCCGTAG-GCAATATTCG
ACAGCGACGTGG-GGT-ACTTTGTGGGG-TTCACCCACTATGGGGAG-AAACAG-GCCCG
GTGCTGGAAC-AGCAACGCCGTATTCA-TGGAGAGGAGGCGGACAG-CGGTGGACTGGCT
CTGCCGGTTCAACTACGAGTATTA--TATCCCGCTATACATGGAGCGCCGAGGTGA
>AB531652.1_Tiaris_canorus
------------------------------------------------ACAGAGAAGGT-
-GAGATACGTGA----GGAGGCGCA-TCTACAACCGG---GAGCCGTAG-GCAATATTCG
ACAGCGACGTGG-GGT-ACTTTGTGGGG-TTCACCCACTATGGGGAG-AAACAG-GCCCG
GTGCTGGAAC-AGCAACGCCGTATTCA-TGGAGAGGAGGCGGACAG-CGGTGGACTGGCT
CTGCCGGTTCAACTACGAGTATTA--TATCCCGCTATACATGGAGCGCCGAGGTGA
>AB531653.1_Tiaris_canorus
------------------------------------------------ACAGAGAAGGT-
-GAGATACGTGA----GGACGCGCA-TCTACAACCGG---GAGCCGTAG-GCAATATTCG
ACAGCGACGTGG-GGT-ACTTTGTGGGG-TTCACCCCCTTTGGGGAG-AAACAG-GCCCG
GTACTGGAAC-AGCAACGCCGTATTCA-TAGAGAGGAGGCGGACAG-CGGTGGACTGGCT
CTGCCGGTTCAACTACGAGTATTA--CATCCCGCTATACATGGAGCGCCGAGGTGA
>AB531654.1_Tiaris_canorus
------------------------------------------------ACAGAGAAGGT-
-GAGATACGTGA----GGACGCGCA-TCTACAACCGG---GAGCCGTAG-GCAATATTCG
ACAGCGACGTGG-GGT-ACTTTGTGGGG-TTCACCCCCTTTGGGGAG-AAACAG-GCCCG
GTACTGGAAC-AGCAACGCCGTATTCA-TAGAGAGGAGGCGGACAG-CGGTGGACTGGCT
CTGCCGGTTCAACTACGAGTATTA--CATCCCGCTATACATGGAGCGCCGAGGTGA
>AB531655.1_Tiaris_canorus
------------------------------------------------ACAGAGAAGGT-
-GAGATACGTGA----GGACGCGCA-TCTACAACCGG---GAGCCGTAG-GCAATATTCG
ACAGCGACGTGG-GGT-ACTTTGTGGGG-TTCACCCCCTTTGGGGAG-AAACAG-GCCCG
GTACTGGAAC-AGCAACGCCGTATTCA-TAGAGAGGAGGCGGACAG-CGGTGGACTGGCT
CTGCCGGTTCAACTACGAGTATTA--CATCCCGCTATACATGGAGCGCCGAGGTGA
>AB531656.1_Ramphocelus_carbo
------------------------------------------------ACGGAGAAGGT-
-GAGGCTTGTGC----ACAGGCAAA-TCTACAACCGGGAGCAG---TTC-GCGATGTTCG
ACAGCGACGTGG-GGC-ACTACGTGGGG-TTCACCCCCTTTGGGGAG-ATGAAT-GCCAA
GCGCTACAAC-AGCGACCCGGCCATAC-TGGAGGACAGACGTGCTC-AGGTGGACACGTA
CTGCCGGCACAACTAC----------------------------------------
>AB531657.1_Tiaris_bicolor
------------------------------------------------ACGGAGAAGGT-
-GAGGCTAGTGC----ACAGGCAAA-TCTACAACCGGCAGCAG---CTC-ACGATGTTCG
ACAGCGACGTGG-GGC-ACTACGTGGGG-TTCACCCCCTTTGGGGAG-ATGAAT-GCCAA
GCGCTACAAC-AGTGACCCGGCCATAC-TGGAGAACAGACGGGCTC-AGGTGGACACGTA
--------------------------------------------------------
>AB531659.1_Tiaris_bicolor
------------------------------------------------ACGGAGAAGGT-
-GAGATTCGTGG----AGAGGCACA-TCTACAACCGGGAGCAG---TTC-CTGATGTTCG
ACAGCGACCTGG-GGC-GCTTCGTGGGG-TTCACCCCCTTTGGGGAG-ATGAAT-GCCAA
GCGCTACAAC-AGTGACCCGGCCATAC-TGGAGAACAGACGGGCTC-AGGTGGACACGTA
--------------------------------------------------------
>AB531660.1_Tiaris_bicolor
------------------------------------------------ACGGAGAAGGT-
-GAGGCTAGTGC----ACAGGCAAA-TCTACAACCGGCAGCAG---CTC-ACGATGTTCG
ACAGCGACGTGG-GGC-ACTACGTGGGG-TTCACCCCCTTTGGGGAG-AGGCTG-GCCAA
GCACTGGAAC-AGTGACCCGGCCATAC-TGGAGAACAGACGGGCTC-AGGTGGACACGTA
--------------------------------------------------------
>AB531662.1_Tiaris_bicolor
------------------------------------------------ACGGAGAAGGT-
-GAGGCTAGTGC----ACAGGCAAA-TCTACAACCGGCAGCAG---CTC-ACGATGTTCG
ACAGCGACGTGG-GGC-ACTATGTGGGG-TTCACCCCCTTTGGGGAG-ATGAAT-GCCAA
GCGCTACAAC-AGTGACCCGGCCATAC-TGGAGAACAGACGGGCTC-AGGTGGACACGTA
CTGCCGGCACAACTAG----------------------------------------
>AB531663.1_Dendroica_adelaidae
------------------------------------------------ACGGAGAAGGT-
-GAGGTTCGTGG----AGAGGTACA-TCTACAACCG---GCAGACGTGG-CTGATGTTCG
ACAGCGACGTGG-GGC-ACTTCGTGGGG-TTCACCCCCTTTGGGGAGTTCAA-T-GCCAA
GCGCGCGAAC-AGCAACCCGGAATTGAT-GGAGTACAAGCGGGCTG-CGGTGGACACGTA
CTGCCGGCACAACTAC----------------------------------------
>AB531664.1_Dendroica_adelaidae
------------------------------------------------ACGGAGAAGGT-
-GAGGTTCGTGG----AGAGGTACA-TCTACAACCGGATGCAGACGTGG-CTGATGTTCG
ACAGCGACGTGG-GGC-ACTTCGTGGGG-TTCACCCCCTTTGGG-AGTTCAA-T-GCCAA
GCGCGCGAAC-AGCAACCCGGAATTGAT-GGAGTACAAGCGGGCTG-CGGTGGACACGTA
CTGCCGGCACAACTAC----------------------------------------
>AB531667.1_Sporophila_nigricollis
------------------------------------------------ACGGAGAAGGT-
-GAGGTTCGTGC----ACAGGCAAA-TCTACAACCGG---GAGCAGTTC-ACGATGTTCG
ACAGCGACGTGG-GGC-ACTACGTGGGG-TTCACCCCCTTTGGGGAG-AGGAAT-GCCAA
GCGCTTGAAC-AACGACCCGGAATGGA-TGGAGTACATACGGGCTC-GAGTGGACACGTA
CTGCCGGCACAACTAG----------------------------------------
>AB531668.1_Tiaris_bicolor
------------------------------------------------ACGGAGAAGGT-
-GAGATTCGTGC----ACAGGCAAA-TCTACAACCGG---CAGCAGCTC-ACGATGTTCG
ACAGCGACGTGG-GGC-ACTACGTGGGG-TTCACCCCCTTTGGGGAGATGAA-T-GCCAA
GCGCTTGAAC-AGCGACCCGG-AATGGATGGAGGACAGACGGACTT-CGGTGGACACGTA
--------------------------------------------------------
>AB531669.1_Tiaris_bicolor
------------------------------------------------ACGGAGAAGGT-
-GAGATTCGTGG----AGAGGCACA-TCTACAACCGG---GAGCAGTTC-CTGATGTTCG
ACAGCGACCTGG-GGC-GCTTCGTGGGG-TTCACTCCCTTTGGGGAGATGAA-T-GCCAA
GCGCTTGAAC-AGCGACCCGG-AATGGATGGAGGACAGACGGACTT-CGGTGGACACGTA
--------------------------------------------------------
>AB531670.1_Tiaris_bicolor
------------------------------------------------ACGGAGAAGGT-
-GAGGCTAGTGC----ACAGGCAAA-TCTACAACCGG---GAGCAGTTC-CTGATGTTCG
ACAGCGACCTGG-GGC-GCTTCGTGGGG-TTCACCCCCTTTGGG-AGATGAA-T-GCCAA
GCGCTTGAAC-AGCGACCCGG-AATGGATGGAGGACAGACGGACTT-CGGTGGACACGTA
--------------------------------------------------------
>AB531671.1_Tiaris_bicolor
------------------------------------------------ACGGAGAAGGT-
-GAGATTCGTGG----AGAGGCACA-TCTACAACCGG---GAGCAGTTC-CTGATGTTCG
ACAGCGACCTGG-GGC-GCTTCGTGGGG-TTCACCCCCCTTGGGGAGATGAA-T-GCCAA
GCGCTTGAAC-AGCGACCCGG-AATGGATGGAGGACAGACGGACTT-CGGTGGACACGTA
CTGCCGGCACAACTACGAGGTGT---TCCGCCCGTTCAGC---GTGGAG-------
>AB531672.1_Tiaris_bicolor
------------------------------------------------ACGGAGAAGGT-
-GAGATTCGTGG----AGAGGCACA-TCTACAACCGG---GAGCAGTTC-CTGATGTTCG
ACAGCGACCTGG-GGC-GCTTCGTGGGG-TTCACCCCCTTTGGGGAGATGAA-T-GCCAA
GCGCTTGAAC-AGCGACCCGG-AATGGATGGAGGACAGACGGACTT-CGGTGGACACGTA
CTGCCGGCACAACTACGAGGTGT---TCCGCCCGTTCAGC---GTGGAGCGCCGAG
>AB531673.1_Tiaris_bicolor
------------------------------------------------ACGGAGAAGGT-
-GAGATTCGTGG----AGAGGCACA-TCTACAACCGG---GAGCAGTTC-CTGATGTTCG
ACAGCGACCTGG-GGC-GCTTCGTGGGG-TTCACCCCCTTTGGGGAGATGAA-T-GCCAA
GCGCTTGAAC-AGCGACCCGG-AATGGATGGAGGACAGACGGACTT-CGGTGGACACGTA
CTGCCGGCACAACTACGAGGTGT---TCCGCCCGTTCAGC---GTGGAGCGCCGAG
>AB531674.1_Tiaris_obscura
---------------------------------------------------------GT-
-GAGGTTCGTGG----AGAGGCACA-TCTACAACCGAGAGCA---GTTC-CTGATGTTCG
ACAGCGACGTGG-GGC-ACTTCGTGGGG-TTCACCCCCTTTGGGGAC-ATGAAT-GCCAA
GCGCTTGAAC-AGCGACCCGGAATGGA-TGGAGAACAGACGGACTC-AGGTGGACACGTA
CTGCCGGTACAACTACGAGCTTG---ATGCCCCGTTCAGC---GTGGAGCGCCGAG
>AB531675.1_Tiaris_obscura
---------------------------------------------------------GT-
-GAGGTTCGTGG----AGAGGCACA-CCTACAACCGGGAGCA---GTTC-CTGATGTTCG
ACAGCGACGTGG-GGC-ACTACGTGGGG-TTCACCCCCTTTGGGGAG-ATGAAT-GCCAA
GCGCTTGAAC-AGTGACCCGGAATTGA-TGGAGTACAAACGGACTC-AGGCGGACAGGCT
CTGCCGGTACAACTACGAGGTGT---TCCGCCCGTTCAGC---GTGGAACGCCGAG
>AB531676.1_Tiaris_obscura
---------------------------------------------------------GT-
-GAGGTTCGTTC----TGAGGTACA-TCTACAACCGG---GAGCAGTTC-CTGATGTTCG
ACAGCGACGTGG-GGM--CTACGTGGGG-TTCAACC-CTATGGGGAGATGAA-T-GCCAA
GCGCTTGAAC-AGCGACCCGGGAATGGATGGAGGGCAGACGAGCTG-AGGTGGACAGGTA
--------------------------------------------------------
>AB531679.1_Tiaris_obscura
---------------------------------------------------------GT-
-GAGGTTCGTGG----AGAGGCACA-TCTACAACCGG---GAGCAGTTC-CTGATGTTCG
ACAGCGACGTGG-GGM--CTACGTGGGG-TTCACCC-CTTTGGGGAGATGAA-T-GCCAA
GCGCTTGAAC-AGTGACCCGG-AATTGATGGAGTACAGACGGGCTC-AGGWRGACAGGTA
--------------------------------------------------------
>AB531681.1_Tiaris_obscura
------------------------------------------------ACGGAGAAGGT-
-GAGGTTCGTGG----AGAGGCACA-TCTACAACCGAGAGCA---GTTC-CTGATGTTCG
ACAGCGACGTGG-GGC-ACTACGTGGGG-TTCACCTTCCTTGGGGAG-ATGAAT-GCCAA
GCGCTTGAAC-AGCAACCCGGAATTGA-TGGAGGACATGCGGACTG-CGGTGGACACGTA
CTGCCGGTACAACTACGAGGTGT---CCCGCCCGTTCATC---ACGGAGCGCCGAG
>AB531682.1_Tiaris_obscura
------------------------------------------------ACGGAGAAGGT-
-GAGGTTCGTGG----AGAGGCACA-TCTACAACCGAGAGCA---GTTC-CTGATGTTCG
ACAGCGACGTGG-GGC-ACTACGTGGGG-TTCACCTTCCTTGGGGAG-ATGAAT-GCCAA
GCGCTTGAAC-AGCAACCCGGAATTGA-TGGAGGACATGCGGACTG-CGGTGGACACGTA
CTGCCGGTACAACTACGAGGTGT---CCCGCCCGTTCATC---ACGGAGCGCCGAG
>AB531684.1_Tiaris_obscura
---------------------------------------------------------GT-
-GAGGTTCGTSS----AGAGGCACA-TCTACAACCGA---GAGCAGTTC-CTGATGTTCG
ACAGCGACGTGG-GGC-ACTACGTGGGG-TTCACCCCCTTTGGGAAGAGGAA-T-GCCAA
GTACTGGAAC-AGCAACCCGG-AATTGATGGAGGACATGCGGACTG-CGGTGGACACGTA
--------------------------------------------------------
>AB531685.1_Tiaris_obscura
---------------------------------------------------------GT-
-GAGGTTCGTGG----AGAGGCACA-TCTACAACCGA---GAGCAGTTC-CTGATGTTCG
ACAGCGACGTGG-GGC--CTACGTGGGG-TTCACCTTCCTTGGGGAGATGAA-T-GCCAA
GCGCTTGAAC-AGCAACCCGG-AATTGATGGAGGACATGCGGACTG-CGGTGGACACGTA
--------------------------------------------------------
>AB531686.1_Tiaris_obscura
------------------------------------------------ACGGAGAAGGT-
-GAGGTTCGTGG----AGAGGCACA-TCTACAACCGAGAGCA---GCTC-CTGATGTTCG
ACAGCGACGTGG-GGC-ACTACGTGGGG-TTCACCTTCCTTGGGGAG-ATGAAT-GCCAA
GCGCTTGAAC-AGCAACCCGGAATTGA-TGGAGGACATGCGGACTG-CGGTGGACACGTA
CTGCCGGTACAACTACGAGGTGT---CCCGCCCGTTCATC---ACGGAGCGCCGAG
>AB531688.1_Tiaris_obscura
------------------------------------------------ACGGAGAAGGT-
-GAGGTTCGTGG----AGAGGCACA-TCTACAACCGAGAGCA---GTAA-CTGATGTTCG
ACAGCGACGTGG-GGC-ACTTCGTGGGG-TTCACCCCCTTTGGGGAC-ATGAAT-GCCAA
GCGCTTGAAC-AGCGACCCGGAATGGA-TGGAGAACAGACGGACTC-AGGTGGACACGTA
CTGCCGGTACAACTACGAGCTTG---ATGCCCCGTTCAGC---GTGGAGCGCCAAG
>AB531689.1_Tiaris_obscura
------------------------------------------------ACGGAGAAGGT-
-GAGGTTCGTGG----AGAGGCACA-TCTACAACCGAGAGCA---GTTC-CTGATGTTCG
ACAGCGACGTGG-GGC-ACTACGTGGGG-TTCACCTTCCTTGGGGAG-ATGAAT-GCCAA
GCGCTTGAAC-AGCAACCCGGAATTGA-TGGAGGACATGCGGACTG-CGGTGGACACGTA
CTGCCGGTACAACTACGAGGTGT---CCCGCCCGTTCATC---ACGGAGCGCCGAG
>AB531690.1_Tiaris_obscura
---------------------------------------------------------GT-
-GAGGTTCGTCC----AGAGGCACA-TCTACAACCGA---GAGCAGTTC-CTGATGTTCG
ACAGCGACGTGG-GGC-ACTACGTGGGG-TTCACCTTCCTTGGGGAGATGAA-T-GCCAA
GCGCTTGAAC-AGTGACCCGG-AATTGATGGAGTACAGACGGGCTC-AGGTGGACAGGTA
--------------------------------------------------------
>AB531692.1_Tiaris_obscura
---------------------------------------------------------GT-
-GAGGTTCGTGG----AGAGGCACA-TCTACAACCGA---GAGCAGTTC-CTGATGTTCG
ACAGCGACGTGG-GGM--CTACGTGGGG-TTCACCTTCCTTGGGGAGATGAA-T-GCCAA
GCGCTTGAAC-AGCAACCCGG-AATTGATGGAGGACATGCGGACTG-CGGTGGACACGTA
--------------------------------------------------------
>AB531693.1_Tiaris_obscura
------------------------------------------------ACGGAGAAGGT-
-GAGGTTCGTGG----AGAGGCACA-CCTACAACCGGGAGCA---GTTC-CTGATGTTCG
ACAGCGACGTGG-GGC-ACTACGTGGGG-TTCACCCCCTTTGGGGAG-ATGAAT-GCCAA
GCGCTTGAAC-AGTGACCCGGAATTGA-TGGAGTACAAACGGACTC-AGGCGGACAGGCT
CTGCCGGTACAACTACGAGGTGT---TCCGCCCGTTCAGC---GTGGAACGCCGAG
>AB531694.1_Tiaris_obscura
------------------------------------------------ACGGAGAAGGT-
-GAGGTTCGTGG----AGAGGCACA-TCTACAACCGA---GAGCAGTTC-CTGATGTTCG
ACAGCGACGTGG-GGC-ACTACGTGGGG-TTCACCTTCCTTGGGGAGATGAA-T-GCCAA
GCGCTTGAAC-AGCAACCCGG-AATTGATGGAGGACATGCGGACTG-CGGTGGACACGTA
CTGCCGGTACAACTAC----------------------------------------
>AB531695.1_Tiaris_obscura
------------------------------------------------ACGGAGAAGGT-
-GAGGTTCGTGG----AGAGGCACA-TCTACAACCGA---GAGCAGTTC-CTGATGTTCG
ACAGCGACGTGG-GGC-ACTACGTGGGG-TTCACCTTCCTTGGGGAGATGAA-T-GCTAA
GCGCTTGAAC-AGCAACCCGG-AATTGATGGAGGACATGCGGACTG-CGGTGGACACGTA
CTGCCGGTACAACTAC----------------------------------------
>AB531697.1_Tiaris_obscura
------------------------------------------------ACGGAGAAGGT-
-GAGGTTCGTGG----AGAGGCACA-TCTACAACCGA---GAGCAGTTC-CTGATGTCCG
ACAGCGACGTGG-GGC-ACTACGTGGGG-TTCACCTTCCTTGGGGAGATGAA-T-GCCAA
GCGCTTGAAC-AGCAACCCGG-AATTGATGGAGGACATGCGGACTG-CGGTGGACACGTA
CTGCCGGTACAACTAC----------------------------------------
>AB531698.1_Tiaris_obscura
---------------------------------------------------------GT-
-GAGGCTCGTTC----AGAGGTACA-TCTACAACCGGCTGAT---GGAT-ATGGTGTTCG
ACAGCGACGTGG-GGM--CTTCGTGGGG-TTCACCCC-TTTGGGGAG-AGGGCG-GCCAA
GTACTTGAAC-AGCATCCCGGAACGGA-TAGAGTACATGCGGGCTG-CGGTGGACACGTT
--------------------------------------------------------
>AB531699.1_Tiaris_obscura
---------------------------------------------------------GT-
-GAGGCTCGTTC----AGAGSTACA-TCTACAACCGGCTGAT---GGAT-GTGATGTTCG
ACAGCGACGTGG-GGC-ACTACGTGGGG-TTCACCCCCTTTGGGGAG-AGGGCG-GCCAA
GTACTTGAAC-AGCATCCCGGAACG-A-TAGAGTACATGCGGGCTG-CGGTGGACACGGC
--------------------------------------------------------
>AB531700.1_Tiaris_obscura
------------------------------------------------ACGGAGAAGGT-
-GAGGCTCGTTC----AGATGTACA-TCTACAACCGGCTGAT---GGAT-GTGATGTTCG
ACAGCGACGTGG-GGC-ACTACGTGGGG-TTCACCCC-TTTGGGGAG-AGGGCG-GCCAA
GTACTTGAAC-AGCATCCCGGAACGGA-TAGAGTACATGCGGGCTG-CGGTGGACACGGC
--------------------------------------------------------
>AB531701.1_Tiaris_obscura
---------------------------------------------------------GT-
-GAGGCTCGTTC----AGAGGTACA-TCTACAACCGGCTGAT---GGAT-ATGGTGTTCG
ACAGCGACGTGG-GGM--CTTCGTGGGG-TTCACCCC-TTTGGGGAG-AGGGCG-GCCAA
GTACTTGAAC-AGCATCCCGGAACGGA-TAGAGTACATGCGGGCTG-CGS-SGACACGWT
--------------------------------------------------------
>AB531702.1_Tiaris_obscura
---------------------------------------------------------GT-
-GAGGCTCGTTC----AGAGGTACA-TCTACAACCGGCTGAT---GGAT-ATGGTGTTCG
ACAGCGACGTGG-GGA--CTTCGTGGGG-TTCACCCC-TTTGGGGAG-AGGGCG-GCCAA
GTACTGGAAC-AGCAACCCGGAATTGA-TGGAGAACGCACGGACTG-CGGTGGACTGGCT
--------------------------------------------------------
>AB531704.1_Loxigilla_noctis
------------------------------------------------ACGGAGAAGGT-
-GAGGCTCGTGC----ACAGGCAAA-TCTACAACCGG---CTGATGGAT-GTGATGTTCG
ACAGCGACGTGG-GGC-ACTACGTGGGG-TTCACCCCCTTTGGGGAGAGGCT-G-GCCAA
GCGCTACAAC-AGTGACCCGGAAATCAT-GGGGAACAGACGGACTG-CGGTGGACTGGTA
CTGCCGGCACAACTAC----------------------------------------
>AB531705.1_Tiaris_canorus
------------------------------------------------ACGGAGAAGGT-
-GAGGCTCGTGC----ACAGGCAAA-TCTACAACCGG---CTCATGGAT-GTGATGTTCG
ACAGCGACGTGG-GGA-C-TACGTGGGG-TTCACCCC-TTTGGGGAGATGAA-T-GCCAA
GCGCTACAAC-AGCGACCCGGAATTGAT-GGAGAACAGACGGGCTC-AGGTGGACACGTA
--------------------------------------------------------
>AB531706.1_Tiaris_canorus
------------------------------------------------ACGGAGAAGGT-
-GAGGCTCGTGC----ACAGGCAAA-TCTACAACCGG---CTCATGGAT-GTGATGTTCG
ACAGCGACGTGG-GGC-ACTACGTGGGG-TTCACCCCCTTTGGG-AGATGAA-T-GCCAA
GCGCTACAAC-AGCGACCCGGAATTGAT-GGAGAACAGACGGGCTC-AGGTGGACACGTA
--------------------------------------------------------
>AB531707.1_Tiaris_canorus
------------------------------------------------ACGGAGAAGGT-
-GAGGCTCGTGC----ACAGGCAAA-TCTACAACCGG---CTCATGGAT-GTGATGTTCG
ACAGCGACGTGG-GGC-MCTACGTGGGG-TTCACCCCCTTTGGGGAGATGAA-T-GCCAA
GCGCTACAAC-AGCGACCCGGAATTGAT-GGAGAACAGACGGGCTC-AGGTGGACACGTA
--------------------------------------------------------
>AB531709.1_Tiaris_canorus
------------------------------------------------ACGGAGAAGGT-
-GAGGCTCGTGC----ACAGGCAAA-TCTACAACCGG---CTCATGGAT-GTGATGTTCG
ACAGCGACGTGG-GGM-C-TACGTGGGG-TTCACCCCCTTTGGGGAGATGAA-T-GCCAA
GCGCTACAAC-AGCGACCCGGAATTGAT-GGAGAACAGACGGGCTC-AGGTGGACACGTA
--------------------------------------------------------
>AB531710.1_Tiaris_obscura
------------------------------------------------ACGGAGAAGGT-
-GAGGTTCGTGG----AGAGGCACA-TCTACAACCGGCTGAT---GGAT-ATGATGTTCG
ACAGCGACGTGG-GGC-ACTTCGTGGGG-TTCACCCCCTTTGGGGAG-AGGTTG-GCCAA
GCACTGGAAC-AGCAACCAGGCTAAAC-TGGAGTACAAACGGGCTC-AGGTGGACAGGTA
--------------------------------------------------------
>AB531711.1_Tiaris_obscura
---------------------------------------------------------GT-
-GAGGTTCGTGG----AGAGGCACA-TCTACAACCGGCTGAT---GGAT-ATGATGTTCG
ACAGCGACGTGG-GGM--CTTCGTGGGG-TTCACCCC-TTTGGGGAG-AGGTGG-GCCAA
GCACTGGAAC-AGCAACCAGGCTAAAC-TGGAGTACAAACGGGCTC-AGG-GGACAGGTA
--------------------------------------------------------
>AB531712.1_Tiaris_obscura
---------------------------------------------------------GT-
-GAGGTTCGTKS----AGAGGCACA-TCTACAACCGGCTGAT---GGAT-ATGATGTTCG
ACAGCGACGTGG-GGC-ACTTCGTGGGG-TTCACCCCCTTTGGGGANGAGGTGG-GCCAA
GCACTGGAAC-AGCAACCAGGCTAAAC-TGGAGTACAAACGGGCTC-AGGTGGACAGGTA
--------------------------------------------------------
>AB531715.1_Tiaris_obscura
---------------------------------------------------------GT-
-GAGGTTCGTCS----AGAGGCACA-TCTACAACCGGCTGAT---GGAT-ATGATGTTCG
ACAGCGACGTGG-GGC-ACTTCGTGGGG-TTCACCCCCTTTGGGGAG-AGGTGG-GCCAA
GCACTGGAAC-AGCAACCAGGCTAAAC-TGGAGTACAAACGGGCTC-AGGTGGACAGGTA
--------------------------------------------------------
>AB531718.1_Tiaris_obscura
------------------------------------------------ACGGAGAAGGT-
-GAGGTTCGTGG----AGAGGCACA-TCTACAACCGGCTGAT---GGAT-ATGATGTTCG
ACAGCGACGTGG-GGC-ACTTCGTGGGG-TTCGCCCCCTTTGGGGAG-AGGTGG-GCCAA
GCACTGGAAC-AGCAACCAGGCTAAAC-TGGAGTACAAACGGGCTC-AGGTGGACAGGTA
CTGCCGGCACAACTAC----------------------------------------
>AB531719.1_Diglossa_humeralis
------------------------------------------------ACGGAGAAGGT-
-CAGGTACGTGG----TGCGGTACA-TCTACAACCGGCTGCA---GGAC-GTGATGTTCG
ACAGCGACGTGG-GGC-ACTACGTGGGG-TTCACCCCCTTTGGGGAG-AGGAAT-GCCAA
GTACTGGAAC-AGCGACCCGGCTAAAC-TGGAGTACAGACGGGCTC-AGGTGGACACGTA
CTGCCGGCACAACTAG----------------------------------------
>AB531720.1_Diglossa_humeralis
------------------------------------------------ACGGAGAAGGT-
-GAGGTTCGTGG----TGCGGTACA-TCTACAACCGGCTGCA---GGAC-GTGATGTTCG
ACAGCGACGTGG-GGC-ACTACGTGGGG-TTCACCCCCGCTGGGGAG-AGGTGG-GCCAG
GGACTGGAAC-AGCGACCCGGCTAAAC-TGGAGTACAGACGGGCTC-AGGTGGACACGTA
CTGCCGGCACAACTAG----------------------------------------
>AB531721.1_Sturnella_bellicosa
------------------------------------------------ACGGAGAAGGT-
-GAGGTTCGTGG----TGAGGCACA-TCTACAACCGG---GAGCAGGAC-GTGATGTTCG
ACAGTGACGTGG-GGC-ACTACGTGGGG-TTCACCCCCCCTGGGGAG-AGGGTT-GCCAA
AAACTGGAAC-AACGACCCGGCAGAGC-TGGAGTACAGACGGGCTC-AGGTGGACAGGTA
CTGCCGGCACAACTAC----------------------------------------
>AB531722.1_Cactospiza_pallida
------------------------------------------------ACGGAGAAGGT-
-GAGATACGTGC----AGAGGTACA-TCTACAACCGGCTGCC---CGAC-GTGGTGTTCG
ACAGCGACGTGG-GGC-ACTACGTGGGG-TTCACCCCCTTTGGGGAG-ATGAAT-GCCAA
GCACTGGAAC-AGCGACCCGGCCATAC-TGGAGAACAGACGGGCTG-AGGTGGACACGGT
CTGCCGGCACAACTAC----------------------------------------
>AB531723.1_Cactospiza_pallida
------------------------------------------------ACGGAGAAGGT-
-GAGATACGTGC----AGAGGTACA-TCTACAACCGGCAGCC---CTAC-GCGGTGTTCG
ACAGCGACGTGG-GGC-ACTACGTGGGG-TTCACCCCCTATGGGGAG-ATGAAT-GCCAA
GTACTGGAAC-AGTGACCCGGCCATAC-TGGAGTACAGACGGACTG-CGGTGGACAGGTA
CTGCCGGCACAACTACGAGGTGT---TCCGCCCGTTCAGC---GTGGAGCGCCGAG
>AB531724.1_Camarhynchus_psittaculus
------------------------------------------------ACGGAGAAGGT-
-GAGGCTCGTGG----AGAGGTACA-TCTACAACCGGCAGCC---CTAC-GCGGTGTTCG
ACAGCGACGTGG-GGC-ACTACGTGGGG-TTCACCCCCTATGGGGAG-ATGAAT-GCCAA
GTACTGGAAC-AGCGACCCGGCCATAC-TGGAGTACAGACGGACTT-TGGTGGACACGTA
CTGCCGGCACAACTACCCGATTG---TTGCCCCGTTCAGC---GTGGAGCGCCGAG
>AB531725.1_Geospiza_fortis
------------------------------------------------ACGGAGAAGGT-
-GAGATACGTGC----AGAGGTACA-TCTACAACCGGCAGCC---CTAC-GCGGTGTTCG
ACAGCGACGTGG-GGC-ACTACGTGGGG-TTCACCCCCTTTGGGGAG-ATGAAT-GCCAA
GTACTGGAAC-AGCGACCCGGCCATAC-TGGAGAACAGACGGACTG-CGGTGGACAGGTA
CTGCCGGCACAACTACGAGGTGT---TCCGCCCGTTCAGC---GTGGAGCGCCGAG
>AB531726.1_Geospiza_fuliginosa
------------------------------------------------ACGGAGAAGGT-
-GAGATACGTGC----AGAGGTACA-TCTACAACCGGCAGCC---CTAC-GCGGTGTTCG
ACAGCGACGTGG-GGC-ACTACGTGGGG-TTCACCCCCTTTGGGGAG-ATGAAT-GCCAA
GTACTGGAAC-AGCGACCCGGCCATAC-TGGAGTACAGACGGACTG-CGGTGGACAGGTA
CTGCCGGCACAACTACGAGGTGT---TCCGCCCGTTCAGC---GTGGAGCGCCGAG
>AB531727.1_Geospiza_magnirostris
------------------------------------------------ACGGAGAAGGT-
-GAGATACGTGC----AGAGGTACA-TCTACAACCGGCAGCC---CTAC-GCGGTGTTCG
ACAGCGACGTGG-GGC-ACTACGTGGGG-TTCACCCCCTTTGGGGAG-ATGAAT-GCCAA
GTACTGGAAC-AGCGACCCGGCCATAC-TGGAGTACAGACGGACTG-CGGTGGACAGGTA
CTGCCGGCACAACTACGAGGTGT---TCCGCCCGTTCAGC---GTGGAGCGCCGAG
>AB531728.1_Geospiza_scandens
------------------------------------------------ACGGAGAAGGT-
-GAGATACGTGC----AGAGGTACA-TCTACAACCGGCAGCC---CTAC-GCGGTGTTCG
ACAGCGACGTGG-GGC-ACTACGTGGGG-TTCACCCCCTTTGGGGAG-ATGAAT-GCCAA
GTACTGGAAC-AGCAACCCGGCCATAC-TGGAGAACAGACGGACTG-CGGTGGACACGTA
CTGCCGGCACAACTACGAGGTGT---TCCGCCCGTTCAGC---GTGGAGCGCCGAG
>AB531729.1_Coryphospingus_cucullatus
------------------------------------------------ACGGAGAAGGT-
-GAGGTACGTGC----ATAGGCACA-TCTACAACCGG---GAACAGCTC-ACGATGTTCG
ACAGCGATGTGG-GGM--CTGCGTGGGG-TTCACCCCCTTTGGGGAG-AGGATT-GCCGA
GCGCTACAAC-AGCGACCCGGCTAAAC-TGGAGCATAGACGGAATG-AGGTGGACAGGCA
--------------------------------------------------------
>AB531730.1_Coryphospingus_cucullatus
------------------------------------------------ACGGAGAAGGT-
-GAGGTACGTGC----AWAGGCACA-TCTACAACCGG---GAACAGCTC-ACGATGTTCG
ACAGCGATGTGG-GGC--CTGCGTGGGG-TTCACCCCCTTTGGGGAG-AGGATT-GCCGA
GCGCTACAAC-AGCGACCCGGCTAAAC-TGGAGCATAGACGGAATG-AGGTGGACAGGCA
--------------------------------------------------------
>AB531731.1_Coryphospingus_cucullatus
------------------------------------------------ACGGAGAAGGT-
-GAGGTACGTGC----ATAGGCACA-TCTACAACCGG---GAACAGCTC-ACGATGTTCG
ACAGCGATGTGG-GGC-ACTGCGTGGGG-TTCACCCCCTTTGGGGAG-AGGATT-GCCGA
GCGCTACAAC-AGCGACCCGGCTAAAC-TGGAGCATAGACGGAATG-AGGTGGACAGGCA
--------------------------------------------------------
>AB531732.1_Atlapetes_rufinucha
------------------------------------------------ACGGAGAAGGT-
-GAATTACGTGC----AGAGGCAAA-TCTACAACCGA---GTGCAGTAC-TTCGTGTTCG
ACAGCGACGTGG-GGC-ACTTTGTGGGG-TTCGCCCCCGCTGGGGAG-GTGAAA-GCAGA
GCGCTCCAAC-AATGACTCGGCTGCGC-TGGACTTTTATCGGGGTG-AGGTGGACAGGCT
CTGCCGGCACAACTAC----------------------------------------
>AB531733.1_Atlapetes_rufinucha
------------------------------------------------ACGGAGAAGGT-
-GAATTACGTGC----AGAGGCAAA-TCTACAACCGA---GTGCAGTAC-TTCGTGTTCG
ACAGCGACGTGG-GGC-ACTTTGTGGGG-TTCGCCCCCGCTGGGGAG-ATGAAA-GCAGA
GCGCTCCAAC-AATGACTCGGCTGCGC-TGGACTTTTATCGGGGTG-AGGTGGACAGGCT
CTGCCGGCACAACTAC----------------------------------------
>AB531741.1_Coryphospingus_cucullatus
------------------------------------------------ACGGAGAGGGT-
-GAGGTACGTGA----CACGGGACG-TCTACAACC-G--GGAGGTGATC-GTGATCTTCG
ACAGCGACGTGG-GGC-ACTACGTGGGG-TTCACCCTCTATGGGGAG-AGGTGG-GTCAG
CTACTTGAAC-AGCAAACCGGGAGAACTGGAGTACAGA-CGGACTG-CGGTGGACAGGTA
CTGCCGGCACAACTAG----------------------------------------
>AB531742.1_Ramphocelus_carbo
------------------------------------------------ACGGAGGAGGT-
-GAGGTTCGTGG----ACAGGCAAA-TCTACAACC-G--GGAGGTGATC-CTGATCTTCG
ACAGCGACGTGG-GGC-TGTGGGTGGGG-TCCACCCCCTATGGGGAG-AAGTGG-GCCAG
CTTCTTGAAC-AGCAAATCGGGAGAACTGGAGTACAGA-CGGACTG-CGGTGGACAGGTA
CTGCCGGTACAACTAC----------------------------------------
>AB531743.1_Volatinia_jacarina
------------------------------------------------ACGGAGATGGT-
-GAGGTTGGTGG----TACGGGGCA-TCTACAACC-G--GGAGGTGATC-CTGATCTTCG
ACAGCGACGTGG-GGC-ACTTCGTAGGG-TTCACCCCCTTTGGAGAG-AAACAG-GCCAG
CGTGTTTAAC-AGCGACTCGGCAAGAATGGACTATTAT-CGGAATG-CGGTGGACACGAA
--------------------------------------------------------
>AB531744.1_Coryphospingus_cucullatus
------------------------------------------------ACGGAGAAGGT-
-GAGGTTGGTGG----CGTGGTTCA-CCTACAACC-G--GGAGCAGCAG-GCGATGTTCG
ACAGCGACGTGG-GGC-ACTTTGTGGGG-TTCACCCCCTATGGGGAG-AAACAG-GCCCG
GTCCTTCAAC-AACAATCCGGAAATACTGGACCGATAT-CGGACTG-CGGTGGACACGTA
CTGCCGGCACAACTAG----------------------------------------
>AB531745.1_Volatinia_jacarina
------------------------------------------------ACGGAGAAGGT-
-AAGGTTGGTGG----CATGGCCCA-CCTACAACC-G--GGAGCAGCAG-GCGATGTTCG
ACAGCGACGTGG-GGC-ACTTTGTGGGG-TTCACCCCCTATGGGGAG-AAACAG-GCCCG
GTCCTTCAAC-AACAATCCGGAAATACTGGACCGATAT-CGCACTG-CGGTGGACACGTA
CTGCCGGCACAACTAG----------------------------------------
>AB531748.1_Volatinia_jacarina
------------------------------------------------ACGGAGAAGGT-
-AAGGTTGGTGG----CATGGCCCA-CCTACAACC-G--GGAGCAGCAG-GCGATGCTCG
ACAGCGACGTGG-GGC-ACTTTGTGGGG-TTCAC-CCCTATGGG-AG-AAACAG-GCCCG
GTCCTTCAAC-AACAATCCGGAAATACTGGACCGATAT-CGCACTG-CGGTGGACACGTA
--------------------------------------------------------
>AB531751.1_Volatinia_jacarina
------------------------------------------------ACGGAGAAGGT-
-AAGGTTGGTGG----CATGGCCCA-CCTACAAMCCG--GGAGCAGCAG-GCGATGTTCG
ACAGCGACGTGG-GGC-ACTTTGTGGGG-TTCAC-CCCTATGGG-AG-AAACAG-GCCCG
GTCCTTCAAC-AACAATCCGGAAATACTGGACCGATAT-CGCACTG-CGGTGGACACGTA
--------------------------------------------------------
>AB531752.1_Volatinia_jacarina
------------------------------------------------ACGGAGAAGGT-
-AAGGTTGGTGG----CATGGCCCA-CCTACAACC-G--GGAGCAGCAG-GCGATGTTCG
ACAGCGACGTGG-GGC-ACTTTGTGGGG-TTCACCCCCTATGGGGAG-AGACAG-GCCCG
GTCCTTCAAC-AACAATCCGGAAATACTGGACCGATAT-CGCACTG-CGGTGGACACGTA
--------------------------------------------------------
>AB531757.1_Volatinia_jacarina
------------------------------------------------ACGGAGAAGGT-
-AAGGTTGGTGG----CATGGCCCA-CCTACAACC-G--GGAGCAGCAG-GCGATGTTCG
ACAGCGACGTGG-GGC-ACTTTGTGGGG-TTCACCCCCTATGGG-AG-AAACAG-GCCTG
GTCCTTCAAC-AACAATCCGGAAATACTGGACCGATAT-CGGACTG-CGGTGGACACGTA
--------------------------------------------------------
>AB531759.1_Volatinia_jacarina
------------------------------------------------ACGGAGAAGGT-
-AAAGTTGGTGG----CATGGCCCA-CCTACAACC-G--GGAGCAGCAG-GCGATGTTCG
ACAGCGACGTGG-GGC-ACTTTGTGGGG-TTCACCCCCTATGGGGAG-AAACAG-GCCCG
GTCCTTCAAC-AACAATCCGGAAATACTGGACCGATAT-CGGACTG-CGGTGGACACGTA
--------------------------------------------------------
>AB531760.1_Volatinia_jacarina
------------------------------------------------ACGGAGAAGGT-
-AAGGTTGGTGG----CATGGCCCA-CCTACAACC-G--GGAGCAGCAG-GCGATGTTCG
ACAGCGACGTGG-GGC-ACTTTGTGGGG-TTCACCCCCTATGGGGAG-AAACAG-GCCCG
GTCCTTCAAC-AACAATCCGGAAATACTGGACCGATAT-CGCACTG-AGGTGGACACGTA
--------------------------------------------------------
>AB531764.1_Volatinia_jacarina
------------------------------------------------ACGGAGAAGGT-
-AAGGTTGGTGG----CGTGGCCCA-CCTACAACC-G--GGAGCAGCAG-GCGATGTTCG
ACAGCGACGTGG-GGC-ACTTTGTGGGG-TTCACCCCCTATGGGGAG-AAACAG-GCCCG
GTCCTTCAAC-AACAATCCGGAAATACTGGACCGATAT-CGCACTG-CGGTGGACACGTA
--------------------------------------------------------
>AB531765.1_Volatinia_jacarina
------------------------------------------------ACGGAGAAGGT-
-AAGGTTGGTGG----CATGGCCCA-CCTACAACC-G--GGAGCAGCAG-GCGATGTTCG
ACAGCGACGTGG-GGC-ACTTTGTGGGG-TTCACGCCCTATGGGGAG-AAACAG-GCCCG
GTCCTTCAAC-AACAATCCGGAAATACTGGACCGATVWTCGCACTG-CGGTGGACACGTA
--------------------------------------------------------
>AB531770.1_Volatinia_jacarina
------------------------------------------------RCGGAGAAGGT-
-AAGGTTGGTGG----CATGGCCCA-CCTACAACC-G--GGAGCAGCAG-GCGATGTTCG
ACAGCGACGTGG-G-C-ACTTTGTGGG--TTCACCCCCTATGGGGAR-AAACAG-GCCCG
GTCCTTCAAC-AACAATCCGGAAATACTGGACCGATAT-CGCACTG-CGGTGGACACGTA
--------------------------------------------------------
>AB531772.1_Volatinia_jacarina
------------------------------------------------GCGGAGAAGGT-
-AAGGTTGGTGG----CATGGCCCA-CCTACAACC-G--GGAGCAGCAG-GCGATGTTCG
ACAGCGACGTGG-GGC-ACTTTGTGGGG-TTCACCCCCTATGGGGAG-AAACAG-GCCCG
GTCCTTCAAC-AACAATCCGGAAATACTGGACCGATAT-CGCACTG-CGGTGGACACGTA
--------------------------------------------------------
>AB531774.1_Volatinia_jacarina
------------------------------------------------ACGGAGAAGGT-
-AAGGTTGGTGG----CATGGCCCA-CCCACAACC-G--GGAGCAGCAG-GCGATGTTCG
ACAGCGACGTGG-GGC-ACTTTGTGGGG-TTCACCCCCTATGGGGAG-AAACAG-GCCCG
GTCCTTCAAC-AGCAATCCGGAAATACTGGACCGATAT-CGGACTG-CGGTGGACACGTA
--------------------------------------------------------
>AB531775.1_Volatinia_jacarina
------------------------------------------------ACGGAGAAGGT-
-AAGGTTGGTGG----CATGGCCCA-CCTACAACC-G--GGAGCAGCAG-GCGATGTTCG
ACAGCGACGTGG-GGC-ACTTTGTGGGG-TTCAC-CCCTGTGGGGAG-AAACAG-GCCCG
GTCYTTCAAC-AACAATCCGGAAATACTGGMCCGATAT-CGCMCTG-CGGTGGACACGTW
--------------------------------------------------------
>AB531776.1_Volatinia_jacarina
------------------------------------------------ACGGAGAAGGT-
-AAGGTTGGTGG----CATGGCCCA-CCTACAACC-G--GGAGCAGCAG-GCGATGTTCG
ACAGCGACGTGG-GGC-ACTTTGTGGGG-TTCACGCCCTATGGGGAG-AAACAG-GCCCG
GTCCTTCAAC-AACAATCCGGAAATACTGGACCGATAT-CGGACTG-CGGTGGACACGTA
--------------------------------------------------------
>AB531779.1_Volatinia_jacarina
------------------------------------------------ACGGAGAAGGT-
-AAGGTTGGTGG----CATGGCCCA-CCTACAACC-G--GGAGCAGCAG-GCGATGTTCG
ACAGCGACGTGG-GGC-ACTTTGTGGGG-TTCAC-CCCTATGGG-AG-AAACAG-GCCCG
GTCCTTCAAC-AACAATCCGGAAATACTGGACCGATAT-CGCACTG-CGGTGGACACGTA
--------------------------------------------------------
>AB531782.1_Patagioenas_squamosa
---------------------------------------------------------GT-
-GAGGTTTGTGG----AGAGGTACA-TCTACAACC-G--GGAGCAGTAC-GTGCACTTCG
ACAGCGCCGTGG-GGC-TCTATGTGGCT-GACACCCCCCTGGGGGAGCCTTCTG--CCAA
GTACTGGAAC-AGCCAGCCGGACGTAC-TGGAGCAGAAACGGGCTG-AGGTGGACACGGT
CTGCCGAC------------------------------------------------
>AB531783.1_Patagioenas_squamosa
---------------------------------------------------------GT-
-GAGGTTTGTGG----AGAGGTGCA-TCTACAACC-G--GGAGCAGTAC-GTGCACTTCG
ACAGCGCCGTGG-GGC-TCTATGTGGCT-GACACCCCCCTGGGGGAGCCTTCTG--CCAA
GTACTGGAAC-AGCCAGCCGGACGTAC-TGGAGCAGAAACGGGCTG-AGGTGGACACGGT
CTGCCGAC------------------------------------------------
>AB531784.1_Dives_warszwewiczi
------------------------------------------------ACCGAGAGGGT-
-GAGGTATGCGA----AAAGGTGCT-TCTACAACCGG---CAGCAGCTC-ATGCACTTCG
ACAGCGATGTGG-GGG-TCTTTGTGGGG-GACACCCCGTTTGGGGAG-ATCGAG-GCCAG
GTACTGGAAC-AGCAAACAGGCAGAGA-TGGAGTACAGACGGGCTC-AGGTGGACAGGTA
CTGCCGGCACAACTAC----------------------------------------
>AB531785.1_Dives_warszwewiczi
------------------------------------------------ACCGAGCGGGT-
-GAGGTTGGTGG----TGAGGCACA-TCTACAACCGG---CAGCAGTTC-ACCCACTTCG
ACAGCGATGTGG-GGG-TCTATGTGGGG-GACACCCTGTTTGGGGAG-TTCCAG-GCCAG
GTACTGGAAC-AGCAAACAGGAAAGGC-TGGAGTACCTGCGGGCTG-CGGTGGACACGTA
CTGCCGGAACAACTAC----------------------------------------
>AB531786.1_Geotrygon_montana
---------------------------------------------------------GT-
-GAAGTTGGTGG----CGAGGCACA-TCTACAACC-G--GGAGCAGTTT-GCGCACTTTG
ACAGCGACGTGG-GGC-TCTACGTGGCT-GACACCCCCCTGGGGGAGCCTGATG--CCAA
GTACTGGAAC-AGCCAGCCGGAAGTAC-TGGAGCAGAAACGGGCTG-AGGTGGACACGTA
CTGCCGAC------------------------------------------------
>AB531787.1_Pheucticus_aureoventris
------------------------------------------------ACGGAGAAGGT-
-GAGGTTCGTGG----CAAGGGGCA-TCTACAACCGGCAGCAG---TCC-ATACACTTCG
ACAGCGACCTGG-GTG-TGTACGTGGGG-GACACCCCCCTTGGAGAG-AAGAAT-GCCAA
GATCTGGAAC-AGCGACCCAGCTAAGC-TGGAGAACGTTCGGGCTG-CGGTGGACAGGTA
CTGCCGGCAAAACTAC----------------------------------------
>AB531788.1_Pheucticus_aureoventris
------------------------------------------------ACGGAGAGGGT-
-GAGGTTCGTGG----CAAGGGGCA-TCTACAACCGGCAGCAG---TCC-ATACACTTCG
ACAGCGACGTGG-GTG-TGTACGTGGGG-GACACCCCCCTTGGAGAG-AAGAAT-GCCAA
GATCTGGAAC-AGCGACCCAGCTAAGC-TGGAGAACGTTCGGGCTG-CGGTGGACAGGTA
CTGCCGGCAAAACTAC----------------------------------------
>AB531789.1_Pheucticus_aureoventris
------------------------------------------------ACGGAGAAGGT-
-GAGGTTCGTGG----CAAGGCGCA-TCTACAACCGGCAGCAG---TCC-ATACACTTCG
ACAGCGACCTGG-GTG-TGTACGTGGGG-GACACCCCCCTTGGAGAG-AAGAAT-GCCAA
GATCTGGAAC-AGCGAGCCAGCTAAGC-TGGAGAACGTTCGGGCTG-CGGTGTACAGGTA
CTGCCGGCACAACTAG----------------------------------------
>AB531790.1_Piaya_minuta
---------------------------------------------------------GT-
-GAGGTTTGTGG----AGAGACACG-TCTACAACC-G--GGAGCAGTAC-ATGCACTTTG
ACAGTGAGGTGG-GGG-TGTACGAGGCC-GACACCCCCCTGGGCGAGCCTATAG--CCAA
GGACTGGAAC-AGCCAGGAGGACATTC-TGCAGTATAAACGGGGTC-AGGTGGACAGGTT
CTGCCAAC------------------------------------------------
>AB531791.1_Piaya_minuta
---------------------------------------------------------GT-
-GAGGTTTGTGG----AGAGACACG-TCTACAACC-G--GGAGCAGTAC-ATGCACTTTG
ACAGTGAGGTGG-GGG-TGTACGAGGCC-GTCACCCCCCTGGGCGAGCCTATAG--CCAA
GGACTGGAAC-AGCCAGGAGGACATTC-TGCAGTATAAACGGGGTC-AGGTGGACAGGTT
CTGCCAAC------------------------------------------------
>AB531792.1_Synallaxis_brachyura
---------------------------------------------------------GT-
-GAGGTTCGTGG----AGAGGCACA-TCTACAACCGG---CAGCAGCTC-ATGCACTTCG
ACAGCGATGTGG-GGG-TCTATGTGGGG-GACACCCCATTTGGGGAG-TTCCAG-GCCAG
GCACTTCAAC-AGCGACCAGGAATATA-TGGAGTACCAACGGTCTG-TGGTGGACAGGTA
CTGCCGGC------------------------------------------------
>AB531793.1_Synallaxis_brachyura
---------------------------------------------------------GT-
-GAGGTTTGTGG----AGAGGAAAA-TCTACAACCGG---AAGCAGTAC-GTGCACTTCG
ACAGCGATGTGG-GGG-TCTTTGTAGGG-GACACCCCGTTTGGGGAG-GTCCAG-GCCAG
GCACTGAAAC-AGCCAACAGGACGTGC-TGGAGCACAGACGGGCTG-CAGTGGACGCGTT
CTGCCGGC------------------------------------------------
>AB531794.1_Volatinia_jacarina
------------------------------------------------ACCCAGCACGT-
-CCGGCTTGTGG----ACAGGTACA-TCTACAACCGG---GTGCAGGAC-GTGCACTTCG
ACAGCGACGTGG-GGC-ACTATGTGGGT-GATACCCCCTTTGGCGAG-ATCCAA-GCCAA
GCAATTCAAT-GACGACGTGGAAATTC-TGGAGCAGGAACGGACTG-CGGTGGATTGGTA
CTGCCGGCACAACTAG----------------------------------------
>AB531795.1_Atlapetes_rufinucha
------------------------------------------------ACGGAGAAGGT-
-GAGGTACGTGG----AGAGGTACA-TCTACAACCGG---CAGACCTGG-GCGATGTTCG
ACAGCGACGTGG-GGC-ACTTCGTGGGG-TTCAACCCCTACGGGGACGTGAA-T-GCCAA
GCGCTGGAAC-AGCGACCCGGTGATTAT-GGAGAGGAGGTGGACTT-CGGTGGACTGGCT
CTGCCGGCACAACTAC----------------------------------------
>AB531796.1_Catamenia_inornata
------------------------------------------------ACGGAGAAGGT-
-GAGGTACATGG----AGAGGCAAA-TCTACAACCGGCTGC---TTCAC-TTCATGTTCG
ACAGCGACGTGG-GGC-GCTACGTGGGG-TTCACCCCCTTTGGGGAG-TGCAAT-GTCAA
GCGCTTGAAC-AGCGACCCGGCTAAAC-TGGAGTACATGCGGACTG-CGGTGGACAGGTA
CTGCCGGCACAACTAG----------------------------------------
>AB531797.1_Catamenia_inornata
------------------------------------------------ACGGAGAAGGT-
-GAGGTACATGG----AGAGGCAAA-TCTACAACCGGCTGC---TTCAC-TTCATGTTCG
ACAGCGACGTGG-GGC-ACTACGTGGGG-TTCACCCCCTTTGGGGAG-TGCAAT-GTCAA
GCGCTTGAAC-AGCGACCCGGCTAAAC-TGGAGTACATGCGGACTG-CGGTGGACAGGTA
CTGCCGGCACAACTAG----------------------------------------
>AB531798.1_Catamenia_inornata
------------------------------------------------ACGGAGAAGGT-
-GAGGTACGTGG----AGAGGTACA-TCTACAACCGG---CTGGCGTAC-GCGATGTTCG
ACAGCGACGTGG-GGC-ACTACGTGGGG-TTCACCCCCTACGGGGAC-AGGAAT-GCCAA
GCGCTGGAAC-AGCGACCCGGCTATAAT-GGAGCACAAGCGGACTG-CGGTGGACAGGTA
CTGCCGGCACAACTAG----------------------------------------
>AB531799.1_Catamenia_inornata
------------------------------------------------ACGGAGAAGGT-
-GAGGTTCGTGG----AGAGGCAAA-TCTACAACCGGGAGCA---ACTC-GCGATGTTCG
ACAGCGACGTGG-GGC-ACTTCGTGGGG-TTCACCCCCTATGGGGAG-AGACAG-GCCCA
GTACTGGAAC-AGCGACCCGGCTAAAC-TGGAGAACAGACGGACTG-CGGTGGACTGGTA
CTGCCGGCACAACTAG----------------------------------------
>AB531800.1_Coryphospingus_cucullatus
------------------------------------------------ACGGAGAAGGT-
-GAGGTTCGTGC----ACAGGCAAG-TCTACAACCGG---ATGCAGGAC-GCGATGTTCG
ACAGCGAAGTGG-GGC-TGTGGGTGGGG-TTCACCCGCTCTGGGGAG-AGAGAT-GCCAA
GCGCTACAAC-AGCGACCCGGCCGTGC-TGGAGCACTCACGGGCTA-AGGTGGACACGTA
--------------------------------------------------------
>AB531801.1_Coryphospingus_cucullatus
------------------------------------------------ACGGAGAAGGT-
-GAGGTTCGTG----GAGAGGTACA-TCTACAACCGG---CGGACGGAC-GCGATGTTCG
ACAGCGACGTGG-GGC-ACTACGTGGGG-TTCACCCCCGCTGGGGAG-AGGTGG-GCCAG
GTACTGGAAC-AGCGACCCGGAAGGGA-TGGAGTACAGCCGGGCTC-AGGTGGACACGTA
CTGCCGGCGCAACTAC----------------------------------------
>AB531802.1_Coryphospingus_cucullatus
------------------------------------------------ACGGAGAAGGT-
-GAGGTTCGTGG----CCAGGGGCA-TCTACAACCGG---CAGCAGGAC-GCGATGTTCG
ACAGCGACGTGG-GGC-ACTTTGTGGGT-TTCACCCCCGCTGGGGAGAAAAA-T-GCCAA
GTGCTTCAAC-AACGACCCGGTCATACT-GGAGAATGCACGGACTG-CGGTGGACTGGTA
CTGCCGGCACAACTGG----------------------------------------
>AB531803.1_Coereba_flaveola
------------------------------------------------ACGGAGAAGGT-
-GAGGTTCGTGG----ACACGTACA-TCTACAACCGG---CAGCCGTAC-GCGGTGCTCG
ACAGCGACGTGG-GGC-ACTACGTGGGG-TTCACCCCCTATGGGGAGATGAA-T-GCCAA
GCACTGGAAC-AGCAACCCGGAAGTGAT-GGAGAACACACGGACTG-CGGTGGACTGGTA
CTGCCGGCACAACTAC----------------------------------------
>AB531804.1_Coereba_flaveola
------------------------------------------------ACGGAGAAGGT-
-GAGGTTCGTGG----ACACGTACA-TCTACAACCGG---CAGCCGTAC-GCGGTGTTCG
ACAGCGACGTGG-GGC-ACTACGTGGGG-TTCACCCCCTATGGGGAGATGAA-T-GCCAA
GCACTGGAAC-AGCAACCCGGAAGTGAT-GGAGAACACACGGACTG-CGGTGGACTGGTA
CTGCCGGCACAACTAC----------------------------------------
>AB531805.1_Diglossa_humeralis
------------------------------------------------ACGGAGAAGGT-
-GAGGTTCGTGC----TGAGGTACA-TCTACAACCGGGAGCCA---TAC-GTGATGTTCG
ACAGCGACGTGG-GGC-ACTACGTGGGG-TTCACCCCCGCTGGGGAG-AGGAAT-GCCAA
GCGCTTGAAC-AGCGACCCGGCCAGAC-TGGAGAACAGACGGACTG-CGGTGGACTGGTA
CTGCCGGCACAACTAG----------------------------------------
>AB531806.1_Euphonia_musica
------------------------------------------------ACGGAGAGGGT-
-GAGGCTCGTGG----TCAGGAACA-TCTACAACCGG---CAGCAGTAC-GCGGTGTTCG
ACAGCGACGTGG-GGC-ACTACGTGGGG-TTCACCCGCTTCGGGGAGATGAA-T-GCCAA
GCGCTGGAAC-AGCGACCCGGCTTTCAT-GGAGAACAGACGGGCTG-CGGTGGACACGTA
CTGCCGGCACAACTAG----------------------------------------
>AB531807.1_Euphonia_musica
------------------------------------------------ACGGAGAGGGT-
-GAGGTTCGTGC----AGAGGTACA-TCTACAACCGGCAGCAG---TTG-CTGATGTTCG
ACAGCGACGTGG-GGC-ACTACGTGGGG-GTCACCCC-TATGGGGAG-AAGAAT-GCCAA
GCGCTGGAAC-AGCGCCCCGGCTAAAA-TGGAGGACGAGCGGGCTG-CGGTGGACACGTA
CTGCCGGCACAACTAG----------------------------------------
>AB531808.1_Oryzoborus_angolensis
------------------------------------------------ACGGAGAAGGT-
-GAGGTACGTGG----CGGGGTACG-TCTACAACCGG---CTGATGGAC-GTGATGTTCG
ACAGCGACGTGG-GGC-ACTACGTGGGG-TTCACCCCCTATGGGGAG-AGGAAT-GCCAG
GGACTGGAAC-AGCAACCCGGCTGTAC-TGGAGTACAGACGGGCTT-CGGTGGACGACTA
CTGCCGGCCCAACTAC----------------------------------------
>AB531809.1_Sicalis_flaveola
------------------------------------------------ACGGAGAAGGT-
-GAGGTTCATAG----ACAGGTACA-TCTACAACCGGCTGCA---GGAT-GTGATGTTCG
ACAGCGACGTGG-GGM--CTACGTGGGG-TTCACCCCCTTTGGGGAG-AGACAG-GCCCA
GTACTTTAAC-AGCGACCCGGCCAGAC-TGGAGTACGCACGGACTG-CGGTGGACAGGCA
--------------------------------------------------------
>AB531810.1_Sicalis_flaveola
------------------------------------------------ACGGAGAAGGT-
-GAGGTTCATAG----ACAGGTACA-TCTACAACCGGATGCA---GGAT-GTGATGTTCG
ACAGCGACGTGG-GGC-ACTACGTGGGG-TTCACCCCCTTTGGGGAG-AGACAG-GCCCA
GTACTTTAAC-AGCGACCCGGCCAGAC-TGGAGTACGCACGGACTG-CGGTGGACAGGCA
--------------------------------------------------------
>AB531811.1_Sporophila_nigricollis
------------------------------------------------ACGGAGAAGGT-
-GAGGTTCGTGG----AGAGGTACA-TCTACAACCGGGAACAG---TTC-GTGATGTTCG
ACAGCGACGTGG-GGC-ACTACGTGGGG-TTCACCTTCCTTGGGGAG-ATGAAT-GCCAA
GCGCTGGAAC-AGCGACCCGGCCATAC-TGGAGGACGCACGGGCTC-AGGTGGACAAG--
-TGCCGGCACAACTAC----------------------------------------
>AB531813.1_Sturnella_bellicosa
------------------------------------------------ACGGAGAAGGT-
-CCGGTTCGTGG----CGAGGTACA-TCTACAACCGGGAGCAG---TAT-GCGATGTTCG
ACAGTGACGTGG-GGC-ACTTCGTGGGG-TTCACCCCCTTTGGGGAG-ATGAAT-GCCAA
GCGCTGGAAC-AGAACCCGGACATAATG-GAGGAACAAAGTGACTA-CGGTGGACAGGTA
CTGCCGGCACAACTAC----------------------------------------
>AB531814.1_Tiaris_bicolor
------------------------------------------------ACGGAGAAGGT-
-GAGGCTCGTGG----AGAGGTACA-TCTACAACCGGCTGAT---GGAT-GTGATGTTCG
ACAGCGACGTGG-GGC-ACTACATGGGG-TTCACCCCCTATGGGGAG-GAGTGT-GCCAG
GGACTGGAAC-AGCGACCCGGCCATAC-TGGAGAACAAACGGACTT-CGGTGGACTGGCT
CTGCCGGCACAACTACCCGATTG---TTGCCCCGTTCAGC---GTGGAGCGCCGAG
>AB531815.1_Tiaris_obscura
------------------------------------------------ACGGAGAAGGT-
-GAGGCTCGTTC----AGAGGCGCA-TCTACAACCGGCTGAT---GGAT-GTGATGTTCG
ACAGCGACGTGG-GGC-ACTACGTGGGG-TTCACCCCCTTTGGGGAG-AGGAAT-GCCAA
GTACTGGAAC-AGCAACCCGGCCATAC-TGGAGAACGTACAGACTG-CGGTGGACTGGTA
--------------------------------------------------------
>AB531816.1_Tiaris_obscura
------------------------------------------------ACGGAGAAGGT-
-GAGGTTCGTGG----AGAGGCACA-TCTACAACCGGGAGCAG---TAC-GCGGTGTTCG
ACAGCGACGTGG-GGC-ACTACGTGGGG-TTCACCCCCTTTGGGGAG-ATGAAT-GCCAA
GCGCTGGAAC-AGCGACCCGACATGGAT-GGAGTACAAACGGACTG-CGGTGGACAGGTA
--------------------------------------------------------
>AB531817.1_Tiaris_obscura
---------------------------------------------------------GT-
-GAGGTTCGTGV----AGAGGCACA-TCTACAACCGGCTGATG---GAT-ATGATGTTCG
ACAGCGACGTGG-GGC-ACTTCGTGGGG-TTCACCCCCTTTGGGGAGSATGAAT-GCCAA
GCGCTGGAAC-AGAGCGCCGACATGGAT-GGAGTACAAACGGACTG-CGGTGGACAGGTA
--------------------------------------------------------
>AB531818.1_Tiaris_obscura
---------------------------------------------------------GT-
-GAGGTTCGTGS----AGACRCACA-TCTACAACCGGGAGCAG---TAC-GCGGTGTTCG
ACAGCGACGTGGAGGC-ACTACGTGGGG-TTCACCCCCTTTGGGGAG-ATGAAT-GCCAA
GCGCTGGAAC-AGAGCNCCGACATGGAT-GGAGTACAAACGGACTG-CGGTGGACAGGTA
--------------------------------------------------------
>AB531819.1_Volatinia_jacarina
------------------------------------------------ACGGAGAAGGT-
-GAGGTACGTGC----AGAGGCACA-TCTACAACCGG---CAGCCATAC-GCGATGTTCG
ACAGCGACGTGG-GTC-TGTGGGTGGGG-TTCACCCCCTATGGAGAG-GAACAG-GCCCG
GTACTGGAAC-AGCGACCCGGCCATAC-TGGAGCACAGACGGACTG-CGGTGGACTGGCT
--------------------------------------------------------
>AB531820.1_Volatinia_jacarina
------------------------------------------------ACGGAAAAGGT-
-GAGGTACGTGC----ATAGGAAAA-TCTACAACCGG---CAGCTGTAC-GCGATGTTCG
ACAGCGACGTGG-GGC-ACTACATTGGG-TTCACCCCCCATGGGGAG-AGGATT-GCCAA
ACGCTGGAAC-AG-AACCCGGCTAAAA-TGGAGTACAGACGGACTG-CGGTGGACACGTA
--------------------------------------------------------
>AB531821.1_Volatinia_jacarina
-----------------------------------------------SACGGAGAAGGT-
-GAGGTACGTGG----TGAGGTACA-TCTACAACCGGCGGMAG---GAC-GTGATGTTCG
ACAGCGACGTGG-GG--ACTACGTGGGG-TTCACCCCCTTTGGGGAG-ATGAAT-GCCAA
GCGCTTGAAC-AGCGACCCGGCTATAA-TGGAGTACAGACGGAATG-AGGTGGACAGGTA
--------------------------------------------------------
>AF026560.1_Gallus_gallus
-TTCTTCTTCTACGGTA-GGATA-GGTGAGTGCCACTACCTGAACGGCACCGAGCGGGT-
-GAGGTATCTGG----ACAGGGAAA-TCTACAACC-G--GCAGCAGTAC-GCGCACTTCG
ACAGCGACGTGG-GGA-AATTTGTGGCC-GATACACCGCTGGGTGAGCGTCAAG--CTGA
ATACTGGAAC-AGCAACGCCGAGCTTC-TGGAGAACCTAATGAATA-TAGCGGACGGGTC
CTGCCGGCACAACTACGGGGTTGTGGAGTCCTTCACGGTGCAGAGGAGCG------
>AF026561.1_Gallus_gallus
-TTCTTCTTCCACGGTG-CGATA-TCCGAGTGCCACTACCTGAACGGCACCGAGCGGGT-
-GAGGTATTTGG----ACAGGTATT-TCTACAACC-G--GCAGGAGTTC-ACGCACTTCG
ACAGCGACGTGG-GGA-AATTTGTGGCC-GATACACCGCTGGGTGAGCCGCAAG--CTGA
ATACTGGAAC-AGCAACGCCGAGATTC-TAGAGTACAAACGGGGAC-AGGTGGACAGGTT
CTGCCGGCACAACTACGGGGTTGGGGAGTCCTTCACGGTGCAGAGGAGCG------
>AF026562.1_Gallus_gallus
-TTCTTCTTCTACGGTA-AGATA-GGTGAGTGCCACTACCTGAACGGCACCGAGCGGGT-
-GAGGTTACTGG----ACAGGCACA-TCTACAACC-G--GCAGCAGTAC-GCGCACTTCG
ACAGCGACGTGG-GGA-AATTTGTGGCC-GATACACCGCTGGGTGAGCGTCAGG--CTGA
ATACTGGAAC-AGCAACGCCGAGCTTC-TGGAGAACCTAATGAATG-AAGTGGACAGGGT
CTGCCGGCACAACTACGGGGTTGGGGAGTCCTTCACGGTGCAGAGGAGCG------
>AF030987.1_Agelaius_phoeniceus
--GTGTTCCAGAACATGCATCAG-TACGAGTGTCACTTCATTAACGGTACAGAGAAGGT-
-GAGGTACGTGG----CGAGGTACA-TCTACAACCGG---GAGCAGTAC-CTGATGTTCG
ACAGCGACGTGG-GGC-ACTATGTGGGG-TTCACCCCCTATGGTGAG-AAACAT-GCCCA
GTACAGGAAC-AGCGACCCGGAATTCC-TGGAGGACGCACGGACTG-CAGTAGACACGTA
CTGCCGGCACAACTACCGGATTGA--TGCCCCATTCAGCGTGGAGCGCCGA-----
>AF030988.1_Agelaius_phoeniceus
--GTGTTCCAGAACATGCATCAG-TACGAGTGTCACTTCATTAACGGTACAGAGAAGGT-
-GAGGTACGTGG----CGAGGTACA-TCTACAACCGG---GAGCAGTAC-CTGATGTTCG
ACAGCGACGTGG-GGC-ACTATGTGGGG-TTCACCCCCTATGGTGAG-AAACAT-GCCCA
GTACAGGAAC-AGCGACCCGGAATTCC-TGGAGGACGCACGGACTG-CAGTAGACACGTA
CTGCCGGCACAACTACCGGATTAC--CACCCCATTCAGCGTGGAGCGCCGA-----
>AF030989.1_Agelaius_phoeniceus
GTGTTCCAG--TGGATGCATAAG-GCCGATGGTCTCTTCATTAACGGCACGGAGAAGGT-
-GAGGTTGGTGG----TGAGGTTCA-TCTACAACCGGGAGCAG---TTC-CTGATGTTCG
ACAGCGACGTGG-GGC-ACTTTGTGGGG-TTCACCCCCTTAGGGGAG-AAGAAT-GCCAA
GATGTGGAAC-AGCGACCCAGCTATAA-TGGAGTTCGTGCGGGCTC-ACGTGGACAGGT-
--GCCGGCACAACTACGAGATTG---TTGCCTCGATCACCG---TGGAGCGCCGA-
>AF030990.1_Agelaius_phoeniceus
--GTGTTCCAGTGGATTGCAAAGGGTGAGTGTTAACTTCATTAACGGCACCGAGAGAGT-
-GCAGTACGTGG----AGAAGAACA-GCTACAACCGG---GAGCAGCTC-CTGCACTTGG
ACTGCGACGTGG-GGC-ACT-TGTGGGG-TTCACCCCCTTTGGGGAG-AAGGTG-GCCGG
GTACTGGAAC-AGCCTCCCAGATTTCC-TGCGGCCAAAAGGGACTG-CGGTGGACTTGTA
CTGCCGGAGCAACTACGAGGTGGC--CGCCCTGTTCCTCACGGAGCGCCGT-----
>AF030991.1_Agelaius_phoeniceus
--GTGTTCCAGGAGTTGTCGACG-TCCGAGTGTTACTTCATTAACGGCACGGAGAAGGT-
-CAGGTTCGTGG----AGAGGTACA-TCTACAACCGGATGCAG---GAC-GTGATGTTCG
ACAGCGACGTGG-GGC-ACTTCGTGGGG-TTCACCCCCGCTGGGGAG-AGGTGG-GCCAA
GAGCTGGAAC-AGCGACCCGGCCATAAT-GGAGTACAAACGGAATG-CGGTGGACAGGT-
--GCCGGCACAACTACCGGATTG---ATGCCCCATTCAGC---GTGGAACGCCCA-
>AF030992.1_Agelaius_phoeniceus
--GTGTTCCAGGAGTTGTTGACG-TCCGAGTGTTACTTCATTAACGGCACGGAGAAGGT-
-GAGGTTCGTGG----AGAGGTACA-TCTACAACCGGCTGCAG---CAC-GTGATGTTCG
ACAGCGACGTGG-GGC-ACTACGTGGGG-TTCACCCCATTTGGGGAG-ATGAAT-GCCAA
GCGCTGGAAC-AGCGACCCGGCCATAAT-GGAGTACCAACGAGGTG-AGGTGGACCGGTA
CTGCCGGTACAACTACGCGCTTG---ATGCCCCGTTCAGC---GTGGAGCGCCGA-
>AF030993.1_Agelaius_phoeniceus
--GTGTTCCAGGAGATGCATAAG-GTCGAGTGTTACTTCATTAACGGCACGGAGAAGGT-
-CAGGTTCGTGC----AGAGGCTCA-TCTACAACCGGCTGCAG---TAC-GCGATGTTCG
ACAGTGACGTGG-GGC-ACTTTGTGGGG-TTCACCCCCTCTGGGGAC-ATGAAT-GCCAA
GCGCTGGAAC-AGCGACCCGGCCTTAC-TGGAGTACAAACGGACTG-CGGTGGACCGGTA
CTGCCGGCACAACTACCGGATTG---ATGCCCCATTCAGCGTGGAGCGCCGA----
>AF030994.1_Agelaius_phoeniceus
GTTCCAGTA-CATGCTACAGGGC--GAGTGCCACTTCACTCCGAGTGCACGGAGAAGGT-
-GAGGTACTTGG----CGAGGGGAA-TCTACAACCGGGAATAG---GTC-GTGATGTTTG
ACAGCGACGTGG-GGC-ACTTCGTGGGC-TTCACCCTCCTTGGGGAG-ATGAAT-GCCAA
GCGCTTGAAC-ATCGACGCGGCTGAAC-TGGAGTACAGACGGGCTC-AGGTGGACATGTA
CTGCCGGCAGAACTACGATCTTT---ATTCTCAGTTCACCACCGTGGCGCGCCGA-
>AF030995.1_Agelaius_phoeniceus
--GTGTTTGTGAACCTGCAAAAG-GCCGAGTGTTCCTTCATTAACGGCACGGAGAAGGT-
-CAGGTTCGTGG----AGAGGCTCA-TCTACAACCGGCTGCAG---TAC-GTGATGTTCG
ACAGCGACGTGG-GGC-ACTACGTGGGG-TTCACCCCCCATGGGGAG-AAGAAT-GCCAA
GCGCTTGAAC-AGCGACCCGGCCTTAC-TGGAGTACAAACGGACTC-AGGTGGACCGGTA
CTGCCGGCACAACTACGAGGGGT---CCCACCGGTACCTCCCGGTGCGCCGA----
>AF030996.1_Agelaius_phoeniceus
--GTGTTTGTGAACCTGCAAAAG-GTCGAGTGTTCCTTCATTAACGGCACGGAGAAGGT-
-CAGGTTCGTGG----AGAGGCTCA-TCTACAACCGGCTGCAG---TAC-GTGATGTTCG
ACAGCGACGTGG-GGC-ACTACGTGGGG-TTCACCCCCCATGGGGAG-AAGAAT-GCCAA
GCGCTTGAAC-AGCGACCCGGCCTTAC-TGGAGTACAAACGGACTG-CGGTGGACCGGTA
CTGCCGGCACAACTACGGGATTG---ATGCCCCATTCACCGTGGAGCGCCGA----
>AF030997.1_Agelaius_phoeniceus
GGGTGTTCCAGGAGATGCATAAG-GTCGAGTGTTACTTCATTAACGGCACGGAGAAAGT-
-CAGGTTCGTGC----AGAAGCTCA-TCTACAACCGGCTGCAG---TAC-GCGATGTTCG
ACAGTGACGTGG-GGC-ACTTTGTGGGG-TTCACCCCCTCTGGGGAC-ATGAAT-GCCAA
GCGCTGGAAC-AGCGACCCGGCCTTAC-TGGAGTACAAACGGACTG-CGGTGGACCGGTA
CTGCCGGCACAACTACCGGATTG---ATGCCCCATTCAGCGTGGAGCGCCGAGGTG
>AF114824.1_Melopsittacus_undulatus
------------------------------------------------------------
-----------------------------------------TGCAGTAC-ACGCACTTTG
ACAGTGACGTGG-GGC-ACTTTGTGGGC-GATWCCCCCTATGGCGAG-ATCCAA-GCCAA
GCACCGCWAT-GACGACGTGGAATTTC-TGGAGCAGGCACAGACTG-CAGTGGATTGGTT
CTGCCGGCACAACTAC----------------------------------------
>AF163619.1_Geospiza_scandens
---------------------------------------------------------GT-
-GAGATACGTGC----AGAGGTACA-TCTACAACCGG---CAGCAGTTC-CTGATGTTCG
ACAGCGACGTGG-GGC-ACTACGTGGGG-TTCACCCCCTTTGGGGAGATGAA-T-GCCAA
GCGCTGGAAC-AGCGACCCGG-AATGGATGGAGGACGCACGGACTG-CGGTGGACACGTA
--------------------------------------------------------
>AF163621.1_Geospiza_scandens
---------------------------------------------------------GT-
-GAGATACGTGG----AGAGGTACA-TCTACAACCGG---CAGCAGTTC-CTGATGTTCG
ACAGCGACGTGG-GGC-ACTACGTGGGG-TTCACCCCCTTTGGGGAGATGAA-T-GCCAA
GCGCTGGAAC-AGCAACCCGG-AATGGATGGAGGACGCACGGACTG-CGGTGGACACGGT
--------------------------------------------------------
>AF163622.1_Geospiza_scandens
---------------------------------------------------------GT-
-GAGATACGTGG----AGAGGTACA-TCTACAACCGG---CAGCAGTTC-CTGATGTTCG
ACAGCGACGTGG-GGC-ACTACGTGGGG-TTCACCCCCTTTGGGGAGATGAA-T-GCCAA
GCGCTGGAAC-AGCAACCCGG-AATGGATGGAGGACGCACGGACTG-CGGTGGACACGTA
--------------------------------------------------------
>AF163623.1_Geospiza_scandens
---------------------------------------------------------GT-
-GAGATACGTGG----AGAGGTACA-TCTACAACCGG---CAGCAGTTC-CTGATGTTCG
ACAGCGACGTGG-GGC-ACTACGTGGGG-TTCACCCCCTTTGGGGAGATGAA-T-GCCAA
GCGCTGGAAC-AGCGACCCGG-AATTGATGGAGTACAAACGGACTG-CGGTGGACAGGTA
--------------------------------------------------------
>AF163624.1_Geospiza_scandens
---------------------------------------------------------GT-
-GAGATACGTGG----AGAGGTACA-TCTACAACCGGCAGCA---GTTC-CTGATGTTCG
ACAGCGACGTGG-GGC-ACTACGTGGGG-TTCACCCCCTTTGGGGAG-ATGAAT-GCCAA
GTACTGGAAC-AGCAACCCGGCCATAC-TGGAGAACAGACGGACTG-CGGTGGACACGTA
--------------------------------------------------------
>AF163625.1_Geospiza_scandens
---------------------------------------------------------GT-
-GAGATACGTGG----AGAGGTACA-TCTACAACCGGCAGCA---GTTC-CTGATGTTCG
ACAGCGACGTGG-GGC-ACTACGTGGGG-TTCACCCCCTTTGGGGAG-ATGAAT-GCCAA
GTACTGGAAC-AGCAACCCGGCCATAC-TGGAGAACAGACGGACTT-TGGTGGACACGTA
--------------------------------------------------------
>AF163626.1_Geospiza_scandens
---------------------------------------------------------GT-
-GAGATACGTGG----AGAGGTACA-TCTACAACCGGCAGCC---CTAC-GCGGTGTTCG
ACAGCGACGTGG-GGC-ACTACGTGGGG-TTCACCCCCTTTGGGGAG-ATGAAT-GCCAA
GCGCTGGAAC-AGCGACCCGGCCATAC-TGGAGAACAGACGGACTG-CGGTGGACACGTA
--------------------------------------------------------
>AF163627.1_Geospiza_scandens
---------------------------------------------------------GT-
-GAGATACGTGG----AGAGGTACA-TCTACAACCGGCAGCC---CTAC-GCGGTGTTCG
ACAGCGACGTGG-GGC-ACTACGTGGGG-TTCACCCCCTTTGGGGAG-ATGAAT-GCCAA
GTACTGGAAC-AGCAACCCGGCCATAC-TGGAGAACAGACGGACTG-CGGTGGACACGTA
--------------------------------------------------------
>AF163628.1_Geospiza_scandens
---------------------------------------------------------GT-
-GAGATACGTGC----AGAGGTACA-TCTACAACCGGCAGCC---CTAC-GCGGTGTTCG
ACAGCGACGTGG-GGC-ACTACGTGGGG-TTCACCCCCTTTGGGGAG-ATGAAT-GCCAA
GCGCTGGAAC-AGCGACCCGGCCATAC-TGGAGAACAGACGGACTT-TGGTGGACACGTA
--------------------------------------------------------
>AF163629.1_Geospiza_scandens
---------------------------------------------------------GT-
-GAGATACGTGC----AGAGGTACA-TCTACAACCGGCAGCC---CTAC-GCGGTGTTCG
ACAGCGACGTGG-GGC-ACTACGTGGGG-TTCACCCCCTTTGGGGAG-ATGAAT-GCCAA
GTACTGGAAC-AGCAACCCGGCCATAC-TGGAGAACAGACGGACTG-CGGTGGACACGTA
--------------------------------------------------------
>AF163630.1_Geospiza_scandens
---------------------------------------------------------GT-
-GAGATACGTGC----AGAGGTACA-TCTACAACCGGCAGCC---CTAC-GCGGTGTTCG
ACAGCGACGTGG-GGC-ACTACGTGGGG-TTCACCCCCTTTGGGGAG-ATGAAT-GCCAA
GTACTGGAAC-AGCAACCCGGCCATAC-TGGAGAACAGACGGACTT-TGGTGGACACGTA
--------------------------------------------------------
>AF163631.1_Geospiza_scandens
---------------------------------------------------------GT-
-GAGATACGTGC----AGAGGTACA-TCTACAACCGG---CAGCCCTAC-GCGGTGTTCG
ACAGCGACGTGG-GGC-ACTACGTGGGG-TTCACCCCCTTTGGGGAG-ATGAAT-GCCAA
GCGCTGGAAC-AGCGACCCGGAATGGA-TGGAGGACGCACGGACTG-CGGTGGACACGTA
--------------------------------------------------------
>AF163632.1_Geospiza_scandens
---------------------------------------------------------GT-
-GAGATACGTGC----AGAGGTACA-TCTACAACCGGCAGCC---CTAC-GCGGTGTTCG
ACAGCGACGTGG-GGC-ACTACGTGGGG-TTCACCCCCTTTGGGGAG-AGGCTG-GCCAA
GCACTGGAAC-AGCGACCCGGCCATAC-TGGAGTACAGACGGACTG-CGGTGGACAGGTA
--------------------------------------------------------
>AF163633.1_Geospiza_scandens
---------------------------------------------------------GT-
-GAGATACGTGC----AGAGGTACA-TCTACAACCGGCAGCC---CTAC-GCGGTGTTCG
ACAGCGACGTGG-GGC-ACTACGTGGGG-TTCACCCCCTTTGGGGAG-AGGGTG-GCCAA
GCACTGGAAC-AGCGACCCGGCCATAC-TGGAGAACAGACGGGCTG-AGGTGGACACGGT
--------------------------------------------------------
>AF163634.1_Geospiza_scandens
---------------------------------------------------------GT-
-GAGGTTCGTGG----AGAGGCAAA-TCTACAACCGGCAGCC---CGAC-GTGGTGTTCG
ACAGCGACGTGG-GGC-ACTACGTGGGG-TTCACCCCCTTTGGGGAG-AGGCTG-GCCAA
GCACTGGAAC-AGCGACCCGGCTAAAC-TGGAGAACAGACGGACTG-CGGTGGACAGGTA
--------------------------------------------------------
>AF163635.1_Geospiza_scandens
---------------------------------------------------------GT-
-GAGGTTCGTGG----AGAGGCAAA-TCTACAACCGGCAGCC---CGAC-GTGGTGTTCG
ACAGCGACGTGG-GGC-ACTACGTGGGG-TTCACCCCCTTTGGGGAG-AGGCTG-GCCAA
GCACTGGAAC-AGCGACCCGGCTAAAC-TGGAGAACAGACGGACTG-CGGTGGACACGTA
--------------------------------------------------------
>AF163636.1_Geospiza_scandens
---------------------------------------------------------GT-
-GAGGTTCGTGG----AGAGGTACA-TCTACAACCGG---CAGCAGTTC-CTGATGTTCG
ACAGCGACGTGG-GGC-ACTACGTGGGG-TTCACCCCCTTTGGGGAGATGAA-T-GCCAA
GCGCTGGAAC-AGCGACCCGG-AATGGATGGAGGACGCACGGACTG-CGGTGGACACGTA
--------------------------------------------------------
>AF163637.1_Geospiza_scandens
---------------------------------------------------------GT-
-GAGGTTCGTGG----AGAGGTACA-TCTACAACCGGCAGCC---CGAC-GTGGTGTTCG
ACAGCGACGTGG-GGC-ACTACGTGGGG-TTCACCCCCTTTGGGGAG-ATGAAT-GCCAA
GCGCTGGAAC-AGCGACCCGGCCATAC-TGGAGAACAGACGGACTT-TGGTGGACACGTA
--------------------------------------------------------
>AF163638.1_Geospiza_scandens
---------------------------------------------------------GT-
-GAGGTTCGTGG----AGAGGTACA-TCTACAACCGGCAGCC---CTAC-GCGGTGTTCG
ACAGCGACGTGG-GGC-ACTACGTGGGG-TTCACCCCCTTTGGGGAG-ATGAAT-GCCAA
GCGCTGGAAC-AGCGACCCGGCCATAC-TGGAGAACAGACGGACTT-TGGTGGACACGTA
--------------------------------------------------------
>AF163639.1_Geospiza_scandens
---------------------------------------------------------GT-
-GAGGTTCGTGG----AGAGGTACA-TCTACAACCGGCAGCC---CTAC-GCGGTGTTCG
ACAGCGACGTGG-GGC-ACTACGTGGGG-TTCACCCCCTTTGGGGAG-AGGGTG-GCCAA
GCACTGGAAC-AGTGACCCGGCTAAAC-TGGAGAACAGACGGACTT-CGGTGGACTGGTA
--------------------------------------------------------
>AF163640.1_Geospiza_scandens
---------------------------------------------------------GT-
-GAGGTTCGTGG----AGAGGTACA-TCTACAACCGGCAGCC---CTAC-GCGGTGTTCG
ACAGCGACGTGG-GGC-ACTACGTGGGG-TTCACCCCCTTTGGGGAG-AGGCTG-GCCAA
GCACTGGAAC-AGCGACCCGGCTAAAC-TGGAGAACAGACGGACTG-CGGTGGACAGGTA
--------------------------------------------------------
>AF163641.1_Geospiza_scandens
---------------------------------------------------------GT-
-GAGGTTCGTGG----AGAGGTACA-TCTACAACCGGCAGCC---CTAC-GCGGTGTTCG
ACAGCGACGTGG-GGC-ACTACGTGGGG-TTCACCCCCTTTGGGGAG-AGGGTG-GCCAA
GTACTGGAAC-AGTGACCCGGCTAAAC-TGGAGAACAGACGGACTG-CGGTGGACAGGTA
--------------------------------------------------------
>AF163642.1_Geospiza_scandens
---------------------------------------------------------GT-
-GAGGTTCGTGG----AGAGGTACA-TCTACAACCGGCAGCC---CTAC-GCGGTGTTCG
ACAGCGACGTGG-GGC-ACTACGTGGGG-TTCACCCCCTTTGGGGAG-ATGAAT-GCCAA
GTACTGGAAC-AGCAACCCGGCCATAC-TGGAGAACAGACGGACTG-CGGTGGACACGTA
--------------------------------------------------------
>AF163643.1_Geospiza_scandens
---------------------------------------------------------GT-
-GAGGTTCGTGC----AGAGGTACA-TCTACAACCGGCAGCC---CTAC-GCGGTGTTCG
ACAGCGACGTGG-GGC-ACTACGTGGGG-TTCACCCCCTTTGGGGAG-ATGAAT-GCCAA
GTACTGGAAC-AGCAACCCGGCCATAC-TGGAGAACAGACGGACTG-CGGTGGACACGTA
--------------------------------------------------------
>AF163644.1_Geospiza_scandens
---------------------------------------------------------GT-
-GAGGTTCGTGG----AGAGGTACA-TCTACAACCGG---CAGCCCTAC-GCGGTGTTCG
ACAGCGACGTGG-GGC-ACTACGTGGGG-TTCACCCCCTTTGGGGAG-ATGAAT-GCCAA
GTACTGGAAC-AGCAACCCGGAATTGA-TGGAGGACAGACGGGCTC-AGGTGGACACGGT
--------------------------------------------------------
>AF163645.1_Geospiza_scandens
---------------------------------------------------------GT-
-GAGGTTCGTGG----AGAGGTACA-TCTACAACCGG---CAGCCCTAC-GCGGTGTTCG
ACAGCGACGTGG-GGC-ACTACGTGGGG-TTCACCCCCTTTGGGGAG-ATGAAT-GCCAA
GTACTGGAAC-AGCAACCCGGAATTGA-TGGAGGACAGGCGGGCTC-AGGTGGACACGGT
--------------------------------------------------------
>AF163646.1_Geospiza_scandens
---------------------------------------------------------GT-
-GAGGTTCGTGG----AGAGGTACA-TCTACAACCGG---CAGCCCTAC-GCGGTGTTCG
ACAGCGACGTGG-GGC-ACTACGTGGGG-TTCACCCCCTTTGGGGAG-ATGAAT-GCCAA
GCGCTGGAAC-AGCGACCCGGAATTGA-TGGAGGACAGACGGACTT-CGGTGGACACGTA
--------------------------------------------------------
>AF163647.1_Geospiza_scandens
---------------------------------------------------------GT-
-GAGGTTCGTGG----AGAGGTACA-TCTACAACCGG---CAGCCCTAC-GCGGTGTTCG
ACAGCGACGTGG-GGC-ACTACGTGGGG-TTCACCCCCTTTGGGGAG-ATGAAT-GCCAA
GCGCTGGAAC-AGCGACCCGGAATTGA-TGGAGTACAAACGGACTG-CGGTGGACAGGTA
--------------------------------------------------------
>AF163650.1_Geospiza_scandens
---------------------------------------------------------GT-
-GAGGCTCGTGG----AGAGGCAAA-TCTACAACCGGCAGCC---CTAC-GCGGTGTTCG
ACAGCGACGTGG-GGC-ACTACGTGGGG-TTCACCCCCTTTGGGGAG-ATGAAT-GCCAA
GTACTGGAAC-AGCAACCCGGCCATAC-TGGAGAACAGACGGACTG-CGGTGGACACGTA
--------------------------------------------------------
>AF163652.1_Geospiza_scandens
---------------------------------------------------------GT-
-GAGGCTCGTGG----AGAGGCAAA-TCTACAACCGGCAGCC---CTAC-GCGGTGTTCG
ACAGCGACGTGG-GGC-ACTACGTGGGG-TTCACCCCCTTTGGGGAG-ATGAAT-GCCAA
GCGCTGGAAC-AGCGACCCGGCCATAC-TGGAGAACAGACGGACTG-CGGTGGACACGTA
--------------------------------------------------------
>AF163653.1_Geospiza_scandens
---------------------------------------------------------GT-
-GAGGCTCGTGG----AGAGGCAAA-TCTACAACCGGCAGCC---CGAC-GTGGTGTTCG
ACAGCGACGTGG-GGC-ACTACGTGGGG-TTCACCCCCTTTGGGGAG-AGGCTG-GCCAA
GCACTGGAAC-AGCGACCCGGCTAAAC-TGGAGAACAGACGGACTG-CGGTGGACACGTA
--------------------------------------------------------
>AF163654.1_Geospiza_scandens
---------------------------------------------------------GT-
-GAGGCTCGTGG----AGAGGCAAA-TCTACAACCGGCAGCC---CTAC-GCGGTGTTCG
ACAGCGACGTGG-GGC-ACTACGTGGGG-TTCACCCCCTTTGGGGAG-AGGGTG-GCCAA
GCACTGGAAC-AGCGACCCGGCCATAC-TGGAGAACAGACGGGCTG-AGGTGGACACGGT
--------------------------------------------------------
>AF163656.1_Geospiza_scandens
---------------------------------------------------------GT-
-GAGGCTCGTGG----AGAGGTACA-TCTACAACCGGCAGCC---CTAC-GCGGTGTTCG
ACAGCGACGTGG-GGC-ACTACGTGGGG-TTCACCCCCTTTGGGGAG-ATGAAT-GCCAA
GCGCTGGAAC-AGCGACCCGGCCATAC-TGGAGAACAGACGGACTT-TGGTGGACACGTA
--------------------------------------------------------
>AF163657.1_Geospiza_scandens
---------------------------------------------------------GT-
-GAGGCTCGTGG----AGAGGTACA-TCTACAACCGGCAGCC---CGAC-GTGGTGTTCG
ACAGCGACGTGG-GGC-ACTACGTGGGG-TTCACCCCCTTTGGGGAG-AGGGTG-GCCAA
GCACTGGAAC-AGTGACCCGGCTAAAC-TGGAGAACAGACGGACTT-CGGTGGACTGGTA
--------------------------------------------------------
>AF163658.1_Geospiza_scandens
---------------------------------------------------------GT-
-GAGGCTCGTGG----AGAGGTACA-TCTACAACCGGCAGCC---CTAC-GCGGTGTTCG
ACAGCGACGTGG-GGC-ACTACGTGGGG-TTCACCCCCTTTGGGGAG-AGGGTG-GCCAA
GCACTGGAAC-AGTGACCCGGCTAAAC-TGGAGAACAGACGGACTT-CGGTGGACTGGTA
--------------------------------------------------------
>AF163659.1_Geospiza_scandens
---------------------------------------------------------GT-
-GAGGCTCGTGG----AGAGGTACA-TCTACAACCGGCAGCA---GTAC-GTGATGTTCG
ACAGCGACGTGG-GGC-ACTACGTGGGG-TTCACCCCCTTTGGGGAG-ATGAAT-GCCAA
GTACTGGAAC-AGCAACCCGGCCATAC-TGGAGAACAGACGGACTG-CGGTGGACACGTA
--------------------------------------------------------
>AF164158.1_Geospiza_conirostris
------------------------------------------------------------
--------------------GTCCA-TCTACAACCGG---GAGCAGTTC-ATAATGTTCG
ACAGCGACGTGG-GGC-ACTTTGTGGGG-TTCACCCCCTATGGGCAG-AAGTTG-GCCAA
GCGTTGGAGC-GTCGACGCGGTATTCA-TGGAGGACAGACGGAATG-CGGTGGACTGGTT
CTGCCGGTGCTGGTACAAGAATTT--TACCCCGTTCATCACGGAGCGCCGAGGTGA
>AF164159.1_Platyspiza_crassirostris
---------------------------------------------------------GT-
-GAGGTTCGTGG----AGAGGTACA-TCTACAACCGGCAGCC---CTAC-GCGGTGTTCG
ACAGCGACGTGG-GGC-ACTACGTGGGG-TTCACCCCCTCTGGGGAG-ATGAAT-GCCAA
GCGCTTGAAC-AGCGACCCGGCCATAC-TGGAGGACAGACGGGCTG-AGGTGGACAGGTA
CTGCCGGCACAACTACCCGATTG---TTGCCCCGTTCAGC---GTGGAGCGCCGAG
>AF164160.1_Certhidea_olivacea
---------------------------------------------------------GT-
-GAGGTTCGTGG----AGAGGTACA-TCTACAACCGGCAGCC---CTAC-GCGGTGTTCG
ACAGCGACGTGG-GGC-ACTACGTGGGG-TTCACCCCCTATGGGGAG-ATGAAT-GCCAA
GTACTGGAAC-AGCGACCCGGCCATAC-TGGAGTACAGACGGACTG-CGGTGGACAGGTA
CTGCCGGCACAACTACCCGATTG---TTGCCCCGTTCAGC---GTGGAGCGCCGAG
>AF164161.1_Geospiza_fortis
---------------------------------------------------------GT-
-GAGGCTCGTGG----AGAGGTACA-TCCACAACCGGCAGCC---CTAC-GCGGTGTTCG
ACAGCGACGTGG-GGC-ACTACGTGGGG-TTCACCCCCTTTGGGGAG-AGGGTG-GCCAA
GCACTGGAAC-AGTGACCCGGCTAAAC-TGGAGAACAGACGGACTT-CGGTGGACTGGTA
CTGCCGGCACAACTACGAGCTTG---ATGCCCCGTTCAGC---GTGGAGCGCCGAG
>AF164162.1_Certhidea_olivacea
---------------------------------------------------------GT-
-GAGATACGTGC----ACAGGGAAA-TCTACAACCGGCTGAT---GCAT-GTGATGTTCG
ACAGCGACGTGG-GGC-ACTACGTGGGG-TTCACCCCCTATGGGGAG-AGGGTG-GCCAA
GCACTGGAAC-AGCGACCCGGCCATAC-TGGAGGACAGACGGGCTC-AGGTGGACACGCT
CTGCCGGCACAACTACGAGGTGT---CCCGCCCGTTCATC---ACGGAGCGCCGAG
>AF164163.1_Certhidea_olivacea
---------------------------------------------------------GT-
-GAGGTTCGTGC----ACAGGGAAA-TCTACAACCGGCAGCC---CTATTGCGGTGTTCG
ACAGCGACGTGG-GGC-ACTACGTGGGG-TTCACCCCCTATGGG-AG-AGGGTG-GCCAA
GCACTGGAAC-AGCAACCCGGAATTGA-TGGAGAACAGACGGACTG-CGGTGGACTGGTA
CTGCCGGCACAACTACCCGATTG---CTGCCCCGTTCAGC---GTGGAGCGCCGAG
>AF164164.1_Geospiza_conirostris
------------------------------------------------------------
--------------------GTCCA-TCTACAACCGG---GAGCAGTTC-ATAATGTTCG
ACAGCGACGTGG-GGC-ACTTTGTGGGG-TTCACCCCCTATGGGCAG-AAGTTG-GCCAA
GCGTTGGAGC-GTCGACGCGGTATTCA-TGGAGGACAGACGGAATG-CGGTGGACTGGTT
CTGCCGGTGCTGGTACAAGAATTT--TACCCCGTTCATCACGGAGCGCCGAGGTGA
>AF164165.1_Certhidea_olivacea
------------------------------------------------ACGGAGAAGGT-
-GAGATACGTGC----ACAGGGAAA-TCTACAACCGGCTGAT---GCAT-GTGATGTTCG
ACAGCGACGTGG-GGC-ACTACGTGGGG-TTCACCCCCTATGGGGAG-AGGGTG-GCCAA
GCACTGGAAC-AGCGACCCGGCCATAC-TGGAGGACAGACGGGCTC-AGGTGGACACGCT
CTGCCGGCACAACTACGAGGTGT---CCCGCCCGTTCATC---ACGGAGCGCCGAG
>AF164166.1_Geospiza_scandens
------------------------------------------------------------
------------------------------------------------------------
-------------------------GGG-TTCACCCCTT-TGGGGAG-AGGGTG-GCCAA
GTACTGGAAC-AGTGACCCGGCTAAAC-TGGAGAACAGACGGGCTG-AGGTGGACACGCT
CTGCCGGCACAACTACGAGGTGT---TCCGCCCGTTCAGC---GTGGAGCGCCGAG
>AF164167.1_Geospiza_scandens
------------------------------------------------------------
------------------------------------------------------------
-------------------------GGG-TTCACCCCTT-TGGG-AG-AGGGTG-ACCAA
GCACTGGAAC-AGCGACCCGGAATTCA-TGGAGAACAGACGGACTT-TGGTGGACACGTA
CTGCCGGCACAACTACGAGGTGT---CCCGCCCGTTCATC---ACGGAGCGCCGAG
>AF165155.1_Geospiza_fortis
---------------------------------------------------------GT-
-GAGGCTCGTGG----AGAGGTACA-TCTACAACCGGCAGCC---CTAC-GCGGTGTTCG
ACAGCGACGTGG-GGC-ACTTTGTGGGG-TTCACCCCCTTTGGGGAG-ATGAAT-GCCAA
GCACTGGAAC-AGTGACCCGGCCATAC-TGGAGAACAGACGGACTG-CGGTGGACTGGTA
CTGCCGGCACAACTACGAGCTTG---ATGCCCCGTTCAGC---GTGGAGCGCCGAG
>AF165156.1_Platyspiza_crassirostris
---------------------------------------------------------GT-
-GAGGTTCGTGG----AGAGGTACA-TCTACAACCGGCAGCC---CTAC-GCGGTGTTCG
ACAGCGACGTGG-GGC-ACTACGTGGGG-TTCACCCCCTCTGGGGAG-ATGAAT-GCCAA
GCGCTTGAAC-AGCGACCCGGCCATAC-TGGAGGACAGACGGGCTG-AGGTGGACAGGTA
CTGCCGGCACAACTACCCGATTG---TTGCCCCGTTCAGC---GTGGAGCGCCGAG
>AF165157.1_Platyspiza_crassirostris
---------------------------------------------------------GT-
-GAGATACGTGC----ACAGGGAAA-TCTACAACCGGCAGCC---CTAC-GCGGTGTTCG
ACAGCGACGTGG-GGC-ACTACGTGGGG-TTCACCCCCTTTGGGGAG-AGGGTG-GCCAA
GTACTGGAAC-AGCAACCCGGAATTGA-TGGAGTACAAACGGACTG-CGGTGGACAGGTA
CTGCCGGCACAACTACCCGATTG---TTGCCCCGTTCAGC---GTGGAGCGCCGAG
>AF181837.1_Agelaius_phoeniceus
GGGTGTTCCAGAGGATGACAAAG-TCCGAGTGTTACTTCATTAACGGCACGGAGAAGGT-
-GAGGTACGTCC----AGAGGGCCA-TCTACAACCGG---GAGCAGTTC-ATAATGTTCG
ACAGCGACGTGG-GGC-ACTTTGTGGGG-TTCACCCCCTATGGGGAG-AAGTTG-GCCAA
GCGCTGGAAC-AGCAACGCGGTATTCA-TGGAGGACAGACGGACTG-CGGTGGATTGGTT
CTGCCGGTGCCGGTACAAGAATTT--TACCCCGTTCCTCACAGAGCGCCGAG----
>AF181838.1_Agelaius_phoeniceus
GGGTGTTCCAGAGGATGACAAAG-TCCGAGTGTTACTTCATTAACGGCACGGAGAAGGT-
-GAGGTACGTCC----AGAGGGCCA-TCTACAACCGG---GAGCAGTTC-ATAATGTTCA
ACAGCGACGTGG-GGC-ATTTTGTGGGG-TTCACCCCCTATGGGGAG-AAGTTG-GCCAA
GCGCTGGAAC-AGCAACGCGGTATTCA-TGGAGGACAGACGGACTG-CGGTGGATTGGTT
CTGCCGGTGCTGGTACAAGAATTT--TACCCCGTTCCTCACAGAGCGCCGAG----
>AF181839.1_Agelaius_phoeniceus
GGGTGTTCCAGAGGATGACAAAG-TCCGAGTGTTACTTCATTAACGGCACGGAGAAGGC-
-GAGGTACGTCC----AGAGGGCCA-TCTACAACCGG---GAGCAGTTC-ATAATGTTCG
ACAGCGACGTGG-GGC-ATTTTGTGGGG-TTCACTCCCTATGGGGAG-AAGTTG-GCCAA
GCGCTGGAAC-AGCAACGCGGTATTCA-TGGAGGACAGACGGACTG-CGGTGGATTGGTT
CTGCCGGTGCTGGTACAAGAATTT--TACCCTGTTCCTCACAGAGCGCCAAG----
>AF181840.1_Agelaius_phoeniceus
GGGTGTTCCAGAGGATGACAAAG-TCCGAGTGTTACTTCATTAACGGCACGGAGAAGGT-
-GAGGTACGTCC----AGAGGGCCA-TCTACAACCGG---GAGCAGTTC-ATAATGTTCG
ACAGCGACGTGG-GGC-ATTTTGTGGGG-TTCACCCCCTATAGGGAG-AAGTTG-GCCAA
GCGCTGGAAC-AGCAACGCGGTATTCA-TGGAGGACAGACGGACTG-CGGTGGATTGGTT
CTGCCGGTGCTGGTACAAGAATTT--TACCCCGTTCTTCACAGAGCGCCGAG----
>AF181841.1_Agelaius_phoeniceus
GGGTGTTCCAGAGGATGACAAAG-TCCGAGTGTTACTTCATTAACGGCACGGAGAAGGT-
-GAGGTACGTCC----AGAGGGCCA-TCTACAACCGG---GAGCAGTTC-ATAATGTTCG
ACAGCGACGTGG-GGC-ATTTTGTGGGG-TTCACCCCCTATGGGGAG-AAGTTG-GCCAA
GCGCTGGAAC-AGCAACGCGGTATTCA-TGGAGGACAGACGGACTG-CGGTGGATTGGTT
CTGCCGGTGCTGGTACAAGAATTT--TACCCCGTTCCTCACAGAGCGCCGAG----
>AF328732.1_Agelaius_phoeniceus
--GTGTTTGTGAACCTGCAAAAG-GCCGAGTGTTCCTTCATTAACGGCACGGAGAAGGT-
-CAGGTTCGTGG----AGAGGCTCA-TCTACAACCGGCTGCAG---TAC-GTGATGTTCG
ACAGCGACGTGG-GGC-ACTACGTGGGG-TTCACCCCCCATGGGGAG-AAGAAT-GCCAA
GCGCTTGAAC-AGCGACCCGGCCTTAC-TGGAGTACAAACGGACTC-AGGTGGACCGGTA
CTGCCGGCACAACTACGAGGGGT---CCCACCCGTACCTCCCGGTGCGCCGA----
>AF328733.1_Agelaius_phoeniceus
--GTGTTTGTGAACCCGCAAAAG-GCCGAGTGTTCCTTCATTAACGGCACGGAGAAGGT-
-CAGGTTCGTGG----AGAGGCTCA-TCTACAACCGGCTGCAG---TAC-GTGATGTTCG
ACAGCGACGTGG-GGC-ACTACGTGGGG-TTCACCCCCCATGGGGAG-AAGAAT-GCCAA
GCGCTTGAAC-AGCGACCCGGCCTTAC-TGGAGTACAAACGGACTC-AGGTGGACCGGTA
CTGCCGGCACAACTACGAGGGGT---CCCACCCGTACCTCCCGGTGCGCCGA----
>AF328734.1_Agelaius_phoeniceus
--GTGTTTGTGAACCTGCAAAAG-GCCGAGTGTTCCTTCATTAACGGCACGGAGAAGGT-
-CAGGTTCGTGG----AGAGGCTCA-TCTACAACCGGCTGCAG---TAC-GTGATGTTCG
ACAGCGACGTGG-GGC-ACTACGTGGGG-TTCACCCCCCATGGGGAG-AAGAAT-GCCAA
GCGCTTGAAC-AGCGACCCGGCCTTAC-TGGAGTACAAACGGACTC-AGGTGGACTGGTA
CTGCCGGCACAACTACGAGGGGT---CCCACCCGTACCTCCCGGTGCGCCGA----
>AF328735.1_Agelaius_phoeniceus
--GTGTTTGTGAACCTGCAAAAG-GCCGAGTGTTCCTTCATTAACGGCACGGAGAAGGT-
-CAGGTTCGTGG----AGAGGCTCA-TCTACAACCGGCTGCAG---TAC-GTGATGTTCG
ACAGCGACGTGG-GGC-ACTACGTGGGG-TTCACCCCCCATGGGGAG-AAGAAT-GCCAA
GCGCTTGAAC-AGCGACCCAGCCTTAC-TGGAGTACAAACGGACTC-AGGTGGACCGGTA
CTGCCGGCACAACTACGAGGGGT---CCCACCCGTACCTCCCGGTGCGCCGA----
>AF328736.1_Agelaius_phoeniceus
--GTGTTTGTGAACCCGCAAAAG-GCCGAGTGTTCCTTCATTAACGGCACGGAGAAGGT-
-CAGGTTCGTGG----AGAGGCTCA-TCTACAACCGGCTGCAG---TAC-GTGATGTTCG
ACAGCGACGTGG-GGC-ACTACGTGGGG-TTCACCCCCCATGGGGAG-AAGAAT-GCCAA
GCGCTTGAAC-AGCGACCCGGCCTTAC-TGGAGTACAAACGGACTC-AGGTGGACCGGTA
CTGCCGGCACAACTACGAGGGGT---CCCACCAGTACCTCCCGGTGCGCCGA----
>AF328737.1_Agelaius_phoeniceus
--GTGTTTGTGAACCTGCAAAAG-GCCGAGTGTTCCTTCATTAACGGCACGGAGAAGGT-
-CAGGTTCGTGG----AGAGGCTCA-TCTACAACCGGCTGCAG---TAC-GTGATGTTCG
ACAGCGACGTGG-GGC-ACTACGTGGGG-TTCACCCCCCATGGGGAG-AAGAAT-GCCAA
GCGCTTGAAC-AGCGACCCGGCCTTAC-TGGAGTACAAACGGACTC-AGGTGGACCGGTA
CTGCCGGCACAACTACGAGGGGT---CCCACCAGTACCTCCCGGTGCGCCGA----
>AF420007.1_Passerculus_sandwichensis
--------------------------------------------------------GGT-
-GAGGTTCGTGA----AGAGGTTCA-TCTACAACCGG---GAGCAGTAC-GTGCACTTCG
ACAGCGACGTGG-GGC-ACTTTGTGGGG-GACACCCCATATGGCGAG-GAGGTT-GCGAG
GTACTGGAAC-AGCGACCCGGAATGGA-TGGAGCACAGACGGGATG-CGGTG--------
--------------------------------------------------------
>AF420008.1_Passerculus_sandwichensis
--------------------------------------------------------GGT-
-AAGGTTCGTGG----AGAGGTACA-TCTACAACCGGGAGCAG---TTC-GTGATGTTCG
ACAGCGACGTGG-GGC-TGCACGTGGGG-TTCACCCCCTATGGGGAG-AGGTTT-GCCAG
GAAGATGAAC-AGCGACCCGGCTAGAC-CGGAGTACGCACGGACTA-CGCTG--------
--------------------------------------------------------
>AF485402.1_Gallinago_media
G-TATTTCCAGTTCCAGTTTAAG-GGGGACTGTTACTTCAGCAACGGCACCGAGCGGGT-
-GAGGCTTGTGG----CCAGGTACA-TCTACAACC-N--GGAGCAGTAC-NGA-------
------------------------------------------------------------
------------------------------------------------------------
--------------------------------------------------------
>AF485403.1_Gallinago_media
G-TATTTCCAGGTCCAGTTTAAG-GCCGACTGTTACTTCAGCAACGGCACCGAGCGCGT-
-GAGGCTTGTGG----CCAGGTACA-TCTACAACC-G--GGAGCAGTAC-GCA-------
------------------------------------------------------------
------------------------------------------------------------
--------------------------------------------------------
>AF485404.1_Gallinago_media
------------------------------------------------------------
-------TGTGC----AGAGGTACA-TCTACAACC-G--GGGGCAGTAC-GTGCACTTCG
ACAGCGACCTGG-GGC-ACTACGTGGCT-GACACCCCCCTGGGGAAGCCTACTG--CTGA
CTACTGGAAC-AGCCAGCCAGAAACAC-TGGAGGATGCACGGGCTG-CCGTGGACACGTT
CTGCCGGTACAACTACCAGATCGATAAACATCTCGCAGTGGAGAGAAGAGGTAAGT
>AF485407.1_Gallinago_media
--------------------------------------------------CGAGCGGGT-
-GAGGTTTGTGG----CCAGGTACA-TCCACAACC-G--GGAGCAGCTC-CTGCACTTCG
ACAGCGACGTGG-GGT-ACTACGTGGGT-GACACCCCCCTGGGGAAGCCTTCTG--CTGA
CTACTGGAAC-AGCCAGCCAGAAATAC-TGGAGAATGCACGGGCTG-CC-----------
--------------------------------------------------------
>AF485408.1_Gallinago_media
--------------------------------------------------CGAGCGGGT-
-GAGGCTTGTGG----AGAGGTACA-TCTACAACC-G--GGGGCAGTAC-GTGCACTTCG
ACAGCGACCTGG-GGC-ACTTCGTGGGT-GACACCCCCCTGGGGAAGCCTGATG--CCGA
CTACTGGAAC-AGCCAGCCAGAAGTAC-TGGAGAGCAGACGGGCTG-CC-----------
--------------------------------------------------------
>AF485409.1_Gallinago_media
--------------------------------------------------CGAGCGGGT-
-GAGGTTTGTGG----ACAGGTACA-TCTACAACC-G--GGAGCAGTAC-GTGCACTTCG
ACAGCGACCTGG-GGC-ACTTCGTGGCT-GACACCCCCCTGGGGAAGCCTTCTG--CTGA
CTACTGGAAC-AGCCAGCCAGAAGTAC-TGGAGAATGCACGGGCTG-CC-----------
--------------------------------------------------------
>AF485410.1_Gallinago_media
--------------------------------------------------CGAGCGGGT-
-GAGGTTTGTGG----CCAGGTACA-TCCACAACC-G--GGGGCAGTAC-GTGCACTTCG
ACAGCGACCTGG-GGC-ACTACGTGGGT-GACACCCCCCTGGGGAAGCCTTCTG--CTGA
CTACTGGAAC-AGCCAGCCAGAAATAC-TGGAGGATGCACGGGCTG-CC-----------
--------------------------------------------------------
>AF485411.1_Gallinago_media
--------------------------------------------------CGAGCGGGT-
-GAGGCTTGTGG----AGAGGTACA-TCTACAACC-G--GGAGCAGTAC-GTGCACTTCG
ACAGCGACCTGG-GGC-ACTTCGTGGCT-GACACCCCCCTGGGGAAGCCTGATG--CCGA
CTACTGGAAC-AGCCAGCCAGAAGTAC-TGGAGAATGCACGGGCTG-CC-----------
--------------------------------------------------------
>AF485412.1_Gallinago_media
--------------------------------------------------CGAGCGGGT-
-GAGGTATGTGG----AGAGGTACA-TCTACAACC-G--GGGGCAGTAC-GTGCACTTCG
ACAGCGACCTGG-GGC-ACTACGTGGCT-GACACCCCCCTGGGGAAGCCTACTG--CTGA
CTACTGGAAC-AGCCAGCCAGAAACAC-TGGAGGATGCACGGGCTG-CC-----------
--------------------------------------------------------
>AF485413.1_Gallinago_media
GGTATTTCCAGTTCCAGTTTAAG-GCCGACTGTTACTTCAGCAACGGCACCGAGCGCGT-
-GAGGTATTTGG----CCAGGCTCA-TCTACAACC-G--GGGGCAGTAC-GCACACTTCG
ACAGCGACCTGG-GGC-ACTTCGTGGCT-GACACCCCCCTGGGGAAACCTACTG--CTGA
CTACTTTAAC-AGCCAGCCAGAAGTAC-TGGAGAGGAAACGGGCTG-AGGTGGACACGTT
CTGCCGGAACAACTACCAGGTGTGGACCCCTTTCACCGTGCAGAGGAAAG------
>AF485414.1_Gallinago_media
GGTATTTCCAGTTCCAGTTTAAG-GGGGACTGTTACTTCAGCAACGGCACCGAGCGGGT-
-GAGGCTTGTGG----CCAGGTACA-TCTACAACC-G--GGAGCAGTAC-GCACACTTCG
ACAGCGACCTGG-GGC-ACTACGTGGCT-GACACCCCCCTGGGGAAACCTACTG--CTGA
CTACTTTAAC-AGCCAGCCAGAAATAC-TGGAGAGGAAACGGGCTG-CCGTGGACACGTT
CTGCCGGAACAACTACCAGGTGTGGACCCCTTTCACCGTGCAGAGGAAAG------
>AF485415.1_Gallinago_media
GGTATTTCCAGTTCCAGTTTAAG-GGGGACTGTTACTTCAGCAACGGCACCGAGCGGGT-
-GAGGCTTGTGG----CCAGGTACA-TCTACAACC-G--GGAGCAGTAC-GTGCACTTCG
ACAGCGACCTGG-GGC-ACTTCGTGGCT-GACACCCCCCTGGGGAAACCTGATG--CTGA
CTACTGGAAC-AGCCAGCCAGAAGTAC-TGGAGAGGAAACGGGCTG-AGGTGGACACGTT
CTGCCGGAACAACTACCAGGTGTGGACCCCTTTCACCGTGCAGAGGAAAG------
>AF485416.1_Gallinago_media
GGTATTTCCAGTTCCAGTTTAAG-GCCGACTGTTACTTCAGCAACGGCACCGAGCGGGT-
-GAGGTTTGTGG----CCAGGTACA-TCTACAACC-G--GGAGCAGTAC-GCACACTTCG
ACAGCGACCTGG-GGC-ACTTCGTGGCT-GACACCCCCCTGGGGAAACCTGATG--CTGA
CTACTGGAAC-AGCCAGCCAGAAGTAC-TGGAGAGGAAACGGGCTG-AGGTGGACACGTT
CTGCCGGAACAACTACCAGGTGTGGACCCCTTTCACCGTGCAGAGGAAAG------
>AF485417.1_Gallinago_media
GGTATTTCCAGGTCCAGTTTAAG-GGGGACTGTTACTTCAGCAACGGCACCGAGCGCGT-
-GAGGTATTTGG----CCAGGCTCA-TCTACAACC-G--GGAGCAGAAC-GTGCACTTCG
ACAGCGACCTGG-GGC-ACTACGTGGCT-GACACCCCCCTGGGGAAGCCTGATG--CCGA
CTACTGGAAC-AGCCAGCCAGAAGTAC-TGGAGAGGAAACGGGCTG-AGGTGGACACGTT
CTGCCGGAACAACTACCAGGTGTGGACCCCTTTCACCGTGCAGAGGAAAG------
>AF487260.1_Meleagris_gallopavo
------------------------------------------------------------
------------------------------------------------------------
--------------GG-AATTCGTGGCC-GATACACCGCTGGGAGAGCCGTCAG--CTGA
GAACTGGAAC-AGCAACACCGAGATTC-TGGAAGT-------------------------
--------------------------------------------------------
>AF487261.1_Meleagris_gallopavo
------------------------------------------------------------
------------------------------------------------------------
--------------GG-AATTCGTGGCC-GATACACCGCTGGGAGAGCCGCMAG--CTGA
GTACTGGAAC-AGCAACACCGAGATTC-TGGAAGT-------------------------
--------------------------------------------------------
>AH009492.2_Carpodacus_mexicanus
GGGGTGTTCCAGGGGATGAGATT-GAAGAGTGTCACTTGTTGAACGGCACGGAGAAGGT-
-GAGGTTCGTGG----AGAGGTTCA-TCTACAACCGG---GAGCAGTTC-CTGATATTGG
ACAGCGACGTCG-GGG-TGTACGTGGGG-TTCATCGCCTATGGGGAGATGAA-T-GCCAA
GCGCTCTAAC-AGGCACCCGG-TTCACATGGAGTACTACCGGGCTT-TGGTRGACACGCA
GTGCTGGCGAAACTACGAGCTTT---ATGCCCCSTYCACM---ACGGTGGNNNNNN
>AH009499.2_Carpodacus_mexicanus
GGGGTGTTCCAGGGGATGAGATT-GAAGAGTGTCACTTGTTGAACGGCACGGAGAAGGT-
-GAGGTTCGTGG----AGAGGTTCA-TCTACAACCGG---GAGCAGTTC-CAGATATTGG
ACAGCGACGTCG-GGG-TGTACGTGGGG-TTCATCGCCTATGGGGAGATGAA-T-GCCAA
GCGCTCTAAC-AGGCACCCGG-TTCACATGGAGTACTACCGGGCTT-TGGTGGACACGCA
GTGCTGGCGAAACTACRAGCTTT---ATGCCCCSTTCACA---ACGGTGGNNNNNN
>AH009500.2_Carpodacus_mexicanus
GGGGTSTTCCAGGGGATGAGATT-GAAGAGTGTCACTTGTTGWACGGCACGGAGAAGGT-
-GAGSTTCGTGG----AGAGGTTCA-TCTACAACCGG---GAGCAGTTC-CTGATSTTGG
ACSGCGACGTCG-GGG-TGTACGTGGRG-TTCATCGCCTATGGGGAGATGAM-Y-SCCAA
GCGCTSTAAC-AGGCACCCGG-TTCACATGGAGTACTACCGGGCTT-TGGTGGACACGCA
GTGCTGGCGAAACTACGAGCTTT---ATGCCCCSTTCACR---ACGGTGGNNNNNN
>AH009501.2_Carpodacus_mexicanus
GGGGTGTTCCAGGGGATGAGATW-GAAGAGTGTCACTTGTTGAACGGCACGGAGAAGGT-
-GAGGTTYGTGG----AGAGGTTCA-TYTACAACCGG---GAGCAGTTC-CTGATATTGG
ACAGCGACGTCG-GGG-TGTACGTGGGG-TTCATCGCCTATGGGGAGATGAA-T-GCCAA
GCGCTCTAAC-AGGCACCCGG-TTCACATGGAGTACTACCGGGCTT-TGGTGGACACGCA
GTGCTGGCGAAACTACGAGCTTT---ATGCCCCGTTCACA---ACGGTGGNNNNNN
>AH009502.2_Carpodacus_mexicanus
GGGGTGTTCCAGGGGATGAGATT-GAAGAGTGTCACTTGTTGAACGGCACGGAGAAGGT-
-GAGGTTCGTGG----AGAGGTTCA-TCTACAACCGG---GAGCAGTTC-CTGATATTGG
ACAGCGACGTCG-GGG-TGTACGTGGGG-TTCATCGCCTATGGGGAGATGAA-T-GCCAA
GCGCTCTAAC-AGGCACCCGG-TTCACATGGAGTACTACCGGGCTT-TGGTGGACACGCA
GTGCTGGCGAAACTACGAGCTTT---ATGCCCCGTTCACA---ACGGTGGNNNNNN
>AH009503.2_Carpodacus_mexicanus
GGGGTGTTCCAGGGGATGAGATT-GAAGAGTGTCACTTGTTGRACGGCACGGAGAAGGT-
-GAGGTTYGTGG----AGAGGTTCA-TCTACAACCGG---GAGCAGTTC-CTGATATTGG
ACAGCGACGTCG-GGG-TGTACGTGGGG-TTCATCGCCTATGGGGAGATGAA-Y-GCCAA
GCGCTCTAAC-AGGCACCCGG-TTCACATGGAGTACTACCGGGCTT-TGGTGGACACGCA
GTGCTGGCGAAACTACRAGCTTT---ATGCCCCGTTCACA---ACGGTGGNNNNNN
>AH009504.2_Carpodacus_mexicanus
GGGGTSTTCCAGGGGATGAGATT-GAAGAGTGTCACTTGTTGWACGGCACGGAGAAGGT-
-GAGGTTYGTGG----AGAGGTTCA-TSTACAACCGG---GAGCAGTTC-CTGATRTTGG
ACAGCGACGTCG-GGG-TGTACGTGGGG-TTCRTCGCCTATGGGGAGATGAM-Y-SCCAA
GCGCTCTAAC-AGGCACCCGG-TTCACATGGAGTACTACCGGGCTT-TGGTGGACACGCA
GTGCTGGRGRAACTACGAGCTNN---ATGCCCCGTTYACA---ACGCTGGNNNNNN
>AH009505.2_Carpodacus_mexicanus
GGGGTGTTCCCSGGGRGGAGAGW-GARGAGTGTCACTTGTTGAACGGCACGGAGAAGGT-
-GAGGTTCGTGG----AGAGGTTCA-TCTACAACCGG---GAGCAGTTC-CTGATATTGG
ACAGCGACGTCG-GGG-TGTACGTGGGG-TTCATCGCCTATGGGGAGATGAA-T-GCCAA
GCGCTCTAAC-AGGCACCCGG-TTCACATGGAGTACTACCGGGCTT-TGGTGGACACGCA
GTGCTGGCGAAACTACGAGCTTT---ATGCCCCGTTCACA---ACGGTGGNNNNNN
>AH009506.2_Carpodacus_mexicanus
GGGGTSTTCCAGGGGATGAGATT-GWAGAGTGTCACTTGTTGWACGGCACGGAGAAGGT-
-GAGGTTMGTGG----AGAGGTTCA-TCTACAACCGG---GAGCAGTTC-CTGATATTGG
ACAGCGACGTCG-GGG-TGTACGTGGGG-TTCATCGCCTATGGGGAGATGAA-T-GCCAA
GCGCTCTAAC-AGGCACCCGG-TTCACATGGAGTACTACCGGGCTT-TGGTGGACACSCA
GTGCTGGCGAAACTACRAGCTTT---ATGCCCCGTTCACA---ACGGTGGNNNNNN
>AH009507.2_Carpodacus_mexicanus
GGGGTGTTCCAGGGGATGAGATT-GAAGAGTGTCACTTGTTGAACGGCACGGAGAAGGT-
-GAGGTTCGTGG----AGAGGTTCA-TCTACAACCGG---GAGCAGTTC-CTGATATTGG
ACAGCGACGTCG-GGG-TGTACGTGGGG-TTCATCGCCTATGGGGAGATGAA-T-GCCAA
GCGCTCTAAC-AGGCACCCGG-TTCACATGGAGTACTACCGGGCTT-TGGTGGACACGCA
GTGCTGGCGAAACTACGAGCTTT---ATGCCCCGTTCACA---ACGGTGGNNNNNN
>AJ224344.1_Phasianus_colchicus
GTTCTTCCTCCACGGTG-TGATA-TTTGAGTGCCACTTCGTGAACGGCACCCAGCAGGT-
-GAGGCATGTGG----AGAGGGACA-TCCACAACC-G--GCAGCAGTAC-GCGCACTTCG
ACAGCGACGTGG-GGA-AATACGTGGCC-GATACACCGCTGGGTGAGCTGCAAG--CTGA
ATACTGGAAC-AACAACACCGAGTATA-TGGAGTATAGACGGGGAG-AGGTGGACAGGTA
CTGCCGGCACAACTACGAGGGTGTGGAGTCCTTCACGGTGCAGAGGAGAG------
>AJ224345.1_Phasianus_colchicus
GTTCTTCCTCCACGGTG-TGATA-TTTGAGTGCCACTTCGTGAACGGCACCCAGCAGGT-
-GAGGCATGTGG----AGAGGGACA-TCCACAACC-G--GCAGCAGTAC-GCGCACTTCG
ACAGCGACGTGG-GGA-AATACGTGGCC-GATACACCGCTGGGTGAGCTGCAAG--CTGA
ATACTGGAAC-AACAACACCGAGTATA-TGGAGTATAGACGGGGAG-AGGTGGACAGGTA
CTGCCGGCACAACTACGAGGGTGTGGAGTCCTTCACGGTGCAGAGGAGAG------
>AJ224346.1_Phasianus_colchicus
GTTCTTCCTCTACGGTG-TGATA-TTTGAGTGCCACTTCGTGAACGGCACCCAGCAGGT-
-GAGGCTTCTGG----ACAGGCAAA-TCTACAACC-G--GCAGCAGTAC-GTGCACTTCG
ACAGCGACGTGG-GGA-AATACGTGGCC-GATACACCACTGGGTGAGCTGCAAG--CTGA
ATACCGGAAC-AACAACACCGCGTTAC-TGGAGCAACGAATGAATG-CAGTGGACACGTA
CTGCCGGCACAACTACGAGGTTGGGGAGTCCTTCACGGTGCAGAGGAGAGTGGAGC
>AJ224347.1_Phasianus_colchicus
GTTCTTCCTCGACGGTG-TGATA-TTTGAGTGCCACTTCGTGAACGGCACCGAGCGGGT-
-GAGGCTTCTGG----AGAGGGACA-TCCACAACC-G--GCAGCAGTAC-GCGCACTTCG
ACAGCGACGTGG-GGA-AATTTGTGGCC-GATACACCGCTGGGTGAGCTGCAAG--CTGA
ATACTGGAAC-AACAACACCGCGATAC-TAGAGCAACGAAATAATG-AAGTGGACACGGT
CTGCCGGCACAACTACGAGATTGTGGAGTCCTTCACGGTGCAGAGGAGCGTGGAGC
>AJ224348.1_Phasianus_colchicus
GTTCTTCCTCGACGGTG-TGATA-TTTGAGTGCCACTTCGTGAACGGCACCCAGCAGGT-
-GAGGCATGTGG----AGAGGGACA-TCTACAACC-G--GCAGCAGCTC-TTGCACTTCG
ACAGCGACGTGG-GGA-AATACGTGGCC-GATACACCGCTGGGTGAGCTGCAAG--CTGA
ATACTGGAAC-AACAACACCGAGTATA-TGGAGTATAGACGGGGAG-AGGTGGACAGGTA
CTGCCGGCACAACTACGGGGTGTTTGAGTCCTTCACGGTGCAGAGGAGAG------
>AJ224349.1_Phasianus_colchicus
GTTCTTCTACTACTCTA-CGACA-AGTGAATGCCATTTCCAGAATGGCACCGAGCAGAT-
-TAGATTTCTAG----ACAGGTATT-TCTACAACC-G--GCAGCAGTTC-ACACACTTCG
ACAGCGACGTGG-GGA-AATTTGTGGCC-GATACACCGCTGGGAGAGCCGGTAG--CTGA
ACAATGGAAC-AGCAACACCCAGACCC-TGGAGTACGCACGGGGTG-CAGTGGACTGGTA
CTGCCGGCACAACTACGAGGGTGTGGAGTCCTTCACGGTGCAGAGGAGAGTGGAGC
>AJ224350.1_Phasianus_colchicus
GTTCTTCCTCCACGGTG-TGATA-TTTGAGTGCCAATTCGTGAACGGCACCCAGCAGGT-
-GAGGTATGTGC----ACAGGAATA-ACTACAACC-G--GCAGCAGCTC-TTGCACTTCG
ACAGCGACGTGG-GGA-AATACGTGGCC-GATACACCACTGGGTGAGCTGCAAG--CTGA
ATACTGGAAC-AACAACACCGCGTTAC-TGGAGCAACGAATGCATG-CAGTGGACAGATA
CTGCCGGCACAACTACGGGGTGTTTGAGTCCTTCACGGTGCAGAGGAGAGTGGAGC
>AJ224351.1_Phasianus_colchicus
GTTCTTCCTCCACGGTG-TGATA-TTTGAGTGCCAATTCGTGAACGGCACCCAGCAGGT-
-GAGGTATGTGC----ACAGGCAAA-TCTACAACC-G--GCAGCAGTAC-GCGCACTTCG
ACAGCGACGTGG-GGA-AATACGTGGCC-GATACACCACTGGGTGAGCTGCAAG--CTGA
ATACTGGAAC-AACAACACCGCGTTAC-TGGAGCAACGAATGCATG-CAGTGGACAGATA
CTGCCGGCACAACTACGAGATTGTGGAGTCCTTCACGGTGCAGAGGAGAGTGGAGC
>AJ224352.1_Phasianus_colchicus
GTTCTTCCTCTACGGTA-TGATA-GCTGAGTGCCACTTCGTGAACGGCACCCAGCAGGT-
-GAGGCTTCTGG----ACAGGCAAA-TCTACAACC-G--GCAGCAGTAC-GCGCACTTCG
ACAGCGACGTGG-GGA-AATACGTGGCC-GATACACCACTGGGTGAGCTGCAAG--CTGA
ATACCGGAAC-AACAACACCGCGTTAC-TGGAGCAACGAATGAATG-AAGTGGACACGGT
CTGCCGGCACAACTACGAGGTTGGGGAGTCCTTCACGGTGCAGAGGAGCGTGGAGC
>AJ404371.1_Acrocephalus_arundinaceus
GGGTGTTCCAGGAGATGGGAAAG-GTCGAGTGTCACTTCATTAACGGCACGGAGAAGGT-
-GAGGTTCGTGC----AGAGGAACA-TCTACAACCGT---GTGGAGGAC-GTGAGGTTCG
ACAGCGACGTGG-GGC-ACCACGTGGGG-TTCACCCCCTATGGGGAG-AAATGC-GCCCA
GGACTGGAAC-AGCAACCCGGAACTGA-TGGAGTACAAACGGGCTG-CGGTGGACACGGT
CTGCCGGCACAACTACCCGATTG---TTGCCCCGTTCAGC---GTGCAGCGCCGAG
>AJ404372.1_Acrocephalus_arundinaceus
GGGTGTTCCAGTTGATGCCTAAG-GCCGAGTGTCACTTCATTAACGGCACGGAGAAGGT-
-GAGGTACGTGG----AGAGGCAAA-TCTACAACCGG---GAGCAGATC-CTGATGTTCG
ACAGCGACGTGG-GGC-ACTACGTGGGG-TTCACCCCCTTTGGGGAG-AAACAG-GCCCA
GGACTGGAAC-AGCAAACCGGAATGGA-TGGAGAACAGACGGACTG-CGGTGGACAGGTA
CTGCCGGCACAACTACCCGATTG---CTGCCCCGTTCACC---GTGCAGCGCCGAG
>AJ404373.1_Acrocephalus_arundinaceus
GGGTGTTCCAGGAGATGAGAAAG-GCCGAGTGTCACTTCATTAACGGCACGGAGAAGGT-
-GAGGTTCGTGG----AGAGGTACA-TCTACAACCGT---GTGGAGTAC-GTGATGTTCG
ACAGCGACGTGG-GGC-TCTACGTGGGG-TTCACCCCCTTTGGGGAG-AAACAG-GCCCA
GGACTGGAAC-AGCGACCCAGAATGGA-TGGAGAACAGACGGACGG-TGGTGGACTGGGC
CTGCCGGCACAACTACGAGATTT---CTGTCCCGTTCATC---GTGGATCGCCGAG
>AJ404374.1_Acrocephalus_arundinaceus
GGGTGTTCCAGAGGATGTTTAAG-GCCGAGTGTCACTTCATTAACGGCACGGAGAAGGT-
-GAGGTTCGTGG----AGAGGCAAA-TCTACAACCGG---GAGCAGATC-CTGATGTTCG
ACAGCGACGTGG-GGC-ACTACGTGGGG-TTCACCCCCTATGGGGAG-AAACAG-GCCCA
GTACTGGAAC-AGCAACCCAGAACGGA-TGGAGTACCAGCAAACTG-CGGTGGACAGGCT
CTGCCGGCACAACTACGAGCTTG---ATGCCCCGTTCACC---GTGCAGCGCCGAG
>AJ404375.1_Acrocephalus_arundinaceus
GGGTGTTCCAATGGATGGGAAGG-TTCGAGTGTTACTACATTAATGGCATAGAGAAGGT-
-GAGGTACGTGG----CGAGAGGCA-TCTACAACCGG---GAGGAGTAC-GCGATGTTCG
ACAGCGACGTGG-GGC-ACTTCGTGGGG-TTCAACCCCTATGGGGAG-AAACAG-GCCCA
GTCCAAGAAC-AGCGACTCAGAACAGA-TGGAGATTTATCGGACTG-CGGTGGACACGTA
CTGCCGGCACAACTACAGATTGG---CCGCCCCGTACCTC---CCGGGGCGCCGAG
>AJ404376.1_Acrocephalus_arundinaceus
---------------------------------------------GGCACGGAGAAGGT-
-GAGGTACGTGG----AGAGGCACA-TCTACAACCGG---GAGCAGATC-CTGATGTTCG
ACAGCGACGTGG-GGC-ACTACGTGGGG-TTCACCCCCTATGGGGAG-AAACAG-GCCCG
CGATGCGAAC-AACAACCGGGAATGGA-TGGAGTACACACGGACTG-CGGTGGACAGGCT
CTGCCGGCACAACTACCCGATTT---TTGCCCCGTTCACC---GTGCAGCGCCGAG
>AJ404377.1_Acrocephalus_arundinaceus
GGGTGTTCCAGCACATGTTTAAG-GGCGAGTGTCACTTCATTAACGGCACGGAGAAGGT-
-GAGGTACGTGC----AGAGGTTCA-TCTACAACCGT---GTGATGTGG-GCGATGTTCG
ACAGCGACGTGG-GGC-ACTACGTGGGG-TTCACTCCCTTAGGGGAG-AAATGG-GCCCA
GTACTGGAAC-AGCAACCCAGATCTCA-TGGAGCGCATTCGGAGCG-AGGTGGACAGCTT
ATGCAGGCGACACCACCCGACTG---CTGCCCCGTTCAGC---GTGCAGCGCCGTG
>AY064421.1_Cactospiza_pallida
---------------------------------------------------------GT-
-GAGGCTCGTG----GAGAGGTACA-TCTACAACCGG---CAGCAGTAC-GTGATGTTCG
ACAGCGACGTGG-GGC-ACTACGTGGGG-TTCACCCCGTTTGGAGAG-AAACAG-GCCCG
GCACTGGAAC-AGCAGCCCGGCCAGAC-TGAAGTACATGCGGGCTG-CGGTGGACACGCT
--------------------------------------------------------
>AY064423.1_Certhidea_olivacea
---------------------------------------------------------GT-
-GAGGCTCGTG----GAGAGGTACA-TCTACAACCGG---CAACAGTAC-GTGATGTTCG
ACAGCGAAGTGG-GGC-ACTACGTGGGG-TTCACCCCGTTTGGAGAG-AAACAG-GCCCG
GCACTGGAAC-AGCAGCCCGGCCAGAC-TGAAGTACATGCGGGCTG-CGGTGGACACGCT
--------------------------------------------------------
>AY064425.1_Platyspiza_crassirostris
---------------------------------------------------------GT-
-GAGGCTCGTG----GAGAGGTACA-TCTACAACCGG---CAGCAGTAC-GTGATGTTCG
ACAGCGATGTGG-GGC-ACTACGTGGGG-TTCACCCCCTTTGGAGAG-AAACAG-GCCCG
GCACTGGAAC-AGCAGCCCGGCCAGAC-TGAAGTACATGCGGGCTG-CGGTGGACACGCT
--------------------------------------------------------
>AY064426.1_Melanospiza_richardsoni
---------------------------------------------------------GT-
-GAGGCTCGTG----GAGAGGTACA-TCTACAACCGG---CAGCAGTAC-GTGATGCTCG
ACAGCGACGTGG-GGC-ACTACGTGGGG-TTCACCCCCTTTGGAAAG-AAACAG-GCCCG
GCACTGGAAC-AGCAGCCCGGCCAGAC-TGAAGTACATGCGGGCTG-CGGTGGACACGCT
--------------------------------------------------------
>AY064427.1_Melanospiza_richardsoni
---------------------------------------------------------GT-
-GGGGCTCGTG----GAGAGGTACA-TCTACAACCGG---CAGCAGTAC-GTGATGTTCG
ACAGCGACGTGG-GGC-ACTACGTGGGG-TTCACCCCCTTTGGAGAG-AAACAG-GCCCG
GCACTGGAAC-AGCAGCCCGGCCAGAC-TGAAGTACATGCGGGCTG-CGGTGGACACGCT
--------------------------------------------------------
>AY064428.1_Melanospiza_richardsoni
---------------------------------------------------------GT-
-GAGGCTCGTG----GAGAGGTACA-TCTACCACCGG---CAGCAGTAC-GTGATGTTCG
ACAGCGACGTGG-GGC-ACTACGTGGGG-TTCACCCCCTTTGGAGAG-AAACAG-GCCCG
GCACTGGAAC-AGCAGCCCGGCCAGAC-TGAAGTACATGCGGGCTG-CGGTGGACACGCT
--------------------------------------------------------
>AY064429.1_Melanospiza_richardsoni
---------------------------------------------------------GT-
-GAGGCTCGTG----GAGAGGTACA-TCTACAACCGG---CAGCAGTAC-GTGATGTTCG
ACAGCGACGTGG-GGC-ACTACGTGGGG-TTCACCCCGTTTGGAGAG-AAACAG-GCACG
GCACTGGAAC-AGCAGCCCGGCCAGAC-TGAAGTACATGCGGGCTG-CGGTGGACACGCT
--------------------------------------------------------
>AY064430.1_Melanospiza_richardsoni
---------------------------------------------------------GT-
-GAGGCTCGTG----GAGAGGTACA-TCTACAACCGG---CAGCAGTAC-GTGATGTTCG
ACAGCGACGTGG-GGC-ACTACGTGGGG-TTCACCCCCTTTGGAGAG-AAACAG-GCACG
GCACTGGAAC-AGCAGCCCGGCCAGAC-TGAAGTACATGCGGGCTG-CGGTGGACACGCT
--------------------------------------------------------
>AY064431.1_Poospiza_hispaniolensis
---------------------------------------------------------GT-
-GAGGCTCGTG----GAGAGGTACA-TCTACAACCGG---CAGCAGTAC-GTGATGTTCG
ACAGCGACGTGG-GGC-ACTACGTGGGG-TTCACCCCCTTTGGAGAG-AAACAG-GCCCG
GCACTGGAAC-AGCAACCCGGCCAGAC-TGAAGTACATGCGGGCTG-CGGTGAACATGCT
--------------------------------------------------------
>AY064432.1_Tiaris_bicolor
---------------------------------------------------------GT-
-GAGGCTCGTG----GAGAGGTACA-TCTACAACCGG---CAGCAGTAT-GTGATGTTCG
ACAGCGACGTGG-GGC-ACTACGTGGGG-TTCACCCCCTTTGGAGAG-AAACAG-GCCCG
GCACTGGAAC-AGCAGCCCGGCCAGAC-TGAAGTACATGCGGGCTG-CGGTGGACACGCT
--------------------------------------------------------
>AY064433.1_Tiaris_canorus
---------------------------------------------------------GT-
-GAGGCTGGTG----GAGAGGTACA-TCTACAACCGG---CGGCAGTAC-GTGATGTACG
ACAGCGACGTGG-GGC-ACTACGTGGGG-TTCACCCCCTTTGGAGAG-AAACAG-GCCCG
GCACTGGAAC-AGCAACCCGGCCAGAC-TGAAGTACATGCGGGCTG-CGGTGGACACGCT
--------------------------------------------------------
>AY064434.1_Tiaris_canorus
---------------------------------------------------------GT-
-GAGGCTGGTG----GAGAGGTACA-TCTACAACCGG---CAGCAGTAC-GTGATGTACG
ACAGCGACGTGG-GGC-ACTACGTGGGG-TTCACCCCCTTTGGAGAG-AAACAG-GCCCG
GCACTGGAAC-AGCAACCCGGCCAGAC-TGAAGTACATGCGGGCTG-CGGTGGACACGCT
--------------------------------------------------------
>AY064435.1_Tiaris_obscura
---------------------------------------------------------GT-
-GAGGCTCGTG----GAGAGGTACA-TCTACAACCGG---CAGCAGTAC-GTGATGTTCG
ACAGCGACGTGG-GGC-ACTACGTGGGG-TTCACCCCCTTTGGAGAG-AAACAG-GCCCT
GCGCTGGAAC-AGCAGCCCGGCCAGAC-TGAAGTACATGCGGGCTG-CGGTGGACGCGCT
--------------------------------------------------------
>AY064436.1_Tiaris_obscura
---------------------------------------------------------GT-
-GAGGCTCGTG----GAGAGGTACA-TCTACAACCGG---CAGCAGTAC-GTGATGTTCG
ACAGCGACGTGG-GGC-ACTACGTGGGG-TTCACCCCCTTTGGAGAG-AAACAG-GCCCG
GCGCTGGAAC-AGCAGCCCGGCCAGAC-TGAAGTACATGCGGGCTG-CGGTGGACGCGCT
--------------------------------------------------------
>AY064437.1_Tiaris_obscura
---------------------------------------------------------GT-
-GAGGCTCGTG----GAGAGGTACA-TCTACAACCGG---CAGCAGTAC-GTGATGTTCG
ACAGCGACGTGG-GGC-ACTACGTGGGG-TTCACCCCGTTTGGAGAG-AAACAG-GCCCG
GCGCTGGAAC-AGCAGCCCGGCCAGAC-TGAAGTACATGCGGGCTG-CGGTGGACGCGCT
--------------------------------------------------------
>AY064438.1_Tiaris_obscura
---------------------------------------------------------GT-
-GAGGCTCGTG----GAGAGGTACA-TCTACAACCGG---CAGCAGTAC-GTGATGTTCG
ACAGCGACGTGG-GGC-ACTACGTGAGG-TTCACCCCCTTTGGAGAG-AAACAG-GCCCG
GCGCTGGAAC-AGCAGCCCGGCCAGAC-TGAAGTACATGCGGGCTG-CGGTGGACGCGCT
--------------------------------------------------------
>AY064439.1_Platyspiza_crassirostris
------------------------------------------------ACGGAGAAGGT-
-GAGGCTCGTG----GAGAGGTACA-TCTACAACCGG---TAGCAGTAC-GTGATGTTCG
ACAGCGACGTGG-GGC-ACTACGTGGGG-TTCACCCCCTTTGGAGAG-AAACAG-GCCCG
GCACTGGAAC-AGCAGCCCGGCCAGAC-TGAAGTACATGCGGGCTG-CGGTGGACACGCT
CTGCCGGTACAACTACGAGGTGTT--CCGCCCGTTCACCGTGGAGCGCCAAGGTGA
>AY064440.1_Geospiza_conirostris
------------------------------------------------ACGGAGAAGGT-
-GAGGCTCGTG----GAGAGGTACA-TCTACAACCGG---CAGCAGTAC-GTGATGTTCG
ACAGCGACGTGG-GGC-ACTACGTGGGG-TTCACCCCCTTTGGAGAG-AAACAG-GCCCG
ACACTGGAAC-AGCAGCCCGGCCAGAC-TGAAGTACATGCGGGCTG-CGGTGGACACGCT
CTGCCGGTACAACTACGAGGTGTT--CCGCCCGTTCACCGTGGAGTGCCGAGGTGA
>AY064441.1_Geospiza_fortis
------------------------------------------------ACGGAGAAGGT-
-GAGGCTCGTG----GAGAGGTACA-TCTACAACCGG---CAGCAGTAC-GTGATGTTCG
ACAGCGACGTGG-GGC-ACTACGTGGGG-TTCACCCCCTTTGGGGAG-AAACAG-GCCCG
GCACTGGAAC-AGCAGCCCGGCCAGAC-TGAAGTACATGCGGGCTG-CGGTGGACACGCT
CTGCCGGTACAACTACGAGGTGTT--CCGCCCGTTCACCGTGGAGCGCCGAGGTGA
>AY064442.1_Melanospiza_richardsoni
------------------------------------------------ACAGAGAAGGT-
-GAGGCTCGTG----GAGAGGTACA-TCTACAACCGG---CAGCAGTAC-GTGATGTTCG
ACAGCGACGTGG-GGC-ACTACGTGGGG-TTCACCCCCTTTGGAAAG-AAACAG-GCCCG
GCACTGGAAC-AGCAGCCCGGCCAGAC-TGAAGTACATGCGGGCTG-CGGTGGACACGCT
CTGCCGGTACAACTACGAGGTGTT--CCGCCCGTTCACCGTGGAGCGCCGAGGTGA
>AY064443.1_Poospiza_hispaniolensis
------------------------------------------------ATGGAGAAGGT-
-GAGGCTCGTG----GAGAGGTACA-TCTACAACCGG---CAGCAGTAC-GTGATGTTCG
ACAGCGACGTGG-GGC-GCTACGTGGGG-TTCACCCCCTTTGGAGAG-AAACAG-GCCCG
GCACTGGAAC-AGCAACCCGGCCAGAC-TGAAGTACATGCGGGCTG-CGGTGAACATGCT
CTGCCGGTACAACTACGAGGTGTT--CCGCCCGTTCACCGTGGAGCGCCGAGGTGA
>AY064444.1_Tiaris_bicolor
------------------------------------------------ACGGAGAAGGT-
-GAGGCTCGTG----GAGAGGTACA-TCTACAACCGG---CAGCAGTAT-GTGATGTTCG
ACAGCGGCGTGG-GGC-ACTACGTGGGG-TTCACCCCCTTTGGAGAG-AAACAG-GCCCG
GCACTGGAAC-AGCAGCCCGGCCAGAC-TGAAGTACATGCGGGCTG-CGGTGGACACGCT
CTGCCGGTACAACTACGAGGTGTT--CCGCCCGTTCACCGTGGAGCGCCGAGGTGA
>AY064445.1_Tiaris_canorus
------------------------------------------------ACGGGGAAGGT-
-GAGGCTGGTG----GAGAGGTACA-TCTACAACCGG---CAGCAGTAC-GTGATGTACG
ACAGCGACGTGG-GGC-ACTACGTGGGG-TTCACCCCCTTTGGAGAG-AAACAG-GCCCG
GCACTGGAAC-AGCAACCCGATCAGAC-TGAAGTACATGCGGGCTG-CGGTGGACACGCT
CTGCCGGTACAACTACGAGGTGTT--CCGCCCGTTCACCGTGGAGCGCCGAGGTGA
>AY064446.1_Tiaris_canorus
------------------------------------------------ACGGGGAAGGT-
-GAGGCTGGTG----GAGAGGTACA-TCTACAACCGG---CAGCAGTAC-GTGATGTACG
ACAGCGACGTGG-GGC-ACTACGTGGGG-TTCACCCCCTTTGGAGAG-AAACAG-GCCCG
GCACTGGAAC-AGCAACCCGGTCAGAC-TGAAGTACATGCGGGCTG-CGGTGGACACGCT
CTGCCGGTACAACTACGAGGTGTT--CCGCCCGTTCACCGTGGAGCGCCGAGGTGA
>AY064447.1_Loxigilla_noctis
------------------------------------------------ACGGAGAAGGT-
-GAGGCTCGTG----GAGAGGTACA-TCTACAACCGG---CAGCAGTAC-GTGATGTTCG
ACAGCGACGTGG-GGC-ACTACGTGGGA-TTCACCCCCTTTGGAGAG-AAACAG-GCCCG
GCACTGGAAC-AGCAGCCCGGCCAGAC-TGAAGTACATGCGGGCTG-CGGTGGACACGCT
CTGCCGGTACAACTACGAGGTGTT--CCGCCCGTTCACCGTGGAGCGCCGAGGTGA
>AY064448.1_Certhidea_olivacea
------------------------------------------------ACGGAGAAGGT-
-GAGGCTCGTG----GAGAGGTACA-TCTACAACCGG---CAACAGTAC-GTGATGTTCG
ACAGCGAAGTGG-GGC-ACTACGTGGGG-TTCACCCCGTTTGGAGAG-AAACAG-GCCCG
GCACTGGAAC-AGCAGCCCGGCCAGAC-TGAAGTACATGCGGGCTG-CGGTGGACACGCT
CTGCCGGTACAACTATGAGGTGTT--CCGCCCGTTCACCGTGGAGCGCCGAGGTGA
>AY064449.1_Geospiza_magnirostris
------------------------------------------------ACGGAGAAGGT-
-GAGGCTCGTG----GAGAGGTACA-TCTACAACCGG---CAGCAGTAC-GTGATGTTCG
ACAGCGACGTGG-GGC-ACTACGTGGGG-TTCACCCCCTTTGGAGAG-AAACAG-GCCCG
GCACTGGAAC-AGCAGCCCGGCCAGAC-TGAAGTACATGCGGGCTG-CGGTGGACACGCT
CTGCCGGTACAACTACGAGGTGTT--CCGCCCGTTCACCGTGGAGCGCCGAGGTGA
>AY064450.1_Camarhynchus_pauper
------------------------------------------------ACGGAGAAGGT-
-GAGGCTCGTG----GAGAGGTACA-TCTACAACCGG---CAGCAGTAC-GTGATGTTCG
ACAGCGACGTGG-GGC-ACTACGTGGGG-TTCACCCCCTTTGGAGAG-AAACAG-GCCCG
GCACTGGAAC-AGCAGCCCGGCCAGAC-TGAAGTACATGCGGGCTG-CGGTGGACACGCT
CTGCCGGTACAACTACGAGGTGTT--CCGCCCGTTCACCGTGGAGCGCCGAGGTGA
>AY064451.1_Platyspiza_crassirostris
------------------------------------------------ACGGAGAAGGT-
-GAGGCTCGTG----GAGAGGTACA-TCTACAACCGG---CAGCAGTAC-GTGATGTTCG
ACAGCGACGTGG-GGC-ACTACGTGGGG-TTCACCCCCTTTGGAGAG-AAACAG-GCCCG
GCACTGGAAC-AGCAGCCCGGCCAGAC-TGAAGTACATGCGGGCTG-CGGTGGACACGCT
CTGCCGGTACAACTACGAGGTGTT--CCGCCCGTTCACCGTGGAGCGCCGAGGTGA
>AY064452.1_Tiaris_bicolor
------------------------------------------------ACGGAGAAGGT-
-GAGGCTCGTG----GAGAGGTACA-TCTACAACCGG---CAGCAGTAT-GTGATGTTCG
ACAGCGACGTGG-GGC-ACTACGTGGGG-TTCACCCCCTTTGGAGAG-AAACAG-GCCCG
GCACTGGAAC-AGCAGCCCGGCCAGAC-TGAAGTACATGCGGGCTG-CGGTGGACACGCT
CTGCCGGTACAACTACGAGGTGTT--CCGCCCGTTCACCGTGGAGCGCCGAGGTGA
>AY064453.1_Melanospiza_richardsoni
------------------------------------------------ACGGAGAAGGT-
-GAGGCTCGTG----GAGAGGTACA-TCTACAACCGG---CAGCAGTAC-GTGATGTTCG
ACAGCGACGTGG-GGC-ACTACGTGGGG-TTCACCCCCTTTGGAGAG-AAACAG-GCCCG
GCACTGGAAC-AGCAGCCCGGCCAGAC-TGAAGTACATGCGGGCTG-CGGTGGACACGCT
CTGCCGGTACAACTACGAGGTGTT--CCGCCCGTTCACCGTGGAGCGCCGAGGTGA
>AY064454.1_Melanospiza_richardsoni
------------------------------------------------ACGGAGAAGGT-
-GAGGCTCGTG----GAGAGGTACA-TCTACAACCGG---CAGCAGTAC-GTGATGTTCG
ACAGCGACGTGG-GGC-ACTACGTGGGG-TTCACCCCCTTTGGAGAG-AAACAG-GCACG
GCACTGGAAC-AGCAGCCCGGCCAGAC-TGAAGTACATGCGGGCTG-CGGTGGACACGCT
CTGCCGGTACAACTACGAGGTGTT--CCGCCCGTTCACCGTGGAGCGCCGAGGTGA
>AY064455.1_Loxigilla_noctis
------------------------------------------------ACGGAGAAGGT-
-GAGGCTCGTG----GAGAGGTACA-TCTACAACCGG---CAGCAGTAC-GTGATGTTCG
ACAGCGACGTGG-GGC-ACTACGTGGGG-TTCACCCCCTTTGGAGAG-AAACAG-GCCCG
GCACTGGAAC-AGCAGCCCGGCCAGAC-TGAAGTACATGCGGGCTG-CGGTGGACACGCT
CTGCCGGTACAACTACGAGGTGTT--CCGCCCGTTCACCGTGGAGCGCCGAGGTGA
>AY064456.1_Pinaroloxias_inornata
------------------------------------------------ACGGAGAAGGT-
-GAGGCTCGTG----GAGAGGTACA-TCTACAACCGG---CAGCAGTAC-GTGATGTTCG
ACAGCGACGTGG-GGC-ACTACGTGGGG-TTCACCCCCTTTGGAGAG-AAACAG-GCCCG
GCACTGGAAC-AGCAGCCCGGCCAGAC-TGAAGTACATGCGGGCTG-CGGTGGACACGCT
CTGCCGGTACAACTACGAGGTGTT--CCGCCCGTTCACCGTGGAGCGCCGAGGTGA
>AY064457.1_Pinaroloxias_inornata
------------------------------------------------ACGGAGAAGGT-
-GAGGCTCGTG----GAGAGGTACA-TCTACAACCAG---CAGCAGTAC-GTGATGTTCG
ACAGCGACGTGG-GGC-ACTACGTGGGG-TTCACCCCCTTTGGAGAG-AAACAG-GCCCG
GCACTGGAAC-AGCAGCCCGGCCAGAC-TGAAGTACATGCGGGCTG-CGGTGGACACGCT
CTGCCGGTACAACTACGAGGTGTT--CCGCCCGTTCACCGTGGAGCGCCGAGGTGA
>AY064458.1_Pinaroloxias_inornata
------------------------------------------------ACGGAGAAGGT-
-GAGGCTCGTG----GAGAGGTACA-TCTACAACCGG---CAGCAGTAC-GTGATGTTCG
ACAGCGACGTGG-GGC-ACTACGTGGGG-TTCACCCCCTTTGGAGAG-AAACAG-GCCCG
GCACTGGAAC-AGCAGCCCGGCCAGAC-TGAAGTACATGCGGGCTG-CGGTGGACACGCT
CTGCCGGTACAACTACGAGGTGTT--CCGCCCGTTCACCGTGGAGCGCCGAGGTGA
>AY064459.1_Pinaroloxias_inornata
------------------------------------------------ACGGAGAAGGT-
-GAGGCTCGTG----GAGAGGTACA-TCTACAACCGG---CAGCAGTAC-GTGATGTTCG
ACAGCGACGTGG-GGC-ACTACGTGGGG-TTCACCCCCTTTGGAGAG-AAACAG-GCCCG
GCACTGGAAC-AGCAGCCCGGCCAGAC-TGAAGTACATGCGGGCTG-CGGTGGACACGCT
CTGCTGGTACAACTACGAGGTGTT--CCGCCCGTTCACCGTGGAGCGCCGAGGTGA
>AY064460.1_Tiaris_canorus
------------------------------------------------ACGGAGAAGGT-
-GAGGCTGGTG----GAGAGGTACA-TCTACAACCGG---CAGCAGTAC-GTGATGTACG
ACAGCGACGTGG-GGC-ACTACGTGGGG-TTCACCCCCTTTGGAGAG-AAACAG-GCCCG
GCACTGGAAC-AGCAACCCGGCCAGAC-TGAAGTACATGCGGGCTG-CGGTGGACACGCT
CTGCCGGTACAACTACGAGGTGTT--CCGCCCGTTCACCGTGGAGCGCCGAGGTGA
>AY064461.1_Geospiza_conirostris
------------------------------------------------ACGGAGAAGGT-
-GAGGCTCGTG----GAGAGGTACA-TCTACAACCGG---CAGCAGTAC-GTGATGTTCG
ACAGCGACGTGG-GGC-ACTACGTGGGG-TTCACCCCCTTTGGAGAG-AAACAG-GCCCG
ACACTGGAAC-AGCAGCCCGGCCAGAC-TGAAGTACATGCGGGCTG-CGGTGGACACGCT
CTGCCGGTACAACTACGAGGTGTT--CCGCCCGTTCACCGTGGAGTGCCGAGGTGA
>AY064462.1_Cactospiza_pallida
------------------------------------------------ACGGAGAAGGT-
-GAGGCTCGTG----GAGAGGTACA-TCTACAACCGG---CAGCAGTAC-GTGATGTTCG
ACAGCGACGTGG-GGC-ACTACGTGGGG-TTCACCCCGTTTGGAGAG-AAACAG-GCCCG
GCACTGGAAC-AGCAGCCCGGCCAGAC-TGAAGTACATGCGGGCTG-CGGTGGACACGCT
CTGCCGGTACAACTACGAGGTGTT--CCGCCCGTTCACTGTGGAGCGCCGAGGTGA
>AY064463.1_Certhidea_olivacea
------------------------------------------------ACGGAGAAGGT-
-GAGGCTCGTG----GAGAGGTACA-TCTACAACCGG---CAACAGTAC-GTGATGTTCG
ACAGCGAAGTGG-GGC-ACTACGTGGGG-TTCACCCCGTTTGGAGAG-AAACAG-GCCCG
GCACTGGAAC-AGCAGCCCGGCCAGAC-TGAAGTACATGCGGGCTG-CGGTGGACACGCT
CTGCCGGTACAACTATGAGGTGTT--CCGCCCGTTCACCGTGGAGCGCCGAGGTGA
>AY210420.1_Gallus_gallus
------------CGGTA-GGATA-GCTGAGTGCCACTACCTGAACGGCACCGAGCGGGT-
-GAGGTTTCTGG----ACAGGCAAA-TCTACAACC-G--GCAGCAGTTA-ATGCACTTCG
ACAGCGACGTGG-GGA-AATTTGTGGCC-GATACACCGCTGGGTGAGCCGCAAG--CTGA
ATACTGGAAC-AGCGACGCCGAGTTTA-TGGAAATAAAAAGGAATG-AGGTGGACACGTT
CTGCCGGCACAACTACGGGGTTAATGAGCCCTTCACGGTGCAGAGGAGCGGTGAGT
>AY210422.1_Gallus_gallus
------------CGGTA-TGATA-TTGGAGTGCCACTACCTGAACGGCACCGAGCGGGT-
-GAGGTATCTGG----ACAGGCAAA-TCTACAACC-G--GCAGCAGACA-TCGCACTTCG
ACAGCGACGTGG-GGA-AATACGTGGGC-GATTCACCGCTGGATGAGCATCAGG--CTGA
ATTCTGGAAC-AGCAACGCCGAGATTC-TGGAGAACCGAATGAATG-AAGTGGACACGGT
CTGCCGGCACAACTACGGGGTTGAGGAGTCCTTCACGGTGCAGAGGAGCGGTGAGT
>AY258333.1_Petroica_traversi
GGGTCTTCCAGTGGATGTTCAAG-GGCGAGTGTCACTTCATTAACGGCACGGAGAAGGT-
-GAGGTACGTG----GTGAGGAACT-TCTACAACCGG---GAGGAGTTA-GTGAGGTTCG
ACAGCGATGTGG-GGC-GCTATGTGGGG-CTCACCCCCTTTGGGGAG-AAACAG-GCCCG
GTACTGGAAC-AACAACCCGGCACTAA-TGGAGCAGAGACGGGCAG-AGGTGGACACGGT
CTGCCGGCACAACTACAAGGTGTC--CACCCCGTTCAGCGTGGAGCGCCGAGTGCC
>AY258334.1_Petroica_traversi
GGGTCTTCCAGTTGATGGTAAAG-TTCAAGTGTCGCTTCATTAACGGCACGGAGAAGGT-
-GAGGTTGGTG----GAGAGGCACT-TCCACAACCGG---GAGGAGTTC-CTGAGGTTCG
ACAGCGATGTGG-GGC-GCTATGAGGGG-CTCACCCCCTATGGGGAG-AAGGTG-GCCCG
GAAGTGGAAC-AGCGACCCGGCACTAA-TGGAGCAGAGACGGGCAG-AGGTGGACACGGT
CTGCCGGAACAACTACGAGGTCGA--CACCCCGTTCAGCGTGGAGCGCCGAGTGCC
>AY258335.1_Petroica_traversi
GGGTCTTCCAGGAGATGGGAAAG-ACCGAGTGTCACTTCATTAACGGCACGGAGAAGGT-
-GAGGTTGGTG----GACAGGTACA-TCCACAACCGG---GAGGAGTTA-GTGAGGTTCG
ACAGCGATGTGG-GGA-AGTTTGTGGGG-CTCACCCCCTATGGGGAG-AAACAG-GCCCA
GAACTGGAAC-AGCGACCCGGCAGAAC-TGGAGCACAGACGGGCAG-AGGTGGACAGGTA
CTGCCGGCACAACTACAAGGTGTT--CACCCCGTTCAGCGTGGAGCGCCGAGTGCC
>AY327414.1_Aethia_cristatella
------------------------------------------------------------
------------------------------------------------------------
------------------------------------------------------------
------------------------------------------------------------
---------------------------------------------TGTGGGGCACT
>AY327415.1_Aethia_pusilla
------------------------------------------------------------
------------------------------------------------------------
------------------------------------------------------------
------------------------------------------------------------
--------------------------------------------------GTGAGC
>AY327416.1_Aethia_pusilla
------------------------------------------------------------
------------------------------------------------------------
------------------------------------------------------------
------------------------------------------------------------
--------------------------------------------------GTGAGC
>AY327417.1_Aethia_pusilla
------------------------------------------------------------
------------------------------------------------------------
------------------------------------------------------------
------------------------------------------------------------
--------------------------------------------------GTGAGC
>AY327418.1_Aethia_pusilla
------------------------------------------------------------
------------------------------------------------------------
------------------------------------------------------------
------------------------------------------------------------
--------------------------------------------------GTGAGC
>AY327419.1_Aethia_cristatella
------------------------------------------------------------
------------------------------------------------------------
------------------------------------------------------------
------------------------------------------------------------
--------------------------------------------------GTGAGC
>AY327420.1_Aethia_cristatella
------------------------------------------------------------
------------------------------------------------------------
------------------------------------------------------------
------------------------------------------------------------
--------------------------------------------------GTGAGC
>AY327421.1_Aethia_cristatella
------------------------------------------------------------
------------------------------------------------------------
------------------------------------------------------------
------------------------------------------------------------
--------------------------------------------------GTGAGC
>AY327422.1_Aethia_pusilla
------------------------------------------------------------
------------------------------------------------------------
------------------------------------------------------------
------------------------------------------------------------
--------------------------------------------------GTGAGC
>AY327423.1_Aethia_pusilla
------------------------------------------------------------
------------------------------------------------------------
------------------------------------------------------------
------------------------------------------------------------
--------------------------------TTCAGCCCAAGGTGAARRTCTMCC
>AY327425.1_Aethia_cristatella
------------------------------------------------------------
------------------------------------------------------------
-------TGTGG-GGC-ACTTCGTGGCT-GACACCCCCCTGGANANGCCCGATG--CCGA
GTACTTCAAC-AGCCAGCAGGACGTCG-TGGAGCAGAAACGGGCCG-AGGCGGACACCGT
CTGACGANACAACTACAAGTTGTGGACCCCTTTCGCCGTGGAGAGGAGAGGTGAGC
>AY327426.1_Aethia_pusilla
------------------------------------------------------------
------------------------------------------------------------
---------TGT-GGG-GCACTTCGTGG-CTGACACCCCCCTGGAAGCCCGATG--CCGA
GTACTGGAAC-AGCCAGCCGGACATCG-TGGAGCAGAAACGGGCCG-AGGTGGACACGTT
CTGCCGAAACAACTACGAGGTGTCGACCCCTTTCATCGTGGAGAGGAGAGGTGAGC
>AY327427.1_Aethia_pusilla
------------------------------------------------------------
------------------------------------------------------------
-------TGTGG-GGC-ACTACGTGGTT-GACACCCCCCTGGANANGCCTGTTG--CCGA
GTACTTCAAC-AGCCAGCCGGACATCC-TGGAGCAGAAACGGGCCG-AGGTGGACACCGT
CTGCCGAAACAACTACGAGGTGTCGACCCCTTTCGCCGTGGAGAGGAGAGGTGAGC
>AY327428.1_Aethia_pusilla
------------------------------------------------------------
------------------------------------------------------------
-------TGTGG-GGC-ACTTCGTGGCT-GACACCCCCCTGGANANGCCTAGTG--CCGA
GTACTGGAAC-AGCCAGCAGGACGTCG-TGGAGCAGAAACGGGCCG-AGGTGGACACCGT
CTGCCGAAACAACTACAATGCGTGGACCCCTTTCGCCGTGGAGAGGAGAGGTGAGC
>AY327429.1_Aethia_cristatella
------------------------------------------------------------
------------------------------------------------------------
-------TGTGG-GGC-ACTACGTGGCT-GACACCCCCCTGGANANGCCCGATG--CCGA
GTACTTCAAC-AGCCAGCAGGACCTCC-TGGAGCAGAAACGGGCTG-TGGTGGACACCGC
CTGCCGAAACAACTACGAGGTGTCGACCCCTTTCGCCGTGGAGAGGAGAGGTGAGC
>AY428561.1_Petroica_australis
GGGTCTTCCAGGAGATGGCAAAG-TCCGAGTGTCACTTCATTAACGGCACGGAGAAGGT-
-CAGGTTCTTG----GACAGGTACT-TCTACAACCGG---GAGGAGTAC-GCCAGGTTCG
ACAGCGATGTGG-GGC-GCTATATGGGG-CTCACCCCGGATGGGGAG-AAGGTG-GCCCA
GTACTGGAAC-AGCAACCCGGCAATAC-TGGAGCGCAAACGGGCAG-AGGTGGACAGGTA
CTGCCGGCACAACTACGAGGTTGA--CGCCCCGTTCAGCGTGGAGCGCCGAGTGCC
>AY428562.1_Petroica_australis
GGGTCTTCCAGGATATATCCAAG-GTCGAGTGTCACTTCATTAACGGCACGGAGAAGGT-
-GAGGTTGGTG----GTGAGGAACT-TCTACAACCGG---GAGGAGATC-GTGAGGTACG
ACAGCGATGTGG-GGC-GCTATGTGGGG-CTCACCCCCTGTGCGGAG-AAGGCG-GCCTG
GAACTTGAAC-AGCAACCCGGCAGAAA-TGGAGCGCAGACGGGCAG-AGGTGGACACGTA
CTGCCGGGGCAACTACGAGCTTGC--CACCCCGTTCCTCGTGGATCGCCGAGTGCC
>AY428563.1_Petroica_australis
GGGTCTTCCAGAGGATGGGAAAG-TCCGAGTGTCACTTCATTAACGGCACGGAGAAGGT-
-GAGGTTGGTG----GACAGGCACT-TCTACAACCGG---GAGGAGCTC-GTGAGGTACG
ACAGCGATGTGG-GGC-GCCATGTGGGG-CTCACCCCCTATGGGGAG-AAGGTG-GCCCG
GAACTGGAAC-AGCAACCCGGCAAGAC-TGGAGTACCTTCGGAATG-CGGTGGACACGTT
CTGCCGGCACAACTACGAGATTGT--CACCCCGTTCAGCGTGGAGCGCCGAGTGCC
>AY428564.1_Petroica_australis
GGGTCTTCCAGGAGATGGTGAAG-GGCGAGTGTCACTTCATTAACGGCACGGAGAAGGT-
-GCGGTTGGTG----GTGAGGCACT-TCTACAACCGG---GAGGAGTAC-GCGAGGTACG
ACAGCGATGTGG-GGC-ACTATGTGGGG-TTCACCCCGGATGGGGAG-AAACAG-GCCCG
GTACTGGAAC-AGCGACCCGGCAAGAC-TGGAGCGCAGACGGGCAG-AGGTGGACACGGT
CTGCCGGAACAACTACGAGGGGAT--CACCCCGTTCAGCGTGGATCGCCGAGTGCC
>AY428565.1_Petroica_australis
GGGTCTTCCAGGAGATGGTGAAG-GGCGAGTGTCACTTCATTAACGGCACGGAGAAGGT-
-GAGGTTGGTG----CAGAAGTACT-TCTACAACCGG---GAGGAGTTC-GTGAGGTTCG
ACAGCGATGTGG-GGC-GCCATGTGGGG-CTCACCCCCTTTGGGGAG-AAGGTG-GCCCG
GAACTTGAAC-AGCGACCCGGCAAGAC-TGGAGTACCTTCGGAATG-CGGTGGACACGTT
CTGCCGGCGCAACTACGAGGTGTC--CACCCCGTTCCTCGTGGAGCGCCGAGTGCC
>AY428566.1_Petroica_australis
GGGTCTTCCAGGAGATAGGAAAG-GGCGAGTGTCACTTCATTAACGGCACGGAGAAGGT-
-GAGGTTGGTG----GAGAGGTACT-TCTACAACCGG---GAGGAGTAC-TTGAGGTACG
ACAGCGATGTGG-GGC-GCTATATGGGG-CTCACCCCCTATGCGGAG-AAGGTG-GCCCT
GAACTGGAAC-AGCGACCCGGCAGAAA-TGGAGCGCAAACGGGCAG-AGGTGGACACGGT
CTGCCGGCACAACTACGAGGTGTT--CACCCCGTTCAGCGTGGAGCGCCGAGTGCG
>AY428567.1_Petroica_australis
GGGTCTTCCAGGAGATGGTGAAG-GCCGAGTGTCACTTCATTAACGGCACGGAGAAGGT-
-GAGGTTCGTG----GTGAGGAACT-TCTACAACCGG---GAGGAGTAC-GCGAGGTACG
ACAGCGATGTGG-GGC-GCTATGTGGGG-CTCACCCCGGATGGGGAG-AAACAG-GCCCG
GTACTGGAAT-AGCAACCCGGCAATAC-TGGAGCGCATACGGGCAG-AGGTGGACACGGT
CTGCCGGAACAACTACGAGGGGAT--CACCCCGTTCAGCGTGGATCGCCGAGTGCG
>AY428568.1_Petroica_australis
GGGTCTTCCAGGAGATGGGAAAG-GCCGAGTGTCACTTCATTAACGGCACGGAGAAGGT-
-GCGGTTGGTG----GTGAGGTACT-TCTACAACCGG---GAGGAGTAC-GCGAGGTACG
ACAGCGATGTGG-GGC-GCTATGTGGGG-CTCACCCCCTATGGGGAG-AAACAG-GCCCG
GTACTGGAAC-AGCGACCCGGCAAGAC-TGGAGCGCAAAAGGGCAG-AGGTGGACACGGT
CTGCCGGAACAACTACGAGGTGTC--CACCCCGTTCCTCGTGGATCGCCGAGTGCC
>AY428569.1_Petroica_traversi
GGGTCTTCCAGTTGATGGGAAAG-TTCGAGTGTCGCTTCATTAACGGCACGGAGAAGGT-
-GAGGTACGTG----GCGAGGACCT-TCCACAACCGG---GAGGAGATC-CTGAGGTTCG
ACAGCGATGTGG-GGA-AGTTTGTGGGG-CTCACCCCCTTTGGGGAG-AAAAAG-GCCCG
GTACTGGAAC-AGCGACCCGGCAGAAC-TGGAGCACAGACGGACCG-CGGTGGACAGGTA
CTGCCGGCACAACTACGAGATTGC--CACCCCGTTCCTCGTGGGGCGCCGAGTGCC
>AY428570.1_Petroica_traversi
GGGTCTTCCAGTTGATGGGAAAG-TTCGAGTGTCGCTTCATTAACGGCACGGAGAAGGT-
-GAGGTACGTG----GCGAGGACCT-TCCACAACCGG---GAGGAGATC-CTGAGGTTCG
ACAGCGATGTGG-GGA-AGTTTGTGGGG-CTCACCCCCTTTGGGGAG-AAAAAG-GCCCG
GTACTGGAAC-AGCGACCCGGCAGAAC-TGGAGCACAGACGGACCG-CGGTGGACAG---
----------------------------------------------------TGCC
>AY437889.1_Andropadus_virens
--CTGTTCCAGATGATGTTTACA-TCCGAGTGTTACTACATTAACGGCACGGAGAAGGT-
-GACGTTCATTG----AGAGGCAAA-TCTACAACCGG---CTGCAGCAT-TTTATGTTTG
ACAGCGATGTGG-GGC-ACTACGTGGGG-TTCACCCCCTATGGGGAG-AAACAG-GCCCA
GTACAGGAAC-AGCCAACCAGAATTGA-TGGAGTACAAACGGGGTC-AAGTGGACAATTA
CTGCCGGTACAACTACGAGCTCTC--CAGCCGATTCCTCGTGGAGCGC--------
>AY437890.1_Andropadus_virens
--GTGTTTCAGTTGATGGGAAAG-GCCGAGTGTCACTTCATTAACGGCACGGAGCAGGT-
-GAGGTACATTG----AGAGGCACA-TCTACAACCG---GTTTCAGCAC-GTGATGTTCG
ACAGCGACGTGG-GGC-ACTACGTGGGG-TTCACCCCCTTTGGGGAGAAACA-G-GCCCA
GCACATGAAC-AGCCTCCCAGAATGGAT-GGAAGATGTAAGGGCAG-CGGTGGACACGTA
CTGCCGGCACAACTACGAGCTGT---CCAGCCGGTTCCTC---ACAGAGCGC----
>AY437891.1_Andropadus_virens
--GTGTTCCAGGAGATGTATAAG-GCCGAGTGTTACTTCATTAACGGCACGGAGAAGGT-
-GAGGTACATTG----AGCGCTACA-TCTACAACCGG---GTTCAGTAC-GCGATGTTCG
ACAGCGACGTGG-GGC-ACTACGTGGGG-TTCACGCCCTGGGGGGAG-AAAAAT-GCCCA
GTGCTGGAAC-AGCGACCCACATATCA-TGGAGAAAAGGCGGACTG-CGGTGGACTGGTT
CTGCCGGGTCAGCTATGAGATTGT--CACCCCGTTCCTCACGGAGCGC--------
>AY437892.1_Andropadus_virens
--CTGTTCCAGAACATGCAAAAG-GCCGAGTGTTATTACATTAACGGCACGGAGAAGGT-
-GAGGTACGTGC----AGAGGTACA-TCTACAACCGG---GTTCAGTAC-GTGATGTTCG
ACAGCGACATGG-GGC-ACTTTGTGGGG-TTCACGCCCTGGGAGGAG-AAACAG-GCCCA
GTACAGGAAC-AGCGACCCAGATTTCA-TGGAAAGAAGGAGGACTG-CGGTCGACTGGCT
CTGCCGGTACAACTACGAGCTTTA--TGCCCCGTTCAGCGTGGAGCGC--------
>AY437893.1_Andropadus_virens
--GTGTTCCAGATGATGGTAAAG-TTTGAGTGTTACTTCATTAACGGCACGGAGAAGGT-
-GAGGTACGTGC----ACAGGTACA-TCTACAACCGG---GTTCAGTTC-GTGATGTTCG
ACAGCGACGTGG-GGC-ACTATGTGGGG-TTCACGCCCTGGGGGGAG-AAGGCG-GCCCA
GCAGTTCAAC-AGCCGCCCAGATTTCA-TGGAGGCACAGCGGACTT-CGGTGGATGCGTT
CTGCCGATGCTGGTACAAGACTTT--CACCCCGTTCCTCGTGGAGCGC--------
>AY437894.1_Andropadus_virens
--GTGTTCCAGGAGATGGATAAG-CTCGAGTGTTACTACATCAACAGCACCGAGCGGGT-
-AAAGTACGTTG----AAAGGCACA-TCTACAACCGG---GAGCAGCTC-TTGCACTTCG
ACAGCGACGTGG-GGC-ACTACGTGGGG-GATACCGTATTTGGGGAG-AAGGTG-GCCCG
GTACTTCAAC-AGCGACCCGGAAATAC-TGGAGGACACACGGGCTC-AGGCTGACACAGT
TTGCCGGCCCAACTATGAGGCTTCC---ATCCAATTCCTC---GCGGAGCGCAGA-
>AY437895.1_Andropadus_virens
--GTGTTCCAGGAGATGGGTAAG-CTCGAGTGTTACTACATCAACGGCACCGAGCGGGT-
-AAAGTACGTTG----AAAGGCACA-TCTACAACCGG---GAGCAGCTC-TTGCACTTCG
ACAGCGACGTGG-GGC-ACTACGTGGGG-GATACCGTATTTGGGGAG-AAGGTG-GCCCG
GTACTTCAAC-AGCGACCCGGAAATAC-TGGAGGACACACGGGCTC-AGGCTGACACAGT
TTGCCGGCCCAACTACGAGGCTTCC---ATCCAATTCCTC---GCGGAGCGCAGA-
>AY437896.1_Andropadus_virens
--GTGTTCCAGGAGATGGATAAG-CTCGAGTGTTACTACATCAACAGCACCGAGCGGGT-
-AAAGTACGTTG----AAAGGCACA-TCTACAACCGG---GAGCAGCTC-TTGCAGTTCG
ACAGCGACGTGG-GGC-ACTACGTGGGG-GATACCGTATTTGGGGAG-AAGGTG-GCCCG
GTACTTCAAC-AGCGACCCGGAAATAC-TGGAGGACACACGGGCTC-AGGCTGACACAGT
TTGCCGGCCCAACTATGAGGCTTCC---ATCCAATTCCTC---GCGGAGCGCAGA-
>AY437897.1_Andropadus_virens
--GTGTTCCAGGAGATGGATAAG-CTCGAGTGTTACTACATCAACGGCACCGAGCGGGT-
-AAAGTACGTTG----AAAGGCACA-TCTACAACGGG---GAGCAGCTC-TTGCACTTCG
ACAGCGACGTGG-GGC-ACTACGTGGGG-GATACCGTATTTGGGGAG-AAGGTG-GCCCG
GTACTTCAAC-AGCGACCCGGAAATAC-TGGAGGACACACGGGCTC-AGGCTGACACAGT
TTGCCGGCCCAACTACGAGGCTTCC---ATCCAATTCCTC---GCGGAGCGCAGA-
>AY437898.1_Andropadus_virens
--GTGTTCCAGGAGATGGATAAG-CTCGAGTGTTACTACATCAACGGCACCGAGCGGGT-
-AAAGTACGTTG----AAAGGCACA-TCTACAACCGG---GAGCAGCTC-TTGCACTTCG
ACAGCGACGTGG-GGC-ACTACGTGGGG-GATACCGTATTTGGCGAG-AAGGTG-GCCCG
GTACTTCAAC-AGCGACCCGGAAATAC-TGGAGGACACACGGGCTC-AGGCTGACACAGT
TTGCCGGCCCAACTACGAGGCTTCC---ATCCAATTCCTC---GCG-AGCGCAGA-
>AY437899.1_Andropadus_virens
--GTGTTCCAGGAGATGGATAAG-CTCGAGTGTTACTACATCAACGGCACCGAGCGGGT-
-AAAGTACGTTG----AAAGGCACA-TCTACGACCGG---GAGCAGCTC-TTGCACTTCG
ACAGCGACGTGG-GGC-ACTACGTGGGG-GATACCGTATTTGGGGAG-AAGGTG-GCCCG
GTACTTCAAC-AGCGACCCGGAAATAC-TGGAGGACACACGGGCTC-AGGCTGACACAGT
TTGCCGGCCCAACTACGAGGCTTCC---ATCCAATTCCTC---GCGGAGCGCAGA-
>AY437900.1_Andropadus_virens
--GTGTTCCAGGAGCTCAGTACG-TCCGAGTGTCACTTCATTAACGGCACGGAGAAGGT-
-AAAGTTCATGC----ACAGGTACA-TCTACAACCGG---GTTCAGTTC-GTGATGTTCG
ACAGCGACGTGG-GGC-ACTTCCTGGGG-TTCACGTCCTGGGGGGAG-AAAAAT-GCCCA
GTACTTGAAC-AGCCAACCGGAAAGAC-TGGAGTATTATCGGGCTC-AGGTGGACACAGT
TTGCCGGCCCAACTACGTGGGGGT--CACCCCGTTCACGGTGGAGCGCAGAGTGCC
>AY437901.1_Andropadus_virens
--CTGTTCCAGTTTCTGGGAACG-TGCGAGTGTCACTTCATTAACGGCACGGAGAAGGT-
-CAGGTTCATTG----ACACGTACA-TCTACAACCGA---GTTCAGTAC-GCCATGTTCG
ACAGCGACGTGG-GGC-ACTATGTGGGA-TTCACGCCCTGGGGGGAG-AAAAAT-GCCCA
GTACTGGAAC-AACAACCCAGATATCA-TGGAGACACAGCGGACTT-CAGTGGACTGGTA
CTGCCGGCACAACTACGTGGGGGT--CACCCCGTTCCTTGTGGAGCGCAGAGTGCC
>AY437902.1_Andropadus_virens
--CTGTTCCAGTTTCTGGGAACG-TGCGAGTGTCACTTCATTAACGGCACGGAGAAGGT-
-GAGGTACATGC----ACACGTACA-TCTACAACCGG---GTTCAGTAC-GCGATGTTCG
ACAGCGACGTGG-GGC-ACTATGTGGGA-TTCACGCCCTGGGGGGAG-AAAAAT-GCCCA
GTACTGGAAC-AACAACCCAGATATCA-TGGAGACACAGCGGACTT-CAGTGGACTGGTA
CTGCCGGCACAACTACGTGGGGGT--CACCCCGTTCCTTGTGGAGCGCAGAGTGCC
>AY437903.1_Andropadus_virens
--GTGTTCCAGATGATGGATAAG-TTGGAGTGTCACTTCATTAACGGCACGGAGAAGGT-
-GAGGTACGTGC----AGAGGTACA-TCTACAACCGG---GTTCAGTAC-GCGATGTTCG
ACAGCGACGTGG-GGC-ACTACGTGGGG-TTCACGCCCTGGGGGGAG-AAAAAT-GCCCA
GTACTGGAAC-AACAACCCAGATATCA-TGGAGACACAGCGGACTT-CAGTGGACTGGTA
CTGCCGGCACAACTACGTGGGGGT--CACCCCGTTCAGCGTGGAGCGCAGAGTGCC
>AY437904.1_Andropadus_virens
--ATGTTCCAGTTTCTTGGAACG-TACGAGTGTTACTTCATTAACGGCACAGAGAAGGT-
-GAGGTACATTG----ACAGGTACA-TCTACAACCGG---GTTCAGTTT-GCGATGTTCG
ACAGCGATGTTG-GGT-ACTTTGTGGGG-TTCACGCCCTATGGGGAG-AAACGG-GCCCA
GCAGTTAAAC-AACAACCCAGAATACA-TGGAGAACATACGGACTT-CAGTGGACTGGTA
CTGCCGGCACAACTACGAGGTGTC--CACCCCGTTCCTCGTGGAGCGCAGAGTGCC
>AY437905.1_Andropadus_virens
--CTGTTCCAGTTTCTTGGAACG-TACGAGTGTTACTTCATTAACGGCACAGAGAAGGT-
-GAGGTACATTG----ACAGGTACA-TCTACAACCGG---GTTCAGTTT-GCGATGTTCG
ACAGCGATGTTG-GGT-ACTTTGTGGGG-TTCACGCCCTATGGGGAG-AAACGG-GCCCA
GCAGTTAAAC-AACAACCCAGAATACA-TGGAGAACATACGGACTT-CAGTGGACTGGTA
CTGCCGGCACAACTACGAGGTGTC--CACCCCGTTCCTCGTGGAGCGCAGAGTGCC
>AY437906.1_Andropadus_virens
--CTGTTCCAGTTTCTGGGAACG-TGCGAGTGTCACTTCATTAACGGCACGGAGAAGGT-
-CAGGTTCATTG----ACACGTACA-TCTACAACCGA---GTTCAGTAC-GCCATGTTCG
ACAGCGACGTGG-GGC-ACTACGTGGGG-TTCACGCCCTATGGGGAG-AAACGG-GCCCA
GCAGTTAAAC-AACAACCCAGAATACA-TGGAGAACATACGGACTT-CAGTGGACTGGTA
CTGCCGGCACAACTACGAGGTGTC--CACCCCGTTCCTCGTGGAGCGCAGAGTGCC
>AY437907.1_Andropadus_virens
--CTGTTCCAGTTTCTGGGAACG-TGCGAGTGTCACTTCATTAACGGCACGGAGAAGGT-
-CAGGTTCATTG----ACACGTACA-TCTACAACCGA---GTTCAGTAC-GCCATGTTCG
ACAGCGACGTGG-GGC-ACTACGTGGGG-TTCACGCCCTGGGGAGAG-AAAAAT-GCCCA
GCACTGGAAC-AGCGACCCACAATGGA-TGGAGAACAGGCGGACTG-CGGTGGACACGTA
CTGCCGGTACAACTACGAGCTATC--CACGCCGTTCCTCGTGGCGCGCAGAGTGCC
>AY437908.1_Andropadus_virens
--ATGTTCCAGTTTCTGGGAAAG-CAGGAGTGTCACTTCATTAACGGCACGGAGCAGGT-
-GAGGTTCATTG----AGAGGCTCA-TCTACAACCGG---GTTCAGTTC-GCGATGTTTG
ACAGCGATGTGG-GGC-ACTTCGTGGGG-TTCACGCCCTGGGGGGAG-AAAAAT-GCCCA
GTACTTGAAC-AGCAACCCACAATGGA-TGGAGTACAAACGGAATG-AGGTGGACACGTT
CTGCCGGCCCAACTACGAGCTATC--CACGCCGTTCCTCGTGGCGCGCAGAGTGCC
>AY437909.1_Andropadus_virens
--ATGTTCCAGTTTCTGGGAAAG-CAGGAGTGTCACTTCATTAACGGCACGGAGCAGGT-
-GAGGTTCATTG----AGAGGCTCA-TCTACAACCGG---GTTCAGTTC-GCGATGTTTG
ACAGCGATGTGG-GGC-ACTTCGTGGGG-TTCACGCCCTGGGGGGAG-AAAAAT-GCCCA
GTACTTGAAC-AGCAACCCACAATGGA-TGGAGTACAAACGGAATG-AGGTGGACACGTT
CTGCCGGCCCAACTACGAGTTGTC--CACCCCGTTCCTCGTGGAGCGCAGAGTGCC
>AY437910.1_Andropadus_virens
--ATGTTCCAGTTTCTGGGAAAG-CAGGAGTGTCACTTCATTAACGGCACGGAGCAGGT-
-GAGGTTCATTG----AGAGGCTCA-TCTACAACCGA---GTTCAGTTC-GCGATGTTTG
ACAGCGATGTGG-GGC-ACTTCGTGGGG-TTCACGCCCTGGGGGGAG-AAAAAT-GCCCA
GTACTTGAAC-AGCAACCCACAATGGA-TGGAGTACAAACGGAATG-AGGTGGACACGTT
CTGCCGGCCCAACTACGAGTTGTC--CACCCCGTTCCTCGTGGAGCGCAGAGTGCC
>AY437911.1_Andropadus_virens
--GTGTTCCAGTTGATGGTGAAG-GGCGAGTGTCACTACATTAACGGCACGGAGAAGGT-
-GAGGTACGTGG----TGAGGTGCA-TCTACAACCGG---ATTCAGTTC-CTGATGTTTG
ACAGCGACGTGG-GAC-ACTTTGTGGGG-TTCACTCCCTGGGGGGAG-AAACAG-GCCCA
GTACTACAAC-AGCCTCCCAGAACGGA-TGGAGTATTATCGGGGTG-AAGTGGACAGGTA
CTGCCGGCACAACTACAAGGTGTC--CACCCCGTTCCTGGTGGAGCGCAGAGTGCC
>AY437912.1_Andropadus_virens
--GTGTTCCAGGAGATGTATAAG-TTCGAGTGTCACTTCATTAACGGCACGGAGAAGGT-
-CAGGTACGTGG----TGAGGTGCA-TCTACAACCGG---GTTCAGTAC-GCGATGTTCG
ACAGCGATGTGG-GGG-ACTTTGTGGGG-TTTACACCCTGGGGGGAG-GAGGTG-GCCCA
GAACTGGAAC-AGCCAACCAGAATACA-TGGAGAGACAGCGGACTG-CGGTGGACTGGTT
CTGCCGGCACAACTACGAGCTGTC--CACCCCGTTCCTTGTGGAGCGCAGAGTGCC
>AY437913.1_Andropadus_virens
--GTGTTCCAGATGATGTATAAG-GCCGAGTGTTATTACATTAACGGCACGGAGAAGGT-
-GCGGTTCATTG----AGAGGCAAA-TCTACAACCGG---GTTCAGTAC-GTGATGTTCG
ACAGCGACGTGG-GGC-ACTACGTGGGG-TTCACGCCCTACGGGGAG-AAAAAT-GCCCA
GCACAGGAAC-AGCAACCCAGAAAGGA-TGGAGTACGCACGGACTG-CGGTGGACTGGCT
CTGCCGGCACAACTACAGGATTTA--CGGCCCGTTCAGGATGGAGCGCAGAGTGCC
>AY437914.1_Andropadus_virens
GAGTGTTCCAGGAGATGGATAAG-CTCGAGTGTTACTACATCAACAGCACCGAGCGGGT-
-AAAGTACGTTG----AAAGGCACA-TCTACAACCGG---GAGCAGCTC-TTGCACTTCG
ACAGCGACGTGG-GGC-ACTACGTGGGG-GATACCGTATTTGGGGAG-AAGGTG-GCCCG
GTACTTCAAC-AGCGACCCGGAAATAC-TGGAGGACACACGGGCTC-AGGCTGACACAGT
TTGCCGGCCCAACTATGAGGCTTCC---ATCCAATTCCTC---GCGGAGCGCAGAG
>AY510090.1_Gallus_gallus
GTTCTTCCAGTGGACTT-TTAAA-GCAGAGTGCCACTACCCGAACGGCACCGAGCGGGC-
-GAGGTTTCTGG----AGAGGCACA-TCTACAACC-G--GCAGCAGTTC-ATGCACTTCG
ACAGCGACGTGG-GGA-AATACGTGGCC-GATACACCGCTGGGTGAGCGTCAGG--CTGA
AATCTGGAAC-AGCAACGCCGAGATTC-TGGAGGACGAAATGAATG-CAGTGGATACGTT
CTGCCGGCACAACTACGGGGTTGGGGAGTCCTTCACGGTGCAGAGGAGCG------
>AY518171.1_Passer_domesticus
---------------------------GAGTGTTACTTCATTAACGGCACGCAGAAGGT-
-GAGGCACGTTG----CGAGGTACA-TCTACAACTGGCAGCAG---TTC-ATGCACTTCG
ACAGCGACGTGG-GGC-TGTTCGTGGGG-GACGCGCCCTTGGGAGAG-GTGAAT-GCTAA
GCGCTTGAAC-GATGACCCGGCTAGAC-TGGGGCACAGACGGGCTG-TGGTGGACACGTT
CTGCCGACACAACTATGAGTCT----------------------------------
>AY518175.1_Passer_domesticus
---------------------------GAGTGTCACTTCCTGAACGGCACGGAGAAGGT-
-GAGGCTCGTG----GAGCGGTACA-TCTACAACCGG---ATGCAGGAC-TTGATGTTCG
ACAGCAACGTGG-GGC-ACTACGTGGGG-TTCACCCCCGCTGGGGAG-AAGTGC-GCCAG
GCAAGCGAAC-AGCAACCCGCAAAGGA-TGGAGTACAAACGCGGAC-AAGTGGACAATTA
CTGCCGACACAACTATCAGCTT----------------------------------
>AY518176.1_Passer_domesticus
---------------------------GAGTGTTACTACATGAACGGCACGGAGAAGGT-
-GAGGTTCCTGG----AGAGGCAAA-TCTACAACCGG---CTGCAGCAC-TTGCTGTTCG
ACAGCGACGTGG-GGC-ACTTTGTTGGG-TTCACCCCCGCTGGGGAGAAGTG-G-GCCAG
GCGCTTGAAC-AACGACCCGCAATGGAT-GGAGAACAGACGGGCTC-AGGTGGACACGTA
CTGCCGACACAACTACGGGTCT----------------------------------
>AY518177.1_Passer_domesticus
---------------------------GAGTGTTACTTCATGAACGGCACGGAGAAGGT-
-GAGGTACGTG----GAGCGGTACA-TCTACAACCGG---ATGCAGGAC-TTGATGTTCG
ACAGCGACGTGG-GGC-ACTACGTGGGG-TTCACCCCCTATGGGGAG-AAGTGC-GCCAG
GCAAGCGAAC-AGCAACCCGCAAAGGA-TGGAGTACAAACGCGGAC-AAGTGGACAATTA
CTGCCGACACAACTACAGGTAA----------------------------------
>AY518178.1_Passer_domesticus
---------------------------GAGTGTCACTTCATTAACGGCACGGAGAAGGT-
-GAGGTACGTGC----AGCGGTACA-TCTACAACCGG---CAGCCGTAC-GTGATGTTCG
ACAGCGACGTGG-GGG-AATACGTGGGA-TTCACCCCCTTGGGGGAG-AGGAAT-GCCAA
GCGCTGGAAC-GATGACCCGACAGAGC-TGGAGCACAGACGGGCTC-AGGTGGACAGGTA
CTGCCGACACAACTACGGGTCT----------------------------------
>AY518179.1_Passer_domesticus
---------------------------GAGTGTCACTTCACTAACGGCACGGAGAAGGT-
-GAGGTACGTGG----AGCGGTACA-TCTACAACCGG---ATGCAGTAC-GCGATGTTCG
ACAGCGACGTGG-GGG-AATACGTGGGG-TTCACCCCCTGGGGGGAG-AAGGTG-GCCAG
GAACTGGAAC-AACAACGAGGCAATCA-TGGAGCGCAGACGGACTG-CGGTGGACTGGCT
CTGCCGGCACAACTACCCGATT----------------------------------
>AY518180.1_Passer_domesticus
---------------------------GAGTGTCACTTCACTAACGGCACGGAGAAGGT-
-GAGGTTCGTG----GAGAGGCTCA-TCTACAACCGG---ATGCAGGAC-GTGATGTTCG
ACAGCGACGTGG-GGG-AATACGTGGGG-TTCACCCCCGCTGGGGAG-AAGTGG-GCCAG
GCAAGCGAAC-AGCAACCCGCAGTGGA-TGGAGTACCAACGGACTG-TGGTGGACACGTA
CTGCCGGCACAACTACCCGATT----------------------------------
>AY518181.1_Passer_domesticus
---------------------------GAGTGTCACTTCACTAACGGCACGGAGAAGGT-
-GAGGTTCCTG----GAGAGGCACA-TCTACAACCGG---ATGCAGGAC-TTGATGTTCG
ACAGCGACGTGG-GGG-AATACGTGGGG-TTCACCCCCTTTGGGGAG-AAGTGG-GCCAG
GGACTGGAAC-GGCAAACCGGAAATCG-TGGAATACAAACGGGGAC-AAGTGGACAATTA
CTGCCGGCACAACTACGAGATT----------------------------------
>AY518182.1_Passer_domesticus
---------------------------GAGTGTTACTTCACTAACGGCACGGAGAAGGT-
-GAGGTTCCTGG----AGCGGTACA-TCTACAACCGG---CAGCCGTAC-GCGATGTTCG
ACAGCGACGTGG-GGG-AATACGTGGGG-TTCACCCCCTGGGGGGAG-AAGGTG-GCCAG
GAACTGGAAC-AACAACGAGGCAATCA-TGGAGAACAGACGGGCTC-TGGTGGACACAGT
TTGCCGGTACAACTACGAGCTG----------------------------------
>AY518183.1_Passer_domesticus
---------------------------GAGTGTCACTTCACTAACGGCACGGAGAAGGT-
-GAGGTTCGTGG----AGCGGTACA-TCTACAACCGG---ATGCAGTAC-GCGATGTTCG
ACAGCGACGTGG-GGG-AATACGTGGGG-TTCACCCCCTGGGGGGAG-AAGGTG-GCCAG
GAACTGGAAC-AACAACGAGGCAATCA-TGGAGCGCAGACGGACTG-CGGTGGACTGGCT
CTGCCGGCACAACTACCCGATT----------------------------------
>AY530534.1_Petroica_traversi
--------------------------------------------------------AGT-
-GAGGTTCGTGA----AGAGGTTCA-TCTACAACCGG---AAGCAGTTC-CTGCGCTTCG
ACAGCGATGTGG-GGC-TGTTTGAGGGG-GACACCCCCTATGGGGAG-AAGGTT-GCAAG
GTACTGGAAC-AGAGACTTGGAATGGA-TGGAGTACAGACGGGCTG-CGGTG--------
--------------------------------------------------------
>AY530535.1_Petroica_traversi
------------------------------------------------------------
------------------------------------------------------------
------------------------------------------------------------
------------------------------------------------------------
------------------------------AGTGCCTCCCAGCGTGTCCATCTCGC
>AY572969.1_Nipponia_nippon
-----------------------------------TTATTTTAATGGGACAGAGCGGGT-
-GAGGTTTGTGG----AGAGGCGCA-TCCACAACC-G--GGAGCAGTAT-GCGCACTTCG
ACAGCGATGTGG-GGC-TCTATGTGCCC-GACACCCCCCTGGGCGAGCCCCAAG--CCAA
GTCCTGGAAC-AGCCAGCCGGACATAC-TGGAGCAGGCACGGGCTG-CAGCGGACACGTA
CTGCCGCCACAACTACGAG-------------------------------------
>AY583060.1_Hemignathus_virens
------------------------------------------------------------
-----------G----TGAGGTACA-TCTACAACCGGGAGCAG---TAC-GCGATGTTCG
ACAGCGACGTGG-GGC-ACTACGTGGGG-TTCACCCCCTATGGGGAG-ATGAAT-GCCAA
GCACTGGAAC-AGCGACCCGGCCTTAC-TGGAGTACAGACGG------------------
--------------------------------------------------------
>AY583064.1_Hemignathus_virens
------------------------------------------------------------
-----------G----AGAGGCAAA-TCTACAACCGG---GAGCAGTAC-GCGATGTTCG
ACAGCGACGTGG-GGC-ACTACGTGGGG-TTCACCCCCTATGGGGAG-ATGAAT-GCCAA
GCGCTGGAAC-AGCGACCCGGAATGGA-TGGAGAACAGACGG------------------
--------------------------------------------------------
>AY583065.1_Hemignathus_virens
------------------------------------------------------------
-----------G----AGAGGAAAA-TCTACAACCGGGAGCAG---TTC-ATGATGTTCG
ACAGCGACGTGG-GGC-ACTACGTGGGG-TTCAACGCCTTTGGGGAG-ATGAAT-GCCAA
GAGCTGGAAC-AGCGACCCGGCCATAC-TGGAGAACAGACGG------------------
--------------------------------------------------------
>AY583066.1_Hemignathus_virens
------------------------------------------------------------
-----------G----AGAGGCAAA-TCTACAACCGG---GACGAGTAC-GCGATGTTCG
ACAGCGACGTGG-GGC-ACTACGTGGGG-TTCACCCCCTATGGGGAG-ATGAAT-GCCAA
GCGCTGGAAC-AGCGACCCGGAATGGA-TGGAGAACAGACGG------------------
--------------------------------------------------------
>AY583067.1_Hemignathus_virens
------------------------------------------------------------
-----------G----ATAGGTACA-TCTACAACCGGGAGCAG---TTC-GCGATGTACG
ACAGCGACGTGG-GGC-ACTTCGTGGGG-TTCAACGCCTTTGGGGAG-ATGAAT-GCCAA
GCGCTGGAAC-AGCGACCCGGCCATAC-TGGAGAACAGACGG------------------
--------------------------------------------------------
>AY583068.1_Hemignathus_virens
------------------------------------------------------------
-----------A----AGAGGTTCA-TCTACAACCGG---GAGCAGTAC-GTGCACTTCG
ACAGCGATCTGG-GGC-GCTTTGTGGGG-GACACCCCATATGGGGAG-GAGGTT-GCCAC
GTACTGGAAC-AGCGACCCGGAATGGA-TGGAGCACAGACGG------------------
--------------------------------------------------------
>AY583069.1_Hemignathus_virens
------------------------------------------------------------
-----------G----ATACGTACA-TCTACAACCGG---GAGCAGTAC-GCGATGTTCG
ACAGCGACGTGG-GGC-ACTACGTGGGG-TCCAACGCCTTTGGGGAGATGAA-T-GCCAA
GCACTGGAAC-AGCGACCCGGAATGGAT-GGAGTACAAACGG------------------
--------------------------------------------------------
>AY583070.1_Hemignathus_virens
------------------------------------------------------------
-----------G----AGAGGAAAA-TCTACAACCGG---GAGCAGTTC-ATGATGTTCG
ACAGCGACGTGG-GGC-ACTACGTGGGG-TTCAACGCCTTTGGGGAGATGAA-T-GCCAA
GCGCTGGAAC-AGCGACCCGG-AATGGATGGAGAACAGACGG------------------
--------------------------------------------------------
>AY583071.1_Hemignathus_virens
------------------------------------------------------------
-----------A----AGAGGTTCA-TCTACAACCGG---GAGCAGTAC-GTGCACTTCG
ACAGCGATCTGG-GGC-ACTTTGTGGGG-GACACCCCATATGGAGAG-GAGGTT-GCCAG
GTACTGGAAC-AGCGACCCGGAATGGA-TGGAGCACAGACGG------------------
--------------------------------------------------------
>AY583074.1_Hemignathus_virens
------------------------------------------------------------
-----------G----AGAGGCAAA-TCTACAACCGG---GAGCAGTAC-GCGATGGTCG
ACAGCGACGTGG-GGC-ACTACGTGGGG-TTCACCCCCTATGGGGAG-ATGAAT-GCCAA
GCGCTGGAAC-AGCGACCCGGAATGGA-TGGAGAACAGACGG------------------
--------------------------------------------------------
>AY583076.1_Hemignathus_virens
------------------------------------------------------------
-----------A----AGAGGTTCA-TCTACAACCGG---GAGCAGTAC-GTGCACTTTG
ACAGCGATCTGG-GGC-ACTTTGTGGGG-GACACCCCATATGGGGAG-GAGGTT-GCCAG
GTACTGGAAC-AGCGACCCGGAATGGA-TGGAGCACAGACGG------------------
--------------------------------------------------------
>AY583077.1_Hemignathus_virens
------------------------------------------------------------
-----------G----AGAGGCACA-TCTACAACCGG---GAGCAGTAC-ATGATGTTCG
ACAGCGATCTGG-GGC-ACTACGTGGGG-TTCACCCCCTATGGGGAG-ATGAAT-GCCAA
GAGCTGGAAC-AGCGACCCGGAATGGA-TGGAGAACAGACGG------------------
--------------------------------------------------------
>AY583078.1_Hemignathus_virens
------------------------------------------------------------
-----------G----AGAGGCACA-TCTACAACCGG---GAGCAGTAC-GTGAAGTTCG
ACAGCGATGTGG-GGC-ACTACGTGGGG-TTCACCCCCTATGGGGAG-ATGATT-GCCAA
GAACTGGAAC-AGCGACCCGGAATGGA-TGGAGAACAGACGG------------------
--------------------------------------------------------
>AY583081.1_Hemignathus_virens
------------------------------------------------------------
-----------G----AGAGGTACA-TCTACAACCGGGAGCAG---TTC-GTGAAGTTCG
ACAGCGACGTGG-GGC-ACTTCGTGGGG-TTCACCCCCTTTGGGGAG-ATGAAT-GCCAA
GCGCTGGAAC-AGCGACCCGGCCAAAC-TGGAGAACAGACGC------------------
--------------------------------------------------------
>AY583091.1_Hemignathus_virens
------------------------------------------------------------
-----------A----AGAGGTTCA-TCTACAACCGG---GAGCAGTAC-GTGCATTTCG
ACAGCGATCTGG-GGC-ACTTTGTGGGG-GACACCCCATATGGGGAA-GAAGTT-GCCAC
GTACTGGAAC-AGCGACCCGGAGTGGA-TGGAGCACAGACGG------------------
--------------------------------------------------------
>AY583093.1_Himatione_sanguinea
------------------------------------------------------------
-----------G----ATACGTACA-TCTACAACCGG---GAGCAGTAC-GCGATGTTCG
ACAGCGACGTGG-GGC-ACTACGTGGGG-TTCAACGCCTTTGGGGAGATGAA-T-GCCAA
GCACTGGAAC-AGCGACCCGGAATGGAT-GGAGTACAAACCG------------------
--------------------------------------------------------
>AY583094.1_Himatione_sanguinea
------------------------------------------------------------
-----------G----AGAGGTACA-TCTACAACCGGGAGCAG---CTC-GCGATATTCG
ACAGCGACGTGG-GGC-ACTACGTGGGG-TTCACCCCCTATGGGGAG-ATGAAT-GCCAA
GCACTGGAAC-AGCGACCCGGCCTTAC-TGGAGGACAGCCGG------------------
--------------------------------------------------------
>AY583095.1_Loxioides_bailleui
------------------------------------------------------------
-----------A----AGAAGTTCA-TCTACAACCGG---GAGCAGTAC-GTGCACTTCG
ACAGCGATCTGG-GGC-ACTTTGTGGGG-GACACCCCATATGGGGAG-GAGGTT-GCCAG
GTACTGGAAC-AGCGACCCGGAATGGA-TGGAGCACAGACGG------------------
--------------------------------------------------------
>AY583096.1_Vestiaria_coccinea
------------------------------------------------------------
-----------A----AGAGGTTCA-TCTACAACCGG---GAGCAGTAC-GTGCACTTCG
ACAGCGATCTGG-GGC-ACTTTGTGGGG-GACACCCCATATGGGGAG-GAGGTT-GCCAG
GTACTGGAAC-AGCGACCCGGAATGGA-TGGAGCACAGACAG------------------
--------------------------------------------------------
>AY583097.1_Vestiaria_coccinea
------------------------------------------------------------
-----------G----ATACGTACA-TCTACAACCGGGAGCAG---TTC-ATGATGTTCG
ACAGCGACGTGG-GGC-ACTACGTGGGG-TTCACCGCCTATGGGGAG-ATGAAT-GCCAA
GCGCTTAAAC-AGCGACCCGGCCATAC-TGGAGGACAAACGG------------------
--------------------------------------------------------
>AY583098.1_Vestiaria_coccinea
------------------------------------------------------------
-----------G----AGAGGTACA-TCTACAACCGGGAGCAG---TAC-GCGATGTTCG
ACAGCGACGTGG-GGC-ACTACGTGGGG-TTCACCGCCTATGGGGAG-ATGAAT-GCCAA
GAGCTGGAAC-AGCGACCCGGCCATAC-TGGAGTACAAACGG------------------
--------------------------------------------------------
>AY583099.1_Vestiaria_coccinea
------------------------------------------------------------
-----------G----AGAGGCACA-TCTACAACCGG---GAGCAGTTC-GTGATGTTCG
ACAGCGACGTGG-GGC-ACTACGTGGGG-TTCACCGCCTTTGGGGAGATGAA-T-GCCAA
GCGCTTGAAC-AGCGACCCGG-AATGGATGGAGTACAAACGG------------------
--------------------------------------------------------
>AY583100.1_Vestiaria_coccinea
------------------------------------------------------------
-----------G----AGAGGTACA-TCTACAACCGGGAGCAG---TAC-GTGATGTTCG
ACAGCGACGTGG-GGC-ACTACGTGGGG-TTCACCGCCTTTGGGGAG-ATGAAT-GCCAA
GAGCTGGAAC-AGCGACCCGGCCAAAC-TGGAGTACAAACGG------------------
--------------------------------------------------------
>AY583101.1_Vestiaria_coccinea
------------------------------------------------------------
-----------G----AGAGGCACA-TCTACAACCGGGAGCAG---TTC-ATGATGTTCG
ACAGCGACGTGG-GGC-ACTTCGTGGGG-TTCAACGCCTTTGGGGAG-ATGAAT-GCCAA
GCGCTTGAAC-AGCGACCCGGCCAAAC-TGGAGTACAAACGG------------------
--------------------------------------------------------
>AY583102.1_Vestiaria_coccinea
------------------------------------------------------------
-----------G----AGAGGTACA-TCTACAACCGGGAGCAG---TAC-GCGATGTTCG
ACAGCGACGTGG-GGC-ACTTCGTGGGG-TTCAACGCCTTTGGGGAG-ATGAAT-GCCAA
GAGCTGGAAC-AGCGACCCGGCCATAC-TGGAGTACAAACGG------------------
--------------------------------------------------------
>AY583105.1_Vestiaria_coccinea
------------------------------------------------------------
-----------G----ATACGTACA-TCTACAACCGGGAGCAG---TTC-ATGATGTTCG
ACAGCGACGTGG-GGC-ACTACGTGGGG-TTCACCGCCTATGGGGAG-ATGAAT-GCCAA
GCGCTTGAAC-AGCGACCCGGCCATAC-TGGAGGGCAAACGG------------------
--------------------------------------------------------
>AY583107.1_Vestiaria_coccinea
------------------------------------------------------------
-----------G----ATACGTACA-TCTACAACCGG---GAGCAGTAC-GCGATGTTCG
ACAGCGACGTGG-GGC-ACTACGTGGGG-TTCAACGCCTTTGGGGAGATGAA-T-GCCAA
GCACTGGAAC-AGCGACCCGGAATGGAT-GGAGTACAAACGG------------------
--------------------------------------------------------
>AY583108.1_Vestiaria_coccinea
------------------------------------------------------------
-----------G----AGAGGTTCA-TCTACAACCGG---GAGCAGTAC-GTGCATTTCG
ACAGCGATCTGG-GGC-ACTTTGTGGGG-GACACCCCCTATGGGGAG-GAGGTT-GCCAT
GTACTGGAAC-AGCGACCCGGAATGGA-TGGAGCACAGACGG------------------
--------------------------------------------------------
>AY620003.1_Gallinago_media
GGTATTTCCAGTTCCAGTTTAAG-GGGGACTGTTACTTCAGCAACGGCACCGAGCGGGT-
-GAGGCTTGTGG----CCAGGTACA-TCTACAACC-G--GGAGCAGTAC-GCACACTTCG
ACAGCGACCTGG-GGC-ACTACGTGGCT-GACACCCCCCTGGGGAAACCTACTG--CTGA
CTACTTTAAC-AGCCAGCCAGAAGTAC-TGGAGGATGCACGGGCTG-CCGTGGACACGTT
CTGCCGGAACAACTACCAGGTGTGGACCCCTTTCACCGTGCAGAGGAAAG------
>AY620004.1_Gallinago_media
GGTATTTCCAGGTCCAGTTTAAG-GGGGACTGTTACTTCAGCAACGGCACCGAGCGGGT-
-GAGGTTTGTGG----CCAGGTACA-TCTACAACC-G--GGAGCAGTAC-GCACACTTCG
ACAGCGACCTGG-GGC-ACTTCGTGGCT-GACACCCCCCTGGGGAAGCCTGATG--CCGA
CTACTGGAAC-AGCCAGCCAGAAGTAC-TGGAGAGGAAACGGGCTG-AGGTGGACACGTT
CTGCCGGAACAACTACCAGGTGTGGACCCCTTTCACCGTGCAGAGGAAAG------
>AY620005.1_Gallinago_media
GGTATTTCCAGTTCCAGTTTAAG-GGGGACTGTTACTTCAGCAACGGCACCGAGCGGGT-
-GAGGCTTGTGG----CCAGGTACA-TCTACAACC-G--GGAGCAGTAC-GCACACTTCG
ACAGCGACCTGG-GGC-ACTACGTGGCT-GACACCCCCCTGGGGAAACCTGATG--CTGA
CTACTTTAAC-AGCCAGCCAGAAGTAC-TGGAGAGGAAACGGGCTG-CCGTGGACACGTT
CTGCCGGAACAACTACCAGGTGTGGACCCCTTTCACCGTGCAGAGGAAAG------
>AY620006.1_Gallinago_media
GGTATTTCCAGGTCCAGTTTAAG-GGGGACTGTTACTTCAGCAACGGCACCGAGCGCGT-
-GAGGTATTTGG----CCAGGCTCA-TCTACAACC-G--GGAGCAGTAC-GTGCACTTCG
ACAGCGACCTGG-GGC-ACTACGTGGCT-GACACCCCCCTGGGGAAGCCTGATG--CCGA
CTACTGGAAC-AGCCAGCCAGAAGTAC-TGGAGAGGAAACGGGCTG-AGGTGGACACGTT
CTGCCGGAACAACTACCAGGTGTGGACCCCTTTCACCGTGCAGAGGAAAG------
>AY620007.1_Gallinago_media
GGTATTTCCAGTTCCAGTTTAAG-GCCGACTGTTACTTCAGCAACGGCACCGAGCGCGT-
-GAGGCTTGTGG----CCAGGTACA-TCTACAACC-G--GGAGCAGTAC-GCACACTTCG
ACAGCGACCTGG-GGC-ACTACGTGGCT-GACACCCCCCTGGGGAAACCTGATG--CTGA
CTACTGGAAC-AGCCAGCCAGAAGTAC-TGGAGAGGAAACGGGCTG-CCGTGGACACGTT
CTGCCGGAACAACTACCAGGTGTGGACCCCTTTCACCGTGCAGAGGAAAG------
>AY620008.1_Gallinago_media
GGTATTTCCAGGTCCAGTTTAAG-GGGGACTGTTACTTCAGCAACGGCACCGAGCAGGT-
-GAGGTTTGTGG----CCAGGTACA-TCTACAACC-G--GGAGCAGTAC-GCACACTTCG
ACAGCGACCTGG-GGC-ACTACGTGGCT-GACACCCCCCTGGGGAAACCTGATG--CTGA
CTACTGGAAC-AGCCAGCCAGAAGTAC-TGGAGAGGAAACGGGCTG-AGGTGGACACGTT
CTGCCGGAACAACTACCAGGTGTGGACCCCTTTCACCGTGCAGAGGAAAG------
>AY620009.1_Gallinago_media
GGTATTTCCAGTTCCAGTTTAAG-GGGGACTGTTACTTCAGCAACGGCACCGAGCGGGT-
-GAGGCTTGTGG----CCAGGTACA-TCTACAACC-G--GGAGCAGTAC-GCACACTTCG
ACAGCGACCTGG-GGC-ACTACGTGGCT-GACACCCCCCTGGGGAAACCTGATG--CCGA
CTACTGGAAC-AGCCAGCCAGAAACAC-TGGAGAGGAAACGGGCTG-AGGTGGACACGTT
CTGCCGGAACAACTACCAGGTGTGGACCCCTTTCACCGTGCAGAGGAAAG------
>AY620010.1_Gallinago_media
GGTATTTCCAGTTCCAGTTTAAG-GCCGACTGTTACTTCAGCAACGGCACCGAGCGCGT-
-GAGGTATTTGG----CCAGGCTCA-TCTACAACC-G--GGAGCAGTAC-GCACACTTCG
ACAGCGACCTGG-GGC-ACTTCGTGGCT-GACACCCCCCTGGGGAAACCTACTG--CTGA
CTACTTTAAC-AGCCAGCCAGAAGTAC-TGGAGAGGAAACGGGCTG-AGGTGGACACGTT
CTGCCGGAACAACTACCAGGTGTGGACCCCTTTCACCGTGCAGAGGAAAG------
>AY620011.1_Gallinago_media
GGTATTTCCAGTTCCAGTTTAAG-GCCGACTGTTACTTCAGCAACGGCACCGAGCGGGT-
-GAGGTTTGTGG----CCAGGTACA-TCTACAACC-G--GGAGCAGTAC-GCACACTTCG
ACAGCGACCTGG-GGC-ACTACGTGGCT-GACACCCCCCTGGGGAAACCTGATG--CTGA
CTACTGGAAC-AGCCAGCCAGAAGTAC-TGGAGAGGAAACGGGCTG-AGGTGGACACGTT
CTGCCGGAACAACTACCAGGTGTGGACCCCTTTCACCGTGCAGAGGAAAG------
>AY620012.1_Gallinago_media
GGTATTTCCAGGTCCAGTTTAAG-GGGGACTGTTACTTCAGCAACGGCACCGAGCGGGT-
-GAGGTTTGTGG----CCAGGTACA-TCTACAACC-G--GGAGCAGTAC-GCACACTTCG
ACAGCGACCTGG-GGC-ACTACGTGGCT-GACACCCCCCTGGGGAAACCTGATG--CTGA
CTACTGGAAC-AGCCAGCCAGAAGTAC-TGGAGAGGAAACGGGCTG-AGGTGGACACGTT
CTGCCGGAACAACTACCAGGTGTGGACCCCTTTCACCGTGCAGAGGAAAG------
>AY620013.1_Gallinago_media
GGTATTTCCAGTTCCAGTTTAAG-GCCGACTGTTACTTCAGCAACGGCACCGAGCGCGT-
-GAGGCTTGTGG----CCAGGTACA-TCTACAACC-G--GGAGCAGTAC-GCACACTTCG
ACAGCGACCTGG-GGC-ACTTCGTGGCT-GACACCCCCCTGGGGAAACCTGATG--CTGA
CTACTTTAAC-AGCCAGCCAGAAGTAC-TGGAGAGGAAACGGGCTG-CCGTGGACACGTT
CTGCCGGAACAACTACCAGGTGTGGACCCCTTTCACCGTGCAGAGGAAAG------
>AY620014.1_Gallinago_media
GGTATTTCCAGGTCCAGTTTAAG-GGGGACTGTTACTTCAGCAACGGCACCGAGCGGGT-
-GAGGTTTGTGG----CCAGGTACA-TCTACAACC-G--GGAGCAGAAC-GTGCACTTCG
ACAGCGACCTGG-GGC-ACTTCGTGGCT-GACACCCCCCTGGGGAAGCCTGATG--CCGA
CTACTGGAAC-AGCCAGCCAGAAGTAC-TGGAGAGGAAACGGGCTG-AGGTGGACACGTT
CTGCCGGAACAACTACCAGGTGTGGACCCCTTTCACCGTGCAGAGGAAAG------
>AY620015.1_Gallinago_media
GGTATTTCCAGTTCCAGTTTAAG-GCCGACTGTTACTTCAGCAACGGCACCGAGCGCGT-
-GAGGCTTGTGG----CCAGGTACA-TCTACAACC-G--GGAGCAGTAC-GCACACTTCG
ACAGCGACCTGG-GGC-ACTACGTGGCT-GACACCCCCCTGGGGAAACCTACTG--CTGA
CTACTTTAAC-AGCCAGCCAGAAGTAC-TGGAGAGGAAACGGGCTG-CCGTGGACACGTT
CTGCCGGAACAACTACCAGGTGTGGACCCCTTTCACCGTGCAGAGGAAAG------
>AY620016.1_Gallinago_media
GGTATTTCCAGTTCCAGTTTAAG-GGGGACTGTTACTTCAGCAACGGCACCAAGCGCGT-
-GAGGTATTTGG----CCAGGTACA-TCTACAACC-G--GGAGCAGTAC-GCACACTTCG
ACAGCGACCTGG-GGC-ACTTCGTGGCT-GACACCCCCCTGGGGAAGCCTGATG--CCGA
CTACTGGAAC-AGCCAGCCAGAAATAC-TGGAGAGGAAACGGGCTG-AGGTGGACACGTT
CTGCCGGAACAACTACCAGGTGTGGACCCCTTTCGCCGTGCAGAGGAAAG------
>AY620017.1_Gallinago_media
GGTATTTCCAGGTCCAGTTTAAG-GCCGACTGTTACTTCAGCAACGGCACCGAGCGGGT-
-GAGGTTTGTGG----CCAGGTACA-TCTACAACC-G--GGAGCAGTAC-GCACACTTCG
ACAGCGACCTGG-GGC-ACTTCGTGGCT-GACACCCCCCTGGGGAAACCTGATG--CTGA
CTACTGGAAC-AGCCAGCCAGAAGTAC-TGGAGAGGAAACGGGCTG-AGGTGGACACGTT
CTGCCGGAACAACTACCAGGTGTGGACCCCTTTCACCGTGCAGAGGAAAG------
>AY620018.1_Gallinago_media
GGTATTTCCAGTTCCAGTTTAAG-GCCGACTGTTACTTCAGCAACGGCACCGAGCGGGT-
-GAGGTTTGTGG----CCAGGTACA-TCTACAACC-G--GGAGCAGTAC-GCACACTTCG
ACAGCGACCTGG-GGC-ACTTCGTGGCT-GACACCCCCCTGGGGAAACCTGATG--CTGA
CTACTTTAAC-AGCCAGCCAGAAGTAC-TGGAGAGGAAACGGGCTG-CCGTGGACACGTT
CTGCCGGAACAACTACCAGGTGTGGACCCCTTTCACCGTGCAGAGGAAAG------
>AY620019.1_Gallinago_media
GGTATTTCCAGTTCCAGTTTAAG-GGGGACTGTTACTTCAGCAACGGCACCGAGCGGGT-
-GAGGCTTGTGG----CCAGGTACA-TCTACAACC-G--GGAGCAGTAC-GCACACTTCG
ACAGCGACCTGG-GGC-ACTACGTGGCT-GACACCCCCCTGGGGAAACCTGATG--CTGA
CTACTGGAAC-AGCCAGCCAGAAGTAC-TGGAGAGGAAACGGGCTG-AGGTGGACACGTT
CTGCCGGAACAACTACCAGGTGTGGACCCCTTTCACCGTGCAGAGGAAAG------
>AY620020.1_Gallinago_media
GGTATTTCCAGTTCCAGTTTAAG-GCCGACTGTTACTTCAGCAACGGCACCGAGCGCGT-
-GAGGTATTTGG----CCAGGCTCA-TCTACAACC-G--GGGGCAGTAC-GCACACTTCG
ACAGCGACCTGG-GGC-ACTACGTGGCT-GACACCCCCCTGGGGAAACCTACTG--CTGA
CTACTTTAAC-AGCCAGCCAGAAGTAC-TGGAGAGGAAACGGGCTG-AGGTGGACACGTT
CTGCCGGAACAACTACCAGGTGTGGACCCCTTTCACCGTGCAGAGGAAAG------
>AY620021.1_Gallinago_media
GGTATTTCCAGTTCCAGTTTAAG-GGGGACTGTTACTTCAGCAACGGCACCGAGCGGGT-
-GAGGCTTGTGG----CCAGGTACA-TCTACAACC-G--GGAGCAGTAC-GCACACTTCG
ACAGCGACCTGG-GGC-ACTACGTGGCT-GACACCCCCCTGGGGAAACCTACTG--CTGA
CTACTGGAAC-AGCCAGCCAGAAGTAC-TGGAGAGGAAACGGGCTG-CCGTGGACACGTT
CTGCCGGAACAACTACCAGGTGTGGACCCCTTTCACCGTGCAGAGGAAAG------
>AY620022.1_Gallinago_media
GGTATTTCCAGTTCCAGTTTAAG-GCCGACTGTTACTTCAGCAACGGCACCGAGCGGGT-
-GAGGTTTGTGG----CCAGGTACA-TCTACAACC-G--GGAGCAGTAC-GCACACTTCG
ACAGCGACCTGG-GGC-ACTTCGTGGCT-GACACCCCCCTGGGGAAACCTGATG--CTGA
CTACTGGAAC-AGCCAGCCAGAAGTAC-TGGAGAGGAAACGGGCTG-CCGTGGACACGTT
CTGCCGGAACAACTACCAGGTGTGGACCCCTTTCACCGTGCAGAGGAAAG------
>AY620023.1_Gallinago_media
GGTATTTCCAGGTCCAGTTTAAG-GGGGACTGTTACTTCAGCAACGGCACTGAGCGCGT-
-GAGGTATTTGG----CCAGGTACA-TCTACAACC-G--GGAGCAGTAC-GCACACTTCG
ACAGCGACCTGG-GGC-ACTACGTGGCT-GACACCCCCCTGGGGAAACCTGATG--CTGA
CTACTGGAAC-AGCCAGCCAGAAGTAC-TGGAGAGGAAACGGGCTG-AGGTGGACACGTT
CTGCCGGAACAACTACCAGGTGTGGACCCCTTTCACCGTGCAGAGGAAAG------
>AY620024.1_Gallinago_media
GGTATTTCCAGTTCCAGTTTAAG-GCCGACTGTTACTTCAGCAACGGCACCGAGCGGGT-
-GAGGTTTGTGG----CCAGGTACA-TCTACAACC-G--GGAGCAGTAC-GCACACTTCG
ACAGCGACCTGG-GGC-ACTACGTGGCT-GACACCCCCCTGGGGAAACCTGATG--CCGA
CTACTGGAAC-AGCCAGCCAGAAACAC-TGGAGGATGCACGGGCTG-CCGTGGACACGTT
CTGCCGGAACAACTACCAGGTGTGGACCCCTTTCACCGCGCAGAGGAAAG------
>AY694384.1_Gallinago_media
GGTATTTCCAGTTCCAGTTTAAG-GGGGACTGTTACTTCAGCAACGGCACCGAGCGGGT-
-GAGGCTTGTGG----CCAGGTACA-TCTACAACC-G--GGAGCAGTAC-GCACACTTCG
ACAGCGACCTGG-GGC-ACTTCGTGGCT-GACACCCCCCTGGGGAAGCCTGATG--CCGA
CTACTGGAAC-AGCCAGCCAGAAGTAC-TGGAGAGGAAACGGGCTG-AGGTGGACACGTT
CTGCCGGAACAACTACCAGGTGTGGACCCCTTTCACCGTGCAGAGGAAAG------
>AY694385.1_Gallinago_media
GGTATTTCCAGTTCCAGTTTAAG-GGGGACTGTTACTTCAGCAATGGCACCGAGCGGGT-
-GAGGCTTGTGG----CCAGGTACA-TCTACAACC-G--GGAGCAGTAC-GCACACTTCG
ACAGCGACCTGG-GGC-ACTACGTGGCT-GACACCCCCCTGGGGAAGCCTGATG--CCGA
CTACTGGAAC-AGCCAGCCAGAAGTAC-TGGAGAGGAAACGGGCTG-AGGTGGACACGTT
CTGCCGGAACAACTACCAGGTGTGGACCCCTTTCACCGTGCAGAGGAAAG------
>AY694386.1_Gallinago_media
GGTATTTCCAGGTCCAGTTTAAG-GGGGACTGTTACTTCAGCAACGGCACCGAGCGCGT-
-GAGGTATTTGG----CCAGGCTCA-TCTACAACC-G--GGAGCAGAAC-GTGCACTTCG
ACAGCGACCTGG-GGC-ACTACGTGGCT-GACACCCCCCTGGGGAAGCCTGATG--CCGA
CTACTGGAAC-AGCCAGCCAGAAATAC-TGGAGAGGAAACGGGCTG-AGGTGGACACGTT
CTGCCGGAACAACTACCAGGTGTGGACCCCTTTCACCGTGCAGAGGAAAG------
>AY694387.1_Gallinago_media
GGTATTTCCAGGTCCAGTTTAAG-GGGGACTGTTACTTCAGCAACGGCACCGAGCGGGT-
-GAGGTTTGTGG----CCAGGTACA-TCTACAACC-G--GGAGCAGTAC-GCACACTTCG
ACAGCGACCTGG-GGC-ACTTCGTGGCT-GACACCCCCCTGGGGAAGCCTGATG--CCGA
CTACTGGAAC-AGCCAGCCAGAAATAC-TGGAGAGGAAACGGGCTG-AGGTGGACACGTT
CTGCCGGAACAACTACCAGGTGTGGACCCCTTTCACCGTGCAGAGGAAAG------
>AY694388.1_Gallinago_media
GGTATTTCCAGTTCCAGTTTAAG-GGGGACTGTTACTTCAGCAACGGCACCGAGCGGGT-
-GAGGCTTGTGG----CCAGGTACA-TCTACAACC-G--GGAGCAGTAC-GCACACTTCG
ACAGCGACCTGG-GGC-ACTACGTGGCT-GACACCCCCCTGGGGAAACCTGATG--CTGA
CTACTGGAAC-AGCCAGCCAGAAGTAC-TGGAGAGGAAACGGGCTG-CCGTGGACACGTT
CTGCCGGAACAACTACCAGGTGTGGACCCCTTTCACCGTGCAGAGGAAAG------
>AY694389.1_Gallinago_media
GGTATTTCCAGTTCCAGTTTAAG-GGGGACTGTTACTTCAGCAACGGCACCGAGCGGGT-
-GAGGCTTGTGG----CCAGGCTCA-TCTACAACC-G--GGAGCAGTAC-GCACACTTCG
ACAGCGACCTGG-GGT-ACTTCGTGGCT-GACACCCCCCTGGGGAAACCTACTG--CTGA
CTACTTTAAC-AGCCAGCCAGAAGTAC-TGGAGAGGAAACGGGCTG-CCGTGGACACGTT
CTGCCGGAACAACTACCAGGTGTGGACCCCTTTCACCGTGCAGAGGAAAG------
>AY694390.1_Gallinago_media
GGTATTTCCAGTTCCAGTTTAAG-GCCGACTGTTACTTCAGCAACGGCACCGAGCGGGT-
-GAGGCTTGTGG----CCAGGTACA-TCTACAACC-G--GGAGCAGTAC-GCACACTTCG
ACAGCGACCTGG-GGC-ACTACGTGGCT-GACACCCCCCTGGGGAAACCTACTG--CTGA
CTACTTTAAC-AGCCAGCCAGAAATAC-TGGAGAGGAAACGGGCTG-CCGTGGACACGTT
CTGCCGGAACAACTACCAGGTGTGGACCCCTTTCACCGTGCAGAGGAAAG------
>AY694391.1_Gallinago_media
GGTATTTCCAGGTCCAGTTTAAG-GGGGACTGTTACTTCAGCAACGGCACCGAGCGGGT-
-GAGGTATTTGG----CCAGGCTCA-TCTACAACC-G--GGAGCAGAAC-GTGCACTTCG
ACAGCGACCTGG-GGC-ACTACGTGGCT-GACACCCCCCTGGGGAAGCCTGATG--CCGA
CTACTGGAAC-AGCCAGCCAGAAGTAC-TGGAGAGGAAACGGGCTG-AGGTGGACACGTT
CTGCCGGAACAACTACCAGGTGTGGACCCCTTTCACCGTGCAGAGGAAAG------
>AY694392.1_Gallinago_media
GGTATTTCCAGGTCCAGTTTAAG-GGGGACTGTTACTTCAGCAACGGCACCGAGCGCGT-
-GAGGTATTTGG----CCAGGTACA-TCTACAACC-G--GGGGCAGTAC-GCACACTTCG
ACAGCGACCTGG-GGC-ACTTCGTGGCT-GACACCCCCCTGGGGAAGCCTGATG--CCGA
CTACTGGAAC-AGCCAGCCAGAAGTAC-TGGAGAGGAAACGGGCTG-AGGTGGACACGTT
CTGCCGGAACAACTACCAGGTGTGGACCCCTTTCACCGTGCAGAGGAAAG------
>AY694393.1_Gallinago_media
GGTATTTCCAGGTCCAGTTTAAG-GGGGACTGTTACTTCAGCAACGGCACCGAGCGGGT-
-GAGGCTTGTGG----CCAGGCTCA-TCTACAACC-G--GGAGCAGTAC-GCACACTTCG
ACAGCGACCTGG-GGC-ACTTCGTGGCT-GACACCCCCCTGGGGAAACCTGATG--CTGA
CTACTGGAAC-AGCCAGCCAGAAATAC-TGGAGAGGAAACGGGCTG-AGGTGGACACGTT
CTGCCGGAACAACTACCAGGGGGTGACCCCTTTCGCCGTGGAGAGGAAAG------
>AY694394.1_Gallinago_media
GGTATTTCCAGGTCCAGTTTAAG-GGGGACTGTTACTTCAGCAACGGCACCGAGCGCGT-
-GAGGTATTTGG----CCAGGCTCA-TCTACAACC-G--GGAGCAGTAC-GCACACTTCG
ACAGCGACCTGG-GGC-ACTACGTGGCT-GACACCCCCCTGGGGAAGCCTGATG--CCGA
CTACTGGAAC-AGCCAGCCAGAAGTAC-TGGAGAGGAAACGGGCTG-AGGTGGACACGTT
CTGCCGGAACAACTACCAGGTGTGGACCCCTTTCACCGTGCAGAGGAAAG------
>AY694395.1_Gallinago_media
GGTATTTCCAGGTCCAGTTTAAG-GGGGACTGTTACTTCAGCAACGGCACCGAGCGCGT-
-GAGGTATTTGG----CCAGGTACA-TCTACAACC-G--GGAGCAGAAC-GTGCACTTCG
ACAGCGACCTGG-GGC-ACTACGTGGCT-GACACCCCCCTGGGGAAGCCTGATG--CCGA
CTACTGGAAC-AGCCAGCCAGAAGTAC-TGGAGAGGAAACGGGCTG-AGGTGGACACGTT
CTGCCGGAACAACTACCAGGTGTGGACCCCTTTCACCGTGCAGAGGAAAG------
>AY694396.1_Gallinago_media
GGTATTTCCAGGTCCAGTTTAAG-GGGGACTGTTACTTCAGCAACGGCACTGAGCGCGT-
-GAGGTATTTGG----CCAGGTACA-TCTACAACC-G--GGAGCAGTAC-GCACACTTCG
ACAGCGACCTGG-GGC-ACTTCGTGGCT-GACACCCCCCTGGGGAAACCTGATG--CTGA
CTACTGGAAC-AGCCAGCCAGAAGTAC-TGGAGAGGAAACGGGCTG-AGGTGGACACGTT
CTGCCGGAACAACTACCAGGTGTGGACCCCTTTCACCGTGCAGAGGAAAG------
>AY694397.1_Gallinago_media
GGTATTTCCAGTTCCAGTTTAAG-GGGGACTGTTACTTCAGCAACGGCACCGAGCGCGT-
-GAGGTATTTGG----CCAGGCTCA-TCTACAACC-G--GGAGCAGTAC-GCACACTTCG
ACAGCGACCTGG-GGT-ACTTCGTGGCT-GACACCCCCCTGGGGAAACCTACTG--CTGA
CTACTTTAAC-AGCCAGCCAGAAGTAC-TGGAGAGGAAACGGGCTG-AGGTGGACACGTT
CTGCCGGAACAACTACCAGGTGTGGACCCCTTTCACCGTGCAGAGGAAAG------
>AY694398.1_Gallinago_media
GGTATTTCCAGTTCCAGTTTAAG-GGGGACTGTTACTTCAGCAACGGCACCGAGCGGGT-
-GAGGCTTGTGG----CCAGGTACA-TCTACAACC-G--GGAGCAGTAC-GCACACTTCG
ACAGCGACCTGG-GGC-ACTACGTGGCT-GACACCCCCCTGGGGAAGCCTGATG--CTGA
CTACTGGAAC-AGCCAGCCAGAAGTAC-TGGAGAGGAAACGGGCTG-AGGTGGACACGTT
CTGCCGGAACAACTACCAGGTGTGGACCCCTTTCACCGTGCAGAGGAAAG------
>AY694399.1_Gallinago_media
GGTATTTCCAGGTCCAGTTTAAG-GCCGACTGTTACTTCAGCAACGGCACCGAGCGGGT-
-GAGGCTTGTGG----CCAGGCTCA-TCTACAACC-G--GGAGCAGTAC-GCACACTTCG
ACAGCGACCTGG-GGC-ACTACGTGGCT-GACACCCCCCTGGGGAAACCTGATG--CCGA
CTACTGGAAC-AGCCAGCCAGAAACAC-TGGAGGATGCACGGGCTG-CCGTGGACACGTT
CTGCCGGAACAACTACCAGGTGTGGACCCCTTTCACCGCGCAGAGGAAAG------
>AY694400.1_Gallinago_media
GGTATTTCCAGGTCCAGTTTAAG-GGGGACTGTTACTTCAGCAACGGCACCGAGCGGGT-
-GAGGCTTGTGG----CCAGGTACA-TCTACAACC-G--GGAGCAGTAC-GCACACTTCG
ACAGCGACCTGG-GGC-ACTACGTGGCT-GACACCCCCCTGGGGAAGCCTGATG--CCGA
CTACTGGAAC-AGCCAGCCAGAAGTAC-TGGAGAGGAAACGGGCTG-AGGTGGACACGTT
CTGCCGGAACAACTACCAGGTGTGGACCCCTTTCACCGTGCAGAGGAAAG------
>AY694401.1_Gallinago_media
GGTATTTCCAGGTCCAGTTTAAG-GGGGACTGTTACTTCAGCAACGGCACTGAGCGCGT-
-GAGGTATTTGG----CCAGGTACA-TCTACAACC-G--GGAGCAGTAC-GCACACTTCG
ACAGTGACCTGG-GGC-ACTTCGTGGCT-GACACCCCCCTGGGGAAACCTACTG--CTGA
CTACTTTAAC-AGCCAGCCAGAAACAC-TGGAGAGGAAACGGGCTG-AGGTGGACACGTT
CTGCCGGAACAACTACCAGGTGTGGACCCCTTTCACCGTGCAGAGGAAAG------
>AY694402.1_Gallinago_media
GGTATTTCCAGGTCCAGTTTAAG-GCCGACTGTTACTTCAGCAACGGCACCGAGCGGGT-
-GAGGCTTGTGG----CCAGGTACA-TCTACAACC-G--GGGGCAGTAC-GCACACTTCG
ACAGCGACCTGG-GGC-ACTACGTGGCT-GACACCCCCCTGGGGAAACCTGATG--CTGA
CTACTGGAAC-AGCCAGCCAGAAATAC-TGGAGAGGAAACGGGCTG-AGGTGGACACGTT
CTGCCGGAACAACTACCAGGTGTGGACCCCTTTCACCGTGCAGAGGAAAG------
>AY694403.1_Gallinago_media
GGTATTTCCAGTTCCAGTTTAAG-GGGGACTGTTACTTCAGCAACGGCACCGAGCGGGT-
-GAGGCTTGTGG----CCAGGTACA-TCTACAACC-G--GGAGCAGTAC-GCACACTTCG
ACAGCGACCTGG-GGT-ACTTCGTGGCT-GACACCCCCCTGGGGAAACCTACTG--CTGA
CTACTTTAAC-AGCCAGCCAGAAGTAC-TGGAGAGGAAACGGGCTG-CCGTGGACACGTT
CTGCCGGAACAACTACCAGGTGTGGACCCCTTTCACCGTGCAGAGGAAAG------
>AY694404.1_Gallinago_media
GGTATTTCCAGGTCCAGTTTAAG-GCCGACTGTTACTTCAGCAACGGCACCGAGCGGGT-
-GAGGTTTGTGG----CCAGGTACA-TCTACAACC-G--GGAGCAGTAC-GCACACTTCG
ACAGCGACCTGG-GGC-ACTTCGTGGCT-GACACCCCCCTGGGGAAGCCTGATG--CCGA
CTACTGGAAC-AGCCAGCCAGAAGTAC-TGGAGAGGAAACGGGCTG-AGGTGGACACGTT
CTGCCGGAACAACTACCAGGTGTGGACCCCTTTCACCGTGCAGAGGAAAG------
>AY694405.1_Gallinago_media
GGTATTTCCAGGTCCAGTTTAAG-GGGGACTGTTACTTCAGCAACGGCACCGAGCGGGT-
-GAGGCTTGTGG----CCAGGTACA-TCTACAACC-G--GGAGCAGTAC-GTGCACTTCG
ACAGCGACCTGG-GGC-ACTACGTGGCT-GACACCCCCCTGGGGAAGCCTGATG--CCGA
CTACTGGAAC-AGCCAGCCAGAAGTAC-TGGAGAGGAAACGGGCTG-AGGTGGACACGTT
CTGCCGGAACAACTACCAGGTGTGGACCCCTTTCACCGTGCAGAGGAAAG------
>AY694406.1_Gallinago_media
GGTATTTCCAGTTCCAGTTTAAG-GGGGACTGTTACTTCAGCAACGGCACCGAGCGGGT-
-GAGGTTTGTGG----CCAGGTACA-TCTACAACC-G--GGAGCAGTAC-GCACACTTCG
ACAGCGACCTGG-GGC-ACTACGTGGCT-GACACCCCCCTGGGGAAACCTGATG--CTGA
CTACTGGAAC-AGCCAGCCAGAAGTAC-TGGAGAGGAAACGGGCTG-AGGTGGACACGTT
CTGCCGGAACAACTACCAGGTGTGGACCCCTTTCACCGTGCAGAGGAAAG------
>AY694407.1_Gallinago_media
GGTATTTCCAGTTCCAGTTTAAG-GGGGACTGTTACTTCAGCAACGGCACCGAGCGGGT-
-GAGGCTTGTGG----CCAGGTACA-TCTACAACC-G--GGAGCAGTAC-GCACACTTCG
ACAGCGACCTGG-GGC-ACTACGTGGCT-GACACCCCCCTGGGGAAACCTGATG--CTGA
CTACTTTAAC-AGCCAGCCAGAAGTAC-TGGAGAGGAAACGGGCTG-CCGTGGACACGTT
CTGCCGGAACAACTACCAGGTGGTGACCCCTTTCACCGTGGAGAGGAAAG------
>AY694408.1_Gallinago_media
GGTATTTCCAGGTCCAGTTTAAG-GGGGACTGTTACTTCAGCAACGGCACCGAGCGCGT-
-GAGGTATTTGG----CCAGGTACA-TCTACAACC-G--GGGGCAGTAC-GCGCACTTCG
ACAGCGACCTGG-GGC-ACTTCGTGGCT-GACACCCCCCTGGGGAAGCCTGATG--CCGA
CTACTGGAAC-AGCCAGCCAGAAGTAC-TGGAGAGGAAACGGGCTG-AGGTGGACACGTT
CTGCCGGAACAACTACCAGGTGTGGACCCCTTTCACCGTGCAGAGGAAAG------
>AY694409.1_Gallinago_media
GGTATTTCCAGTTCCAGTTTAAG-GGGGACTGTTACTTCAGCAACGGCACCGAGCGGGT-
-GAGGCTTGTGG----CCAGGTACA-TCTACAACC-G--GGAGCAGTAC-GCACACTTCG
ACAGCGACCTGG-GGC-ACTACGTGGCT-GACACCCCCCTGGGGAAACCTACTG--CTGA
CTACTTTAAC-AGCCAGCCAGAAGTAC-TGGAGAGGAAACGGGCTG-CCGTGGACACGTT
CTGCCGGAACAACTACCAGGTGTGGACCCCTTTCACCGTGCAGAGGAAAG------
>AY702658.1_Gallus_gallus
------------------------TCTGAGTGCCAATTCCTCAACGGCACCGAGCGGGT-
-GAGGTTTCTGG----AGAGGCAAA-TCTACAACC-G--GCAGCAGTAC-GCGCACTTCG
ACAGCGATGTGG-GGA-AATACGTGGCT-GATACACCGCTGGGTGAGCGTCCGG--CTGA
ATACTGGAAT-AGCAACGCCGAGATTC-TAGAGTACAAACGGGGAC-AGGTGGACAGGTT
CTGCCGGCACAACTACGGGGTTGGGGAGT---------------------------
>AY730416.1_Petroica_traversi
----------GTGGATGTTCAAG-GGCGAGTGTCACTTCATTAACGGCACGGAGAAGGT-
-GAGGTACGTG----GTGAGGAACT-TCTACAACCGG---GAGGAGTTA-GTGAGGTTCG
ACAGCGATGTGG-GGC-GCTATGTGGGG-CTCACCCCCTTTGGGGAG-AAACAG-GCCCG
GTACTGGAAC-AACAACCCGGCACTAA-TGGAGCAGAGACGGGCAG-AGGTGGACACGGT
CTGCCGGCACAACTACAAGGTGTC--CACCCCGTTCAGCGTGGAGCGCCGA-----
>AY730417.1_Petroica_traversi
----------GTTGATGGTAAAG-TTCAAGTGTCGCTTCATTAACGGCACGGAGAAGGT-
-GAGGTTGGTG----GAGAGGCACT-TCCACAACCGG---GAGGAGTTC-CTGAGGTTCG
ACAGCGATGTGG-GGC-GCTATGAGGGG-CTCACCCCCTATGGGGAG-AAGGTG-GCCCG
GAAGTGGAAC-AGCGACCCGGCACTAA-TGGAGCAGAGACGGGCAG-AGGTGGACACGGT
CTGCCGGAACAACTACGAGGTCGA--CACCCCGTTCAGCGTGGAGCGCCGA-----
>AY730418.1_Petroica_traversi
----------GGAGATGGGAAAG-ACCGAGTGTCACTTCATTAACGGCACGGAGAAGGT-
-GAGGTTGGTG----GACAGGTACA-TCCACAACCGG---GAGGAGTTA-GTGAGGTTCG
ACAGCGATGTGG-GGA-AGTTTGTGGGG-CTCACCCCCTATGGGGAG-AAACAG-GCCCA
GAACTGGAAC-AGCGACCCGGCAGAAC-TGGAGCACAGACGGGCAG-AGGTGGACAGGTA
CTGCCGGCACAACTACAAGGTGTT--CACCCCGTTCAGCGTGGAGCGCCGA-----
>AY730419.1_Petroica_traversi
----------GTTGATGGGAAAG-TTCGAGTGTCGCTTCATTAACGGCACGGAGAAGGT-
-GAGGTACGTG----GCGAGGACCT-TCCACAACCGG---GAGGAGATC-CTGAGGTTCG
ACAGCGATGTGG-GGA-AGTTTGTGGGG-CTCACCCCCTTTGGGGAG-AAAAAG-GCCCG
GTACTGGAAC-AGCGACCCGGCAGAAC-TGGAGCACAGACGGACCG-CGGTGGACAGGTA
CTGCCGGCACAACTACGAGATTGC--CACCCCGTTCCTCGTGGGGCGCCGA-----
>AY730420.1_Petroica_australis
----------GGAGATAGCCAAG-TTCGAGTGTCACTTCATTAACGGCACGGAGAAGGT-
-GAGGTTGGTG----ATCAGGCACT-TCTACAACCGG---GAGGAGATT-GTGAGGTTCG
ACAGCGACGTGG-GGC-GCTATGTCGGG-CTTACCCCCTATGCGGAG-AAGGCG-GCCAG
GAACTTGAAC-AGCGACCCGGCAACAC-TGGAGGACGCTCGGAATG-CGGTGGACACGTA
CTGCCGGCACAACTACGAGCTTGC--CACCCCGTTCCTCGTGGAGCGCCGA-----
>AY730421.1_Petroica_australis
----------GGAGATGGGAAAG-GCCGAGTGTCACTTCATTAACGGCACGGAGAAGGT-
-GCGGTTGGTG----GTGAGGTACT-TCTACAACGGG---GAGGAGTAC-GCGAGGTACG
ACAGCGATGTGG-GGC-GCTATGTGGGG-CTCACCCCCTATGGGGAG-AAACAG-GCCCG
GTACTGGAAC-AGCGACCCGGCAAGAC-TGGAGCGCAAACGGGCAG-AGGTGGACACGGT
CTGCCGGAACAACTACGAGGGGAT--CACCCCGTTCCTCGTGGATCGCCGA-----
>AY730422.1_Petroica_australis
----------GGAGATGGGAAAG-GCCGAGTGTCACTTCATTAACGGCACGGAGAAGGT-
-GCGGTTGGTG----GTGAGGTACT-TCTACAACCGG---GAGGAGTAC-GCGAGGTACG
ACAGCGATGTGG-GGC-GCTATGTGGGG-CTCACCCCCTATGGGGAG-AAACAG-GCCCG
GTACTGGAAC-AGCGACCCGGCAAGAC-TGGAGCGCAAACGGGCAG-AGGTGGACACGGT
CTGCCGGAACAACTACAAGGTGTC--CACCCCGTTCCTCGTGGATCGCCGA-----
>AY730423.1_Petroica_australis
----------GGAGATGGGAAAG-GCCGAGTGTCACTTCATTAACGGCACGGAGAAGGT-
-GCGGTTGGTG----GTGAGGTACT-TCTACAACCGG---GAGGAGTAC-GCGAGGTACG
ACAGCGATGTGG-GGC-GCTATGTGGGG-CTCACCCCCTATGGGGAG-AAACAG-GCCCG
GTACTGGAAC-AGCGACCCGGCAAGAC-TGGAGCGCAAAAGGGCAG-AGGTGGACACGGT
CTGCCGGAACAACTACGAGGTGTC--CACCCCGTTCCTCGTGGATCGCCGA-----
>AY730424.1_Petroica_australis
----------GGAGATGTTCAAG-TTCGAGTGTCACTTCATTAACGGCACGGAGAAGGT-
-GCGGTTGGTG----GTGAGGAACT-TCTACAACCGG---GAGGAGTAC-GCGAGGTTCG
ACAGCGATGTGG-GGC-GCTATGTGGGG-CTCACCCCCTATGGGGAG-GAACAG-GCCCA
GTACTGGAAT-AGCAACCCGACAGTAA-TGGAGCGCAAACGGGCAG-AGGTGGACACGGT
CTGCCGGAACAACTACGAGGTGTT--CACCCCGTTCAGCGTGGAGCGCCGA-----
>AY730425.1_Petroica_australis
----------GGAGATGTTCAAG-TTCGAATGTCACTTCATTAACGGCACGGAGAAGGT-
-GAGGTTGGTG----GTGAGGAACT-TCTACAACCGG---GAGGAGTAC-GCGAGGTTCG
ACAGCGATGTGG-GGC-GCTATGTGGGG-CTCACCCCCTATGGGGAG-GAACAG-GCCCA
GTACTGGAAT-AGCAACCCGACAGTAA-TGGAGCGCAAACGGGCAG-AGGTGGACACGGT
CTGCCGGAACAACTACGAGGTGTT--CACCCCGTTCAGCGTGGAGCGCCGA-----
>AY730426.1_Petroica_australis
----------GGAGATGTTCAAG-TTCGAGTGTCACTTCATTAACGGCACGGAGAAGGT-
-GCGGTTGGTG----GTGAGGAACT-TCTACAACCGG---GAGGAGTAC-GCGAGGTTCG
ACAGCGATGTGG-GGC-GCTATGTGGGG-CTCACCCCCTATGGGGAG-GAACAG-GCCCA
GTACTGGAAT-AGCAACCCGACAGTAA-TGGAGCGCAAACGGGCAG-AGGTGGACACGGT
CTGCCGGAACAACTACGAGGTGTT--CACCCCGTTCCTCGTGGAGCGCCGA-----
>AY730427.1_Petroica_australis
----------GTGGATGTTCAAG-TCCGAGTGTCGCTTCATTAACGGCACGGAGAAGGT-
-GAGGTATGTG----GTGAGGTACT-TCTACAACGGG---GAGAAGCTC-GTGAGGTACG
ACAGCGATGTGG-GGC-GCTATGTGGGG-CTCACCCCCTATGGGGAG-AAGGTG-GCCCT
GAACTGGAAC-AGCGACCCGGCAGAAC-TGGAGCACAGACGGGCAG-CGGTGAACACGGT
CTGCCGGAACAACTACGAGGCGTC--CACCCCGTTCCTCGTGGAGCGCCGA-----
>AY730428.1_Petroica_australis
----------GTGGATGTTCAAG-TCCGAGTGTCGCTTCATTAACGGCACGGAGAAGGT-
-GAGGTATGTG----GTGAGGTACT-TCTACAACGGG---GAGAAGCTC-GTGAGGTACG
ACAGCGATGTGG-GGC-GCTATGTGGGG-CTCACCCCCTATGGGGAG-AAGGTG-GCCCT
GAACTGGAAC-AGCGACCCGGCAGAAA-TGGAGCACAGACGGGCAG-CGGTGAACACGGT
CTGCCGGAACAACTACGAGGCGTC--CACCCCGTTCCTCGTGGAGCGCCGA-----
>AY730429.1_Petroica_australis
----------GTGGATGTTCAAG-TCCGAGTGTCGCTTCATTAACGGCACGGAGAAGGT-
-GAGGTATGTG----GTGAGGTACT-TCTACAACGGG---GAGGAGCTC-GTGAGGTACG
ACAGCGATGTGG-GGC-GCTATGTGGGG-CTCACCCCCTATGGGGAG-AAGGTG-GCCCT
GAACTGGAAC-AGCGACCCGGCAGAAC-TGGAGCACAGACGGGCAG-CGGTGAACACGGT
CTGCCGGAACAACTACGAGGCGTC--CACCCCGTTCCTCGTGGAGCGCCGA-----
>AY730430.1_Petroica_australis
----------GTGGATGTTCAAG-TCCGAGTGTCGCTTCATTAACGGCACGGAGAAGGT-
-GAGGTACGTG----GTGAGGAACT-TCTACAACGGG---GAGGAGCTC-GTGAGGTACG
ACAGCGATGTGG-GGC-GCTATGTGGGG-CTCACCCCCTTTGGGGAG-AAGGTG-GCCCA
GTACTGGAAC-AGCGACCCGGCAGAAC-TGGAGCACAGACGGGCAG-CGGTGAACACGGT
CTGCCGGAACAACTACGAGGCGTC--CACCCCGTTCCTCGTGGAGCGCCGA-----
>AY730431.1_Petroica_australis
----------GTGGATGTTCAAG-TCCGAGTGTCGCTTCATTAACGGCACGGAGAAGGT-
-GAGGTATGTG----GTGAGGTACT-TCTACAACGGG---GAGGAGCTC-GTGAGGTACG
ACAGCGATGTGG-GGC-GCTATGTGGGG-CTCACCCCCTTTGGGGAG-AAGGTG-GCCCT
GAACTGGAAC-AGCGACCCGGCAGAAC-TGGAGCACAGACGGGCAG-CGGTGAACACGGT
CTGCCGGAACAACTACGAGGCGTC--CACCCCGTTCCTCGTGGAGCGCCGA-----
>AY730432.1_Petroica_australis
----------GTGGATGTTCAAG-TCCGAGTGTCACTTCATTAACGGCACGGAGAAGGT-
-GAGGTACGTG----GTGAGGAACT-TCTACAACGGG---GAGGAGCTC-GTGAGGTACG
ACAGCGATGTGG-GGC-GCTATGTGGGG-CTCACCCCCTTTGGGGAG-AAGGTG-GCCCT
GAACTGGAAC-AGCGACCCGGCAGAAC-TGGAGCACAGACGGGCAG-CGGTGAACACGGT
CTGCCGGAACAACTACGAGGCGTC--CACCCCGTTCCTCGTGGAGCGCCGA-----
>AY730433.1_Petroica_australis
----------GGAGATAGGAAAG-GGCGAGTGTCACTTCATTAACGGCACGGAGAAGGT-
-GAGGTTGGTG----GAGAGGCACT-TCTACAACCGG---GAGGAGTAC-TTGAGGTACG
ACAGCGATGTGG-GGC-GCTATGTGGGG-CTCACCCCCTTTGGGGAG-AAGGTG-GCCCT
GAACTGGAAC-AGCGACCCGGCAAAAC-TGGAGCGCAAACGGGCAG-AGGTGGACACGGT
CTGCCGGAACAACTACGAGGYGTC--CACCCCGTTCCTCGTGGAGCGCCGA-----
>AY730434.1_Petroica_australis
----------GGAGATAGGAAAG-GGCGAGTGTCACTTCATTAACGGCACGGAGAAGGT-
-GAGGTTGGTG----GAGAGGCACT-TCTACAACCGG---GAGGAGTAC-TTGAGGTACG
ACAGCGATGTGG-GGC-GCTATATGGGG-CTCACCCCCTTTGGGGAG-AAGGTG-GCCCT
GAACTGGAAC-AGCGACCCGGCAAAAC-TGGAGCGCAAACGGGCAG-AGGTGGACACGGT
CTGCCGGAACAACTACGAGGTGTT--CACCCCGTTCCTCGTGGATCGCCGA-----
>AY730435.1_Petroica_australis
----------GGAGATAGGAAAG-GGCGAGTGTCACTTCATTAACGGCACGGAGAAGGT-
-GAGGTTGGTG----GAGAGGCACT-TCTACAACCGG---GAGGAGTAC-TTGAGGTACG
ACAGCGATGTGG-GGC-GCTATATGGGG-CTCACCCCCTTTGGGGAG-AAGGTG-GCCCT
GAACTGGAAC-AGCGACCCGGCAAAAC-TGGAGCGCAAACGGGCAG-AGGTGGACACGGT
CTGCCGGAACAACTACGAGGTGTT--CACCCCGTTCCTCGTGGAGCGCCGA-----
>AY730436.1_Petroica_australis
----------GTGGATGTTCAAG-TCCGAGTGTCGCTTCATTAACGGCACGGAGAAGGT-
-GAGGTACGTG----GTGAGGTACT-TCTACAACGGG---GAGGAGCTC-GTGAGGTACG
ACAGCGATGTGG-GGC-GCTATGTGGGG-CTCACCCCCTATGGGGAG-AAACAG-GCCCG
GTACTGGAAC-AGCGACCCGGCAAGAC-TGGAGCGCAAACGGGCAG-AGGTGGACACGGT
CTGCCGGCACAACTACGAGGGGAT--CACCCCGTTCCTCGTGGATCGCCGA-----
>AY730437.1_Petroica_australis
----------GGAGATGGCAAAG-TCCGAGTGTCACTTCATTAACGGCACGGAGAAGGT-
-CAGGTACTTG----GACAGGTACT-TCTACAACCGG---GAGGAGTAC-GCGAGGTTCG
ACAGCGATGTGG-GGC-GCTATGTGGGG-CTCACCCCGGATGGGGAG-AAGGTG-GCCCA
GTACTGGAAC-AGCAACCCGGCAATAC-TGGAGCGCATACGGGCAG-CGGTGGACAGGTA
CTGCCGGCACAACTACGAGGTTGA--CGCCCCGTTCAGCGTGGAGCGCCGA-----
>AY730438.1_Petroica_australis
----------GGAGATAGCTAAG-TTCGAGTGTCACTTCATTAACGGCACGGAGAAGGT-
-GAGGTTGGTG----ATCAGGCACT-TCTACAACCGG---GAGGAGATT-GTGAGGTTCG
ACAGCGACGTGG-GGC-GCTATGTGGGG-CTCACCCCCTATGCGGAG-AAGGCG-GCCCG
GAACTTGAAC-AGCAACCCGGCAATAC-TGGAGGACGCTCGGAATG-CGGTGGACACGTA
CTGCCGGCACAACTACGAGCTTGC--CACCCCGTTCCTCGTGGAGCGCCGA-----
>AY730439.1_Petroica_australis
----------GTGGATGGCAAAG-TTCGAGTGTCACTTCATTAACGGCACGGAGAAGGT-
-GAGGTACGTG----GTGAGGGGCT-TCTACAACCGG---GAGGAGCTC-GTGAGGTTCG
ACAGCGATGTGG-GGC-GCTATGTGGGG-CTCACCCCCTATGCGGAG-AAGGTG-GCCCG
GAACTTGAAC-AGCGACCCGGCAGAAA-TGGAGCGCAAACGGGCAG-CGGTGGACACGAT
CTGCCGGCACAACTACGAGGTTGT--CACCCCGTTCAGCGTGGAGCGCCGA-----
>AY730440.1_Petroica_australis
----------GTGGATGGCAAAG-TTCGAGTGTCACTTCATTAACGGCACGGAGAAGGT-
-GCGGTTGGTG----GTGAGGGGCT-TCTACAACCGG---GAGGAGCTC-GTGAGGTTCG
ACAGCGATGTGG-GGC-GCTATGTGGGG-CTCACCCCCTATGGGGAG-AAGGTG-GCCCG
GAACTTGAAC-AGCGACCCGGCAGAAA-TGGAGCGCAAACGGGCAG-CGGTGGACACGTA
CTGCCGGCACAACTACGAGGTTGT--CACCCCGTTCAGCGTGGAGCGCCGA-----
>AY730441.1_Petroica_australis
----------GGAGATAGGAAAG-GTCGAGTGTCACTTCATTAACGGCACGGAGAAGGT-
-CAGGTTGGTG----GAGAGGCACT-TCTACAACCGG---GAGGAGTAC-TTGAGGTACG
ACAGCGATGTGG-GGC-GCCATGTGGGG-CTCACCCCCTTTGGGGAG-AAGGTG-GCCCT
GAACTGGAAC-AGCGACCCGGCAGAAA-TGGAGGGCAAACGGGCAG-AGGTGGACACGGT
CTGCCGGCACAACTACGAGGTGTT--CACCCCGTTCCTCGTGGAGCGCCGA-----
>AY730442.1_Petroica_australis
----------GGAGATGGTGAAG-GCCGAGTGTCACTTCATTAACGGCACGGAGAAGGT-
-GAGGTTCGTG----GTGAGGAACT-TCTACAACCGG---GAGGAGTAC-GCGAGGTACG
ACAGCGATGTGG-GGC-GCTATGTGGGG-CTCACCCCGGATGGGGAG-AAACAG-GCCCG
GTACTGGAAT-AGCAACCCGGCAATAC-TGGAGCGCATACGGGCAG-AGGTGGACACGGT
CTGCCGGAACAACTACGAGGGGAT--CACCCCGTTCAGCGTGGATCGCCGA-----
>AY730443.1_Petroica_australis
----------GGAGATGTTCAAG-TCCGAGTGTCACTTCATTAACGGCACGGAGAAGGT-
-GAGGTACGTG----GTGAGGAACT-TCTACAACCGG---GAGGAGTAC-TTGAGGTACG
ACAGCGATGTGG-GGC-GCTATGTGGGG-CTCACCCCGGATGGGGAG-AAACAG-GCCCG
GTACTGGAAC-AGCGACCCGGCAATAA-TGGAGTACAAACGGGCAA-ATGTGGACACGTA
CTGCCGGCACAACTACAAGGTGTC--CACCCCGTTCCTCGTGGAGCGCCGA-----
>AY730444.1_Petroica_australis
----------GGAGATGTTCAAG-TCCGAGTGTCACTTCATTAACGGCACGGAGAAGGT-
-GAGGTACGTG----GTGAGGAACT-TCTACAACCGG---GAGGAGTAC-GCGAGGTACG
ACAGCGATGTGG-GGC-GCTATGTGGGG-CTCACCCCGGATGGGGAG-AAACAG-GCCCG
GTACTGGAAC-AGCAACCCGGCACTAA-TGGAGCGCAAACGGGCAG-AGGTGGACACGGT
CTGCCGGAACAACTACGAGATTGT--CACCCCGTTCAGCGTGGATCGCCGA-----
>AY730445.1_Petroica_australis
----------GGAGATGTTCAAG-TCCGAGTGTCACTTCATTAACGGCACGGAGAAGGT-
-GAGGTACGTG----GTGAGGAACT-TCTACAACCGG---GAGGAGTAC-GCGAGGTACG
ACAGCGATGTGG-GGC-GCTATGTGGGG-CTCACCCCGGATGGGGAG-AAACAG-GCCCG
GTACTGGAAC-AGCAACCCGGCACTAA-TGGAGCGCAAACGGGCAG-AGGTGGACACGGT
CTGCCGGAACAACTACGAGATTGT--CACCCCGTTCCTCGTGGAGCGCCGA-----
>AY730446.1_Petroica_australis
----------GGAGATGGTGAAG-GGCGAGTGTCACTTCATTAACGGCACGGAGAAGGT-
-GAGGTTGGTG----CAGAAGTACT-TCTACAACCGG---GAGGAGTTC-GTGAGGTTCG
ACAGCGATGTGG-GGC-GCCATGTGGGG-CTCACCCCCTTTGGGGAG-AAGGTG-GCCCG
GAACTTGAAC-AGCGACCCGGCAAGAC-TGGAGTACCTTCGGAATG-CGGTGGACACGTT
CTGCCGGCGCAACTACGAGGTGTC--CACCCCGTTCCTCGTGGAGCGCCGA-----
>AY730447.1_Petroica_australis
----------GTGGATGTTCAAG-TCCGAGTGTCACTTCATTAACGGCACGGAGAAGGT-
-GAGGTTGGTG----GACAGGGGCT-TCTACAACCGG---GAGGAGATC-GCGAGGTACG
ACAGCGATGTGG-GGC-GCTATGTGGGG-CTCACCCCCTATGGGGAG-AAGGTG-GCCCG
GAACTTGAAC-AGCAACCCGGCAATAC-TGGAGGACGCTCGGAATG-CGGTGGACACGTA
CTGCCGGCACAACTACGAGGTGTC--CACCCCGTTCCTCGTGGAGCGCCGA-----
>AY730448.1_Petroica_australis
----------GAGGATGTTCAAG-TCCGAGTGTCACTTCATTAACGGCACGGAGAAGGT-
-GAGGTTGGTG----GACAGGGGCT-TCTACAACCGG---GAGGAGATC-GCGAGGTACG
ACAGCGATGTGG-GGC-GCTATGTGGGG-CTCACCCCCTTTGGGGAG-AAGGAG-GCCCG
GAACTTGAAC-AGCAACCCGGCAATAC-TGGAGGACGCTCGGAATG-CGGTGGACACGTA
CTGCCGGCACAACTACGAGGTGTC--CACCCCGTTCCTCGTGGAGCGCCGA-----
>AY730449.1_Petroica_australis
----------GAGGATGGGAAAG-TCCGAGTGTCACTTCATTAACGGCACGGAGAAGGT-
-CAGGTTCTTG----GACAGGCACT-TCTACAACCGG---GAGGAGCTC-GTGAGGTACG
ACAGCGATGTGG-GGC-GCCATGTGGGG-CTCACCCCCTATGGGGAG-AAGGTG-GCCCG
GAACTGGAAC-AGCAACCCGGCAATAC-TGGAGGACGCTCGGAATG-CGGTGGACACGTT
CTGCCGGCACAACTACGAGGTGTC--CACCCCGTTCCTCGTGGAGCGCCGA-----
>AY730450.1_Petroica_australis
----------GGAGATAGGAAAG-GGCGAGTGTCACTTCATTAACGGCACGGAGAAGGT-
-GAGGTTGGTG----GAGAGGCACT-TCTACAACCGG---GAGGAGTAC-TTGAGGTACG
ACAGCGATGTGG-GGC-GCTATATGGGG-CTTACCCCCTTTGGGGAG-AAGGTG-GCCCA
GTACTGGAAC-AGCGACCCGGCAGAAA-TGGAGCGCAAACGGGCAG-AGGTGGACACGGT
CTGCCGGCACAACTACGAGGTGTT--CACCCCGTTCAGCGTGGAGCGCCGA-----
>AY730451.1_Petroica_australis
----------GGAGATAGGAAAG-GGCGAGTGTCACTTCATTAACGGCACGGAGAAGGT-
-CAGGTTGGTG----GAGAGGTACT-TCTACAACCGG---GAGGAGTAC-TTGAGGTACG
ACAGCGATGTGG-GGC-GCTATATGGGG-CTCACCCCCTATGCGGAG-AAGGTG-GCCCT
GAACTGGAAC-AGCGACCCGGCAGAAA-TGGAGCGCAAACGGGCAG-AGGTGGACACGGT
CTGCCGGCACAACTACGAGGTGTT--CACCCCGTTCAGCGTGGAGCGCCGA-----
>AY730452.1_Petroica_australis
----------GGAGATGGTGAAG-GCCGAGTGTCACTTCATTAACGGCACGGAGAAGGT-
-GAGGTTGGTG----GTGAGGAACT-TCTACAACCGG---GAGGAGTAC-GCGAGGTACG
ACAGCGATGTGG-GGC-GCTATGTGGGG-CTCACCCCCTATGGGGAG-AAGGTG-GCCCG
GTACTGGAAC-AGCAACCCGGCACTAA-TGGAGCGCAGACGGGCAG-AGGTGGACACGGT
CTGCCGGAACAACTACGAGGGGAT--CACCCCGTTCAGCGTGGATCGCCGA-----
>AY730453.1_Petroica_australis
----------GGAGATGTTCAAG-TCCGAGTGTCACTTCATTAACGGCACGGAGAAGGT-
-GCGGTTGGTG----GTGAGGAACT-TCTACAACCGG---GAGGAGCTC-GTGAGGTACG
ACAGCGATGTGG-GGC-GCCATGTGGGG-CTCACCCCCTTTGGGGAG-AAACAG-GCCCG
GTACTGGAAC-AGCGACCCGGCATTCA-TGGAGGGCAGACGGGCAG-CGGTGGACACGTA
CTGCCGGCACAACTACGAGGTGTT--CACCCCGTTCAGCGTGGAGCGCCGA-----
>AY730454.1_Petroica_australis
----------GTGGATGGCAAAG-TTCGAGTGTCACTTCATTAACGGCACGGAGAAGGT-
-GCGGTTGGTG----GTGAGGGGCT-TCTACAACCGG---GAGGAGCTC-GTGAGGTTCG
ACAGCGATGTGG-GGC-GCTATGTGGGG-CTCACCCCCTATGGGGAG-AAACAG-GCCCG
GAACTTGAAC-AGCGACCCGGCAGAAA-TGGAGCGCAGACGGGCAG-AGGTGGACACGTA
CTGCCGGCACAACTACAAGGTGTT--CACCCCGTTCAGCGTGGAGCGCCGA-----
>AY730455.1_Petroica_australis
----------GGATATATCCAAG-GTCGAGTGTCACTTCATTAACGGCACGGAGAAGGT-
-GAGGTTGGTG----GTGAGGAACT-TCTACAACCGG---GAGGAGATC-GTGAGGTACG
ACAGCGATGTGG-GGC-CCTATGTGGGG-CTCACCCCCCGTGCGGAG-AAGGCG-GCCTG
GAACTTGAAC-AGCAACCCGGCAGAAA-TGGAGCGCAGACGGGCAG-AGGTGGACACGTA
CTGCCGGCGCAACTACGAGCTTGC--CACCCCGTTCCTCGTGGATCGCCGA-----
>AY730456.1_Petroica_australis
----------GGATATATCCAAG-GTCGAGTGTCACTTCATTAACGGCACGGAGAAGGT-
-GAGGTTGGTG----GTGAGGAACT-TCTACAACCGG---GAGGAGATC-GTGAGGTACG
ACAGCGATGTGG-GGC-GCTATGTGGGG-CTCACCCCCCGTGCGGAG-AAGGCG-GCCTG
GAACTTGAAC-AGCAACCCGGCAGAAA-TGGAGCGCAGACGGGCAG-AGGTGGACACGTA
CTGCCGGCRCAACTACGAGCTTGC--CACCCCGTTCCTCGTGGATCGCCGA-----
>AY730457.1_Petroica_australis
----------GTGGATGGGAAAG-GCCGAGTGTCACTTCATTAACGGCACGGAGAAGGT-
-GAGGTTGGTG----GAGAGGAACT-TCTACAACGGG---GAGGAGTAC-TTGAGGTACG
ACAGCGATGTGG-GGC-GCTATGTGGGG-CTCACCCCCTTTGGGGAG-AAGGTG-GCCCA
GTACTGGAAT-AGCAACCCGGCAAGAC-TGGAGTACCTTCGGAATG-CGGTGGACACGTT
CTGCCGGCACAACTACGAGATTGT--CACCCCGTTCAGCGTGGAGCGCCGA-----
>AY730458.1_Petroica_australis
----------GGAGATGGGAAAG-GCCGAGTGTCACTTCATTAACGGCACGGAGAAGGT-
-CAGGTACTTG----GACAGGTACT-TCTACAACCGG---GAGGAGTAC-GCGAGGTACG
ACAGCGATGTGG-GGC-GCTATGTGGGG-CTCACCCCCTTTGGGGAG-AAGGTG-GCCCA
GTACTGGAAT-AGCAACCCGACAGTAA-TGGAGCGCAGACGGGCAG-AGGTGGACACGTA
CTGCCGGCACAACTACGAGGTGTC--CACCCCGTTCCTCGTGGAGCGCCGA-----
>AY730459.1_Petroica_australis
----------GGAGATGTTCAAG-TCCGAGTGTCACTTCATTAACGGCACGGAGAAGGT-
-GAGGTACGTG----GTGAGGAACT-TCTACAACCGG---GAGGAGTAC-GCGAGGTACG
ACAGCGATGTGG-GGC-GCTATGTGGGG-CTCACCCCCTATGGGGAG-AAGGTG-GCCCA
GTACTGGAAC-AGCAACCCGGCAGAAA-TGGAGCGCAAACGGGCAG-AGGTGGACACGGT
CTGCCGGCACAACTACGAGCTTGC--CACCCCGTTCCTCGTGGAGCGCCGA-----
>AY730460.1_Petroica_australis
----------GGAGATAGGAAAG-GGCGAGTGTCACTTCATTAACGGCACGGAGAAGGT-
-GAGGTTGGTG----GAGAGGTACT-TCTACAACCGG---GAGGAGTAC-TTGAGGTACG
ACAGCGATGTGG-GGC-GCTATATGGGG-CTCACCCCCTATGCGGAG-AAGGTG-GCCCT
GAACTGGAAC-AGCGACCCGGCAAGAC-TGGAGCGCAAACGGGCAG-AGGTGGACACGGT
CTGCCGGAACAACTACGAGGTGTC--CACCCCGTTCCTCGTGGATCGCCGA-----
>AY744338.1_Gallus_gallus
GTTCTTCTTCTGCGGTA-TGATA-TCTGAGTGCCACTACCTGAACGGCACCGAGCGGGT-
-GAGGTTTCTGG----ACAGGAAAA-TCTACAACC-G--GCAGCAGTTC-GCGCACTTCG
ACAGCGACGTGG-GGA-AATATGTAGCT-GATACACCGCTGGGTGAGCCTCAAG--CTGA
ATACTGGAAC-AGCGACGCCGAGTTTC-TGGAGAACCAAATGAATG-AAGTGGACACGTT
CTGCCGGCACAACTACGGGGTTGTGGAGTCCTTCACGGTGCAGAGGAGCGGTGAGT
>AY744350.1_Gallus_gallus
GTTCTTCTTCTGCGGTA-GGATA-GGTGAGTGCCACTACCTGAACGGCACCGAGCGGGT-
-GAGGTTTCTGG----ACAGGCAAA-TCTACAACC-G--GCAGCAGTTC-GCGCACTTCG
ACAGCGACGTGG-GGA-AATTTGTGGCC-GATACACCGCTGGGTGAGCCTCAAG--CTGA
ATACTGGAAC-AGCAACGCCGAGATTC-TGGAGAACCTAATGAATG-AAGTGGACAGGTT
CTGCCGGCACAACTACGGGGTTTTGGAGTCCTTCACGGTGCAGAGGAGCGGTGAGT
>AY744351.1_Gallus_gallus
GTTCTTCTTCTGCGGTA-TGATA-TCTGAGTGCCACTACCTGAACGGCACCGAGCGGGT-
-GAGGTATCTGG----ACAGGCAAA-TCTACAACC-G--GCAGCAGTTC-GCGCACTTCG
ACAGCGACGTGG-GGA-AATTTGTGGCC-GATACACCGCTGGGTGAGCGTCAAG--CTGA
ATACTGGAAC-AGCAACGCCGAGCTTC-TGGAGAACCTAATGAATG-TAGTGGACAGGTT
CTGCCGGCACAACTACGGGGTTGTGGAGTCCTTCACGGTGCAGAGGAGCGGTGAGT
>AY744352.1_Gallus_gallus
GTTCTTCTTCTGCGGTA-TGATA-TTTGAGTGCCACTACCTGAACGGCACCGAGCGGGT-
-GAGGTTTCTGG----ACAGGGAAA-TCTACAACC-G--GCAGCAGTAC-GCGCACTTCG
ACAGCGACGTGG-GGA-AATACGTGGCT-GATACACCGCTGGGTGAGCATCAGG--CTGA
ATACTGGAAC-AGCAACGCCGAGTTTC-TGGAGAACCGAATGAATG-AAGTGGACAGGTT
CTGCCGGCACAACTACGGGGTTGTGGAGTCCTTCACGGTGCAGAGGAGCGGTGAGT
>AY744353.1_Gallus_gallus
GTTCTTCTTCTGCGGTG-TGATA-TTTGAGTGCCACTACCTGAACGGCACCGAGCGGGT-
-GAGGTTTCTGG----ACAGGCAAA-TCTACAACC-G--GCAGCAGTTC-GCGCACTTCG
ACAGCGACGTGG-GGA-AATACGTGGCT-GATACACCGCTGGGTGAGCGTCAGG--CTGA
ATTCTGGAAC-AGCGACGCCGAGTTTC-TGGAGAACCGAATGAATG-AAGTGGACAGGTT
CTGCCGGCACAACTACGGGGTTGTGGAGTCCTTCACGGTGCAGAGGAGCGGTGAGT
>AY744354.1_Gallus_gallus
GTTCTTCTTCTGCGGTA-TGATA-TCTGAGTGCCACTACCTGAACGGCACCGAGCGGGT-
-GAGGTTTCTGG----ACAGGCAAA-TCTACAACC-G--GCAGCAGTAC-ACGCACTTCG
ACAGCGACGTGG-GGA-AATACGTGGCT-GATACACCGCTGGGTGAGCATCAAG--CTGA
ATACTGGAAC-AGCGACGCCGAGTTTC-TGGAGAACCTAATGAATG-AAGTGGACAGGTT
CTGCCGGCACAACTACGGGGTTGTGGAGTCCTTCACGGTGCAGAGGAGCGGTGAGT
>AY744355.1_Gallus_gallus
GTTCTTCTTCTGCGGTA-TGATA-TCTGAGTGCCACTACCTGAACGGCACCGAGCGGGT-
-GAGGTTTCTGG----ACAGGCAAA-TCTACAACC-G--GCAGCAGTAC-GCGCACTTCG
ACAGCGACGTGG-GGA-AATACGTGGCT-GATACACCGCTGGGTGAGCCTCAGG--CTGA
ATACTGGAAC-AGCAACGCCGAGTTTC-TGGAGAACCGAATGAATG-AAGTGGACACGTT
CTGCCGGCACAACTACGGGGTTGGGGAGTCCTTCACGGTGCAGAGGAGCGGTGAGT
>AY744356.1_Gallus_gallus
GTTCTTCTTCTGCGGTG-TGATA-TCTGAGTGCCAATACCTGAACGGCACCGAGCGGGT-
-GAGGTTTCTGG----ACAGGCAAA-TCTACAACC-G--GCAGCAGTTC-TCGCACTTCG
ACAGCGACGTGG-GGA-AATACGTGGCT-GATACACCGCTGGGTGAGCATCAGG--TTGA
ATTCTGGAAC-AGCGACGCCGAGTTTC-TGGAGAACCGAATGAATG-AAGTGGACAGGTT
CTGCCGGCACAACTACGGGGTTGTGGAGTCCTTCACGGTGCAGAGGAGCGGTGAGT
>AY744357.1_Gallus_gallus
GTTCTTCTTCTGCGGTA-GGATA-TTTGAGTGCCAATTCCTGAACGGCACCGAGCGGGT-
-GAGGTTTCTGG----ACAGGCAAA-TCTACAACC-G--GCAGCAGTCC-GCGCACTTCG
ACAGCGACGTGG-GGA-AATACGTGGCC-GATACACCGCTGGGTGAGCCTCAAG--TTGA
AATCTGGAAC-AGCAACGCCGAGTTTC-TGGAGAACCGAATGAATG-AAGTGGACAGGTT
CTGCCGGCACAACTACGGGGTTGTGGAGTCCTTCACGGTGCAGAGGAGCGGTGAGT
>AY744358.1_Gallus_gallus
GTTCTTCTTCTGCGGTG-TGATA-TTTGAGTGCCAATTCCTGAACGGCACCGAGCGGGT-
-GAGGTATCTGG----ACAGGCAAA-TCTACAACC-G--GCAGCAGACA-TCGCACTTCG
ACAGCGACGTGG-GGA-AATACGTGGCC-GATACACCGCTGGATGAGTATCAGG--TAGA
AATCTGGAAC-AGCGACGCCGAGATTC-TGGAGAACCGAATGAATG-AAGTGGACAGGTA
CTGCCGGCACAACTACGGGGTTTTCGAGTCCTTCACGGTGCAGAGGAGCGGTGAGT
>AY744359.1_Gallus_gallus
GTTCTTCTTCTGCGGTA-TGATA-TCTGAGTGCCACTACCTGAACGGCACCGAGCGGGT-
-GAGGTTTCTGG----AGAGGCAAA-TCTACAACC-G--GCAGCAGACA-TCGCACTTCG
ACAGCGACGTGG-GGA-AATACGTGGCC-GATACACCGCTGGATGAGTATCAGG--TAGA
AATCTGGAAC-AGCGACGCCGAGTATC-TGGAGAACCGAATGAATG-AAGTGGACAGGTA
CTGCCGGCACAACTACGGGGTTGTGGAGTCCTTCACGGTGCAGAGGAGCGGTGAGT
>AY744360.1_Gallus_gallus
GTTCTTCTTCTGCGGTA-TGATA-TCTGAGTGCCACTACCTGAACGGCACCGAGCGGGT-
-GAGGTTTCTGG----ACAGGCATA-TCTACAACC-G--GCAGCAGTTC-GCGCACTTCG
ACAGCGACGTGG-GGA-AATTTGTGGCC-GATACACCGCTGGGTGAGCGGCAAG--CTGA
ATACTGGAAC-AGCAACGCCGAGCTTC-TGGAGAACCAAATGAATG-AAGTGGACAGGTT
CTGCCGGCACAACTACGGGATTCTGGAGTCCTTCACGGTGCAGAGGAGCGGTGAGT
>AY744361.1_Gallus_gallus
GTTCTTCTTCTGCGGTG-CGATA-TCCGAGTGCCACTACCTGAACGGCACCGAGCGGGT-
-GAGATTTCTGC----AAAGGTACA-TCTACAACC-G--GCAGCAGTAC-GCGCACTTCG
ACAGCGACGTGG-GGA-AATTTGTGGCC-GATACAGCGCTGGGTGAGCGTCAGG--CTGA
ATACTGGAAC-AGCAACGCCGAGATTC-TGGAGGACGAAATGAATG-AAGTGGACAGGTT
CTGCCGGCACAACTACGGGATTCTGGAGTCCTTCACGGTGCAGAGGAGCGGTGAGT
>AY744362.1_Gallus_gallus
GTTCTTCTTCTGCGGTA-TGATA-TCTGAGTGCCACTACCTGAACGGCACCGAGCGGGT-
-GAGGTTTCTGC----ACAGGTACA-TCTACAACC-G--GCAGCAGTAC-GCGCACTTCG
ACAGCGACGTGG-GGA-AATTTGTGGCC-GATACACCGCTGGGTGAGCGTCAGG--CTGA
ATACTGGAAC-AGCAACGCCGAGATTC-TGGAGGACCAAATGAATG-AAGTGGACAGGTT
CTGCCGGCACAACTACGGGATTGTGGAGTCCTTCACGGTGCAGAGGAGCGGTGAGT
>AY744363.1_Gallus_gallus
GTTCTTCTTCTGCGGTA-TGATA-TCTGAGTGCCACTACCTGAACGGCACCGAGCGGGT-
-GAGGTTTCTGG----ACAGATATT-TCTACAACC-G--GCAGCAGTAC-GCGCACTTCG
ACAGCGACGTGG-GGA-AATATGTGGCC-GATTCACCGCTGGGTGAGCCTCAAG--CTGA
ATACTGGAAC-AGCAACGCCGAGTTTA-TGGAGAACCGAATGAATG-CAGTGGACACGTT
CTGCCGGCACAACTACGGGGTTGTGGAGTCCTTCACGGTGCAGAGGAGCGGTGAGT
>AY770594.1_Gallus_gallus
GTTCTTCTTCTGCGGTA-TGATA-TCTGAGTGCCAATTCCTCAACGGCACCGAGCGGGT-
-GAGGTATTTGA----ACAGGTATT-TCTACAACC-G--GCAGCAGTTC-ACGCACTTCG
ACAATGACGTGG-GGA-AATTTGTGGCC-GATTCACCGCTGGGTGAGCCGCAAG--CTGA
ATACTGGAAC-AGCGACGCCGAGTTTA-TGGAGTACAAACGGGGAC-AGGTGGACAGGTA
CTGCCGGCACAACTACGGGGTTGATGAGTCCTTCACGGTGCAGAGGAGCGGTGAGT
>AY770595.1_Gallus_gallus
GTTCTTCTTCTGCGGTA-GGATA-GGTGAGTGCCAATACCTGAACGGCACCGAGCGGGT-
-GAGGTATCTGG----ACAGGCAAA-TCTACAACC-G--GCAGCAGTAC-GGGCACTTCG
ACAGCGACGTGG-GGA-AATTTGTGGCC-GATACACCGCTGGGTGAGTATCAAG--CTGA
AATCTGGAAC-AGCGACGCCGAGATTA-TGGAGGACCTAATGAATA-CAGCGGACGGGTC
CTGCCGGCACAACTACGGGGTTTTGGAGTCCTTCACGGTGCAGAGGAGCGGTGAGT
>AY770596.1_Gallus_gallus
GTTCTTCTTCTGCGGTA-GGATA-GGTGAGTGCCACTACCTGAACGGCACCGAGCGGGT-
-GAGGTTTCTGG----ACAGGGAAA-TCAACAACC-G--GCAGCAGTCC-TCGCACTTCG
ACAGCGACGTGG-GGA-AATTTGTGGCC-GATACACCGCTGGGTGAGCCTCAAG--CTGA
ATACTGGAAC-AGCAACGCCGAGATTC-TGGAGGACGTAATGAATA-CAGCGGACGGGTT
CTGCCGGCACAACTACGGGGTTGGGGAGTCCTTCACGGTGCAGAGGAGCGGTGAGT
>AY770597.1_Gallus_gallus
GTTCTTCTTCTGCGGTG-CGATA-TTTGAGTGCCACTACCTGAACGGCACCGAGCGGGT-
-GAGGTATCTGG----ACAGGGAAA-TCTACAACC-G--GCAGCAGTAC-GCGCACTTCG
ACAGCGACGTGG-GGA-AATTTGTGGCT-GATACACCGCTGGGTGAGCCTCAAG--CTGA
ATACTGGAAC-AGCAACGCCGAGATTC-TGGAGAACCTAATGAATG-TAGTGGACAGGTT
CTGCCGGCACAACTACGGGATTGAGGAGTCCTTCACGGTGCAGAGGAGCGGTGAGT
>AY770598.1_Gallus_gallus
GTTCTTCTTCTGCGGTG-CGATA-TCCGAGTGCCACTACCTGAACGGCACCGAGCGGGT-
-GAGGTATCTGC----ACAGGCACA-TCTACAACC-G--GCAGCAGTAC-GCGCACTTCG
ACAGCGACGTGG-GGA-AATTCGTGGCC-GATTCACCGCTGGGTGAGCCGCAAG--CTGA
ATACTGGAAC-AGCAACGCCGAGTTTC-TGGAGAACCGAATGAATG-AAGTGGACAGGTT
CTGCCGGCACAACTACGGGGTTGTGGAGTCCTTCACGGTGCAGAGGAGCGGTGAGT
>AY770599.1_Gallus_gallus
GTTCTTCTTCTGCGGTA-CGATA-TTTGAGTGCCAATACCTGAACGGCACCGAGCGGGT-
-GAGGTATCTGG----ACAGGGATA-TCTACAACC-G--GCAGCAGTAC-GCGCACTTCG
ACAGCGACGTGG-GGA-AATACGTGGCT-GATACACCGCTGGGTGAGCCTCAAG--CTGA
ATACTGGAAC-AGCGACGCCGAGTTTA-TGGAGAACCGAATGAATG-AAGTGGACACGTT
CTGCCGGCACAACTACGGGGTTGGGGAGTCCTTCACGGTGCAGAGGAGCGGTGAGT
>AY770600.1_Gallus_gallus
GTTCTTCTTCTGCGGTG-TGATA-TTTGAGTGCCAATACCTGAACGGCACCGAGCGGGT-
-GAGGTATCTGG----ACAGGGAAA-TCTACAACC-G--GCAGCAGTAC-GCGCACTTCG
ACAGCGACGTGG-GGA-AATACGTGGCT-GATACACCGCTGGGTGAGCATCAGG--TTGA
ATTCTGGAAC-AGCGACGCCGAGTTTC-TGGAGATCCGAATGAATG-AAGTGGACAGGTT
CTGCCGGCACAACTACGGGGTTGNGGAGTCCTTCACGGTGCAGAGGAGCGGTGAGT
>AY770601.1_Gallus_gallus
GTTCTTCTTCTGCGGTG-CGATA-TTTGAGTGCCACTTCCTGAACGGCACCGAGCGGGT-
-GAGGTTTCTGG----ACAGGGAAA-TCTACAACC-G--GCAGCAGTTC-TCGCACTTCG
ACAGCGACGTGG-GGA-AATACGTGGCT-GATACACCGCTGGGTGAGTCTCAAG--TTGA
ATTCTGGAAC-AGCAACGCCGAGTTTA-TGGAGAACCGAATGAATG-AAGTGGACAGGTT
CTGCCGGCACAACTACGGGGTTTTGGAGTCCTTCACGGCGCAGAGGAGCGGTGAGT
>AY770602.1_Gallus_gallus
GTTCTTCTTCTGCGGTG-CGATA-TTTGAGTGCCAATTCCTCAACGGCACCGAGCGGGT-
-GAGGTATCTGG----AGAGGCAAA-TCTACAACC-G--GCAGCAGTTC-ATGCACTTCG
ACAGCGACGTGG-GGA-AATACGTAGCT-GATACACCGCTGGGTGAGCATCAGG--TAGA
AATCTGGAAC-AGCGACGCCGAGATTC-TGGAGGACCAAAGGAACG-CAGTGGACACGTT
CTGCCGGCACAACTACGGGGGTGTGGAGTCCTTCACGGTGCAGAGGAGCGGTGAGT
>AY770603.1_Gallus_gallus
GTTCTTCTTCTGCGGTG-CGATA-TATGAGTGCCAATACCTGAACGGCACCGAGCGGGT-
-GAGGTTTCTGG----ACAGGCACA-TCTACAACC-G--GCAGCAGTTC-GTGCACTTCG
ACAGCGACGTGG-GGA-AATACGTGGCT-GATACACCGCTGGGTGAGCCTCAAG--CTGA
ATACTGGAAC-AGCGACGCCGAGTTTC-TGGAGAACCGAATGAATG-AAGTGGACAGGTT
CTGCCGGCACAACTACGGGGTTGTGGAGTCCTTCACGGTGCAGAGGAGCGGTGAGT
>AY770605.1_Gallus_gallus
GTTCTTCTTCTGCGGTG-TGATA-TTTGAGTGCCAATACCTGAACGGCACCGAGCGGGT-
-GAGGTTTCTGG----ACAGGCAAA-TCTACAACC-G--GCAGCAGTTC-TCGCACTTCG
ACAGCGACGTGG-GGA-AATACGTGGCT-GATACACCGCTGGATGAGCATCAGG--TTGA
ATTCTGGAAC-AGCGACGCCGAGTTTA-TGGAGAACCGAATGAATG-AAGTGGACAGGTT
CTGCCGGCACAACTACGGGGTTGTGGAGTCCTTCACGGTGCAGAGGAGCGGTGAGT
>AY770606.1_Gallus_gallus
GTTCTTCTTCTGCGGTG-CGATA-TCCGAGTGCCACTACCTGAACGGCACCGAGCGGGT-
-GAGATTTCTGC----ACAGGTACA-TCTACAACC-G--GCAGCAGTAC-GCGCACTTCG
ACAGCGACGTGG-GGA-AATATGTGGCC-GATACACCGCTGGGTGAGCGTCAGG--CTGA
ATACTGGAAC-AGCAACGCCGAGATTC-TGGAGGACCAAATGAATG-AAGTGGACAGGTT
CTGCCGGCACAACTACGGGATTGTGGAGTCCTTCACGGTGCAGAGGAGCGGTGAGT
>AY786310.1_Gallus_gallus
GTTCTTCTTCTGCGGTG-TGATA-TTTGAGTGCCACTACCTGAACGGCACCGAGCGGGT-
-GAGGTTTCTGG----ACAGGGAAA-TCTACAACC-G--GCAGCAGTAC-GCGCACTTCG
ACAGCGACGTGG-GGA-AATACGTGGCT-GATACACCGCTGGGTGAGCCTCAGG--CTGA
ATTCTGGAAC-AGCGACGCCGAGTTTC-TGGAGAACCGAATGAATG-AAGTGGACAGGTT
CTGCCGGCACAACTACGGGGTTGTGGAGTCCTTCACGGTGCAGAGGAGCGGTGAGT
>AY786311.1_Gallus_gallus
GTTCTTCTTCTGCGGTA-TGATA-TCTGAGTGCCACTACCTGAACGGCACCGAGCGGGT-
-GAGGTTTCTGG----ACAGGGAAA-TCTACAACC-G--GCAGCAGTAC-GCGCACTTCG
ACAGCGACGTGG-GGA-AATACGTGGCT-GATACACCGCTGGGTGAGCATCAGG--CTGA
ATACTGGAAC-AGCGACGCCGAGTTTC-TGGAGAACCTAATGAATG-AAGTGGACAGGTT
CTGCCGGCACAACTACGGGGTTGTGGAGTCCTTCACGGTGCAGAGGAGCGGTGAGT
>AY786312.1_Gallus_gallus
GTTCTTCTTCTGCGGTA-TGATA-TCTGAGTGCCACTACCTGAACGGCACCGAGCGGGT-
-GAGGTTTCTGG----ACAGGCAAA-TCTACAACC-G--GCAGCAGTTC-GCGCACTTCG
ACAGCGACGTGG-GGA-AATACGTGGCT-GATACACCGCTGGGTGAGCGTCAGG--CTGA
ATACTGGAAC-AGCGACGCCGAGTTTC-TGGAGAACCGAATGAATG-AAGTGGACACGTT
CTGCCGGCACAACTACGGGGTTGGGGAGTCCTTCACGGTGCAGAGGAGCGGTGAGT
>AY786313.1_Gallus_gallus
GTTCTTCTTCTGCGGTA-TGATA-TCTGAGTGCCAATACCTGAACGGCACCGAGCGGGT-
-GAGGTTTCTGG----ACAGGCAAA-TCTACAACC-G--GCAGCAGTTC-GCGCACTTCG
ACAGCGACGTGG-GGA-AATACGTGGCT-GATACACCGCTGGGTGAGCATCAAG--TTGA
ATTCTGGAAC-AGCGACGCCGAGTTTC-TGGAGAACCGAATGAATG-AAGTGGACAGGTT
CTGCCGGCACAACTACGGGATTCTGGAGTCCTTCACGGTGCAGAGGAGCGGTGAGT
>AY826171.1_Gallus_gallus
GTTCTTCTTCTGCGGTG-TGATA-TTTGAGTGCCACTACCTGAACGGCACCGAGCGGGT-
-GAGGTTTCTGG----ACAGGTAAA-TCTACAACC-G--GCAGCAGTAC-GCGCACTTCG
ACAGCGACGTGG-GGA-AATACGTGGCT-GATACACCGCTGGGTGAGCCTCAGG--CTGA
ATACTGGAAC-AGCTACGCCGAGTTTC-TGGAGAACCGAATGAATG-AAGTGGACAGGTT
CTGCCGGCACAACTACGGGGTTGTGGAGTCCTTCACGGTGCAGAGGAGCGGTGAGT
>AY826172.1_Gallus_gallus
GTTCTTCTTCTGCGGTA-TGATA-TCTGAGTGCCACTACCTGAACGGCACCGAGCGGGT-
-GAGGTTTCTGG----ACAGGTAAA-TCTACAACC-G--GCAGCAGTAC-GCGCACTTCG
ACAGCGACGTGG-GGA-AATACGTGGCT-GATACACCGCTGGGTGAGCATCAGG--CTGA
ATACTGGAAC-AGCGACGCCGAGTTTC-TGGAGAACCTAATGAATG-AAGTGGACAGGTT
CTGCCGGCACAACTACGGGGTTGTGGAGTCCTTCACGGTGCAGAGGAGCGGTGAGT
>AY828507.1_Gallus_gallus
GTTCTTCCAGTGGACTT-TTAAA-GCAGAGTGCCACTACCTGAACGGCACCGAGCGGGT-
-GAGGTATCTGG----TCAGGTATG-TCTACAACC-G--GCAGGAGTAC-GCGCACTTCG
ACAGCGACGTGG-GGA-AACACGTGGCC-GATACACCGCTGGGTGAGCCGCAAG--CTGA
ATACTGGAAC-AGCAACGCCGAGATTC-TGGAGAACCGAATGAATG-AAGTGGACACGTA
CTGCCGGCACAACTACGGGGTTGTGGAGTCCTTCACGGTGCAGAGGAGCG------
>AY828508.1_Gallus_gallus
GTTCTTCCAGTGGACTT-TTAAA-GCAGAGTGCCACTACCTGAACGGCACCGAGCGGGT-
-GAGGTATCTGG----TCAGGTATG-TCTACAACC-G--GCAGGAGTAC-GCGCACTTCG
ACAGCGACGTGG-GGA-AACACGTGGCC-GATACAGCGCTGGGTGAGCCGCAAG--CTGA
ATACTGGAAC-AGCAACGCCGAGATTC-TGGAGAACCGAATGAATG-AAGTGGACACGTA
CTGCCGGCACAACTACGGGATTCTGGAGTCCTTCACGGTGCAGAGGAGCG------
>AY828509.1_Gallus_gallus
GTTCTTCCAGTGGACTT-TTAAA-GCAGAGTGCCACTACCTGAACGGCACCGAGCGGGT-
-GAGGTATCTGG----TCAGGTATG-TCTACAACC-G--GCAGGAGTAC-GCGCACTTCG
ACAGCGACGTGG-GGA-AACACGTGGCC-GATACAGCGCTGGGTGAGCCGCAAG--CTGA
ATACTGGAAC-AGCAACGCCGAGATTC-TGGAGAACCGAATGAATA-TAGTGGACACGTA
CTGCCGGCACAACTACGGGGTTGTGGAGTCCTTCACGGTGCAGAGGAGCG------
>AY828510.1_Gallus_gallus
GTTCTTCCAGTGGACTT-TTAAA-GCAGAGTGCCACTACCTGAACGGCACCGAGCGGGT-
-GAGGTATCTGG----TCAGGTATG-TCTACAACC-G--GCAGGAGTAC-GCGCACTTCG
ACAGCGACGTGG-GGA-AACACGTGGCC-GATACAGCGCTGGGTGAGCCGCAAG--CTGA
ATACTGGAAC-AGCAACGCCGAGATTC-TGGAGAACCGAATGAATA-TAGTGGACACGTA
CTGCCGGCACAACTACGGGATTCTGGAGTCCTTCACGGTGCAGAGGAGCG------
>AY828511.1_Gallus_gallus
GTTCTTCCAGTGGACTT-TTAAA-GCAGAGTGCCACTACCTGAACGGCACCGAGCGGGT-
-GAGGTATCTGG----TCAGGTATG-TCTACAACC-G--GCAGCAGTAC-GCGCACTTCG
ACAGCGACGTGG-GGA-AACACGTGGCC-GATACACCGCTGGGTGAGCCGCAAG--CTGA
ATACTGGAAC-AGCAACGCCGAGATTC-TGGAGAACCGAATGAATA-TAGTGGACACGTA
CTGCCGGCACAACTACGGGGTTGTGGAGTCCTTCACGGTGCAGAGGAGCG------
>AY828512.1_Gallus_gallus
GTTCTTCCAGTGGACTT-TTAAA-GCAGAGTGCCACTACCTGAACGGCACCGAGCGGGT-
-GAGGTATCTGG----TCAGGTATG-TCTACAACC-G--GCAGCAGTAC-GCGCACTTCG
ACAGCGACGTGG-GGA-AACACGTGGCC-GATACACCGCTGGGTGAGCCGCAAG--CTGA
ATACTGGAAC-AGCAACGCCGAGATTC-TGGAGAACCTAATGAATA-AAGTGGACACGTA
CTGCCGGCACAACTACGGGGTTGTGGAGTCCTTCACGGTGCAGAGGAGCG------
>AY828513.1_Gallus_gallus
GTTCTTCCAGTGGACTT-TTAAA-GCAGAGTGCCACTACCTGAACGGCACCGAGCGGGT-
-GAGGTATCTGG----TCAGGTATG-TCTACAACC-G--GCAGCAGTAC-GCGCACTTCG
ACAGCGACGTGG-GGA-AACACGTGGCC-GATACAGCGCTGGGTGAGCCGCAAG--CTGA
ATACTGGAAC-AGCAACGCCGAGATTC-TGGAGAACCGAATGAATA-CAGTGGACACGTA
CTGCCGGCACAACTACGGGGTTGTGGAGTCCTTCACGGTGCAGAGGAGCG------
>AY828514.1_Gallus_gallus
GTTCTTCCAGTGGACTT-TTAAA-GCAGAGTGCCACTACCTGAACGGCACCGAGCGGGT-
-GAGGTATCTGG----TCAGGTATG-TCTACAACC-G--GCAGCAGTAC-GCGCACTTCG
ACAGCGACGTGG-GGA-AACACGTGGCC-GATACAGCGCTGGGTGAGCCGCAAG--CTGA
ATACTGGAAC-AGCAACGCCGAGATTC-TGGAGAACCGAATGAATA-CAGTGGACACGTA
CTGCCGGCACAACTACGGGATTGTGGAGTCCTTCACGGTGCAGAGGAGCG------
>AY839722.2_Gallus_lafayettei
GTTCTTCTTCCACGGTG-CGATA-TCCGAGTGCCACTACCTGAACGGCACCGAGCGGGT-
-GAGGTATTTGG----ACAGGTATT-TCTACAACC-G--GCAGGAGTTC-ACGCACTTCG
ACAATGACGTGG-GGA-AATTTGTGGCC-GATTCACCGCTGGGTGAGCCGCAAG--CTGA
ATACTGGAAC-AGCAACGCCGAGTTTA-TGGAAATAAAAAGGAATG-AGGTGAACACGGT
CTGCCGGCACAACTACGGGGTTGTGGAGTCCTTCACGGTGCAGAGGAGCGGTGAGT
>AY839723.1_Gallus_lafayettei
-----------------------------------------------------GCGGGT-
-GAGGTTTGTGG----AGAGGCAAA-TCTACAACC-G--GCAGCAGACA-TCGCACTTCG
ACAGCGACGTGG-GGA-AATACGTGGCT-GATACACCGCTGGATGAGTATCAGG--TAGA
AATCTGGAAC-AGCGACGCCGAGTATC-TGGAGAACCGAATGAATG-AAGTGGACACGGT
CTGCCGGCACAACTACGGGGGTG---------------------------------
>AY839724.2_Gallus_lafayettei
GTTCTTCTTCAACGGTG-CGATA-TCCGAGTGCCACTACCTGAACGGCACCGAGCGGGT-
-GAGGTTTCTGC----AAAGGTACA-TCTACAACC-G--GCAGCAGTTA-GTGCACTTCG
ACAGCGACGTGG-GGA-AATTTGTGGCC-GATACAGCGCTGGGTGAGCCGCAAG--CTGA
ATACTGGAAC-AGCAACGCCGAGCTTC-TGGAGAACCGAATGAATG-AAGTGGACAGGTT
CTGCCGGCACAACTACGGGGGTGTGGAGTCCTTCACGGTGCAGAGGAGCGGTGAGT
>AY928093.1_Pavo_cristatus
GTTCTTCCATCACGGTG-TCGTA-TTTGAGTGCCAATTCCTCAACGGCACCCAACGGGT-
-GAGGTACTTGC----ATAGGCACA-TCTACAACC-G--GCAGCAGCGG-GTGCACTTCG
ACAGCGACGTGG-GGA-AATATGTGGCC-GATACACCGCTGGGTGAGCGTACGG--CTGA
ATATTGGAAC-AGCAACACCGAGATAA-TGGAAAGAAGAAGGAATG-AGTTGGACACGGT
CTGCCGGCACAACTACGAGGTTGGGGAGTCCTTCACGGTGCAGAGGAGC-------
>AY928094.1_Pavo_cristatus
GTTCTTCCAGTACTCGG-TTTCA-GGTGAGTGCCATTTCCTGAACGGCACCGAGCGGGT-
-GAGGTTGGTGG----TGAGGCTCA-TCTACAACC-G--GCAGCAGTTC-GCGCACTTCG
ACAGCGACGTGG-GGA-AATTTGTGGCC-GATACAGCCCTGGGAGAGCGGCCGG--CTGA
ATACTGGAAC-AGCAACACCGAGTTAC-TGGAGGACCAAATGAATC-GGGTGGACGCGGG
CTGCCGGCACAACTACGAGGTTGTGGAGTCCTTCACGGTGCAGAGGAGC-------
>AY928095.1_Pavo_cristatus
GTTCTTCCACTACTATA-CGACA-AGCGAGTGCCACTTCTTCAACGGCACCGAGCGGGT-
-GAGATTTCTGG----ACAGGTACT-TCTACAACC-G--GCAGGAGTTC-ACGCACTTCG
ACAGCGAGGTAG-GGA-AATACGTGGCC-GATTCACCGCTGGGAGAGCCGGTAG--CTGA
ATACTGGAAC-AGCAACACCGAGTTTA-TGGAAATAAAAAGGAATG-AGTTGGACACGGT
CTGCCGGCACAACTACGAGATTGTGGAGCCCTTCACGGTGCAGAGGAGC-------
>AY928096.1_Pavo_cristatus
GTTCTTCCAGTACTCGC-TTTCA-GCTGAGTGCCACTTCCTGAACGGCACCGAGCGGGT-
-GAGGTTGGTGG----CGAGGCACA-TCTACAACC-G--GCAGCAGTTG-ATGCACTTCG
ACAGCGACGTGG-GGA-AATTTGTGGCC-GATACAGCCCTGGGAGAGCGGCAGG--CTGA
ATACTGGAAC-AGCAACGCCCAGTATA-TGGAGTACTTACGGGGTG-CAGTGGACACGTA
CTGCCGGCACAACTACGAGGTTGGGGAGTCCTTCACGGTGCAGAGGAGC-------
>AY928097.1_Pavo_cristatus
GTTCTTCCAGTACTCTA-CCGTA-GGTGAGTGCCACTTCCTCAACGGCACCGAGCGGGT-
-GAGGTATCTGG----ACAGGTACT-TCTACAACC-G--GCAGCAGTTG-ATGCACTTCG
ACAGCGACGTGG-GGA-AATTTGTGGCC-GATTCACCGCTGGGAGAGCTTCAGG--CTGA
ATACTGGAAC-AGCAACACCGAGTTTA-TGGAAATAAAAAGGAATG-AGTTGGACACGTA
CTGCCGGCACAACTACGAGGTTGTGGAGTCCTTCACGGTGCAGAGGAGC-------
>AY928098.1_Pavo_cristatus
GTTCTTCCAGTACTCGC-TTTCA-GCTGAGTGCCACTTCCTGAACGGCACCGAGCGGGT-
-GAGGTTGGTGG----CGAGGCACA-TCTACAACC-G--GCAGCAGTAC-GCGCACTTCG
ACAGCGACGTGG-GGA-AATTTGTGGCC-GATACAGCCCTGGGAGAGCGGCAGG--CTGA
ATACTGGAAC-AGCAACGCCCAGTATA-TGGAGTACTTACGGGGTG-CAGTGGACACGTA
CTGCCGGCACAACTACGAGGTTGGGGAGTCCTTCACGGTGCAGAGGAGC-------
>AY928099.1_Pavo_cristatus
GTTCTTCCACTACGGTG-TGAAA-TTTGAGTGCCACTTCCTCAACGGCACCGAGCGGGT-
-GAGGCTTGTGG----AGAGACAAA-TCTATAACC-G--GCAGCAGACA-TCGCACTTCG
ACAGCGACGTGG-GGA-AATATGTGGCC-GATTCACCTGTGGATGAGCAACAGG--TTGA
AATCTGGAAC-AGCAACACCGAGTATC-TGGAGCAACGAATGAATG-CAGTGGACACGTA
CTGCCGGCACAACTACGAGGTTGGGGAGTCCTTCACGGTGCAGAGGAGC-------
>AY928100.1_Pavo_cristatus
GTTCTTCCAGTGGTTCG-GTAGA-GCGGAGTGCCACTTTCACAACGGCACCCAGCGGGT-
-GAGGTATGTGC----AGAGGTACA-TCTACAACC-G--GCAGCAGTGG-TTGCACTTCG
ACAGCGACGTGG-GGA-AATTTGTGGCC-GATACACCGCTGGGAAAGCGTTCAG--CTGA
AATCTGGAAC-AGCAACACCGAGATTC-TGGAGGACCAAATGAATG-CGGTGGACACGTA
CTGCCGGCACAACTACGAGGTTGGGGAGTCCTTCACGGTGCAGAGGAGC-------
>AY928101.1_Pavo_cristatus
GTTCTTCCAGTACTCGC-TTTCA-GGTGAGTGCCATTTCCTGAACGGCACCGAGCGGGT-
-GAGGTTGGTGG----TGAGGCTCA-TCTACAACC-G--GCAGCAGTTC-GCGCACTTCG
ACAGCGACGTGG-GGA-AATTTGTGGCC-GATACAGCCCTGGGAGAGCGGCCGG--CTGA
ATACTGGAAC-AGCAACACCGAGTTAC-TGGAGGACCAAATGAATC-GGGTGGACGCGGG
CTGCCGGCACAACTACGAGGTTGTGGAGTCCTTCACGGTGCAGAGGAGC-------
>AY928102.1_Pavo_cristatus
GTTCTTCCACCACGGTG-TGAAA-TTTGAGTGCCAATTCCTCAACGGCACCGAGCGGGT-
-GAGATTTGTTG----AGAGGCAAA-TCTATAACC-G--GCAGCAGTGG-TTGCACTTCG
ACAGCGACGTGG-GGA-AATATGTGGGT-GATACACCGCTGGGAGAGCGGCCGG--CTGA
AATCTGGAAC-AGCAACACCGAGATTC-TGGAGCAACGAATGAATG-AAGTGGACACGTA
CTGCCGGCACAACTACGAGGTTGTGGAGTCCTTCACGGTGCAGAGGAGC-------
>AY928103.1_Pavo_cristatus
GTTCTTCCACTGGTCTT-TTAAA-GCAGAGTGCCACTTTCTGAATGGCACCGAGCAGGT-
-GAGGTATGTGC----AGAGGTACA-TATACAACC-G--GCAGCAGTTC-GCGCGCTTCA
ACAGCGACGTGG-GGA-AATATGTGGGT-GATACACCGCTGGGAGAGTGGCAGG--CTGA
AATCTGGAAC-AGAAACACCGAGTTAC-TGGAGCAACGAATGAATG-AAGTGGACACGTT
CTGCCGGCACAACTACGAGATTTTGGAGTCCTTCACGGTGCAGAGGAGC-------
>AY928104.1_Pavo_cristatus
GTTCTTCCAGTACTCGC-TTTCA-GCTGAGTGCCACTTCCTGAACGGCACCGAGCGGGT-
-GAGGTTGGTGG----CGAGGCACA-TCTACAACC-G--GCAGCAGTAC-GCGCACTTCG
ACAGCGACGTGG-GGA-AATATGTGGCC-GATTCACCTGTGGATGAGCAACAGG--TTGA
AATCTGGAAC-AGCAACACCGAGTATC-TGGAGCAACGAATGAATG-CAGTGGACACGTA
CTGCCGGCACAACTACGAGGTTGGGGAGTCCTTCACGGTGCAGAGGAGC-------
>AY973590.1_Gallus_gallus
GTTCTTCTTCTACGGTA-AGATG-GGTGAGTGCCACTACCTGAACGGCACCGAGCGGGT-
-GAGGTTTCTGG----ACAGGCAAA-TCTACAACC-G--GCAGCAGTTC-GCGCACTTCG
ACAGCGACGTGG-GGA-AATTTGTGGCC-GATACACCGCTGGGTGAGCGTCAAG--CTGA
ATACTGGAAC-AGCAACGCCGAGATTC-TGGAGTACCAAATGAATG-AAGTGGACAGGGT
CTGCCGGCACAACTA-----------------------------------------
>AY973591.1_Gallus_gallus
GTTCTTCTTCTGCGGTG-CGATA-TCGGAGTGCCACTACCTGAACGGCACCGAACGGGT-
-GAGGTTTCTGC----AAAGGTACA-TCTACACCC-G--ACAGCAGTTA-GTGCTCTTCG
GCAGTGACGTGG-GCA-AATTTGTTTTC-TTTTTTCCTCTGGGGGTTCTGCAAG--CTGA
ATACTGGAAC-AGCAACGCCGAGCTTC-TGGAGAACATAATGAATA-TAGCGGACGGGTC
CTGCCGGCACAACTA-----------------------------------------
>AY973592.1_Gallus_gallus
GTTCTTCTTCTGCGGTG-CGATA-TCCGAGTGCCACTACCTGAACGGCACCGAGCGGGT-
-GAGGTTTCTGC----ACAGGTACA-TCTACAACC-G--GCAGCAGTAC-GCGCACTTCG
ACAGCGACGTGG-GGA-AATCTGTGGCC-GATACAGCGCTGGGT-AGCGTCAGG--CTAA
ATACTGGAACACGCATCGCCGAGCTTC-TGGAGAACCGAATGAATG-AAGTGGACAGGTT
CTGCCGGCACAACTA-----------------------------------------
>AY973593.1_Gallus_gallus
GTTCTTCTTCTGCGGTG-CGATA-TCCGAGTGCCACTACCTGAACGGCACCGAGCGGGT-
-GAGATTTCTGC----ACAGGTACA-TCTACAACC-G--GCAGCAGTAC-GCGCACTTCG
ACAGCGACGTGG-GGA-AATTGGTGGCC-GATACACCGCTGGGTGAGCGTACAGCACTGA
ATACTGGAA--AGAAGTGG-AAGCTTC-TGGAGAACCGAATGAATG-AAGTGGACAGGTT
CTGCCGGCACAACTA-----------------------------------------
>AY973594.1_Gallus_gallus
------------------------------------------------------------
-CGTTCTTCTTC----TGCGGTGCG-ATCTCCCTT-G--GCAGCAGCAC-AAGCACCAAG
ACTGTGACGTGG-GGA-AATACGAGGTC-GATACACCGCTGGGGGAGCCGCAAG--CTGA
ATACTGGAAC-AGCAACGCCGAGCTTC-TGGAGAACCCACGGAATG-AAGTGGACACGGT
CTGCCGGCACAACTAACCGCTGGTTTATGGAGAACCGAATGAATGAAGTGGACACG
>AY973595.1_Gallus_gallus
GTTCTTCTTCTGCGGTG-CGATA-TCCGAGTGCCACTACCTGATCGGCACCGAGCGGGT-
-GAGGTTTCTGC----AGAGGTACA-TCTCCTCCC-G--GCAGCAGTAC-GCGCCCTTCG
TCTGCTACGTGG-GGA-AATTGGTGTCG-TATACTGTCCTGGGGGAGCCGCAAG--CTGA
ATACTGGAAC-AGCAACGCCGAGCTTC-TGGAGAACCGAATGAATG-AAGTGGACAGGTT
CTGCCGGCACAACTA-----------------------------------------
>AY973596.1_Gallus_gallus
GTTCTTCTTCTACGGTA-AGATA-GGTGAGTGCCACTACCTGAACGGCACCGAGCGGGT-
-GAGGTC-C-GC----ACAGGGACAAGCTACAATTCG--GCAGCAGTAC-GCGCACTTCG
ACAGCGACGTGG-GGA-AATTCGTGGCC-GATACACCGCTGGGTGAGCGTCAGG--CTGA
ATACTGGAAC-AGCAACGCCGAGATTC-TGGAGAACCAAATGAATG-AAGTGGACAGGGT
CTGCCGGCACAACTA-----------------------------------------
>AY973597.1_Gallus_gallus
GTTCTTCTTCTACGGTA-AGATA-GTGGACTGCCACTACCTGAACGGCACCGAGCGGGT-
-GAGGTATCTGG----TCAGGTATG-TCTACAACC-G--GCAGGAGTAC-GCGCACTTCG
ACAGCGACGTGG-GGA-AACACGTGGCC-GATACACCGCTGGGTGAGCCGCAAG--CTGA
ATACTGGAAC-AGCAACGCCGAGATTC-TACGCCGAGGAATGAATG-AAGTGGACACGTA
CTGCCGGCACAACTA-----------------------------------------
>AY973598.1_Gallus_gallus
GTTCTTCTTCTGCGGTG-CGATA-TTTGAGTGCCACTACCTGAACGGCACCGAGCGGGT-
-GAGGTTTCTGG----ACAGGCAGA-TCTACAACC-G--GCAGCAGTTC-GCGCACTTCG
ACAGCGACGTGG-GGA-AATACGTGGCT-GATACACCGCTGGGTGAGCCGCAAG--CTGA
ATACTGGAAC-AGCAACGCCGAGTTTA-TGGAAATCATAAGGAATG-TGGTGGACACGTT
CTGCCGGCACAACTA-----------------------------------------
>AY973599.1_Gallus_gallus
GTTCTTCTTCTGCGGTG-CGATA-TATGAGTGCCACTACCTGAACGGCACCGAGCGGGT-
-GAGGTTTCTGG----ACAGGCAAA-TCTACAACC-G--GCAGCAGTTC-GCGCACTTCG
ACAGCGACGTGG-GGA-AATACGTGGCT-GATACACCGCTGGGTGAGCCGCAAG--CTGA
ATACTGGAAC-AGCAACGCCGAGTTTA-TGGAGAACCGAATGAATG-AAGTGGACACGTT
CTGCCGGCACAACTA-----------------------------------------
>AY973600.1_Gallus_gallus
GTTCTTCTTCTACGGTA-AGATA-GGTGAGTGCCACTACCTGAACGGCACCGAGCGGGT-
-GAGGTTTC-GG----ACAGGGACAGTCTACAATT-G--GCAGCAGTAC-GCGCACTTCG
ACAGCGACGTGG-GGA-AATTCGTGGCC-GATACACCGCTGGGTGAGCGTCAGG--CTGA
ATACTGGAAC-AGCAACGCCGAGATTC-TGGAGGACCAAATGAATG-AAGTGGACAGGGT
CTGCCGGCACAACTA-----------------------------------------
>AY973601.1_Gallus_gallus
GTTCTTCTTCTGCGGTG-CGATA-TCCGAGTGCCACTACCTGAACGGCACCGAGCGGGT-
-GAGGTTTCTGC----ACAGGTACA-TCTACACCC-G--GCAGCAGTAC-GCGCACTTCG
GCAGCGACGTGG-GGA-AATTTGTGGCC-GATACAGCGCTGGGCCAGCGTCTT---TTAG
ATGCTGGGAACAGCAACGCCGAGCTTC-TGGAGAACCGAATGAATG-AAGTGGACAGGTT
CTGCCGGCACAACTA-----------------------------------------
>AY973602.1_Gallus_gallus
GTTCTTCTTCTGCGGTG-CGATA-TTTGAGTGCCACTACCTGAACGGCACCGAGCGGGT-
-GAGGTTTCTAA----CCGGGCAAA-TTTACAACC-G--GCAGCAGTAC-GCGCACTTCG
ACAGCGACGTGG-GGA-AATACGTGGCT-GATACACCGCTGGGTGAGCGTCAGG--CTGA
ATACTGGAAC-AGCAACGCCGAGTTTC-TGGAGAACCGAATGAATG-AAGTGGACACGTT
CTGCCGGCACAACTA-----------------------------------------
>AY973603.1_Gallus_gallus
GTTCTTCTTCTGCGGTG-CGATA-TTTGAGTGCCACTACCTGAACGGCACCGAGCGGGT-
-GAGGTTTCTGG----ACAGGGAAA-TCTACAACC-G--GCAGCAGTAC-GCGCACTTCG
ACAGCGACGTGG-GGA-AATACGTGGCT-GATACACCCGTGGGTGAGCCGCAAG--CTGT
GCACCGGAAC-AGCAACGCCGAGTTTA-TGGAGAACCGAATGAATG-AAGTGGACACGTT
CTGCCGGCACAACTA-----------------------------------------
>AY973604.1_Gallus_gallus
GTTCTTCTTCTGCGGTG-CGATA-TCCGAGTGCCACTACCTGAACGGCACCGAGCGGGT-
-GAGATTTGCGC----ATTTGAAAA--CTACAATTAG--GCAGCAGTAC-GCGCACTTCG
ACTGCGACGTGG-GGA-AATACGTGGCC-GATACACCGCTGGGTGAGCGT-CAG-GCTGA
ATACTGGAAC-AGCAACGCCGAGATTC-TGGAGAACCAAATGAATG-AAGTGGACAGGTT
CTGCCGGCACAACTA-----------------------------------------
>AY973605.1_Gallus_gallus
GTTCTTCTTCTGCGGTA-TGATA-TCGGAGTGCCCCTACCTGAACGGCACCGAGCGGGT-
-GAGGTTTCTGC----AAAGGTACA-TCTACAACC-G--GCAGCAGTAC-GCGCACTTCG
ACAGCGACGTGG-GGA-AATATGTGGCG-GATTCTCCGCTGGGGGGGCGTCAGG--CTGA
ATGCTGGAAC-AGCGACGCCGAGTTTC-TGGAGAACCTAATGAATG-AAGTGGACAGGTT
CTGCCGGCACAACTA-----------------------------------------
>AY993991.1_Gallus_gallus
GTTCTTCTTCTGCGGTC-GGATA-TCCGAGTGCCACTACCTGAACGGCACCGAGCGGGT-
-GAGGTTTCTGG----ACAGGTACA-TCTACAACC-G--GCAGCAGTTC-ACGCACTTCG
ACAGCGACGTGG-GGA-AATTTGTGGCC-GATACACCGCTGGGTGAGCCGCAAG--CTGA
ATACTGGAAC-AGCAACGCCGAGTTTC-TGGAGAACCGAATGAATG-AAGTGGACAGGTT
CTGCCGGCACAACTACGGGGTTGTGGAGTCCTTCACGGTGCAGAGGA---------
>AY993992.1_Gallus_gallus
GTTCTTCT-ATACGGGCGTGATA-TATGAGTGCCACTACCTGAACGGCACCGAGCGGGT-
-GAGGTTTCTGG----ACAGGGAAA-TCTACAACC-G--GCAGCAGTTC-GTGCACTTCG
ACAGCGACGTGG-GGA-AATACGTGGCT-GATACACCGCTGGGTGAGCCTCAGG--TTGA
ATTCTGGAAC-AGCGACGCCGAGTTTC-TGGAGAACCAAATGAATG-AAGTGGACAGGTT
CTGCCGGCACAACTACGGGGTTGTGGAGTCCTTCACGGTGCAGAGGA---------
>AY993993.1_Gallus_gallus
GTTCTTCCAGTGGACTT-TTAAA-GCAGAGTGCCACTACCCGAACGGCACCGAGCGGGT-
-GAGGTATCTGG----TCAGGTATG-TCTACAACC-G--GCAGGAGTAC-GCGCACTTCG
ACAGCGACGTGG-GGA-AACACGTGGCT-GATACACCGCTGGGTGAGCCTCAAG--CTGA
ATACTGGAAC-AGCAACGCCGAGATTC-TGGAGAACCGAATGAATG-AAGTGGACACGTT
CTGCCGGCACAACTACGGGGTTGTGGAGTCCTTCACGGTGCAGAGGA---------
>AY993994.1_Gallus_gallus
GTTCTTCGCTTCGGTCT-TGATA-TCTGAGTGCCACTACCTGAACGGCACCGAGCGGGT-
-GAGGTATCTGG----TCAGGTATG-TCTACAACC-G--GCAGGAGTAC-GCGCACTTCG
ACAGCGACGTGG-GGA-AATACGTGGCC-GATACACCGCTGGGTGAGCCGCAAG--CTGA
ATACTGGAAC-AGCAACGCCGAGATTC-TGGAGAACCGAATGAATG-AAGTGGACACGTA
CTGCCGGCACAACTACGGGGTTGTGGAGTCCTTCACGGTGCAGAGGA---------
>AY993995.1_Gallus_gallus
GTTCTTCCAGTGGACTT-TTATA-GCTGAGTGCCACTACCTGAACGGCACCGAGCGGGT-
-GAGGTATCTGG----ACAGGTATG-TCTACAACC-G--GCAGGAGTAC-GCGCACTTCG
ACAGCGACGTGG-GGA-AATACGTGGCC-GATACACCGCTGGGTGAGCCCCAAG--CTGA
ATACTGGAAC-AGCAACGCCGAGATTC-TGGAGAACCGAATGAATG-AAGTGGACAGGTT
CTGCCGGCACAACTACGGGGTTGTGGAGTCCTTCACGGTGCAGAGGA---------
>AY993996.1_Gallus_gallus
GTTCTTCCAGTGGACTC-TGAAG-ACAGAGTGCCACTACCTGAACGGCACCGAGCGGGT-
-GAGGTATCTGG----TCAGGTATG-TCTACAACC-G--GCAGGAGTAC-GCGCACTTCG
ACAGCGACGTGG-GGA-AACACGTGGCC-GATACACCGCTGGGTGAGCCGCAAG--CTGA
ATACTGGAAC-AGCAACGCCGAGATTC-TGGAGAACCGAATGAATG-AAGTGGACACGTA
CTGCCGGCACAACTACGGGGTTGTGGAGTCCTTCACGGTGCAGAGGA---------
>AY993997.1_Gallus_gallus
GTTCTTCTTCTACGGTA-TGATA-TTCGAGTGCCACTACCTGAACGGCACCGAGCGGGT-
-GAGGTATCTGG----ACAGGTATA-TCTACAACC-G--GCAGGAGTTC-ACGCACTTCG
ACAGCGACGTGG-GGA-AATACGTGGCT-GATACACCGCTGGGTGAGCCTCAAG--CTGA
ATACTGGAAC-AGCAACGCCGAGTTTC-TGGAGAACCGAATGAATG-AAGTGGACACGTT
CTGCCGGCACAACTACGGGGTTGGGGAGTCCTTCACGGTGCAGAGGA---------
>AY993998.1_Gallus_gallus
GTTCTTCCAGTGGACTC-TGATA-TCAGAGTGCCACTACCTGAACGGCACCGAGCGGGT-
-GAGGTATCTGG----ACAGGTATG-TCTACAACC-G--GCAGGAGTAC-GCGCACTTCG
ACAGCGACGTGG-GGA-AATACGTGGCT-GATACACCGCTGGGTGAGCCTCAAG--CTGA
ATACTGGAAC-AGCAACGCCGAGATTC-TGGAGAACCGAATGAATG-AAGTGGACACGTT
CTGCCGGCACAACTACGGGGTTGTGGAGTCCTTCACGGTGCAGAGGA---------
>AY993999.1_Gallus_gallus
GTTCTTCCAGTGGACTC-TGATA-GCAGAGTGCCACTACCTGAACGGCACCGAGCGGGT-
-GAGGTATCTGG----ACAGGTATG-TCTACAACC-G--GCAGGAGTAC-GCGCACTTCG
ACAGCGACGTGG-GGA-AATACGTGGCT-GATACACCGCTGGGTGAGCCGCAAG--CTGA
ATACTGGAAC-AGCAACGCCGAGATTC-TGGAGAACCGAATGAATG-AAGTGGACACGTT
CTGCCGGCACAACTACGGGGTTGTGGAGTCCTTCACGGTGCAGAGGA---------
>AY994000.1_Gallus_gallus
GTTCTTCGAATGCAGTC-TGATA-GCTGAGTGCCACTACCTGAACGGCACCGAGCGGGT-
-GAGGTATCTGG----ACAGGTATG-TCTACAACC-G--GCAGGAGTAC-GCGCACTTCG
ACAGCGACGTGG-GGA-AATACGTGGCC-GATACACCGCTGGGTGAGCCGCAAG--CTGA
ATACTGGAAC-AGCAACGCCGAGATTC-TGGAGAACCGAATGAATG-AAGTGGACACGTA
CTGCCGGCACAACTACGGGGTTGTGGAGTCCTTCACGGTGCAGAGGA---------
>AY994001.1_Gallus_gallus
GTTCTTCTTATACGGTC-TGATA-TCTGAGTGCCACTACCTGAACGGCACCGAGCGGGT-
-GAGGTTTCTGG----ACAGGCAAA-TCTACAACC-G--GCAGCAGACC-TCGCACTTCG
ACAGCGACGTGG-GGA-AATTTGTGGCC-GATACACCGCTGGGTGAGCCTCAAG--CTGA
ATACTGGAAC-AGCAACGCCGAGATTC-TGGAGGACCAAATGAATG-CAGTGGACACGTT
CTGCCGGCACAACTACGGGGTTGGGGAGTCCTTCACGGTGCAGAGGA---------
>AY994002.1_Gallus_gallus
GTTCTTCTTATACGGTC-TGATA-TCTGAGTGCCACTACCCGAACGGCACCGAGCGGGT-
-GAGGTATCTGG----ACAGGTATA-TCTACAACC-G--GCAGCAGTAC-ACGCACTTCG
ACAGCGACGTGG-GGA-AATTTGTGGCT-GATACACCGCTGGGTGAGCCGCAAG--CTGA
ATACTGGAAC-AGCGACGCCGAGATTC-TGGAGAACCGAATGAATG-AAGTGGACAGGTT
CTGCCGGCACAACTACGGGGTTGTGGAGTCCTTCACGGTGCAGAGGA---------
>AY994003.1_Gallus_gallus
GTTCTTCTTATACGGTC-TGATA-TTTGAGTGCCACTACCTGAACGGCACCGAGCGGGT-
-GAGGTATCTGG----ACAGGAAAA-TCTACAACC-G--GCAGCAGTAC-TCGCACTTCG
ACAGCGACGTGG-GGA-AATACGTGGCC-GATACACCGCTGGGTGAGTATCAAG--CTGA
ATTCTGGAAC-AGCAACGCCGAGATTC-TGGAGAACCGAATGAATG-AAGTGGACAGGTC
CTGCCGGCACAACTACGGGGTTGTGGAGTCCTTCACGGTGCAGAGGA---------
>AY994004.1_Gallus_gallus
GTTCTTCGTATACGGTC-TGATA-TATGAGTGCCACTACCTGAACGGCACCGAGCGGGT-
-GAGGTATCTGG----ACAGGCAAA-TCTACAACC-G--GCAGCAGACC-TCGCACTTCG
ACAGCGACGTGG-GGA-AATACGTGGCC-GATACACCGCTGGGTGAGCCTCAAG--CTGA
ATACTGGAAC-AGCAACGCCGAGATTC-TGGAGAACCAAATGAATG-AAGTGGACAGGTT
CTGCCGGCACAACTACGGGGTTGTGGAGTCCTTCACGGTGCAGAGGA---------
>AY994005.1_Gallus_gallus
GTTCTTCCAGTGGACTC-TGATA-GATGAGTGCCACTACCTGAACGGCACCGAGCGGGT-
-GAGGTATCTGG----ACAGGGATA-TCTACAACC-G--GCAGCAGTAC-GCGCACTTCG
ACAGCGACGTGG-GGA-AATTTGTGGCC-GATACACCGCTGGGTGAGCCTCAAG--CTGA
ATACTGGAAC-AGCAACGCCGAGATTC-TGGAGAACCTAATGAATG-AAGTGGACAGGTT
CTGCCGGCACAACTACGGGGTTGAGGAGTCCTTCACGGTGCAGAGGA---------
>AY994006.1_Gallus_gallus
GTTCTTCCGATGGAGTC-TGATA-TCTGAGTGCCACTACCTGAACGGCACCGAGCGGGT-
-GAGGTATCTGG----TCAGGTATG-TCTACAACC-G--GCAGGAGTAC-GCGCACTTCG
ACAGCGACGTGG-GGA-AATACGTGGCC-GATACACCGCTGGGTGAGCCTCAAG--CTGA
ATACTGGAAC-AGCAACGCCGAGATTC-TGGAGAACCGAATGAATG-AAGTGGACACGTA
CTGCCGGCACAACTACGGGGTTGTGGAGTCCTTCACGGTGCAGAGGA---------
>AY994007.1_Gallus_gallus
GTTCTTCCGATGGACTC-TGATA-GCAGAGTGCCACTACCTGAACGGCACCGAGCGGGT-
-GAGGTATCTGG----TCAGGTATG-TCTACAACC-G--GCAGGAGTAC-GCGCACTTCG
ACAGCGACGTGG-GGA-AACACGTGGCC-GATACACCGCTGGGTGAGCCGCAAG--CTGA
ATACTGGAAC-AGCAACGCCGAGATTC-TGGAGAACCGAATGAATG-AAGTGGACACGTA
CTGCCGGCACAACTACGGGGTTGTGGAGTCCTTCACGGTGCAGAGGA---------
>AY994008.1_Gallus_gallus
GTTCTTCCGATGCAGTC-TGATA-TCAGAGTGCCACTACCTGAACGGCACCGAGCGGGT-
-GAGGTATCTGG----TCAGGTATG-TCTACAACC-G--GCAGGAGTAC-GCGCACTTCG
ACAGCGACGTGG-GGA-AATACGTGGCT-GATACACCGCTGGGTGAGCCTCCGG--CTGA
ATACTGGAAC-AGCAACGCCGAGATTC-TGGAGAACCGAATGAATG-AAGTGGACACGTA
CTGCCGGCACAACTACGGGGTTGTGGAGTCCTTCACGGTGCAGAGGA---------
>AY994009.1_Gallus_gallus
GTTCTTCTTATACCGTC-TGATA-GATAAGTGCCACTACCTGAACGGCACCGAGCGGGT-
-GAGGTTTCTGG----ACAGGGATA-TCTACAACC-G--GCAGCAGTAC-GCGCACTTCG
ACAGCGACGTGG-GGA-AATACGTGGCT-GATACACCGCTGGGTGAGCCGCAAG--CTGA
ATACTGGAAC-AGCAACGCCGAGTTTA-TGGAGAACCAAATGAATG-AAGTGGACAGGTT
CTGCCGGCACAACTACGGGGTTGGGGAGTCCTTCACGGTGCAGAGGA---------
>AY994010.1_Gallus_gallus
GTTCTTCGCAACGGTCT-TGATA-TCTGAGTGCCACTACCTGAACGGCACCGAGCGGGT-
-GAGGTATCTGG----ACAGGTATG-TCTACAACC-G--GCAGGAGTAC-GCGCACTTCG
ACAGCGACGTGG-GGA-AATACGTGGCC-GATACACCGCTGGGTGAGCCGCAAG--CTGA
ATACTGGAAC-AGCAACGCCGAGATTC-TGGAGAACCGAATGAATG-AAGTGGACACGTA
CTGCCGGCACAACTACGGGGTTGTGGAGTCCTTCACGGTGCAGAGGA---------
>AY994011.1_Gallus_gallus
GTTCTTCCTACGGGCCG-TAATC-TTCGAGTGCCACTACCTGAACGGCACCGAGCGGGT-
-GAGGTATCTGG----ACAGGTATA-TCTACAACC-G--GCAGGAGTTC-ACGCACTTCG
ACAGCGACGTGG-GGA-AATACGTGGCT-GATACACCGCTGGGTGAGCCTCAAG--CTGA
ATACTGGAAC-AGCAACGCCGAGTTTC-TGGAGAACCGAATGAATG-AAGTGGACACGTT
CTGCCGGCACAACTACGGGGTTGGGGAGTCCTTCACGGTGCAGAGGA---------
>AY994012.1_Gallus_gallus
GTTCTTCGCAACGGTCC-TGAAA-GCAGAGTGCCACTACCTGAACGGCACCGAGCGGGT-
-GAGGTATCTGG----ACAGGTATA-TCTACAACC-G--GCAGGAGTAC-GCGCACTTCG
ACAGCGACGTGG-GGA-AATACGTGGCC-GATACACCGCTGGGTGAGCCGCAAG--CTGA
ATACTGGAAC-AGCAACGCCGAGATTC-TGGAGAACCAAATGAATG-AAGTGGACACGTA
CTGCCGGCACAACTACGGGGTTGTGGAGTCCTTCACGGTGCAGAGGA---------
>AY994013.1_Gallus_gallus
GTTCTTCGCAACGGTCT-TGATA-TCTGAGTGCCACTACCTGAACGGCACCGAGCGGGT-
-GAGGTATCTGG----ACAGGTATG-TCTACAACC-G--GCAGGAGTAC-GCGCACTTCG
ACAGCGACGTGG-GGA-AATACGTGGCC-GATACACCGCTGGGTGAGCCTCAAG--CTGA
ATACTGGAAC-AGCAACGCCGAGATTC-TGGAGAACCAAATGAATG-AAGTGGACACGTT
CTGCCGGCACAACTACGGGGTTGTGGAGTCCTTCACGGTGCAGAGGA---------
>AY994014.1_Gallus_gallus
GTTCTTCTTCAACGGTA-CTATA-TATGAGTGCCACTACCTCAACGGCACCGAGCGGGT-
-GAGGTTTCTGG----ACAGGAAAA-TCTACAACC-G--GCAGCAGTTC-GCGCACTTCG
ACAGCGACGTGG-GGA-AATTTGTGGCT-GATACACCGCTGGGTGAGCCGCAAG--CTGA
ATACTGGAAC-AGCAACGCCGAGATTC-TGGAGAACCAAATGAATG-AAGTGGACAGGTT
CTGCCGGCACAACTACGGGGTTGTGGAGTCCTTCACGGTGCAGAGGA---------
>AY994015.1_Gallus_gallus
GTTCTTCCAGTGGACTT-CAAAT-GAAAAGTGCCACTACCTGAACGGAACCGAGCGGGT-
-GAGGTATCTGG----ACAGGCATG-TCTACAACC-G--GCAGGAGTAC-TCGCACTTCG
ACAGCGACGTGG-GGA-AATACGTGGCC-GATACACCGCTGGGTGAGCCGCAAG--CTGA
ATACTGGAAC-AGCAACGCCGAGATTC-TGGAAAACCTAATGAATG-AAGTGGACACGTA
CTGCCGGCACAACTACGGGGTTGTGGAGTCCTTCACGGTGCAGAGGA---------
>AY994016.1_Gallus_gallus
GTTCTTCCCTTTGAGGT-CGATA-GATAAGTTCCACAAGATCAACGCCTCCGAGAGGAT-
-GAGGTCTCTGG----ACAGGAATA-TCTACAACC-G--GAAGAAGTAC-GCGCACTTCG
ACAGCGACGTGG-GGA-AATTTGTGGCT-GATACACCGCTGGGTGAGCCGCAAG--CTGA
ATACTGCAAC-AGGAACGCCGACATTC-TGGAGAACCGAATGAATC-AAGTGGACAGGTT
CTGCCGGCACAACTACGGGGTTGTGGAGTCCTTCACGGTGCAGAGGA---------
>AY994017.1_Gallus_gallus
GTTCTTCCCTTTGAGGG-GGCGA-CTAAAAGTGCACTACCTGAACGGAACCGAGCGGGT-
-GAGGTCTCTGG----ACAGGAATA-TCTACAACC-G--GCAGCAGTAC-GCGCACTTCG
ACAGCGACGTGG-GGA-AATATGTGGCT-GATACACCGCTGGGTGAGCCTCAGG--CTGA
ATACTGGAAC-AGCAACGCCGAGTTTC-TGGAGAACCGAATGAATG-AAGTGGACAGGTT
CTGCCGGCACAACTACGGGGTTGTGGAGTCCTTCACGGTGCAGAGGA---------
>DQ008584.2_Gallus_gallus
GTTCTTCTTCTGCGGTG-CGATA-TCCGAGTGCCACTACCTGAACGGCACCGAGCGGGT-
-GAGGTATCTGC----AAAGGTACA-TCTACAACC-G--GCAGCAGTAC-GCGCACTTCG
ACAGCGACGTGG-GGA-AATTTGTGGCC-GATTCACCGCTGGGTGAGCCGCAAG--CTGA
ATACTGGAAC-AGCAACGCCGAGCTTC-TGGAGAACCGAATGAATG-AAGTGGACAGGTT
CTGCCGGCACAACTACGGGGGTGTGGAGTCCTTCACGGTGCAGAGGAGCG------
>DQ008585.2_Gallus_gallus
GTTCTTCTTCTACGGTA-AGATA-GGTGAGTGCCACTACCTGAACGGCACCGAGCGGGT-
-GAGGTTTCTGG----ACAGGCAAA-TCTACAACC-G--GCAGCAGTTC-GCGCACTTCG
ACAGCGACGTGG-GGA-AATTTGTGGCC-GATACACCGCTGGGTGAGCCTCAAG--CTGA
ATACTGGAAC-AGCAACGCCGAGCTTC-TGGAGAACCTAATGAATG-AAGTGGACAGGGT
CTGCCGGCACAACTACGGGATTCTGGAGTCCTTCACGGTGCAGAGGAGCG------
>DQ008586.2_Gallus_gallus
GTTCTTCTTCCACGGTG-TGATA-GCTGAGTGCCACTACCTGAACGGCACCGAGCGGGC-
-GAGGTTTCTGG----CGAGGCACA-TCTACAACC-G--GCAGCAGTAC-GCGCACTTCG
ACAGCGACGTGG-GGA-AATACGTGGCT-GATACACCGCTGGGTGAGCCGCAAG--CTGA
ATACTGGAAC-AGCAACGCCGAGCTTC-TGGAGAACCTAATGAATA-CAGTGGACGGGCC
CTGCCGGCACAACTACGGGATTCTGGAGTCCTTCACGGTGCAGAGGAGCG------
>DQ017586.1_Gallus_lafayettei
GTTCTTCTTCTACGGTG-TGATA-TTTGAGTGCCAATTCCTGAACGGCACCGAGCGGGT-
-GAGGTATCTGG----ACAGGCAAA-TCTACAACC-G--GCAGCAGACA-TCGCACTTCG
ACAGCGACGTGG-GGA-AATACGTGGCC-GATACACCGCTGGATGAGTATCAGG--TAGA
AATCTGGAAC-AGCGACGCCGAGATTC-TGGAGAACCGAATGAATG-AAGTGGACAGGTA
CTGCCGGCACAACTACGGGGTTTTCGAGTCCTTCACGGTGCAGAGGAGCGGTGAGT
>DQ113429.1_Andropadus_virens
--GTGTTCCAGGAGATGGATAAG-CTCGAGTGTTACTACATCAACGGCACCGAGCGGGT-
-AAAGTACGTTG----AAAGGCACA-TCTACAACCGG---GAGCAGCTC-TTGCACTTCG
ACAGCGACGTGG-GGC-ACTACGTGGGG-GATACCGTATTTGGGGAG-AAGGTG-GCCCG
GTACTTCAAC-AGCGACCCGGAAATAC-TGGAGGACACACGGGCTC-AGGCTGACACAGT
TTGCCGGCCCAACTATGAGGCTTCC---ATCCAATTCCTC---GCGGAGCGCAGA-
>DQ113430.1_Andropadus_virens
--GTGTTCCAGGAGATGGATAAG-CTCGAGTGTTACTACATCAACGGCACCGAGCGGGT-
-AAAGTACGTTG----AAAGGCACA-TCTACAACCGG---GAGCAGCTC-TTGCACTTCG
ACAGCGACGTGG-GGC-ACTACGTGGGG-GATACCGTATTTGGGGAG-AAGGTG-GCCCG
GTACTTCAAC-AGCGACCCGGAAATAC-TGGAGGACACACGGGCTC-AGGCTGACACAGT
TTGCCGGCCCAACTACGAGGCTTCC---ATCCAATTCCTC---GCGGAGCGCAGA-
>DQ113431.1_Andropadus_virens
--GTGTTCCAGGAGATGGATAAG-CTCGAGTGTTACTGCATCAACGGCACCGAGCGGGT-
-AAAGTACGTTG----AAAGGCACA-TCTACAACCGG---GAGCAGCTC-TTGCACTTCG
ACAGCGACGTGG-GGC-ACTACGTGGGG-GATACCGTATTTGGGGAG-AAGGTG-GCCCG
GTACTTCAAC-AGCGACCCGGAAATAC-TGGAGGACACACGGGCTC-AGGCTGACACAGT
TTGCCGGCCCAACTACGAGGCTTCC---ATCCAATTCCTC---GCGGAGCGCAGA-
>DQ113432.1_Andropadus_virens
--GTGTTCCAGGAGATGGATAAG-CTCGAGTGTTACTACATCAACGGCACCGAGCGGGT-
-AAAGTACGTTG----AAAGGCACA-TCTACAACTGG---GAGCAGCTC-TTGCACTTCG
ACAGCGACGTGG-GGC-ACTACGTGGGG-GATACCGTATTTGGGGAG-AAGGTG-GCCCG
GTACTTCAAC-AGCGACCCGGAAATAC-TGGAGGACACACGGGCTC-AGGCTGACACAGT
TTGCCGGCCCAACTACGAGGCTTCC---ATCCAATTCCTC---GCGGAGCGCAGA-
>DQ113433.1_Andropadus_virens
--GTGTTCCAGGAGATGGATAAG-CTCGAGTGTTACTACATCAACGGCACCGAGCGGGT-
-AAAATACGTTG----AAAGGCACA-TCTACAACCAG---GAGCAGCTC-TTGCACTTCG
ACAGCGACGTGG-GGC-ACTACGTGGGG-GATACCGTATTTGGGGAG-AAGGTG-GCCCG
GTACTTCAAC-AGCGACCCGGAAATAC-TGGAGGACACACGGGCTC-AGGCTGACACAGT
TTGCCGGCCCAACTATGAGGCTTCC---ATCCAATTCCTC---GCGGAGCGCAGA-
>DQ113434.1_Andropadus_virens
--GTGTTCCAGGAGATGGATAAG-CTCGAGTGTTACTACATTAACGGCACCGAGCGGGT-
-AAAGTACGTTG----AAAGGCACA-TCTACAACCGG---GAGCAGCTC-TTGCACTTCG
ACAGCGACGTGG-GGC-ACTACGTGGGG-GATACCGTATTTGGGGAG-AAGGTG-GCCCG
GTACTTCAAC-AGCGACCCGGAAATAC-TGGAGGACACACGGGCTC-AGGCTGACACAGT
TTGCCGGCCCAACTATGAGGCTTCC---ATCCAATTCCTC---GCGGAGCGCAGA-
>DQ113435.1_Andropadus_virens
--GTGTTCCAGGAGATGGATAAG-CTCGAGTGTTACTACATCAACGGCACCGAGCGGGT-
-AAAGTACGTTG----AAAGGCACA-TCTACAACCGG---GAGCAGCTC-TTGCACTTCG
ACAGCGACGTGG-GGC-ACTACGTGGGG-GATACCGTATTTGGGGAG-AAGGTG-GCCCG
GTACTTCAAC-AGCGACCCGGAAATAC-TGGAGGACACACGGGCTC-AGGCTGACACAGT
CTGCCGGCCCAACTATGAGGCTTCC---ATCCAATTCCTC---GCGGAGCGCAGA-
>DQ113436.1_Andropadus_virens
--GTGTTCCAGGAGATGAATAAG-CTCGAGTGTTACTACATCAACGGCACCGAGCGGGT-
-AAAGTACGTTG----AAAGGCACA-TCTACAACCGG---GAGCAGCTC-TTGCACTTCG
ACAGCGACGTGG-GGC-ACTACGTGGGG-GATACCGTATTTGGGGAG-AAGGTG-GCCCG
GTACTTCAAC-AGCGACCCGGAAATAC-TGGAGGACACACGGGCTC-AGGCTGACACAGT
TTGCCGGCCCAACTATGAGGCTTCC---ATCCAATTCCTC---GCGGAGCGCAGA-
>DQ113437.1_Andropadus_virens
--GTGTTCCAGGAGATGGATAAG-CTCGAGTGTTACTACATCAACGGCACCGAGCGGGT-
-AAAGTACGTTG----AAAGGCACA-TCTACAACCGG---GAGCAGCTC-TTGCACTTCG
ACAGCGACGTGG-GGC-ACTACGTGGGG-GATACCGTATTCGGGGAG-AAGGTG-GCCCG
GTACTTCAAC-AGCGACCCGGAAATAC-TGGAGGACACACGGGCTC-AGGCTGACACAGT
TTGCCGGCCCAACTACGAGGCTTCC---ATCCAATTCCTC---GCGGAGCGCAGA-
>DQ113438.1_Andropadus_virens
--GTGTTCCAGGAGATGGATAAG-CTCGAGTGTTACTACATTAATGGCACCGAGCGGGT-
-AAAGTACGTTG----AAAGGCACA-TCTACAACCGG---GAGCAGCTC-TTGCACTTCG
ACAGCGACGTGG-GGC-ACTACGTGGGG-GATACCGTATTTGGGGAG-AAGGTG-GCCCG
GTACTTCAAC-AGCGACCCGGAAATAC-TGGAGGACACACGGGCTC-AGGCTGACACAGT
TTGCCGGCCCAACTACGAGGCTTCC---ACCCAATTCCTC---GCGGAGCGCAGA-
>DQ113439.1_Andropadus_virens
--GTGTTCCAGGAGATGGATAAG-CTCGAGTGTTACTACATCAACGGTACCGAGCGGGT-
-AAAGTACGTTG----AAAGGCACA-TCTACAACCGG---GAGCAGCTC-TTGCACTTCG
ACAGCGACGTGG-GGC-ACTACGTGGGG-GATACCGTATTTGGGGAG-AAGGTG-GCCCG
GTACTTCAAC-AGCGACCCGGAAATAC-TGGAGGACACACGGGCTC-AGGCTGACACAGT
TTGCCGGCCCAACTATGAGGCTTCC---ACCCAATTCCTC---GCGGAGCGCAGA-
>DQ124232.1_Sphenodon_punctatus
GGCATTTCCTGTACCAGGCGAAG-GCCCAGTGTCTCTACCCTGACGGGACTGGCCGGAT-
-CCGCTACCTGA----AGCGCTATT-ACTGGGGCC-G--GCAGGAGTAC-GTGTGCTTCG
ACAGCGACCGGG-GGC-TGTTCGAGCCG-GTGACCGAGCTGGGGCGCCCGGATG--CCGA
GCTCTGGAAC-AGCCGGCCCGAGATCC-TGCCGTACGAACGGGGCG-AGGTGGAGAGATG
GTGCCGGCACAACTACGGGGCGACCGAGAGCTTCACAGTGCAGAGACGTGTTG---
>DQ885562.1_Gallus_gallus
GTTCTTCCAGTGGACTT-TTAAA-GCAGAGTGCCACTACCTGAACGGCACCGAGCGGGT-
-GAGGTTTCTGG----ACAGGTACG-TCTACAACC-G--GCAGCAGTTC-GTGCACTTCG
ACAGCGACGTGG-GGA-AATACGTGGCC-GATACACCGCTGGGTGAGCCTCAAG--CTGA
ATACTGGAAC-AGCAACGCCGAGATTC-TGGAGAACCAAATGAATG-AAGTGGACACGTT
CTGCCGGCACAACTACGGGGTTGTGGAGTCCTTCACGGTGCAGAGG----------
>DQ885563.1_Numida_meleagris
GTTCTTCCAGTGGTCCC-TTAGA-GCAGAGTGCCACTACCTGAACGGCACCGAGCGGAT-
-GAGGTTGGTGG----CGAGGCAAA-TCTACAACC-G--GCAGGAGTTC-ACGCACTTCG
ACAGCGACGTGG-GGA-AATATGTGGCC-GATGCACCTCTGGGTGAGCCTCAGG--CTGA
GCACTACAAC-AGCAACCCCGAGATTC-TGGAGAACCAAATGAATC-AGGTGGACACGTT
CTGCCGGCACAACTACGGGGTGTTGGAGTCCTTCACGGTGCAGAGGA---------
>DQ885564.1_Gallus_gallus
GTTCTTCTACTAGGCTT-TGAAA-GGAGAGTGCCACTACCTGAACGGCACCGAGCGGGT-
-GAGGTTTCTGG----TCAGGCAAG-TCTACAACC-G--GCAGCAGTAC-GCGCACTTCG
ACAGCGACGTGG-GGA-AATTCGTGGCC-GATACACCGCTGGGTGAGCGGCAAG--CTGA
ATACTGGAAC-AGCAACGCCGAGCTTC-TGGAGAACCGAATGAATG-AAGTGGACAGGGT
CTGCCGGCACAACTACGGGATTGTGGAGTCCTTCACGGTGCAGAGGA---------
>EF174539.1_Tetrao_tetrix
---------------------------------------------------------AT-
-GAGGTTTCTGG----TGAGGCACG-TCTACAACC-G--GCAGCAGTAC-GTGCACTTTG
ACAGCGACGTCG-GGC-TCTTCGTGGCC-GACACGGTCCTGGGAGAGCCTTCTG--CTCG
ACTCTTCAAC-AGCCAGCCGGACGTGC-TGGAGAAGAACAGGGCTG-CGGTGGAAATGCT
CTGCAACTACAACCACGAGATAGTGGCCCCTCTGACGCTGCAGAAGAGAGGTGAGT
>EF174540.1_Tetrao_tetrix
---------------------------------------------------------AT-
-GAGGTTTGTGG----TGAGGCACG-TCTACAACC-G--GCAGCAGTAC-GTGCACTTTG
ACAGCGACGTCG-GGC-TCTTCGTGGCC-GACACGGTCCTGGGAGAGCCTTCTG--CTCG
ACTCTTCAAC-AGCCAGCCGGACGTGC-TGGAGAAGAACAGGGCTG-CGGTGGAAATGCT
CTGCAACTACAACCACGAGATAGTGGCCCCTCTGACACTGCAGAAGAGAGGTGAGT
>EF174541.1_Tetrao_tetrix
---------------------------------------------------------AT-
-GAGGTTTCTGG----TGAGGCACG-TCTACAACC-G--GCAGCAGTAC-GTGCACTTTG
ACAGCGACGTCG-GGC-TCTTCGTGGCC-GACACGGTCCTGGGAGAGCCTTCTG--CTCG
ACTCTTCAAC-AGCCAGCCGGACGTGC-TGGAGAAGAACAGGGCTG-CGGTGGAAATGCT
CTGCAACTACAACCACGAGATAGTGGCCCCTCTGACACTGCAGAAGAGAGGTGAGT
>EF174542.1_Tetrao_tetrix
---------------------------------------------------------AT-
-GAGGTTTCTGG----TGAGGCACG-TCTACAACC-G--GCAGCAGTAC-GTGCACTTTG
ACAGCGACGTCG-GGC-TCTTCGTGGCC-GACACGGTCCTGGGAGAGCCTTCTG--CTCG
ACTCTTCAAC-AGCCAGCCGGACGTGC-TGGAGAAGAACAGGGCTG-TGGTGGAAATGCT
CTGCAACTACAACCACGAGATAGTGGCCCCTCTGACGCTGCAGAAGAGAGGTGAGT
>EF174543.1_Tetrao_tetrix
---------------------------------------------------------AT-
-GAGGTTTGTGG----TGAGGCACG-TCTACAACC-G--GCAGCAGTAC-GTGCACTTTG
ACAGCGACGTCG-GGC-TCTTCGTGGCC-GACACGGTCCTGGGAGAGCCTTCTG--CTCG
ACTCTTCAAC-AGCCAGCCGGACGTGC-TGGAGAAGAACAGGGCTG-CGGTGGAAATGCT
CTGCAACTACAACCACGAGATAGTGGCCCCTCTGACGCTGCAGAAGAGAGGTGAGT
>EF174544.1_Tetrao_tetrix
---------------------------------------------------------GT-
-GAGGCTTCTGG----AGAGGCAGA-TCTACAACC-G--GCAGCAGTTC-GCGCACTTCG
ACAGCGAAGTGG-GGA-AATATGTGGCC-GATACAGCGCTGGGAGAGCTGCAAG--CTGA
ATACTGGAAC-AACAACACTGAGCGTC-TGGAGTATGCACGGGGTG-CAGTGGATACGTA
CTGCCGGCACAACTACGGGGTGTTTGAGCCCTTCACGGTGCAGAGGAGCG------
>EF174545.1_Tetrao_tetrix
---------------------------------------------------------GT-
-GAGGCTTCTGG----AGAGGCAGA-TCTACAACC-G--GCAGCAGTTC-GCGCACTTCG
ACAGCGAAGTGG-GGA-AATATGTGGCC-GATACAGCGCTGGGAGAGCTGCAAG--CTGA
ATACTGGAAC-AACAACACTGAGCGTC-TGGAGTATGCACGGGGTG-CAGTGGATACGTT
CTGCCGGCACAACTACGGGGTGTTTGAGCCCTTCACGGTGCAGAGGAGCG------
>EF174546.1_Tetrao_tetrix
---------------------------------------------------------GT-
-GAGGTTTCTGG----AGAGGCAGA-TTTACAACC-G--GCAGCAGTTC-GCGCACTTCG
ACAGCGAAGTGG-GGA-AATATGTGGCC-GATACACCGCTGGGAGAGCTGCAAG--CTGA
ATACTGGAAC-AACAACACTGAGCGTC-TGGAGTATGCACGGGGTG-AGGTGGACAGATT
CTGCCGGCACAACTACGGGGTTGGGGAGCCCTTCACGGTGCAGAGGAGCG------
>EF174547.1_Tetrao_tetrix
---------------------------------------------------------GT-
-GAGGCATGTGG----AGAGGGACA-TCTACAACC-G--GCAGCAGTTC-ATGCACTTCG
ACAGCGAAGTGG-GGA-AATATGTGGCC-GATACACCGCTGGGAGAGCTGCAAG--CTGA
ATACTGGAAC-AACAACACTGAATATC-TGGAGTACGTACGGGGTT-CAGTGGACACGTT
CTGCCGGCACAACTACGGGATTCTGGAGCCCTTCACGGTGCAGAGGAGCG------
>EF211103.1_Phasianus_colchicus
---------------------------------------------------CAGCAGGT-
-GAGGCATGTGC----ACAGGAATA-ACTACAACC-G--GCAGCAGTTC-GCGCACTTCG
ACAGCGACGTGG-GGA-AATACGTGGCC-GATACACCACTGGGTGAGCTGCAAG--CTGA
ATACTGGAAC-AACAACACCGCGTTAC-TGGAGCAACGAATGAATG-CAGTGGACACGTA
CTGCCGACACAACTACGAGGTTGGGGAG----------------------------
>EF211104.1_Phasianus_colchicus
---------------------------------------------------CAGCAGGT-
-GAGGCATGTGC----ACAGGAATA-TCTACAACC-G--GCAGCAGTTC-GTGCACTTCG
ACAGCGACGTGG-GGA-AATACGTGGCC-GATACACCACTGGGTGAGCTGCAAG--CTGA
ATACTGGAAC-AACAACACCGCGTTAC-TGGAGCAACGAATGCATG-CAGTGGACAGGTA
CTGCCGGCACAACTACGAGGTTGGGGAG----------------------------
>EF211105.1_Phasianus_colchicus
---------------------------------------------------CAGCAGGT-
-GAGGCATGTGG----ACAGGCATA-TCTACAACC-G--GCAGCAGTTC-GCGCACTTCG
ACAGCGACGTGG-GGA-AATACGTGGCC-GATACACCACTGGGTGAGCTGCAAG--CTGA
ATACTGGAAC-AACAACACCGCGTTAC-TGGAGCAACGAATGAATG-CAGTGGACACGTA
CTGTCGGCACAACTACGAGGTTATTGAG----------------------------
>EF211106.1_Phasianus_colchicus
---------------------------------------------------CAGCAGGT-
-GAGGCATGTGG----ACAGGCAAA-TCTACAACC-G--GCAGCAGTAC-GCGCACTTCG
ACAGCGACGTGG-GGA-AATACGTGGCC-GATACACCACTGGGTGAGCTGCAAG--CTGA
ATACCGGAAC-AACAACACCGAGTTAC-TGGAGCAACGAATGAATG-AAGTGGACACGTA
CTGCCGGCACAACTACGAGATTGTGGAG----------------------------
>EF211107.1_Phasianus_colchicus
---------------------------------------------------CAGCAGGT-
-GAGGCATGTGG----AGAGGGACA-TCTACAACC-G--GCAGCAGCTC-TTGCACTTCG
ACAGCGACGTGG-GGA-AATACGTGGCC-GATACACCGCTGGGTGAGCTGCAAG--CTGA
ATACTGGAAC-AACAACACCGAGTATA-TGGAGTATAGACGGGGAG-AGGTGGACACGTA
CTGCCGGCACAACTACGAGGGAGGCGAG----------------------------
>EF211108.1_Phasianus_colchicus
---------------------------------------------------CAGCAGGT-
-GAGGCATGTGA----ACAGGGACA-TCTACAACC-G--GCAGCAGTTC-TTGCACTTCG
ACAGCGACGTGG-GGA-AATACGTGGCC-GATACACCGCTGGGTGAGCTGCAAG--CTGA
ATACTGGAAC-AACAACACCGAGTATA-TGGAGTATAGACGGGGAG-AGGTGGACACGTA
CTGCCGGCACAACTACGAGGTTGGGGAG----------------------------
>EF211109.1_Phasianus_colchicus
---------------------------------------------------CAGCAGGT-
-GAGGCATGTGG----AGAGGGACA-TCTACAACC-G--GCAGCAGCTC-TTGCACTTCG
ACAGCGACGTGG-GGA-AATACGTGGCC-GATACACCGCTGGGTGAGCTGCAAG--CTGA
ATACCGGAAC-AACAACACCGAGTATA-TGGAGTATAGACTGAGTG-AGGTGGACACGTA
CTGCCGGCACAACTACGAGGGAGTGGAG----------------------------
>EF212007.1_Spheniscus_mendiculus
------------------------------------------AACGGCACCGAGCGGGT-
-GAGGTTTGTGG----TGAGGGACA-TCTACAACC-G--GCAGCAGGAC-GTGCACTTCG
ACAGCGACGTGG-GGT-ACTATGTGGCC-GACACCCCCCTGGGTGAGCCTGATG--CCAA
GTACTGGAAC-AGCCAGACGGACATAC-TGGAGCAGAGACGGGCTG-AGGTGGACACGTA
CTGCCAACACAACTACGGG-------------------------------------
>EF212008.1_Spheniscus_mendiculus
------------------------------------------AACGGCACCGAGCGGGT-
-GAGGTATGTGG----AGAGGGACA-TCTACAACC-G--GCAGCAGGAC-GTGCACTTCG
ACAGCGACGTGG-GGT-ACTATGTGGCC-GACACCCCCCTGGGTGAGCCTGATG--CCAA
GTACTGGAAC-AGCCAGACGGACATAC-TGGAGCAGAGACGGGCTG-CGGTGGACACGTA
CTGCCAACACAACTACGGG-------------------------------------
>EF212009.1_Spheniscus_mendiculus
------------------------------------------AACGGCACCGAGCGGGT-
-GAGGTATGTGG----AGAGGGACA-TCTACAACC-G--GCAGCAGGAC-GTGCACTTCG
ACAGCGACGTGG-GGT-ACTATGTGGCC-GACACCCCCCTGGGTGAGCCTGATG--CCAA
GTACTGGAAC-AGCCAGACGGACATAC-TGGAGCAGAGACGGGCTG-AGGTGGACACGTA
CTGCCAACACAACTACGGG-------------------------------------
>EF212011.1_Spheniscus_magellanicus
------------------------------------------AACGGCACCGAGCGGGT-
-GAGGTTTGTGG----ACAGGTACA-TCTACAACC-G--GCAGGAGTAC-GTGCACTTCG
ACAGCGACGTGG-GGC-AGTTTGTGGCC-GACACCCCCCTGGGTGAGCCTTCTG--CCAA
GTACTGGAAC-AGCCAGACGGACATAC-TGGAGGATGAACGGGCTG-CGGTGGACACGTA
CTGCCAACACAACTACGGG-------------------------------------
>EF212012.1_Aptenodytes_patagonicus
------------------------------------------AACGGCACCGAGCGGGT-
-GAGGTTTGTGG----AGAGGTACT-TCTACAACC-G--GCAGGAGTTA-CTGCACTTCG
ACAGCGATGTGG-GGC-ACTTTGTGGCC-GACACCCCCCTGGGCGAGCCTATTG--CCAA
GGACTGGAAC-AGCCAGACGGACATCC-TGGAGCAGAGACGGGCTG-CTGTGGACACGTA
CTGCCAACACAACTACGGG-------------------------------------
>EF212013.1_Aptenodytes_patagonicus
------------------------------------------AACGGCACCGAGCGGGT-
-GAGGTATGTGG----TGAGGAACA-TCTACAACC-G--GCAGGAGTAC-GTGCACTTCG
ACAGCGATGTGG-GGC-ACCATGTGGCC-GACACCCCCCTGGGTGAGCCTATTG--CCAA
GGACTGGAAC-AGCCAGACGGACATCC-TGGAGCAGAGACGGGCTG-AGGTGGACACGTA
CTGCCAACACAACTACGGG-------------------------------------
>EF212014.1_Aptenodytes_patagonicus
------------------------------------------AACGGCACCGAGCGGGT-
-GAGGTTTGTGG----ATAGGTACT-TCTACAACC-G--GCAGGAGTAC-GTGCACTTCG
ACAGCGATGTGG-GGC-ACTTTGTGGCC-GACACCCCCCTGGGCGAGCCTTCTG--CCAA
GTACTGGAAC-AGCCAGACGGACTTCC-TGGAGCAGAAACGGGCTG-AGGTGGACACGTT
CTGCCAACACAACTACGGG-------------------------------------
>EF370839.1_Falco_naumanni
AGGTTTTCCAGGAGTCCTTCAAG-CCTGAGTGTCACTACTTCAACGGCACCGAGCGGGT-
-GAGGTTCCTGC----TGAAGTACA-TCTACAACCGG---CAGCAGTAC-CTACACTTCG
ACAGCGACCTGG-GGT-ACTTCGTGGCC-GACAGCCCCATGGGCGAG-TCCACT-GTGAG
GTATTGGAAC-AGTCAACCCGAGATAT-TGGAGGACAGACGGTCTG-CGGTGGACAGGTT
CTGCCGGCACAACTACGAGGTGT---CTACCCCTTTCCTC---GTGAGGCGGCAA-
>EF370840.1_Falco_naumanni
AGGTTTTCCAGGAGTCCTTCAAG-CCTGAGTGTCACTACTTCAACGGCACCGAGCGGGT-
-GAGGTTCCTGC----TGAAGTACA-TCTACAACCGG---CAGCAGTAC-CTACACTTCG
ACAGCGACCTGG-GGT-ACTTCGTGGCC-GACAGCCCCATGGGCGAG-TCCACT-GTGAG
GTATTGGAAC-AGTCAACCCGAGATAT-TGGAGGACAGACGGTCTG-CGGTGGACAGGTT
CTGCCGGCACAACTACGAGGTGT---CTACCCCTTTCCTC---GTGGGGCGGCAA-
>EF370841.1_Falco_naumanni
AGGTTTTCCAGGAGTCCTTCAAG-CCTGAGTGTCACTACTTCAACGGCACCGAGCGGGT-
-GAGGTTCCTGC----TGAAGTACA-TCTACAACCGG---CAGCAGTAC-CTACACTTCG
ACAGCGACCTGG-GGT-ACTTCGTGGCC-GACAGCCCCATGGGCGAG-TCCACT-GTGAG
GTATTGGAAC-AGTCAACCCGAGATAT-TGGAGGACAGACGGTCTG-TGGTGGACAGGAT
CTGCCGGCACAACTACGAGGTGT---CTACCCCTTTCCTC---GTGGGGCGGCAA-
>EF370842.1_Falco_naumanni
AGGTTTTCCAGGAGTCCTTCAAG-CCTGAGTGTCACTACTTCAACGGCACCGAGCGGGT-
-GAGGTTCCTGG----AGAAGCACA-TCTACAACCGG---CAGCTGTAC-GCACACTTCG
ACAGCGACCTGG-GGT-ACTACGTGGCC-GACAGCCCCGTGGGCGAG-TCTGAT-ACGAG
GTATTGGAAC-AGTCAACCCGAGATAT-TGGACGACGCACGGTCTG-CGGTGGACAGGTT
CTGCCGGCACAACTACGAGGTGT---CTACCCCTTTCCTC---GTGGGGCGGCAA-
>EF370843.1_Falco_naumanni
AGGTTTTCCAGGAGTCCTTCAAG-CCTGAGTGTCACCACTTCAACGGCACCGAGCGGGT-
-GAGGTTCCTGG----AGAAGCACA-TCTACAACCGG---CAGCAGTTC-ATGCACTTCG
ACAGCGACGTGG-GGT-ACTACGTGGCC-GACAGCCCCGTGGGCGAG-TCCACT-GCGAG
GTATTTTAAC-AGTCAACCCGAGATAT-TGGAGGACAAACGGTCTG-CGGTGGACAGGTT
CTGCCGGCACAACTACGAGGTGT---CTACCCCTTTCCTC---GTGGGGCGGCAA-
>EF370844.1_Falco_naumanni
AGGTTTTCCAGGAGTCCTTCAAG-CCTGCGTGTCACTACTTCAACGGCACCGAGCGGGT-
-GAGGTTCCTGG----AGAAGCACA-TCTACAACCGG---CAGCAGTTC-ATGCACTTCG
ACAGCGACGTGG-GGT-ACTACGTGGCC-GACAGCCCCATGGGCGAG-TCCACT-GCGAG
GTATTTTAAT-AGTCAACCCGAGATAT-TGGAGGACAAACGGTCTG-AGGTGGACAGGAT
CTGCCGGCACAACTACGAGGTGT---CTACCCCTTTCCTC---GTGGGGCGGCAA-
>EF370845.1_Falco_naumanni
AGGTTTTCCAGGAGTCCTTCAAG-CCTGCGTGTCACCACTTCAACGGCACCGAGCGGGT-
-GAGGTTCCTGG----AGAAGCACA-TCTACAACCGG---CAGCAGTTC-ATGCACTTCG
ACAGCGACGTGG-GGT-ACTACGTGGCC-GACAGCCCCATGGGCGAG-TCCACT-GCGAG
GTATTTTAAC-AGTCAACCCGAGATAT-TGGAGCAGAAACGGTCTG-AGGTGGACAGGAT
CTGCCGGCACAACTACGAGATTT---ATACCCATTTCCTC---GTGGGGCGGCAA-
>EF370846.1_Falco_naumanni
AGGTTTTCCAGTACTCCTTCAAG-CCTGCGTGTCACCACTTCAACGGCACCGAGCGGGT-
-GAGGTTCCTGG----AGAAGCACA-TCTACAACCGG---CAGCAGTTC-ATGCACTTCG
ACAGCGACGTGG-GGT-ACTACGTGGCC-GACAGCCCCATGGGCGAG-TCCACT-GCGAG
GTATTTTAAC-AGTCAACCCGAGATAT-TGGAGCAGAAACGGTCTG-AGGTGGACAGGAT
CTGCCGGCACAACTACGAGATTT---ATACCCATTTCCTC---GTGAGGCGGCAA-
>EF370847.1_Falco_naumanni
AGGTTTTCCAGCACTCCTTCAAG-CCTGAGTGTCACTACTTCAACGGCACCGAGCGGGT-
-GAGGTTCCTGG----AGAAGCACA-TCTACAACCGG---CAGCAGTTC-ATGCACTTCG
ACAGCGACGTGG-GGT-ACTACGTGGCC-GACAGCCCCGTGGGCGAG-TCCACT-GCGAG
GTATTTTAAC-AGTCAACCCGAGATAT-TGGAGGACAGACGGTCTG-TGGTGGACAGGAT
CTGCCGGCACAACTACGAGGTGT---CTACCCCTTTCCTC---GTGAGGCGGCAA-
>EF370848.1_Falco_naumanni
AGGTTTTCCAGCAGTCCTCCAAG-GCTGTGTGTCACTACTTCAACGGCACCGAGCGGGT-
-GAGGCTCCTGG----AGAAGCACA-TCTACAACCGG---CAGCTGTAC-GTACACTACG
ACAGCGACCTGG-GGT-ACTTCGTGGCC-GACAGCCCCATGGGCGAG-TCCACT-GCGAG
GTATTGGAAC-AGTCAACCCGAGATGT-TGGAGTACAGACGGTCTG-CGGTGGACACGTA
CTGCCGGCACAACTACGAGGTGT---CTACCCCTTTCCTC---GTGAGGCGGCAA-
>EF370849.1_Falco_naumanni
AGGTTTTCCAGCAGTCCTCCAAG-GCTGTGTGTCACTACTTCAACGGCACCGAGCGGGT-
-GAGGCTCCTGG----AGAAGCACA-TCTACAACCGG---CAGCTGTAC-GTACACTACG
ACAGCGACGTGG-GGT-ACTTCGTGGCC-GACAGCCCCATGGGCGAG-TCCACT-GCGAG
GTATTGGAAC-AGTCAACCCGAGATGT-TGGAGTACAGACGGTCTG-CGGTGGACACGTA
CTGCCGGCACAACTACGAGGTGT---CTACCCCTTTCCTC---GTGAGGCGGCAA-
>EF370850.1_Falco_naumanni
AGGTTTTCCAGCAGTCCTCCAAG-GCTGTGTGTCACTACTTCAACGGCACCGAGCGGGT-
-GAGGTTCCTGG----AGAAGCGCA-TCTACAACCGG---CAGCAGTAC-CTACACTTCG
ACAGCGACGTGG-GGT-ACTACGTGGCC-GACAGCCCCGTGGGCGAG-TCCACT-GTGAG
GTATTTTAAC-AGTCAACCCGAGATAT-TGGACAACGCACGGTCTG-CGGTGGACACGTA
CTGCCGGCACAACTACGAGGTGT---CTACCCCTTTCCTC---GTGAGGCGGCAA-
>EF370851.1_Falco_naumanni
AGGTTTTCCAGCAGTCCTCCAAG-GCTGTGTGTCACCACTTCAACGGCACCGAGCAGGT-
-GAGGTTCCTGG----AGAAGCGCA-TCTACAACCGG---CAGCAGTAC-CTACACTTCG
ACAGCGACGTGG-GGT-ACTACGTGGCC-GACAGCCCCGTGGGCGAG-TCCACT-GTGAG
GTATTTTAAC-AGTCAACCCGAGATAT-TGGACAACGCACGGTCTG-CGGTGGACACGTA
CTGCCGGCACAACTACGAGATTT---ATACCCATTTCCTC---GTGGGGCGGCAA-
>EF370852.1_Falco_naumanni
AGGTTTTCCAGGAATATGGCACA-TCAGAGTGTCACCACTTCAACGGCACCGAGCGGGT-
-GAGGTACCTGG----AGAAGTACA-TCTACAACCGG---CAGCTGTAC-GCACACTTCG
ACAGCGACCTGG-GGT-ACTACGTGGCC-GACAGCCCCATGGGCGAG-TCCACT-GCGAG
GTATTGGAAC-AGTCAACCCGAGATAT-TGGACGACGCACGGTCTG-CGGTGGACACGTA
CTGCCGGCACAACTACGAGATTT---ATACCCATTTCCTC---GTGAGGCGGCAA-
>EF370853.1_Falco_naumanni
AGGTTTTCCAGGAATATGGCACA-TCAGAGTGTCACCACTTCAACGGCACCGAGCGGGT-
-GAGGTACCTGG----AGAAGTACA-TCTACAACCGG---CAGCTGTAC-GCACACTTCG
ACAGCGACCTGG-GGT-ACTACGTGGCC-GACAGCCCCATGGGCGAG-TCCACT-GTGAG
GTATTGGAAC-AGTCAACCCGAGATAT-TGGACGACGCACGGTCTG-CGGTGGACAGGAT
CTGCCGGCACAACTACGAGATTT---ATACCCATTTCCTC---GTGGGGCGGCAA-
>EF370854.1_Falco_naumanni
AGGTTTTCCAGGAATATGGCACA-TCAGAGTGTCACTACTTCAACGGCACCGAGCGGGT-
-GAGGTTCCTGG----ACAAGTACA-TCTACAACCGG---CAGCTGTAC-GCACACTTCG
ACAGCGACGTGG-GGT-ACTACGTGGCC-GACAGCCCCATGGGCGAG-TCCACT-GTGAG
GTATTGGAAC-AGTCAACCCGAGATAT-TGGACGACGCACGGTCTG-CGGTGGACAGGAT
CTGCCGGCACAACTACGAGGTGT---CTACCCCTTTCCTC---GTGGGGCGGCAA-
>EF370855.1_Falco_naumanni
AGGTTTTCCAGGAATATGGCACA-TCAGAGTGTCACTACTTCAACGGCACCGAGCGGGT-
-GAGGTTCCTGG----ACAAGTACA-TCTACAACCGG---CAGCTGTAC-GCACACTTCG
ACAGCGACGTGG-GGT-ACTACGTGGCC-GACAGCCCCATGGGCGAG-TCCACT-GTGAG
GTATTGGAAC-AGTCAACCCGAGATAT-TGGACGACGCACGGTCTG-CGGTGGACAGGAT
CTGCCGGCACAACTACGAGGTGT---CTACCCCTTTCCTC---GTGAGGCGGCAA-
>EF370856.1_Falco_naumanni
AGGTTTTCCAGCGGGCCTTCAAG-GCTGAGTGTCACCACTTCAACGGCACCGAGCGGGT-
-GAGGTTCCTGG----AGAAGCACA-TCTACAACCGG---CAGCAGTAC-GTACACTTCG
ACAGCGACGTGG-GGT-ACTACGTGGCC-GACAGCCCCGTGGGCGAG-TCCACT-GCGAG
GTATTGGAAC-AGTCAACCCGAGATGT-TGGAGTACAGACGGTCTG-TGGTGGACAGGAT
CTGCCGGCACAACTACGAGATTT---ATACCCATTTCCTC---GTGGGGCGGCAA-
>EF370857.1_Falco_naumanni
AGGTTTTCCAGGAATATGCCAAA-TCAGAGTGTCACCACTTCAACGGCACCGAGCGGGT-
-GAGGTTCCTGC----AGAAGTACA-ACTACAACCGG---CAGCTGTAC-GCACACTTCG
ACAGCGACCTGG-GGT-ACTTCGTGGCC-GACAGCCCCATGGGCGAG-TCCACT-GTGAG
GTATTGGAAC-AGTCAACCCGAGATAT-TGGAGCAGAAACGGTCTG-AGGTGGACAGGTA
CTGCCGGCACAACTACGAGGTTT---TTACCCCTTTCCTC---GTGAGGCGGCAA-
>EF370858.1_Falco_naumanni
AGGTTTTCCAGCGGGCCTTCAAG-GCTGAGTGTCACCACTTCAACGGCACCGAGCGGGT-
-GAGGCTCCTGC----TGAAGCGCA-TCTACAACCGG---CAGCAGTTC-ATGCACTTCG
ACAGCGACGTGG-GGT-ACTACGTGGCC-GACAGCCCCGTGGGCGAG-TCTGAT-ACGAG
GTATTTTAAT-AGTCAACCCGAGATAT-TGGACGACGCACGGTCTG-CGGTGGACAGGAT
CTGCCGGCACAACTACGAGATTT---ATACCCATTTCCTC---GTGGGGCGGCAA-
>EF370859.1_Falco_naumanni
AGGTTTTCCAGGAATATGGCACA-TCAGAGTGTCACCACTTCAACGGCACCGAGCGGGT-
-GAGGTTCCTGC----AGAAGTACA-TCTACAACCGG---CAGCTGTAC-GCACACTTCG
ACAGCGACCTGG-GGT-ACTTCGTGGCC-GACAGCCCCATGGGCGAG-TCCACT-GTGAG
GTATTGGAAC-AGTCAACCCGAGATAT-TGGAGGACAAACGGTCTG-AGGTGGACAGGTA
CTGCCGGCACAACTACGAGGTTT---TTACCCCTTTCCTC---GTGGGGCGGCAA-
>EF370860.1_Falco_naumanni
AGGTTTTCCAGCACTCCTCCAAG-GCTGTGTGTCACCACTTCAACGGCACCGAGCGGGT-
-GAGGTTCCTGG----AGAAGTACA-TCTACAACCGG---CAGCTGTAC-CTACACTTCG
ACAGCGACGTGG-GGT-ACTACGTGGCC-GACAGCCCCGTGGGCGAG-TCTGCT-GTGAG
GCGTTTAAAC-AGTCAACCCGAGGTAT-TGGAGGACAGACGGTCTG-TGGTGGACAGGTA
CTGCCGGCACAACTACGAGATTT---TTACCCATTTCCTC---GTGGGGCGGCAA-
>EF370861.1_Falco_naumanni
AGGTTTTCCAGCGGGCCTTCAAG-GCTGAGTGTCACCACTTCAACGGCACCGAGCGGGT-
-GAGGCTCCTGC----TGAAGCGCA-TCTACAACCGG---CAGCAGTTC-ATGCACTTCG
ACAGCGACCTGG-GGT-ACTTCGTGGCC-GACAGCCCCGTGGGCGAG-TCTGAT-ACGAG
GTATTTTAAT-AGTCAACCCGAGATAT-TGGACAACGCACGGTCTG-AGGTGGACAGGTT
CTGCCGGCACAACTACGAGATTT---TTACCCATTTCCTC---GTGGGGCGGCAA-
>EF370862.1_Falco_naumanni
AGGTTTTCCAGCAGTCCTCCAAG-GCTGTGTGTCACTACTTCAACGGCACCGAGCGGGT-
-GAGGTTCCTGG----AGAAGCGCA-TCTACAACCGG---CAGCTGTAC-GCACACTTCG
ACAGCGACCTGG-GGT-ACTACGTGGCC-GACAGCCCCGTGGGCGAG-TCCACT-GTGAG
GTATTTTAAC-AGTCAACCCGAGATAT-TGGACAACGCACGGTCTG-CGGTGGACACGTA
CTGCCGGCACAACTACGAGGTGT---CTACCCCTTTCCTC---GTGAGGCGGCAA-
>EF370863.1_Falco_naumanni
AGGTTTTCCAGCACTCCTCCAAG-GCTGTGTGTCACCACTTCAACGGCACCGAGCGGGT-
-GAGGTTCCTGG----AGAAGTACA-TCTACAACCGG---CAGCTGTAC-CTACACTTCG
ACAGCGACGTGG-GGT-ACTACGTGGCC-GACAGCCCCTTGAGCGAG-TCTGCT-GTGAG
GCGTTTAAAC-AGTCAACCCGAGGTAT-TGGAGGACAGACGGTCTG-TGGTGGACAGGTA
CTGCCGGCACAACTACGAGATTT---ATACCCATTTCCTC---GTGGGGCGGCAA-
>EF370864.1_Falco_naumanni
AGGTTTTCCAGGAATATGGCACA-TCAGAGTGTCACCACTTCAACGGCACCGAGCGGGT-
-GAGGTTCCTGC----AGAAGTACA-TCTACAACCGG---CAGCTGTAC-GCACACTTCG
ACAGCGACCTGG-GGT-ACTTCGTGGCC-GACAGCCCCATGGGCGAG-TCCACT-GTGAG
GTATTGGAAC-AGTCAACCCGAGATAT-TGGAGCAGAAACGGTCTG-CGGTGGACAGGTA
CTGCCGGCACAACTACGAGATTT---TTACCCGTTTCCTC---GTGGGGCGGCAA-
>EF370865.1_Falco_tinnunculus
AGGTTTTCCAGCACTCCTTCAAG-GCTGTGTGTCACCACTTCAACGGCACCGAGCGGGT-
-GAGGTTCCTGG----AGAAGCGCA-TCTACAACCGG---CAGCAGTAC-CTACACTTCG
ACAGCGACGTGG-GGT-ACTACGTGGCC-GACAGCCCCGTGGGCGAG-TCCGCT-GCGAG
GTATTTTAAC-GGTCAACCTGAGATAT-TGGAGGACAGACGGTCTG-TGGCGGACAGGAT
CTGCCGGCACAACTACGAGGTGT---CTACCCCTTTCCTC---GTGAGGCGGCAA-
>EF370866.1_Falco_tinnunculus
AGGTTTTCCAGGAATATGTCAAA-TCAGAGTGTCACCACTTCAACGGCACCGAGCGGGT-
-GAGGTTCCTGG----AGAAGTCCA-TCTACAACCGG---CAGCTGTAC-GTACACTTCG
ACAGCGACGTGG-GGT-ACTACGTGGCC-GACAGTCCCATGAGCGAG-TCCACT-GCGAG
GTATTTAAAC-AGTCAACCCGAGATAT-TGGAGGACGCACGGTCTG-CGGTGGACACGTT
CTGTCGGCACAACTACGAGGTGT---CTACCCCTTTCCTC---GTGGGGCGGCAA-
>EF370867.1_Gyps_africanus
GGTTTTTCCAGGAGATGTATAAG-TCTGAGTGTCAGTACCTCAATGGCAACAAGAACGT-
-GAGGTTTCTCG----ACAAGTACA-TCTACAACC-G--GGAGCAGAGG-GTGCACTTTG
ACAGCGATGTGG-GTC-ACTTTGTGGCC-GACACCCCCCTGGGTGAGCCTGATG--CCAA
GTACTGGAAC-AGCCTGCCGGACTTCC-TGGAGAGCAGTCGGGCTG-CGGTGGACGAGTT
CTGCCGACACAACTACGAGGTCTCAACCCCTTTCCTTGTGGAGAGGAGA-------
>EF370868.1_Gyps_africanus
GGTTTTTCCAGGAGATGTATAAG-TTTGAGTGTCAGTACCTCAATGGCAACAAGAACGT-
-GAGGTTTCTCG----AGAAGTACA-TCTACAACC-G--GGAGCAGAGG-GCACACTTTG
ACAGCGATGTGG-GTC-ACTATGTGGCC-GACACCCCCCTGGGTGAGCCTGATG--CCAA
GTACTGGAAC-AGCCAGCCGGACCTAC-TGGAGAGGAAACGGGCTG-CGGTGGACGAGTT
CTGCCGACACAACTACGAGGTCTCAACCCCTTTCCTTGTGGAGAGGAGA-------
>EF370869.1_Gyps_africanus
GGTTTTTCCAGGAGATGTATAAG-TTTGAGTGTCAGCACCTCAATGGCAACAAGAACGT-
-GAGGTTTCTCG----AGAAGTACA-TCTACAACC-G--GGAGCAGAGG-GCACACTTTG
ACAGCGATGTGG-GTC-ACTATGTGGCC-GACACCCCCCTGGGTGAGCCTGATG--CCAA
GTACTGGAAC-AGCCAGCCGGACCTAC-TGGGGAGGAAACGGGCTG-CGGTGGACGAGTT
CTGCCGACACAACTACGAGGTCTCAACCCCTTTCCTTGTGGGGAGGAGA-------
>EF370870.1_Gyps_africanus
GGTTTTTCCAGGAGATGGTTAAG-TTTGAGTGTCAGCACCTCAATGGCAACAAGAACGT-
-GAGGTATCTCG----AGAAGTACA-TCTACAACC-G--GGAGCAGAGG-GCACACTTTG
ACAGCAATGTGG-GTC-ACTATGTGGCT-GACACCCCCCTGGGTGAGCCTTCTG--CCAA
GTACTGGAAC-AGCCAGACGGACATAC-TGGAGAGGAAACGGGCTG-AGGTGGACAGGTT
GTGCCGACACAACTACGAGGTGGTGACCCCTTTCCTCGTGGAGAGGAGA-------
>EF370871.1_Gyps_africanus
GGTTTTTCCAGGAGATGTATAAG-TATGAGTGTCAGTACCTCAATGGCAACAAGAATGT-
-GAGGTATCTCA----GGAAGTACA-TCTACAACC-G--GGAGCAGAGG-GCACACTTTG
ACAGCGATGTGG-GTC-ACTTTGTGGCT-GACACCCCCCTGGGTGAGCCTGATG--CCAA
GTACTGGAAC-AGCCAGCCGGAGGAAC-TGGAGACCAGACGGGCTG-ATGTGGACAGCTT
CTGCCGACACAACTACGAGGTCTCAACCCCTTTCCTCGTGGAGAGGAGA-------
>EF370872.1_Gyps_africanus
GGTTTTTCCAGGAGATGTCTAAG-TTTGAGTGTCAGTACCTCAATGGCAACAAGAACGT-
-GAGGTTTCTCC----AGAAGTACA-TCTACAACC-G--GGAGCAGATA-TTGCACTTTG
ACAGCGATGTGG-GTC-ACTTTGTGGCC-GACACCCCCCTGGGTGAGCCTGATG--CCAA
GTACTGGAAC-AGCCAGCCGGACATAC-TGGAGAGCATACGGGCTG-CGGTGGACACGT-
--GCCGACACAACTACGAGGGGGTGACCCCTTTCACCGTGGAGAGGAGA-------
>EF370873.1_Gyps_africanus
GGTTTTTCCAGGAGATGGTTAAG-ATTGAGTGTCAGTACCTCAATGGCAACAAGAACGT-
-GAGGTATCTCG----AGAAGTACA-TCTACAACC-G--GGAGCAGAAC-GCACACTTTG
ACAGCGATGTGG-GTC-ACTATGTGGCT-GACACCCCCCTGGGTGAGCCTGATG--CCAA
GTACTGGAAC-AGCCAGCCGGACCTAC-TGGAGAGGAAACGGGCTG-AGGTGGACAGGTT
GTGCCGACACAACTACGAGGTGGTGACCCCTTTCACCGTGGAGAGGAGA-------
>EF370874.1_Gyps_africanus
GGTTTTTCCAGGAGATGGCTAAG-ATTGAGTGTCAGTACCTCAATGGCAACAAGAACGT-
-GAGGTATTTGC----AGAAGTACA-TCTACAACC-G--GGAGCAGACG-TTGCACTTTG
ACAGCGATGTGG-GTC-ACTTTGCGGCC-GACACCCCCCTGGGTGAGCCTGATG--CCAA
GTACTGGAAC-AGCCAGCCCGACCTAC-TGGAGAGCAGACGGGCTG-AGGTGGACAGGTT
CTGCCGACACAACTACGAGGTGGTGACCCCTTTCACCGTGGAGAGGAGA-------
>EF370875.1_Gyps_africanus
GGTTTTTCCAGGAGATGTATAAG-TTTGAGTGTCAGTACCTCAATGGCAACAAGAACGT-
-GAGGTTTCTCG----ACAGGTACA-TCTACAACC-G--GGAGCAGAGG-TTGCACTTTG
ACAGCGATGTGG-GTC-ACTTTGTGGCC-GACACCCCCCTGGGTGAGCCTGATG--CCAA
GTACTGGAAC-AGCCTGCCGGACTTCC-TGGAGAGCAGTCGGGCTG-CGGTGGACGAGTT
CTGCCGACACAACTACGAGGTCTCAACCCCTTTCCTTGTGGAGAGGAGA-------
>EF370876.1_Gyps_africanus
GGTTTTTCCAGGAGATGTATAAG-TTTGAGTGTCAGTACCTCAATGGCAACAAGAACGT-
-GAGGTTTCTCG----ACAAGTACA-TCTACAACC-G--GGAGCAGAGG-TTGCACTTTG
ACAGCGATGTGG-GTC-ACTTTGTGGCC-GACACCCCCCTGGGTGAGCCTGATG--CCAA
GTACTGGAAC-AGCCTGCCGGACTTCC-TGGAGAGCAGTCGGGCTG-CGGTGGACGAGTT
CTGCCGACACAACTACGAGGTCTCAACCCCTTTCCTTGTGGAGAGGAGA-------
>EF370877.1_Gyps_africanus
GGTTTTTCCAGGAGATGCATAAG-TTTGAGTGTCAGTACCTCAATGGCAACAAGAACGT-
-GAGGTTTCTCG----ACAAGTACA-TCTACAACC-G--GGAGCAGAGG-GCACACTTTG
ACAGCGATGTGG-GTC-ACTTTGTGGCC-GACACCCCCCTGGGTGAGCCTTCTG--CCAA
GTACTGGAAC-AGCCAGCCCGACCTAC-TGGAGACCAGACGGGCTG-CGGTGGACAGCTT
CTGCCGACACAACTACAAGGGGGTGACCCCTTTCACCGTGGAGAGGAGA-------
>EF370878.1_Gyps_africanus
GGTTTTTCCAGGAGATGTATAAG-TCTGAGTGTCAGTACCTCAATGGCAACAAGAACGT-
-GAGGTTTCTCG----ACAAGTACA-TCTACAACC-G--GGAGCAGAGG-TTGCACTCTG
ACAGCGATGTGG-GTC-ACTTTGTGGCC-GACACCCCCCTGGGTGAGCCTGATG--CCAA
GTACTGGAGC-AGCCTGCCGGACTTCC-TGGAGAGCAGTCGGGCTG-CGGTGGACGAGTT
CTGCCGGCACAACTACGAGGTCTCAACCCCTTTCCTTGTGGAGAGGAGA-------
>EF370880.1_Gyps_coprotheres
GGTTTTTCCAGGAGATGAATAAG-ATTGAGTGTCAGCACCTCAATGGCAACAAGAATGT-
-GAGGATTCTCG----ACAAGTACA-TCTACAACC-G--GGAGCAGAGG-GCACACTTTG
ACAGCGATGTGG-GTC-ACTTTGTGGCT-GACACCCCCCTGGGTGAGCCTGATG--CCAA
GTACTGGAAC-AGCCAGCCGGACATAC-TGGAGCGCAAACGGGCTG-AGGTGGACG---T
GTGCCGACACAACTACGAGGTGGTGACCCCTTTCCTCGTGGAGAGGAGA-------
>EF370881.1_Gyps_coprotheres
GGTTTTTCCAGGAGATGAATAAG-ATTGAGTGTCAGTACCTCAATGGCAAGAAGAACGT-
-GAGGTTTCTCC----AGAAGTACA-TCTACAACC-G--GGAGCAGATA-TTGCACTTTG
ACGGCGATGTGG-GTC-ACTTTGTGGCC-GACACCCCCCTGGGTGAGCCTGATG--CCAA
GTACTGGAAC-AGCCAGCCGGACATAC-TGGAGAGCATACGGGCTG-CGGTGGACACGT-
--GCCGACACAACTACGAGGGGGTGACCCCTTTCCTTGTGGAGAGGAGA-------
>EF370882.1_Gyps_coprotheres
GGTTTTTCCAGGAGATGAGTAAG-TTTGAGTGTCAGTACCTCAATGGCAACAAGAATGT-
-GAGGTATTTGC----ACAAGGACA-TCTACAACC-G--GGAGCAGACG-GCACACTTTG
ACAGCGATGTGG-GTC-ACTATGTGGCT-GACACCCCCCTGGGTGAGCCTGATG--CCAA
GTACTGGAAC-AGCCAGCCGGACGTAC-TGGAGCGCAAACGGGCTG-AGGTGGACG---T
GTGCCGACACAACTACGAGGTGGTGACCCCTTTCCTCGTGGAGAGGAGA-------
>EF370883.1_Gyps_coprotheres
GGTTTTTCCAGGAGATGAGTAAG-TTTGAGTGTCAGTACCTCAATGGCAACAAGAATGT-
-GAGGTATCTCA----GGAAGTACA-TCTACAACC-G--GGAGCAGAAC-GCACACTTTG
ACAGCGATGTGG-GTC-ACTTTGTGGCC-GACACCCCCCTGGGTGAGCCTTCTG--CCAA
GTACTGGAAC-AGCCAGCCGGAGGAAC-TGGAGACCAGACGGGCTG-ATGTGGACAGCTT
CTGCCGACACAACTACGAGGTCTCAACCCCTTTCCTCGTGGAGAGGAGA-------
>EF370884.1_Gyps_coprotheres
GGTTTTTCCAGGAGATGGTTAAG-TCTGAGTGTCAGTACCTCAATGGCAACAAGAACGT-
-GAGGTTTCTCG----ACAAGTACA-TCTACAACC-G--GGAGCAGAGG-GCACACTTTG
ACAGCGATGTGG-GTC-ACTTTGTGGCC-GACACCCCCCTGGGTGAGCCTTCTG--CCAA
GTACTGGAAC-AGCCAGCCCGACCTAC-TGGAGACCAGACGGGCTG-CGGTGGACAGCTT
CTGCCGACACAACTACAAGGGGGTGACCCCTTTCACCGTGGAGAGGAGA-------
>EF370885.1_Gyps_coprotheres
GGTTTTTCCAGGAGATGGTTAAG-TCTGAGTGTCAGTACCTCAATGGCAACAAGAACGT-
-GAGGTTTCTCG----ACAAGTACA-TCTACAACC-G--GGAGCAGAGG-GCACACTTTG
ACAGCGATGTGG-GTC-ACTTTGTGGCC-GACACCCCCCTGGGTGAGCCTTCTG--CCAA
GTACTGGAAC-AGCCAGCCCGACCTAC-TGGAGACCAGACGGGCTG-CGGTGGACAGCTT
CTGCCGACACAACTACAAGGGGGTGACCCCTTTCCTTGTGGAGAGGAGA-------
>EF370886.1_Gyps_coprotheres
GGTTTTTCCAGGAGATGGTTAAG-TCTGAGTGTCAGTACCTCAATGGCAACAAGAACGT-
-GAGGTATTTGC----AGAAGTACA-TCTACAACC-G--GGAGCAGACG-TTGCACTTTG
ACAGCGATGTGG-GTC-ACTTTGTGGCC-GACACCCCCCTGGGTGAGCCTGATG--CCAA
GTACTGGAAC-AGCCAGCCCGACCTAC-TGGAGAGCAGACGGGCTG-AGGTGGACAGGTT
CTGCCGACACAACTACGAGGTGCTGCCCCCTTTCACCGTGGAGAGGAGA-------
>EF370887.1_Gyps_coprotheres
GGTTTTTCCAGGAGATGGTTAAG-TCTGAGTGTCAGTACCTCAATGGCAACAAGAACGT-
-GAGGTATTTGC----AGAAGTACG-TCTACAACC-G--GGAGCAGACG-TTGCACTTTG
ACAGCGATGTGG-GTC-ACTTTGTGGCC-GACACCCCCCTGGGTGAGCCTGATG--CCAA
GTACTGGAAC-AGCCAGCCGGACATAC-TGGAGAGCATACGGGCTG-CGGTGGACACGT-
--GCCGACACAACTACGAGGGGGTGACCCCTTTCACCGTGGAGATGAGA-------
>EF370888.1_Gyps_coprotheres
GGTTTTTCCAGGAGATGGTTAAG-TCTGAGTGTCAGTACCTCAATGGCAACAAGAACGT-
-GAGGTTTCTCG----ACAAGTACA-TCTACAACC-G--GGAGCAGAGG-TTGCACTTTG
ACAGCGATGTGG-GTC-ACTTTGTGGCC-GACACCCCCCTGGGTGAGCCTGATG--CCAA
GTACTGGAAC-AGCCTGCCGGACTTCC-TGGAGAGCAGTCGGGCTG-CGGTGGACGAGTT
CTGCCGACACAACTACGAGGTCTCAACCCCTTTCCTTGTGGAGAGGAGA-------
>EF370889.1_Gyps_coprotheres
GGTTTTTCCAGGAGATGAGTAAG-TCTGAGTGTCAGTACCTCAATGGCAACAAGAACGT-
-GAGGTTTCTCG----ACAAGTACA-TCTACAACC-G--GGAGCAGAGG-TTGCACTTTG
ACAGCGATGTGG-GTC-ACTTTGTGGCC-GACACCCCCCTGGGTGAGCCTGATG--CCAA
GTACTGGAAC-AGCCTGCCGGACTTCC-TGGAGAGCAGTCGGGCTG-CGGTGGACGAGTT
CTGCCGACACAACTACGAGGTCTCAACCCCTTTCCTTGTGGAGAGGAGA-------
>EF370890.1_Aegypius_monachus
GGTTTTTCCAGGAGATGCGTAAG-TCTGAGTGTCAGCACCTCAACGGCAACAAGAACGT-
-GAGGTTTCTCG----AGAAGTACA-TCTACAACC-G--GGAGCAGACG-GCACACTTTG
ACAGCGATGTGG-GTC-ACTATGTGGCT-GACACCCCCCTGGGTGAGCCTGATG--CCAA
GTACTGGAAC-AGCCAGCCGGACCTAC-TGGAGACCAGACGGGCTG-AGGTAGACAGGTT
CTGCCGACACAACTACGAGGTCTCAACCCCTTTCCTCGTGGAGAGGAGA-------
>EF370892.1_Gypaetus_barbatus
GGTTTTTCCAGGAGATGTTTAAG-GCTGAGTGTCAGTACCTCGATGGCACCAAGAATGT-
-CAAGTTTCTGG----ATAAGTACG-TCTACAACC-G--GGAACAGAGG-GTGCACTTTG
ACAGCGATGTGG-GTC-ACTTTGTGGCT-GACACCCCCCTGGGTGAGCCTGATG--CCAA
GTACTGGAAC-AGCCAGCCGGACATAC-TAGAGGATGAACGGACTG-CGGTGGACACATT
CTGCCGACACAACTACGAGGTGGCGACCCCTTTCACCGTGCAGAGGAGA-------
>EF370893.1_Neophron_percnopterus
GGTTTTTCCAGGAGATGTTTAAG-GCTGAGTGTCAGTACCTCAATGGCACAAAGCAGGT-
-GAAGTATCTGG----TCAAGTACA-TCTACAACC-G--GGAGCAGAGG-GCGCACTTTG
ACAGCGATGTGG-GTC-ACTTTGTGGCC-GACACCCCCCTGGGTGAGCCTAGTG--CCAA
GTACTGGAAC-AGCCTGCCGGAGGAAC-TGGAGTACAGACGGACCG-CGGTGGACACGTT
CTGCCGACACAACTACGAGGTGTCGACCCCTTTCCTCGTGGAGAGGAGA-------
>EF370894.1_Neophron_percnopterus
GGTTTTTCCAGGAGATGTTTAAG-GGTGAGTGTCACTACCTCAATGGCACAAAGCAGGT-
-GAAGTTTCTGA----TCAAGTACA-TCCACAACC-G--GGAGCAGTTA-GTGCACTTTG
ACAGCGATGTGG-GTC-ACTTTGTGGCC-GACACCCCCCTGGGTGAGCCTGATG--CCAA
GTACTGGAAC-AGCCAGCCGGAGGAAC-TGGAGTACAGACGGACTG-CGGTGGACACGTT
CTGCCGACACAACTACGAGGTGTCGACCCCTTTCCTCGTGGAGAGGAGA-------
>EF370895.1_Neophron_percnopterus
GGTTTTTCCAGGAGATGGGTAAG-GCTGAGTGTCACTACCTCAATGGCACAAAGCAGGT-
-GAAGTATCTGG----TCAAGTACA-TCTACAACC-G--GGAGCAGAGG-GCGCACTTTG
ACAGCGATGTGG-GTC-ACTTTGTGGCC-GACACCCCCCTGGGTGAGCCTAGTG--CCAA
GTACTGGAAC-AGCCAGCCGGACGTAC-TGGAGGATGAACGGACTG-CGGTGGACACGTT
CTGCCGACACAACTACGAGGTGGTGACCCCTTTCACCGTGGAGAGGAGA-------
>EF370896.1_Neophron_percnopterus
GGTTTTTCCAGGAGATGTTTAAG-GCTGAGTGTCACTACCTCAATGGCACAAAGCAGGT-
-GAAGTATCTGG----ACAAGTACA-TCTACAACC-G--GGAGCAGTTC-GTGCACTTTG
ACAGCGATGTGG-GTC-ACTTTGTGGCC-GACACCCCCCTGGGTGAGCCTGATG--CCAA
GTACTGGAAC-AGCCAGCCGGACGTAC-TGGAGGATGAACGGACTG-CGGTGGACACGTT
CTGCCGACACAACTACGAGGTGGTGACCCCTTTCACCGTGGAGAGGAGA-------
>EF370897.1_Milvus_milvus
GGTTTTTCCAGGAGATGTTTAAG-GCTGAGTGTCAGTACCTCAATGGCACAAAGCAGGT-
-GAAGTATCTGG----TGAAGTACA-TCTACAACC-G--GGAGCAGAGG-GCGCACTTTG
ACAGCGATGTGG-GTC-ACTTTGTGGCC-GACACCCCCCTGGGTGAGCCTGATG--TCAA
GTACTGGAAC-AGCCAGCCGGAGGAAC-TGGAGTATAGGCGGGGTG-GGGCAGACAGGTT
CTGCCGACACAACTACGAGGTGGTGACCCCTTTCACCGTGGAGAGGAGA-------
>EF370898.1_Milvus_milvus
GGTTTTTCCAGGAGATGTTTAAG-GCTGAGTGTCAGTACCTCAATGGCACAAAGCAGGT-
-GAAGTATCTGG----TGAAGGACA-TCTACAACC-G--GGAGCAGATG-TCGCACTTTG
ACAGCGATGTGG-GTC-ACTTTGTGGCC-GACACCCCCCTGGGTGAGCCTGATG--TCAA
GTACTGGAAC-AGCCAGCCGGAGGAAC-TGGAGTATAGGCGGGGTG-AGGCAGACAGGTT
CTGCCGACACAACTACGAGGTGTTCACCCCTTTCATCGTGGAGAGGAGA-------
>EF370899.1_Buteo_buteo
GGTTTTTCCAGGAGATGCGTAAG-TCTGAGTGTCACTACCTCAATGGCAATAAGAATGT-
-CAGGTATCTGG----AGAAGTACA-TCTACAACC-G--GGAGCAGAGG-GTGCACTTTG
ACAGCGATGTGG-GTC-ACTATGTGGCC-GACACCCCCCTGGGTGAGCCTGATG--CCAA
GTACTGGAAC-AGCCAACCGGACATAC-TGGAGAGGAAACGGGCTG-AGGTGGACAGGTT
GTGTCGACACAACTACGAGGTGGTGACCCCTTTCACCGTGGAGAGGAGA-------
>EF370900.1_Buteo_buteo
GGTTCTTCCAGGAGATGAGTAAG-TCTGAGTGTCACCACCTCAATGGCAATAAGAATGT-
-CAGGTATCTGG----AGAAGTACA-TCTACAACC-G--GGAGCAGAGG-GTGCACTTTG
ACAGCGATGTGG-GTC-ACTATGTGGCT-GACACCCCCCTGGGTGAGCCTAGTG--CCAA
GTACTGGAAC-AGCCAACCGGACATAC-TGGAGGATGCACAGGCTG-CGGTGGACACATA
CTGCCGCCACAACTACGAGGTGTTCAGACCTTTCACCGTGGAGAGGAGA-------
>EF370901.1_Harpyhaliaetus_coronatus
GGTTTTTCCAGGAGATGCATAAG-TTTGAGTGTCACTACCTCAATGGCAACAAGAATGT-
-GAGGTATCTGG----AGAAGTACA-TCTACAACC-G--GGAGCAGACT-GTGCACTTTG
ACAGCGATGTGG-GTC-ACTATGTGGCC-GACACCCCCCTGGGTGAGCCTGATG--CCAA
GTACTGGAAC-AGCCAGCCGGACCTAC-TGGAGGATAAACAGGCTG-ACGTGGACACATT
CTGCCGACACAACTACGAGGTGAACAGCCCTTTCACTGTGGAGAGGAGA-------
>EF370902.1_Harpyhaliaetus_coronatus
GGTTTTTCCAGGAGATGCATAAG-TTTGAGTGTCAGTACCTCAACGGCAACAAGAAGGT-
-GAGGTATCTGG----AGAAGTACA-TCTACAACC-G--GGAGCAGACT-GTGCACTTTG
ACAGCGATGTGG-GTC-ACTATGTGGCC-GACACCCCCCTGGGTGAGCCTGATG--CCAA
GTACTGGAAC-AGCCAGCCGGACCTAC-TGGAGGATAAACAGGCTG-ACGTGGACACGTT
CTGCCGACACAACTACGAGGTGAACAGCCCTTTCACCGTGGAGAGGAGA-------
>EF370903.1_Harpyhaliaetus_coronatus
GGTTTTTCCAGGAGATGCATAAG-AGTGAGTGTCAGTACCTCAATGGCAACAAGAATGT-
-GAGGTATCTGG----AGAAGTACA-TCTCCAACC-G--GGAGCAGACA-CTGCACTTTG
ACAGCGATGTGG-GTC-ACTATGTGGCC-GACACCCCCCTGGGTGAGCCTGATG--CCAA
GTACTGGAAC-AGCCAGCCGGACCTAC-TGGAGAGGAAACAGGCTG-ACGTGGACACGTT
CTGCCGACACAACTACGAGGTGAACAGCCCTTTCACCGTGGAGAGGAGA-------
>EF370904.1_Harpyhaliaetus_coronatus
GGTTTTTCCAGGAGATGTATAAG-AGTGAGTGTCAGTACCTCAATGGCAACAAGAAGGT-
-GAGGTATCTGG----AGAAGTACA-TCTCCAACC-G--GGAGCAGACA-CTGCACTTTG
ACAGCGATGTGG-GTC-ACTATGTGGCC-GACACCCCCCTGGGTGAGCCTGATG--CCAA
GTACTGGAAC-AGCCTGCCGGACCTAC-TGGAGAGGAAACAGGCTG-ACGTGGACACGTT
CTGCCGACACAACTACGAGGTGAACAGCCCTTTCACTGTGGAGAGGAGA-------
>EF370905.1_Aquila_chrysaetos
GGTTTTTCCAGGAGATGGGTAAG-GCTGAGTGTCACTACCTCAATGGCAACAAGAACGT-
-GAGGTTTCTGG----AGAAGTACA-TCCACAACC-G--GGAGCAGTTC-GTGCACTTTG
ACAGCGATGTGG-GTC-ACTATGTGGCC-GACACCCCCCTGGGTGAGCCTGATG--CCAA
GTACTGGAAC-AGCCAGCCGGACCTAC-TGGAGAACAGACGGGCTG-AGGTGGACAGGTT
CTGCCGACACAACTACGAGGTGTCGACCCCTTTCCTCGTGGAGAGGAGA-------
>EF370906.1_Aquila_chrysaetos
GGTTTTTCCAGGAGATGGGTAAG-AGTGAGTGTCACTACCTCAATGGCAACAAGAATGT-
-GAGGTATTTGC----GCAAGAACA-TCTACAACC-G--GGAGCAGAGG-GTGCACTTTG
ACAGCGATGTGG-GTC-ACTATGTGGCC-GACACCCCCCTGGGTGAACTTAGTG--CCAA
GTACTGGAAC-AGCCAGCCAGACATAC-TGGAGAACAGACGGACTG-CGGTGGACAGGTT
CTGCCGACACAACTACGATGTGATCACCCCTTTCACCGTGGAGAGGAGA-------
>EF370907.1_Aquila_chrysaetos
GGTTTTTCCAGGAGATGGGTAAG-TTTGAGTGTCACTACCTCAATGGCAACAAGAATGT-
-GAGGCTTTTGC----ACAGGAGAT-TCTACAACC-G--GGAGCAGTTC-GTGCACTTTG
ACAGCGATGTGG-GTC-ACTATGTGGCC-GACACCCCCCTGGGTGAACTTAGTG--CCAA
GTACTGGAAC-AGCCAGCCGGACCTAC-TGGAGAACAGACGGGCTG-AGGTTGACAGGGT
CTGCCGACACAACTATGACGTGGACACCCCTTTCACCGTGGAGAGGAGA-------
>EF370908.1_Aquila_chrysaetos
GGTTTTTCCAGGAGATGAATAAG-TTTGAGTGTCACTACCTCAATGGCAACAAAAATGT-
-GAGGCTTTTGC----ACAAGAGAT-TCTACAACC-G--GGAGCAGTTC-GTGCACTTTG
ACAGCGATGTGG-GTC-ACTATGTGGCC-GACACCCCCCTGGGTGAGCCTGATG--CCAA
GTACTGGAAC-AGCCAGCCGGACCTAC-TGGAGAACAGACGGGCTG-AGGTGGACAGGTC
CTGCCGACACAACTACGATGTGATCACCCCTTTCACCGTGGAGAGGAGA-------
>EF370909.1_Hieraaetus_pennatus
GGTTTTTCCAGGAGATGGATAAG-TTTGAGTGTCACTACCTCAATGGCAACAAGAATGT-
-GAGGTTTTTCC----ACAAGAGAT-TCTACAACC-G--GGAGCAGTTA-GTGCACTTTG
ACAGCGATGTGG-GTC-ACTATGTGGCC-GACACCCCCCTGGGTGAGCCTGATG--CCAA
GTACTGGAAC-AGCCAGCCGGACATAC-TGGAGAGGAAACAGGCTG-AGGCTGACAGCGT
CTGCCGACACAACTACGAGGTGTTCACCCCTTTCACCGTGGAGAGGAGA-------
>EF370910.1_Hieraaetus_pennatus
GGTTTTTCCAGGAGATGGATAAG-TTTGAGTGTCACTACCTCAATGGCAACAAGAATGT-
-GAGGCTTTTGC----ACAAGAACA-TCTACAACC-G--GGAGCAGATG-TTGCACTTTG
ACAGCGATGTGG-GTC-ACTATGTGGCC-GACACCCCCCTGGGTGAGCCTGATG--CCAA
GTACTGGAAT-AGCCTGCCGGACATAC-TGGAGAGGAGACAGGCTG-AGGTTGACAGCGT
CTGCCGACTCAACTACGAGGTGTTCACCCCTTTCACCGTGGAGAGGAGA-------
>EF370911.1_Hieraaetus_pennatus
GGTTTTTCCAGGAGATGGATAAG-TTTGAGTGTCACTACCTCAATGGCAACAAGAATGT-
-GAGGCTTTTGC----ACAAGAACA-TCTACAACC-G--GGAGCAGATG-TTGCACTTTG
ACAGCGATGTGG-GTC-ACTATGTGGCC-GACACCCCCCTGGGTGAGCCTGATG--CCAA
GTACTGGAAC-AGCCAGCCGGACATAC-TGGAGAGGAAACAGGCTG-AGGTTGACAGCGT
CTGCCGACTCAACTACGAGGTGTTCACCCCTTTCACCGTGGAGAGGAGA-------
>EF370912.1_Hieraaetus_pennatus
GGTTTTTCCAGGAGATGGATAAG-TTTGAGTGTCACTACCTCAATGGCAACAAGAATGT-
-GAGGTTTTTCC----ACAAGAGAT-TCTACAACC-G--GGAGCAGTTA-GTGCACTTTG
ACAGCGATGTGG-GTC-ACTATGTGGCC-GACACCCCCCTGGGTGAGCCTGATG--CCAA
GTACTGGAAC-AGCCAGCCGGACATAC-TGGAGAGGAAACAGGCTG-AGGCTGACAGCGT
CTGCCGACTCAACTACGAGGTGTTCACCCCTTTCACCGTGGAGAGGAGA-------
>EF370913.1_Circaetus_gallicus
GGTTTTTCCAGGAGATGGGTAAG-TTTGAGTGTCACCACCTCAATGGCAACAAGAACGT-
-GAGGTTTCTGC----ACAAGTACA-TCTACAACC-G--GGAGCAGAGG-GCGCACTTTG
ACAGCGATGTGG-GTC-ACTATGTGGCC-GACACCCCCCTGGGTGAGCCTGATG--CCGA
GTACTGGAAC-AGCCAGCCGGACCTAC-TGGAGAGGAAACGGGCTG-CGGTGGACAGGTT
CTGCCGACACAACTACGAGGTGTTGACCCCTTTCATCACAGAGAGGAGA-------
>EF370914.1_Circaetus_gallicus
GGTTTTTCCAGGAGATGAATAAG-TTTGAGTGTCACCACCTCAATGGCAACAAGAATGT-
-GAGGCTTTTGC----ACAAGAGAT-TCTACAACA-G--GGAGCAGTTC-GTGCACTTTG
ACAGCGATGTGG-GTC-ACTATGTGGCT-GACACCCCCCTGGGTGAGCCTACTG--CCAA
GTACTGGAAC-AGCCAGCCGGACCTAC-TGGAGAGCAGACAGGCTG-AGGTAGACAGGGT
CTGCCGACACAACTACAAGGTGTTCACCCCTTTCACCGTGGAGAGGAAA-------
>EF370915.1_Circaetus_gallicus
GGTTTTTCCAGGAGATGAATAAG-TTTGAGTGTCACCACCTCAATGGCAACAAGAATGT-
-GAGGCTTTTGC----AGAAGTACT-TCTACAACA-G--GGAGCAGTTG-TGGCACTTTG
ACAGCGATGTGG-GTC-ACTATGTGGCT-GACACCCCCCTGGGTGAGCCTGATG--CCGA
GTACTGGAAC-AGCCAGCCGGACCTAC-TGGAGAGCAGACAGGCTG-AGGTAGACAGGGT
CTGCCGACACAACTACAAGGTGTTCACCCCTTTCACCGTGGAGAGGAAA-------
>EF370916.1_Circaetus_gallicus
GGTTTTTCCAGGAGATGGGTAAG-GGTGAGTGTCACTACCTCAATGGCAACAAGAATGT-
-GAGGTATTTGC----GCAAGGACA-TCTACAACC-G--GGAGCAGTTC-GTGCACTTTG
ACAGCGATGTGG-GTC-ACTTTGTGGCC-GACAGCCCCCTGGGTGAGCCTACTG--CCAA
GTACTGGAAC-AGCCAGCCGGACATAC-TGGACAACACACGGGCTA-TGGTGGACACGTC
CTGCCGACACAACTACGAGGTGTTGACCCCTTTCATCACAGAGAGGAGA-------
>EF370917.1_Accipiter_gentilis
GGTTTTTCCAGGAGATGTATAAG-CGTGAGTGTCTGTTCCTCAATGGCACCAAGAATGT-
-CAGGTTTCTGG----ATAAGTACA-TGTACAACC-G--GGAGCAGAGG-GCGCACTTTG
ACAGCGATGTGG-GTC-ACTTTGTGGCT-GACACCCCCCTGGGTGAGCCTGATG--CCAA
GTACTGGAAC-AGCCAGACAGAGTTCC-TGGAGGACAGACGGAGTG-CGGTGGACAGGTT
CTGCCGACACAACTACGAGGTGGTGACCCCTTTCACCGTGGAGAGGAGA-------
>EF370918.1_Accipiter_gentilis
GGTTTTTCCAGGAGATGTATAAG-TCTGAGTGTCTGTTCCTCAATGGCACCAAGAATGT-
-CAGGTTTCTGG----ATAAGTACA-TGTACAACC-G--GGAGCAGAGG-GCGCACTTTG
ACAGCGATGTGG-GTC-ACTTTGTGGCT-GACACCCCCCTGGGTGAGCCTGATG--CCAA
GTACTGGAAC-AGCCAGACAGAGTTCC-TGGAGGACAGACGGAGTG-CGGTGGACACATA
CTGCCGACACAACTACGAGGTGGGGACCCCTTTCACCGTGGAGAGGAGA-------
>EF370919.1_Circus_aeruginosus
GGTTTTTCCAGGAGATGAATAAG-TTTGAGTGTTACTATCTCAATGGCACCAAGAATGT-
-CAGGTATCTGC----ACAAGAACA-TCTACAACC-G--GCAGCAGATG-TTGCACTATG
ACAGCAATGTGG-GTC-ACTATGTGGCT-GACACCCCCCTGGGTGAGCCTGATG--TCAA
GTACTGGAAC-AGCCAGCCGGAGATAC-TGGAGAGCAGACGGGCTG-AGGTAGACAGCTA
CTGCCGACACAACTACGAGGTGGTGACCCCTTTCACCGTGGAGAGGAGA-------
>EF370920.1_Circus_aeruginosus
GGTTTTTCCAGGAGATGCGTAAG-TCTGAGTGTCTGTTCTTCAATGGCACCAAGAATGT-
-CAGGTTTCTGG----AGAAGTACA-TCCACAACC-G--GGAGCAGATA-TTGCACTTTG
ACAGCGATTTGG-GTC-ACTATGTGGCT-GACACCCCCCTGGGTGAGCCTGATG--TCAA
GTACTGGAAC-AGCCAGCCGGAGATGC-CGGAGAGCAGACGGGCTG-AGGTAGACAGCTA
CTGCCGACACAACTACGAGGTGGTGACCCCTTTCACCGTGGAGAGGAGA-------
>EF370921.1_Circus_aeruginosus
GGTTTTTCCAGGAGATGCGTAAG-TCTGAGTGTCTGTACCTCAATGGCACCAAGAATGT-
-CAGGTTTCTGG----AGAAGTACA-TCCACAACC-G--GGAGCAGATA-TTGCACTTTG
ACAGCGATTTGG-GTC-ACTATGTGACT-GACACCCCCCTGGGTGAGCCTGATG--CCAA
GTACTGGAAC-AGCCAGCCGGAGATGC-TGGAGAGCAGACGGGCTG-CGGTAGACAGCTA
CTGCCGACACAACTACAAGGGGGTGACCCCTTTCACCGTGGAGAGGCGA-------
>EF370922.1_Pandion_haliaetus
GGTTTTTCCAGGAGATGGGCAAG-AGTGAGTGTCAGTACCTCAATGGCAACAAGAACGT-
-GAGGTTTCTGC----ACAAGTACA-TCTACAACC-G--GGAGCAGAGA-GCGCACTTTG
ACAGCGATGTGG-GTC-GCTTTGTGGCC-GACACCCCCCTGGGTGAGCCTGATG--CCAA
GTACTGGAAC-AGCCAGCCGGACTTAC-TGGAGGAGGAACAGGCTG-CGGTGGACAGGTT
CTGCCGACACAACTACGAGGCGGCGACCCCCTTCATCACAGAGAGGAGA-------
>EF370923.1_Pandion_haliaetus
GGTTTTTCCAGGAGATGGGCAAG-AGTGAGTGTCACTACCTCAATGGCAACAAGAACGT-
-GAGGTTTCTGG----ACAAGTACA-TCTACAACC-G--GGAGCAGAGA-GCCCACTTTG
ACAGCGATGTGG-GTC-GCTTCGTGGCC-GACACCCCCCTGGGTGAGCCTGATG--CCAA
GTACTGGAAC-AGCCAGCCGGACTTAC-TGGAGGAGGAACAGGCTG-CGGTGGACAGGTT
CTGCCGACACAACTACGAGGCGGCGACCCCCTTCATCACAGAGAGGAGA-------
>EF370924.1_Elanus_caeruleus
GGTTTTTCCTAGAGATGGGCAAG-TCTGAGTGTCAGTACCTCAATGGCAACGAGAAGGT-
-GCGGTTTCTGG----ACAAGTACA-TCCACAACC-G--GGAGCAGCTT-GTGCACTTTG
ACAGCGATGTGG-GTC-ATTTTCTGGCC-GACAGCCCCCTGGGTGAACGTGTTG--CCAA
GCTCTTCAAC-AGCCAGCCGGATATAC-TGGAGGATGCACAGGGTG-CAGTGGACGCGTT
CTGCCGACACAACTACGACGTGGGGAAACCTTTCACCGTGGAGAGGAGA-------
>EF370925.1_Elanus_caeruleus
GGTTTTTCCTAGAGATGGTTAAG-GCTGAGTGTCAGTACCTCAATGGCAACGAGAAGGT-
-GCGGTTTCTGC----ACAAGTACA-TCTACAACC-G--GGAGCAGTAT-GTGCACTTTG
ACAGCGATGTGG-GTC-ATTTTCTGGCC-GACAGCCCCCTGGGTGAACGTGTTG--CCAA
GTTCTTCAAC-AGCCAGCCGGATATAC-TGGAGGATGCACAGGGCG-CAGTGGACAGGTT
CTGCCGACACAACTACGACGCGGTGAAACCTTTCACCATGGAGAGGAGA-------
>EF370926.1_Elanus_caeruleus
GGTTTTTCCTAGAGATGGGCAAG-TCTGAGTGTCACTACCTCAATGGCAACGAGAAGGT-
-GCGGTTTCTGG----ACAAGTACA-TCCACAACC-G--GGAGCAGCTT-GTGCACTTTG
ACAGCGATGTGG-GTC-ATTTTCTGGCC-GACAGCCCCCTGGGTGAACGTGTTG--CCAA
GTTCTTCAAC-AGCCAGCCGGATATAC-TGGAGGATGCACAGGGTG-CAGTGGACACGTT
CTGCCGACACAACTACGACGTGGGGAAACCTTTCACCGTGGAGAGGAGA-------
>EF370927.1_Tyto_alba
AGGTTTTCCAGGAGTCTATGGAG-TCTGAGTGTCAGTTCTTCAACGGCAGCGAGCGGGT-
-GAGGTTTGTGG----AGAGGTACA-TCTACAACC-G--GGAGAAGCTT-ATGCACTTCG
ACAGTGACGTGG-GGC-TCTATGTGGCC-GACACCCCCCTGGGTGTGCCCCAAG--CCGA
GTACTTCAAC-AGCCGGGAGGATGTAC-TGGAGCGTAAAAGAGCCG-CAGTGGACACGTT
CTGCCGACACAACTATGAGGTTTCGAACCCCTTCATCGTGGAGAGGAAA-------
>EF370928.1_Tyto_alba
AGGTTTTCCAGGAGTCTATGGAG-TCTGAGTGTCAGTTCTTCAACGGCACGGAGCGGGT-
-GAGGTTTGTGG----AGAGGCACA-TCTACAACC-G--GGAGAAGCTT-ATGCACTTCG
ACAGTGACGTGG-GGC-TCTATGTGGCC-GACACCCCCCTGGGTGTGCCCCAAG--CCGA
GTACTTCAAC-AGCCGGGAGGATGTAC-TGGAGCGTAAAAGAGCCG-CAGTGGACACGTT
CTGCCGACACAACTATGAGGTTTCGAACCCCTTCATCATGGAGAGGAAA-------
>EF370929.1_Bubo_bubo
GGGTTTTCCTGGAGATGGGTGAG-GGCGAGTGTCAGTACCTCAACGGCACCGAGCGGGT-
-CAGGTTTGTGA----TGAGGTACA-TCCACAACC-G--GGAGCAGTAC-GCACACTTCG
ACAGCGACGTGG-GGC-TCTTTGTGGCC-GACACCCCCCTGGGTGAGCACCAAG--CCAA
GTACTGGAAC-AGCCAGCCGGACGTAC-TGGAGCAGAAACGGGCTG-AGGTGGACACATA
CTGCCGGCACGACTACCAGGTTTTTACCCCCTTCATCACGGAGAGGAAA-------
>EF370930.1_Bubo_bubo
GGGTTTTCCTGGAGATGGGTGAG-GGTGAGTGTCAGTACCTCAACGGCACCGAGCGGGT-
-CAGGTATGTGG----TGAGGTACA-TCCACAACC-G--GGAGCAGTAC-GTGCACTTCG
ACAGCGATGTGG-GGC-TCTACATGGCC-ATCCCCCCCCTGGGTGAGCACACAG--CCAA
GTACTTCAAC-AGCCAACCGGACATTC-TGGATGCTGAAAGGACTG-CAGTGGATTGGTT
CTGCCGGAAGAGCTACCAGGTTTCCGACCCCTTCATCACGGAGAGAAAG-------
>EF370931.1_Bubo_bubo
GGGTTTTCCTGGAGATGGGTGAG-GGTGAGTGTCAGTACCTCAACGGCACCGAGCGGGT-
-CAGGTTTGTGG----AGAGGCGCA-TCCACAACC-G--GGAGCAGTTA-CTGCACTTCG
ACAGCGACGTGG-GGC-TCTTTGTGGCC-GACACCCCCCTGGGTGAGCCCCAAG--CCAA
GTACTGGAAC-AGCCAACCGGACATAC-TGGAGCAGGCACGGGCTG-AGGTGGACAGGTT
CTGCCGGCACAACTACCAGGTTTTGACCCCCTTCATCACGGAGAGGAAA-------
>EF370932.1_Bubo_bubo
GGGTTTTCCTGGAGATGGGTGAG-AGCGAGTGTCAGTACCTCAACGGCACCGAGCGGGT-
-CAGGTTTCTGG----ATAGGTACA-TCCACAACC-G--GGAGCAGTTA-CTGCACTTCG
ACAGCGACGTGG-GGC-TCTTTGTGGCC-GACACCCCCCTGGGTGAGCCCCAAG--CCAA
GTACTTGAAC-AGCCAACCGGACACAC-TGGAGAATGCACGGGCTG-AGGTGGACAGGTT
CTGCCGGCACAACTACCAGGTTTTGACCCCCTTCATCACGGAGAGGAAA-------
>EF370933.1_Strix_aluco
GGGTTTTCCTGGAGATGGCTGAG-GGCGAGTGTCAGCACCTCAACGGCACCGAGCAGGT-
-GAGGTACGTGC----GGAGGTGCA-TCCACAACC-G--GGAACAGTTT-ATGCACTTTG
ACAGCGACATGG-GGC-TCTTTGTGACC-GACACCCCCCTGGGTGAGCACCAAG--CCCA
GTACTGGAAC-AGTCAGCCAGACTTAC-TGGAGGTCGCACGGGGTA-TGGTGGACACAGC
CTGCCGGTACAACTACCAGGCTTTTGACCCCTTCATCACGGAGAGGAAA-------
>EF370934.1_Strix_aluco
GGGTTTTCCTGGAGATGGCTGAG-GGCGAGTGTCAGCACCTCAACGGCACCAAGCAGGT-
-GAGGTACGTGC----GGAGGTGCA-TCCACAACC-G--GGAACAGTTT-ATGCACTTTG
ACAGCGACGTGG-GGC-TCTTTGTGGCC-GACACCCCCCTGGGTGAGCACCAAG--CCCA
GTACTGGAAC-AGTCAGCCAGACTTAC-TGGAGGTTGCACGGGGTA-TGGTGGACACAGC
CTGCCGGTACAACTACCAGGCTTTTGACCCCTTCATCACGGAGAGGAAA-------
>EF370935.1_Strix_aluco
GGGTTTTCCTGGAGATGGCTGAG-GGCGAGTGTCAGTACCTCAACGGCACCAAGCAGGT-
-GAGGTACGTGC----GGAGGTGCA-TCCACAACC-G--GGAACAGTTC-ATGCACTTTG
ACAGCGACGTGG-GGC-TCTTTGTGGCC-GACACCCCCCTGGGTGAGCACCAAG--CCCA
GTACTGGAAC-AGTCAGCCAGACTTAC-TGGAGGTCGCACGGGGTA-TGGTGGACACAGC
CTGCCGGTACAACTACCAGGCTTTTGACCCCTTCATCACGGAGAGGAAA-------
>EF370936.1_Strix_aluco
GGGTTTTCCTGGAGTTGTCTGTG-TTTGAGTGTCAGTACCTCAACAGCACCGAACAGGT-
-GAGGTATGTGG----ATAGGTACA-TCCACAACC-G--GGAGCAGTTA-CTGCACTTTG
ACAGCGACGTGG-GGC-TCTTTGTGGCC-GACACCCCCCTGGGTGAGCACCAAG--CCCA
GTACTGGAAC-AGTCAGCCAGACTTAC-TGGAGGTCGCACGGGGTA-TGGTGGACACAGC
CTGCCGGTACAACTACCAGGCTTTTGACCCCTTCATCACGGAGAGGAAA-------
>EF370937.1_Otus_scops
GGGTTTTCCTGGAGATGGGTGAG-CATGAGTGTCAGTACCTCAACGGCACGGAGCGGGT-
-GAGGTATGTGA----ATCGGTACA-TCCACAACC-G--GGAGCAGTAC-GCGCACTTCG
ACAGCGACGTGG-GGC-TCTATGTGGCC-GACACCCCCCTGGGTGAGCCCCAAG--CCAA
GTACTGGAAC-AGCCAGCCGGAGATAC-TGGAGGACAGACGGGCTT-CGTTGGACACGTT
CTGCCGGCACAACTACCAGGTTTTTACCCCCTTCGTCACGGAGAGGAAA-------
>EF370938.1_Otus_scops
GGGTTTTCCTGGAGATGGGTGAG-CATGAGTGTCAGTACCTCAACGGCACGGAGCGGGT-
-GAGGTATGTGA----ATCGGTACA-TCCACAACC-G--GGAGCAGTAC-GCGCACTTCG
ACAGCGACGTGG-GGC-TCTATGTGGGC-GACACCCCCCTGGGTGAGCCCCAAG--CCAA
GTACTGGAAC-AGCCAGCCGGAGATAC-TGGAGGACAGACGGGCTT-CGTTGGACACGTT
CTGCCGGCACAACTACCAGGTTGGGACCCCCTTCGTCACGGAGAGGAAA-------
>EF370939.1_Asio_otus
GGGTTTTCCTGGAGATGGGTGTG-GCTGAGTGTCAGTACCTCAATGGCACCGAGCGGGT-
-GAGGTTTGTGG----AGAGGTACA-TCTATAACC-G--GGAGCAGTTT-GCACACCTCG
ACAGCAACTTGG-TCT-TCATTGTAGCT-GACACCGCCCTGGGTGAGCCCCAAG--CCCA
GTACTACAAC-AGCCTGCCAGACTTAC-TGGATGATGAACGGGCTG-CGGTGGACACGTT
CTGCCAGCACAACTACGAGGTTTCTACCCCCTTCATCACGGAGAGGAAA-------
>EF370940.1_Asio_otus
GGGTTTTCCTGGAGATGGTTGAG-GCTGAGTGTCAGTACCTCAATGGCACCGAGCGGGT-
-GAGGTATGTGC----AGAGGCAAA-TCCACAACC-G--GGAGCAGTTA-GTGCACCTCG
ACAGCGACGTGG-GGA-TCTTTGTGGCT-GACAGCCCCCTGGGTGAGTACCCAG--CCCA
GTACTGGAAC-AGCCAGCCAGCCAGAC-TGGAGGACAGAAGGACTG-CAGTGGACTGGTT
CTGCCGGAAGAGCTACGAGGCTTTTGACCCCTTCATCACGGAGAGGAAA-------
>EF370941.1_Asio_otus
GGGTTTTCCTGGAGATGGGTGTG-GCTGAGTGTCAGTACCTCAATGGCACCGAGCGGGT-
-GAGGTTTGTGG----AGAGGTACA-TCTATAACC-G--GGAGCAGTAC-ACGCACCTCG
ACAGCGACGTGG-GGC-TCTTTGTGGCT-GACACCCCCCTGGGTGAGCTCCAAG--CCCG
GTACAGGAGC-AGCCAGCCAGAGATAC-TGGAGGATGAACGGACTG-CAGTGGACAGGTT
CTGCCGGCACAACTACCAGGGTTTGACCCCCTTCATCACGGAGAGGAAA-------
>EF370942.1_Athene_noctua
GGGTTTTCCTGGAGATGGTTGAG-GCCGAGTGTCAGTACCTCAACGGCACCGAGCGGGT-
-GAGGTTTGTGG----AGAGGTACA-TCTACAACC-G--GGAGCAGTTA-CTGCACTTCG
ACAGCGACGTGG-GGC-TCTATGTGGGC-GGCACCCCCCTGGGTGAGCCCCAAG--CCAA
GTACTGGAAC-AGCCAGCCGGAGATAC-TGGAGCAGAAACGGGCTG-AGGTGGACACGTT
CTGCCGGCACAACTACCAGGTTTTTAACCCCTTCGTCACGGAGAGGAAA-------
>EF370943.1_Athene_noctua
GGGTTTTCCTGGAGATGGGTGTG-ACTGAGTGTCAGTACCTCAACGGCACCGAGCGGGT-
-GAGGCTTGTGG----ATAGGTACA-TCCACAACC-G--GGAGCAGTTT-GCGCACTTCG
ACAGCGACGTGG-GGC-TCTTTGTGGCC-GACACCCCCCTGGGTGAGTGCCAAG--CCAA
GTACTGGAAC-AGCCAGCCGGAGATAC-TGGAGGATGAAAGGGCTG-CAGTGGACACGTT
CTGCCGGACCAACTACCAGGTTTTTAACCCCTTCGTCACGGAGAGGAAA-------
>EF370944.1_Athene_noctua
GGGTTTTCCTGGAGATGGGTGTG-GCTGAGTGTCAGTACCTCAACGGCACCGAGCGGGT-
-GAGGCTTGTGG----AGAGGCACA-TCCACAACC-G--GGAGCAGCTA-CTGCACTTCG
ACAGCGACGTGG-GGC-TCTTTGTGGCC-GACACCCCCCTGGGTGAGCCCCAAG--CCAA
GTACTGGAAC-AGCCAGCCGGAGATAC-TGGAGGACAGACGGGCTG-CAGTGGACAGGT-
--GCCGGCACAACTACCAGGTTTTTGACCCCTTCATCACGGAGAGGAAA-------
>EF370945.1_Athene_noctua
GGGTTTTCCTGGAGATGGGTGAG-ACTGAGTGTCAGTACCTCAACGGCACCGAGCGGGT-
-GAGGTATGTGG----ATCGGTACA-TCCACAACC-G--GGAGCAGTAC-GCGCACTTCG
ACAGCGACGTGG-GGC-TCTATGTGGCC-GACACCCCCCTGGGTGAGCCCCAAG--CCAA
GTACTGGAAC-AGCCAGCCGGAGATAC-TGGAGGACAGACGGGCTT-CGTTGGACACGTT
CTGCCGGCACAACTACCAGGTTTTTAACCCCTTCGTCACGGAGAGGAAA-------
>EF370946.1_Athene_noctua
GGGTTTTCCTGGAGATGGGTGTG-GGTGAGTGTCAGTACCTCAACGGCACCGAGCGGGT-
-GAGGTATGTGA----ATCGGTACA-TCCACAACC-G--GGAGCAGTAC-GCGCACTTCG
ACAGCGACGTGG-GGC-TCTTTGTGAGC-GACACCCCCCTGGGTGAGCCCCAAG--CCGA
GTACTGGAAC-AGCCAGCCGGAGAATT-TGGAGCAGAAACGGGCTG-AGGTGGACAGGCT
TTGCCGGCACAACTACCAGGTTTTTAACCCCTTCATCACGGAGAGGAAA-------
>EF370947.1_Falco_peregrinus
AGGTTTTCCAGGAGTCCTTCAAG-AGTGTGTGTCACCACTTCAACGGCACCGAGCGGGT-
-GAGGCTCCTGG----TGAAGTACA-TCTACAACCGG---CAGCAGTAC-ACGCACTTCG
ACAGCGACCTGG-GGT-ACTTCGTGGCC-GACAGCCCCGTGGGCGAG-TCTGTT-GCGAG
GTATTTTAAC-AGTCAGCCGGAGATAT-TGGAGGACCAACGGTCTG-CGGTGGACAGGGT
CTGCCGGCACAACTACGAGATTT---GTACCCATTTCCTC---GTGGGCAGGCAA-
>EF370948.1_Falco_peregrinus
AGGTTTTCCAGGAGTCCTTCAAG-AGTGTGTGTCACCACTTCAACGGCACCGAGCGGGT-
-GAGGCTCCTGG----TGAAGTACA-TCTACAACCGG---CAGCAGTAC-ACGCACTTCG
ACAGCGACCTGG-GGT-ACTTCGTGGCC-GACAGCCCCGTGGGCGAG-TCTGTT-GCGAG
GTATTTTAAC-AGTCAGCCGGAGATAT-TGGAGGACAAACGGTCTG-CGGTGGACAGGGT
CTGCCGGCACAACTACGAGATTT---TTACCCATTTCCTC---GTGGGCAGGCAA-
>EF370949.1_Falco_biarmicus
AGGTTTTCCAGGAGTCCTTCAAG-GCTGTGTGTCACCACTTCAACGGCACCGAGCGGGT-
-GAGGCTCCTGG----TGAAGTACA-TCTACAACCGG---CAGCAGTAC-ACGCACTTCG
ACAGCGACCTGG-GGT-ACTTCGTGGCC-GACAGCCCCGTGGGCGAG-TCTGTT-GCGAG
GTATTTTAAC-AGTCAGCCGGAGATAT-TGGAGGACCAACGGTCTG-CGGTGGACAGGGT
CTGCCGGCACAACTACGAGATTT---GTACCCATTTCCTC---GTGGGCAGGCAA-
>EF370950.1_Falco_biarmicus
AGGTTTTCCAGGAGTCCTTCAAG-GCTGTGTGTCACCACTTCAACGGCACCGAGCGGGT-
-GAGGCTCCTGG----TGAAGTACA-TCTACAACCGG---CAGCAGTAC-ACGCACTTCG
ACAGCGACCTGG-GGT-ACTTCGTGGCC-GACAGCCCCGTGGGCGAG-TCTGTT-GCGAG
GTATTTTAAC-AGTCAGCCGGAGATAT-TGGAGGACCAACGGTCTG-CGGCGGACAGGGT
CTGCCGGCACAACTACGAGATTA---TTACCCATTTCCTC---GTGGGCAGGCAA-
>EF370953.1_Accipiter_gentilis
GGTTTTTCCAGGAGATGTATAAG-CGTGAGTGTCTGTTCCTCAATGGCACCAAGAATGT-
-CAGGTTTCTGG----ATAAGTACA-TGTACAACC-G--GGAGCAGAGG-GCGCACTTTG
ACAGCGATGTGG-GTC-ACTTTGTGGCT-GACACCCCCCTGGGTGAGCCTGATG--CCAA
GTACTGGAAC-AGCCAGACAGAGTTCC-TGGAGGACAGACGGAGTG-CGGTGGACAGGTT
CTGCCGACACAACTACGAGGTGGTGACCCCTTTCACCGTGGAGAGGAGAGGTGAGT
>EF370954.1_Aegypius_monachus
GGTTTTTCCAGGAGATGCGTAAG-TCTGAGTGTCAGCACCTCAACGGCAACAAGAACGT-
-GAGGTTTCTCG----AGAAGTACA-TCTACAACC-G--GGAGCAGACG-GCACACTTTG
ACAGCGATGTGG-GTC-ACTATGTGGCT-GACACCCCCCTGGGTGAGCCTGATG--CCAA
GTACTGGAAC-AGCCAGCCGGACCTAC-TGGAGACCAGACGGGCTG-AGGTAGACAGGTT
CTGCCGACACAACTACGAGGTCTCAACCCCTTTCCTCGTGGAGAGGAGAGGTGAGT
>EF370955.1_Aquila_chrysaetos
GGTTTTTCCAGGAGATGGGTAAG-AGTGAGTGTCACTACCTCAATGGCAACAAGAATGT-
-GAGGTATTTGC----GCAAGAACA-TCTACAACC-G--GGAGCAGAGG-GTGCACTTTG
ACAGCGATGTGG-GTC-ACTATGTGGCC-GACACCCCCCTGGGTGAACTTAGTG--CCAA
GTACTGGAAC-AGCCAGCCAGACATAC-TGGAGAACAGACGGACTG-CGGTGGACAGGTT
CTGCCGACACAACTACGATGTGATCACCCCTTTCACCGTGGAGAGGAGAGGTGAGT
>EF370956.1_Buteo_buteo
GGTTCTTCCAGGAGATGAGTAAG-TCTGAGTGTCACCACCTCAATGGCAATAAGAATGT-
-CAGGTATCTGG----AGAAGTACA-TCTACAACC-G--GGAGCAGAGG-GTGCACTTTG
ACAGCGATGTGG-GTC-ACTATGTGGCT-GACACCCCCCTGGGTGAGCCTAGTG--CCAA
GTACTGGAAC-AGCCAACCGGACATAC-TGGAGGATGCACAGGCTG-CGGTGGACACATA
CTGCCGCCACAACTACGAGGTGTTCAGACCTTTCACCGTGGAGAGGAGAGGTGAGT
>EF370957.1_Circaetus_gallicus
GGTTTTTCCAGGAGATGGGTAAG-GGTGAGTGTCACTACCTCAATGGCAACAAGAATGT-
-GAGGTATTTGC----GCAAGGACA-TCTACAACC-G--GGAGCAGTTC-GTGCACTTTG
ACAGCGATGTGG-GTC-ACTTTGTGGCC-GACAGCCCCCTGGGTGAGCCTACTG--CCAA
GTACTGGAAC-AGCCAGCCGGACATAC-TGGACAACACACGGGCTA-TGGTGGACACGTC
CTGCCGACACAACTACGAGGTGTTGACCCCTTTCATCACAGAGAGGAGAGGTGAGT
>EF370958.1_Circus_aeruginosus
GGTTTTTCCAGGAGATGAATAAG-TTTGAGTGTTACTATCTCAATGGCACCAAGAATGT-
-CAGGTATCTGC----ACAAGAACA-TCTACAACC-G--GCAGCAGATG-TTGCACTATG
ACAGCAATGTGG-GTC-ACTATGTGGCT-GACACCCCCCTGGGTGAGCCTGATG--TCAA
GTACTGGAAC-AGCCAGCCGGAGATAC-TGGAGAGCAGACGGGCTG-AGGTAGACAGCTA
CTGCCGACACAACTACGAGGTGGTGACCCCTTTCACCGTGGAGAGGAGAGGTGAGC
>EF370959.1_Elanus_caeruleus
GGTTTTTCCTAGAGATGGGCAAG-TCTGAGTGTCACTACCTCAATGGCAACGAGAAGGT-
-GCGGTTTCTGG----ACAAGTACA-TCCACAACC-G--GGAGCAGCTT-GTGCACTTTG
ACAGCGATGTGG-GTC-ATTTTCTGGCC-GACAGCCCCCTGGGTGAACGTGTTG--CCAA
GTTCTTCAAC-AGCCAGCCGGATATAC-TGGAGGATGCACAGGGTG-CAGTGGACACGTT
CTGCCGACACAACTACGACGTGGGGAAACCTTTCACCGTGGAGAGGAGAGGTACGT
>EF370960.1_Gypaetus_barbatus
GGTTTTTCCAGGAGATGTTTAAG-GCTGAGTGTCAGTACCTCGATGGCACCAAGAATGT-
-CAAGTTTCTGG----ATAAGTACG-TCTACAACC-G--GGAACAGAGG-GTGCACTTTG
ACAGCGATGTGG-GTC-ACTTTGTGGCT-GACACCCCCCTGGGTGAGCCTGATG--CCAA
GTACTGGAAC-AGCCAGCCGGACATAC-TAGAGGATGAACGGACTG-CGGTGGACACATT
CTGCCGACACAACTACGAGGTGGCGACCCCTTTCACCGTGCAGAGGAGAGGTGAGT
>EF370961.1_Harpyhaliaetus_coronatus
GGTTTTTCCAGGAGATGCATAAG-TTTGAGTGTCACTACCTCAATGGCAACAAGAATGT-
-GAGGTATCTGG----AGAAGTACA-TCTACAACC-G--GGAGCAGACT-GTGCACTTTG
ACAGCGATGTGG-GTC-ACTATGTGGCC-GACACCCCCCTGGGTGAGCCTGATG--CCAA
GTACTGGAAC-AGCCAGCCGGACCTAC-TGGAGGATAAACAGGCTG-ACGTGGACACATT
CTGCCGACACAACTACGAGGTGAACAGCCCTTTCACTGTGGAGAGGAGAGGTGAGT
>EF370962.1_Hieraaetus_pennatus
GGTTTTTCCAGGAGATGGATAAG-TTTGAGTGTCACTACCTCAATGGCAACAAGAATGT-
-GAGGCTTTTGC----ACAAGAACA-TCTACAACC-G--GGAGCAGATG-TTGCACTTTG
ACAGCGATGTGG-GTC-ACTATGTGGCC-GACACCCCCCTGGGTGAGCCTGATG--CCAA
GTACTGGAAC-AGCCAGCCGGACATAC-TGGAGAGGAAACAGGCTG-AGGTTGACAGCGT
CTGCCGACTCAACTACGAGGTGTTCACCCCTTTCACCGTGGAGAGGAGAGGTGAGT
>EF370963.1_Milvus_milvus
GGTTTTTCCAGGAGATGTTTAAG-GCTGAGTGTCAGTACCTCAATGGCACAAAGCAGGT-
-GAAGTATCTGG----TGAAGTACA-TCTACAACC-G--GGAGCAGAGG-GCGCACTTTG
ACAGCGATGTGG-GTC-ACTTTGTGGCC-GACACCCCCCTGGGTGAGCCTGATG--TCAA
GTACTGGAAC-AGCCAGCCGGAGGAAC-TGGAGTATAGGCGGGGTG-GGGCAGACAGGTT
CTGCCGACACAACTACGAGGTGGTGACCCCTTTCACCGTGGAGAGGAGAGGTGAGT
>EF370964.1_Neophron_percnopterus
GGTTTTTCCAGGAGATGTTTAAG-GCTGAGTGTCAGTACCTCAATGGCACAAAGCAGGT-
-GAAGTATCTGG----TCAAGTACA-TCTACAACC-G--GGAGCAGAGG-GCGCACTTTG
ACAGCGATGTGG-GTC-ACTTTGTGGCC-GACACCCCCCTGGGTGAGCCTAGTG--CCAA
GTACTGGAAC-AGCCTGCCGGAGGAAC-TGGAGTACAGACGGACCG-CGGTGGACACGTT
CTGCCGACACAACTACGAGGTGTCGACCCCTTTCCTCGTGGAGAGGAGAGGTGAGT
>EF370965.1_Pandion_haliaetus
GGTTTTTCCAGGAGATGGGCAAG-AGTGAGTGTCAGTACCTCAATGGCAACAAGAACGT-
-GAGGTTTCTGC----ACAAGTACA-TCTACAACC-G--GGAGCAGAGA-GCGCACTTTG
ACAGCGATGTGG-GTC-GCTTTGTGGCC-GACACCCCCCTGGGTGAGCCTGATG--CCAA
GTACTGGAAC-AGCCAGCCGGACTTAC-TGGAGGAGGAACAGGCTG-CGGTGGACAGGTT
CTGCCGACACAACTACGAGGCGGCGACCCCCTTCATCACAGAGAGGAGAGGTGAGT
>EF370966.1_Gyps_africanus
GGTTTTTCCAGGAGATGTATAAG-TCTGAGTGTCAGTACCTCAATGGCAACAAGAACGT-
-GAGGTTTCTCG----ACAAGTACA-TCTACAACC-G--GGAGCAGAGG-GTGCACTTTG
ACAGCGATGTGG-GTC-ACTTTGTGGCC-GACACCCCCCTGGGTGAGCCTGATG--CCAA
GTACTGGAAC-AGCCTGCCGGACTTCC-TGGAGAGCAGTCGGGCTG-CGGTGGACGAGTT
CTGCCGACACAACTACGAGGTCTCAACCCCTTTCCTTGTGGAGAGGAGAGGTGAGT
>EF370967.1_Gyps_africanus
GGTTTTTCCAGGAGATGTATAAG-TTTGAGTGTCAGTACCTCAATGGCAACAAGAACGT-
-GAGGTTTCTCG----AGAAGTACA-TCTACAACC-G--GGAGCAGAGG-GCACACTTTG
ACAGCGATGTGG-GTC-ACTATGTGGCC-GACACCCCCCTGGGTGAGCCTGATG--CCAA
GTACTGGAAC-AGCCAGCCGGACCTAC-TGGAGAGGAAACGGGCTG-CGGTGGACGAGTT
CTGCCGACACAACTACGAGGTCTCAACCCCTTTCCTTGTGGAGAGGAGAGGTGAGT
>EF370968.1_Gyps_africanus
GGTTTTTCCAGGAGATGTATAAG-TTTGAGTGTCAGCACCTCAATGGCAACAAGAACGT-
-GAGGTTTCTCG----AGAAGTACA-TCTACAACC-G--GGAGCAGAGG-GCACACTTTG
ACAGCGATGTGG-GTC-ACTATGTGGCC-GACACCCCCCTGGGTGAGCCTGATG--CCAA
GTACTGGAAC-AGCCAGCCGGACCTAC-TGGGGAGGAAACGGGCTG-CGGTGGACGAGTT
CTGCCGACACAACTACGAGGTCTCAACCCCTTTCCTTGTGGGGAGGAGAGGTGAGT
>EF370969.1_Gyps_africanus
GGTTTTTCCAGGAGATGGTTAAG-TTTGAGTGTCAGCACCTCAATGGCAACAAGAACGT-
-GAGGTATCTCG----AGAAGTACA-TCTACAACC-G--GGAGCAGAGG-GCACACTTTG
ACAGCAATGTGG-GTC-ACTATGTGGCT-GACACCCCCCTGGGTGAGCCTTCTG--CCAA
GTACTGGAAC-AGCCAGACGGACATAC-TGGAGAGGAAACGGGCTG-AGGTGGACAGGTT
GTGCCGACACAACTACGAGGTGGTGACCCCTTTCCTCGTGGAGAGGAGAGGTGAGT
>EF370970.1_Gyps_africanus
GGTTTTTCCAGGAGATGTATAAG-TATGAGTGTCAGTACCTCAATGGCAACAAGAATGT-
-GAGGTATCTCA----GGAAGTACA-TCTACAACC-G--GGAGCAGAGG-GCACACTTTG
ACAGCGATGTGG-GTC-ACTTTGTGGCT-GACACCCCCCTGGGTGAGCCTGATG--CCAA
GTACTGGAAC-AGCCAGCCGGAGGAAC-TGGAGACCAGACGGGCTG-ATGTGGACAGCTT
CTGCCGACACAACTACGAGGTCTCAACCCCTTTCCTCGTGGAGAGGAGAGGTGAGT
>EF370971.1_Gyps_africanus
GGTTTTTCCAGGAGATGTCTAAG-TTTGAGTGTCAGTACCTCAATGGCAACAAGAACGT-
-GAGGTTTCTCC----AGAAGTACA-TCTACAACC-G--GGAGCAGATA-TTGCACTTTG
ACAGCGATGTGG-GTC-ACTTTGTGGCC-GACACCCCCCTGGGTGAGCCTGATG--CCAA
GTACTGGAAC-AGCCAGCCGGACATAC-TGGAGAGCATACGGGCTG-CGGTGGACACGT-
--GCCGACACAACTACGAGGGGGTGACCCCTTTCACCGTGGAGAGGAGAGGTGAGT
>EF370972.1_Gyps_africanus
GGTTTTTCCAGGAGATGTATAAG-TTTGAGTGTCAGTACCTCAATGGCAACAAGAACGT-
-GAGGTTTCTCG----ACAGGTACA-TCTACAACC-G--GGAGCAGAGG-TTGCACTTTG
ACAGCGATGTGG-GTC-ACTTTGTGGCC-GACACCCCCCTGGGTGAGCCTGATG--CCAA
GTACTGGAAC-AGCCTGCCGGACTTCC-TGGAGAGCAGTCGGGCTG-CGGTGGACGAGTT
CTGCCGACACAACTACGAGGTCTCAACCCCTTTCCTTGTGGAGAGGAGAGGTGAGT
>EF370973.1_Gyps_africanus
GGTTTTTCCAGGAGATGCATAAG-TTTGAGTGTCAGTACCTCAATGGCAACAAGAACGT-
-GAGGTTTCTCG----ACAAGTACA-TCTACAACC-G--GGAGCAGAGG-GCACACTTTG
ACAGCGATGTGG-GTC-ACTTTGTGGCC-GACACCCCCCTGGGTGAGCCTTCTG--CCAA
GTACTGGAAC-AGCCAGCCCGACCTAC-TGGAGACCAGACGGGCTG-CGGTGGACAGCTT
CTGCCGACACAACTACAAGGGGGTGACCCCTTTCACCGTGGAGAGGAGAGGTGAGT
>EF370974.1_Gyps_africanus
GGTTTTTCCAGGAGATGTATAAG-TCTGAGTGTCAGTACCTCAATGGCAACAAGAACGT-
-GAGGTTTCTCG----ACAAGTACA-TCTACAACC-G--GGAGCAGAGG-TTGCACTCTG
ACAGCGATGTGG-GTC-ACTTTGTGGCC-GACACCCCCCTGGGTGAGCCTGATG--CCAA
GTACTGGAGC-AGCCTGCCGGACTTCC-TGGAGAGCAGTCGGGCTG-CGGTGGACGAGTT
CTGCCGGCACAACTACGAGGTCTCAACCCCTTTCCTTGTGGAGAGGAGAGGTGAGT
>EF370975.1_Gyps_coprotheres
GGTTTTTCCAGGAGATGAATAAG-ATTGAGTGTCAGCACCTCAATGGCAACAAGAATGT-
-GAGGATTCTCG----ACAGGTACA-TCTACAACC-G--GGAGCAGAGG-GCACACTTTG
ACAGCGATGTGG-GTC-ACTTTGTGGCT-GACACCCCCCTGGGTGAGCTTTCTG--CCAA
GTACTGGAAC-AGCCAGCCGGACCTAC-TGGAGCGCAAACGGGCTG-AGGTGGACA---T
GTGCCGACACAACTACGAGGTGGTGACCCCTTTCCTCGTGGAGAGGAGAGGTGAGT
>EF370977.1_Gyps_coprotheres
GGTTTTTCCAGGAGATGAGTAAG-TTTGAGTGTCAGTACCTCAATGGCAACAAGAATGT-
-GAGGTATTTGC----ACAAGGACA-TCTACAACC-G--GGAGCAGACG-GCACACTTTG
ACAGCGATGTGG-GTC-ACTATGTGGCT-GACACCCCCCTGGGTGAGCCTGATG--CCAA
GTACTGGAAC-AGCCAGCCGGACGTAC-TGGAGCGCAAACGGGCTG-AGGTGGACG---T
GTGCCGACACAACTACGAGGTGGTGACCCCTTTCCTCGTGGAGAGGAGAGGTGAGT
>EF370978.1_Gyps_coprotheres
GGTTTTTCCAGGAGATGAATAAG-ATTGAGTGTCAGCACCTCAATGGCAACAAGAATGT-
-GAGGATTCTCG----ACAAGTACA-TCTACAACC-G--GGAGCAGAGG-GCACACTTTG
ACAGCGATGTGG-GTC-ACTTTGTGGCT-GACACCCCCCTGGGTGAGCCTGATG--CCAA
GTACTGGAAC-AGCCAGCCGGACATAC-TGGAGCGCAAACGGGCTG-AGGTGGACG---T
GTGCCGACACAACTACGAGGTGGTGACCCCTTTCCTCGTGGAGAGGAGAGGTGAGT
>EF370979.1_Tyto_alba
AGGTTTTCCAGGAGTCTATGGAG-TCTGAGTGTCAGTTCTTCAACGGCACGGAGCGGGT-
-GAGGTTTGTGG----AGAGGCACA-TCTACAACC-G--GGAGAAGCTT-ATGCACTTCG
ACAGTGACGTGG-GGC-TCTATGTGGCC-GACACCCCCCTGGGTGTGCCCCAAG--CCGA
GTACTTCAAC-AGCCGGGAGGATGTAC-TGGAGCGTAAAAGAGCCG-CAGTGGACACGTT
CTGCCGACACAACTATGAGGTTTCGAACCCCTTCATCATGGAGAGGAAAGGTGAGT
>EF370980.1_Bubo_bubo
GGGTTTTCCTGGAGATGGGTGAG-AGCGAGTGTCAGTACCTCAACGGCACCGAGCGGGT-
-CAGGTTTCTGG----ATAGGTACA-TCCACAACC-G--GGAGCAGTTA-CTGCACTTCG
ACAGCGACGTGG-GGC-TCTTTGTGGCC-GACACCCCCCTGGGTGAGCCCCAAG--CCAA
GTACTTGAAC-AGCCAACCGGACACAC-TGGAGAATGCACGGGCTG-AGGTGGACAGGTT
CTGCCGGCACAACTACCAGGTTTTGACCCCCTTCATCACGGAGAGGAAAGGTGAGC
>EF370981.1_Otus_scops
GGGTTTTCCTGGAGATGGGTGAG-CATGAGTGTCAGTACCTCAACGGCACGGAGCGGGT-
-GAGGTATGTGA----ATCGGTACA-TCCACAACC-G--GGAGCAGTAC-GCGCACTTCG
ACAGCGACGTGG-GGC-TCTATGTGGCC-GACACCCCCCTGGGTGAGCCCCAAG--CCAA
GTACTGGAAC-AGCCAGCCGGAGATAC-TGGAGGACAGACGGGCTT-CGTTGGACACGTT
CTGCCGGCACAACTACCAGGTTTTTACCCCCTTCGTCACGGAGAGGAAAGGTGAGC
>EF370982.1_Strix_aluco
GGGTTTTCCTGGAGTTGTCTGTG-TTTGAGTGTCAGTACCTCAACAGCACCGAACAGGT-
-GAGGTATGTGG----ATAGGTACA-TCCACAACC-G--GGAGCAGTTA-CTGCACTTTG
ACAGCGACGTGG-GGC-TCTTTGTGGCC-GACACCCCCCTGGGTGAGCACCAAG--CCCA
GTACTGGAAC-AGTCAGCCAGACTTAC-TGGAGGTCGCACGGGGTA-TGGTGGACACAGC
CTGCCGGTACAACTACCAGGCTTTTGACCCCTTCATCACGGAGAGGAAAGGTGAGC
>EF370983.1_Asio_otus
GGGTTTTCCTGGAGATGGGTGTG-GCTGAGTGTCAGTACCTCAATGGCACCGAGCGGGT-
-GAGGTTTGTGG----AGAGGTACA-TCTATAACC-G--GGAGCAGTTT-GCACACCTCG
ACAGCAACTTGG-TCT-TCATTGTAGCT-GACACCGCCCTGGGTGAGCCCCAAG--CCCA
GTACTACAAC-AGCCTGCCAGACTTAC-TGGATGATGAACGGGCTG-CGGTGGACACGTT
CTGCCAGCACAACTACGAGGTTTCTACCCCCTTCATCACGGAGAGGAAAGGTGAGC
>EF370984.1_Athene_noctua
GGGTTTTCCTGGAGATGGGTGTG-GCTGAGTGTCAGTACCTCAACGGCACCGAGCGGGT-
-GAGGCTTGTGG----AGAGGCACA-TCCACAACC-G--GGAGCAGCTA-CTGCACTTCG
ACAGCGACGTGG-GGC-TCTTTGTGGCC-GACACCCCCCTGGGTGAGCCCCAAG--CCAA
GTACTGGAAC-AGCCAGCCGGAGATAC-TGGAGGACAGACGGGCTG-CAGTGGACAGGTG
CTGCCGGCACAACTACCAGGTTTTTGACCCCTTCATCACGGAGAGGAAAGGTGAGC
>EF370985.1_Falco_peregrinus
AGGTTTTCCAGGAGTCCTTCAAG-AGTGTGTGTCACCACTTCAACGGCACCGAGCGGGT-
-GAGGCTCCTGG----TGAAGTACA-TCTACAACCGG---CAGCAGTAC-ACGCACTTCG
ACAGCGACCTGG-GGT-ACTTCGTGGCC-GACAGCCCCGTGGGCGAG-TCTGTT-GCGAG
GTATTTTAAC-AGTCAGCCGGAGATAT-TGGAGGACCAACGGTCTG-CGGTGGACAGGGT
CTGCCGGCACAACTACGAGATTT---GTACCCATTTCCTC---GTGGGCAGGCAAG
>EF370986.1_Falco_naumanni
AGGTTTTCCAGGAGTCCTTCAAG-CCTGAGTGTCACTACTTCAACGGCACCGAGCGGGT-
-GAGGTTCCTGC----TGAAGTACA-TCTACAACCGG---CAGCAGTAC-CTACACTTCG
ACAGCGACCTGG-GGT-ACTTCGTGGCC-GACAGCCCCATGGGCGAG-TCCACT-GTGAG
GTATTGGAAC-AGTCAACCCGAGATAT-TGGAGGACAGACGGTCTG-CGGTGGACAGGTT
CTGCCGGCACAACTACGAGGTGT---CTACCCCTTTCCTC---GTGGGGCGGCAAG
>EF370987.1_Falco_tinnunculus
AGGTTTTCCAGCACTCCTTCAAG-GCTGTGTGTCACCACTTCAACGGCACCGAGCGGGT-
-GAGGTTCCTGG----AGAAGCGCA-TCTACAACCGG---CAGCAGTAC-CTACACTTCG
ACAGCGACGTGG-GGT-ACTACGTGGCC-GACAGCCCCGTGGGCGAG-TCCGCT-GCGAG
GTATTTTAAC-GGTCAACCTGAGATAT-TGGAGGACAGACGGTCTG-TGGCGGACAGGAT
CTGCCGGCACAACTACGAGGTGT---CTACCCCTTTCCTC---GTGAGGCGGCAAG
>EF370988.1_Falco_femoralis
AGGTTTTCCAGGAGTCCTTCAAG-GCTGAGTGTCACCACTTCAACGGCACCGAGCGGGT-
-GAGGCTCCTGG----TGAAGAGCA-TCTACAACCGG---CAGCAGTAC-GTGCACTTCG
ACAGCGACCTGG-GGT-ACCACGTGGCC-GACAGCCCCATGGGCGAG-TCTGTT-GCGAG
GTATTGGAAC-AGTCAACCGGAGATAT-TGGAGCAGAGACGGGCCG-AGGTGGACAGCGT
CTGCCGGCACAACTACGAGATTT---TTACCCATTTCCTC---GTGGGCAGGCAAG
>EF370989.1_Falco_biarmicus
AGGTTTTCCAGGAGTCCTTCAAG-GCTGTGTGTCACCACTTCAACGGCACCGAGCGGGT-
-GAGGCTCCTGG----TGAAGTACA-TCTACAACCGG---CAGCAGTAC-ACGCACTTCG
ACAGCGACCTGG-GGT-ACTTCGTGGCC-GACAGCCCCGTGGGCGAG-TCTGTT-GCGAG
GTATTTTAAC-AGTCAGCCGGAGATAT-TGGAGGACCAACGGTCTG-CGGTGGACAGGGT
CTGCCGGCACAACTACGAGATTT---GTACCCATTTCCTC---GTGGGCAGGCAAG
>EF370990.1_Gyps_africanus
GGTTTTTCCAGGAGATGTATAAG-TTTGAGTGTCAGTACCTCAATGGCAACAAGAACGT-
-GAGGTTTCTCG----ACAAGTACA-TCTACAACC-G--GGAGCAGAGG-TTGCACTTTG
ACAGCGATGTGG-GTC-ACTTTGTGGCC-GACACCCCCCTGGGTGAGCCTGATG--CCAA
GTACTGGAAC-AGCCTGCCGGACTTCC-TGGAGAGCAGTCGGGCTG-CGGTGGACGAGTT
CTGCCGACACAACTACGAGGTCTCAACCCCTTTCCTTGTGGAGAGGAGAGGTGAGT
>EF450769.1_Phasianus_colchicus
---------------------------------------------------CAGCAGGT-
-GAGGCATGTGC----ACAGGCAAA-TCTACAACC-G--GCAGCAGTAC-GCGCACTTCG
ACAGCGACGTGG-GGA-AATACGTGGCC-GATACACCACTGGGTGAGCTGCAAG--CTGA
ATACTGGAAC-AACAACACCGCGTTAC-TGGAGCAACGAATGCATG-CAGTGGACAGATA
CTGCCGGCACAACTACGAGATTGTGGAG----------------------------
>EF535335.1_Erythrura_gouldiae
------------------------------------------------ACGGAGAAGGT-
-GAGGTACGCGG----AGAGGTACA-TCTACAACCGG---GAGCAGTTC-GTGATGTTCG
ACAGCGACGTGG-GGG-TGTACGAGGGG-TTCACCCCCTTGGGGGAGAGGAA-T-GCCAA
CCGCTTTAAC-AGCAACCCGG-AAATAATGGAGAACGCGCGAACTG-CGGTGGACTGG--
--------------------------------------------------------
>EF535336.1_Erythrura_gouldiae
------------------------------------------------ACGGAGAAGGT-
-GAGGTTCGTGG----AGAGGTACA-TCTACAACCGG---GAGCAGTTC-ATGATGTTCG
ACAGCGACGTGG-GGG-TGTACGAGGGG-TTCACCCCCTTGGGGGAGAGGAA-T-GCCAA
GCGCTTTAAC-AGCAACCCGG-AATGGATGGAGTACGCACGGACTG-CGGTGGACAAT--
--------------------------------------------------------
>EF535339.1_Erythrura_gouldiae
------------------------------------------------ACGGAGAAGGT-
-GAGGTTCGTGG----AGCGGCACA-TCTACAACCGG---GAGCAGTTC-ATGATGTTCG
ACAGCGACGTGG-GGG-TGTTCGAGGGG-TTCACCCCCTATGGGGAG-AAACAG-GCCCG
GTACTGGAAC-AACAACCCGGAATTGA-TGGAGTACAAACGGGGTC-AAGTGGACAAT--
--------------------------------------------------------
>EF535340.1_Erythrura_gouldiae
------------------------------------------------ACGGAGAAGGT-
-GAGGTTCGTGG----AGAGGTACA-TCTACAACCGG---GAGCAGTTC-ATGATGCTCG
ACAGCGACGTGG-GGG-TGTACGAGGGG-TTCACCCCCTTTGGGGAG-AAACAG-GCCCG
GCACAGGAAC-AACAACCCGGAAAGGA-TGGAGTACGCACGGACTG-CGGTGGACTGG--
--------------------------------------------------------
>EF535341.1_Erythrura_gouldiae
------------------------------------------------ACGGAGAAGGT-
-GAGGTTCGTGG----AGAGGTACA-TCTACAACCGG---GAGCAGTTC-ATGATGTTCG
ACAGCGACGTGG-GGG-TGTACGAGGGG-TTCACCCCCTTTGGGGAG-AAACAG-GCCCG
GCACAGGAAC-AACAACCCGGAAAGGA-TGGAGTACGCACGGACTG-CGGTGGACTGG--
--------------------------------------------------------
>EF535343.1_Erythrura_gouldiae
------------------------------------------------ACGGAGAAGGT-
-GAGGTTCGTGG----AGCGGCACA-TCTACAACCGG---GAGCAGTTC-ATGATGTTCG
ACAGCGACGTGG-GGG-TGTACGAGGGG-TTCACCCCCTTTGGGGAGAGGAA-T-GCCAA
CCGCTTTAAC-AGCAACCCGG-AAATAATGGAGAACGCACGGACTG-CGGTGGACTGG--
--------------------------------------------------------
>EF535344.1_Erythrura_gouldiae
------------------------------------------------ACGGAGAAGGT-
-GAGGTTCGTGG----AGAGGTACA-TCTACAACCGC---GAGCAGTTC-ATGATGTTCG
ACAGCGACGTGG-GGG-TGTTCGAGGGG-TTCACCTCCTTTGGGGAGAGGAA-T-GCCAA
GCGCGTGAAC-AGCAACCCGG-AATGGATGGAGAACAGACGGACTG-CGGTGGACTGG--
--------------------------------------------------------
>EF535346.1_Erythrura_gouldiae
------------------------------------------------ACGGAGAAGGT-
-GAGGTTCGTGG----AGAGGTACA-TCTACAACCGG---GAGCAGTTC-ATGATGTTCG
ACAGCGACGTGG-GGG-TGTTCGAGGGG-TTCACCTCCTTTGGGGAGAGGAA-T-GCCAA
GCGCGTGAAC-AGCAACCCGG-AATGGATGGAGAACAGACGGACTG-CGGTGGACTGG--
--------------------------------------------------------
>EF535350.1_Erythrura_gouldiae
------------------------------------------------ACGGAGAAGGT-
-GAGGTACGTGG----AGAGGTACA-TCTACAACCGG---GAGCAGTTC-GTGATGTTCG
ACAGCGACGTGG-GGG-TGTACGAGGGG-TTCACCCCCTTGGGGGAGAGGAA-T-GCCAA
CCGCTTTAAC-AGCAACCCGG-AAATAATGGAGAACGCGCGAACTG-CGGTGGACTGG--
--------------------------------------------------------
>EF535351.1_Erythrura_gouldiae
------------------------------------------------ACGGAGAAGGT-
-GAGGTTCGTGG----AGCGGCACA-TCTACAACCGG---GAGCAGTTC-ATGATGTTCG
ACAGCGACGTGG-GGG-TGTACGAGGGG-TTCACCCCCTTGGGGGAGAGGAA-T-GCCAA
TCGCTTTAAC-AGCAACCCGG-AAATAATGGAGAACGCGCGAACTG-CGGTGGACTGG--
--------------------------------------------------------
>EF535353.1_Erythrura_gouldiae
------------------------------------------------ACGGAGAAGGT-
-GAGGTTCGTGG----AGAGGTACA-TCTACAACCGG---GAGCAGTTC-GTGATGTTCG
ACAGCGACGTGG-GGG-TGTACGAGGGG-TTCACCCCCTTTAGGGAG-AAGGTG-GCCCG
GCACAGGAAC-AACAACCCGGAATGGA-CGGAGTACATGCGGACTG-AGGTGGACACG--
--------------------------------------------------------
>EF535356.1_Erythrura_gouldiae
------------------------------------------------ACGGAGAAGGT-
-GAGGTTCGTGC----ACCGGCACA-TCTACAACCGG---GAGCAGTTC-GTGATGTTCG
ACAGCGACGTGG-GGG-TGTACGAGGGG-TTCACCCCCTTTGGGGAG-AAGGTG-GCCCG
GCACAGGAAC-AACAACCCGGAATGGA-TGGAGTACATGCGGACTG-AGGTGGACACG--
--------------------------------------------------------
>EF535357.1_Erythrura_gouldiae
------------------------------------------------ACGGAGAAGGT-
-GAGGTTCGTGG----AGCGGCACA-TCTACAACCGG---GAGCAGTTC-ATGATGTTCG
ACAGCGACGTGG-GGG-TGTACGAGGGG-TTCACCCCCTTTGGGGAG-AAGGTG-GCCCG
GCACCGGAAC-AACAACCCGGAAATAA-TGGAGTACAAACGGGGTC-AAGTGGACAAT--
--------------------------------------------------------
>EF535358.1_Erythrura_gouldiae
------------------------------------------------ACGGAGAAGGT-
-GAGGTTCGTGG----AGCGGCACA-TCTACAACCGG---GAGCAGTTC-ATGATGTTCG
ACAGCGACGTGG-GGG-TGTACGAGGGG-TTCACCCCCTTTGGGGAG-AAGGTG-GCCCG
GCACTGGAAC-AACAACCCGGAAATAA-TGGAGTACAAACGGGGTC-AAGTGGACAAT--
--------------------------------------------------------
>EF535362.1_Erythrura_gouldiae
------------------------------------------------ACGGAGAAGGT-
-GAAGTTCGTGC----ACCGGCAGA-TCTACAACCGG---GAGCAGATC-ATGATGTTCG
ACAGCGACGTGG-GGG-TGTTCGAGGGG-TTCACCCCCATTGGGGAG-AAACAG-GCCCG
GTACTGGAAC-AACAACCCGGAAAGGA-TGGAGTACGCACGGACTG-CGGTGGACTGG--
--------------------------------------------------------
>EF535363.1_Erythrura_gouldiae
------------------------------------------------ACGGAGAAGGT-
-GAGGTACGTGG----AGAGGTACA-TCTACAACCGG---GAGCAGTTC-GTGATGTTCG
ACAGCGACGTGG-GGG-TGTACGAGGGG-TTCACCCCCTTGGGGGAGAGGAA-T-GCCAA
CCGCCTTAAC-AGCAACCCGG-AAATAATGGAGAACGCGCGAACTG-CGGTGGACTGG--
--------------------------------------------------------
>EF535364.1_Poephila_acuticauda
------------------------------------------------ACGGAGAGGGT-
-GAGGTTCGTGG----AGCGGTACA-TCTACAACCGG---GAGCAGTTC-CTGATGTTCG
ACAGCGACGTGG-GGG-AGCACGTGGGG-TTCACCCCCTATGGAGAG-AAACAG-GCCCA
GTACAGGAAC-AGCAACCCGGAAATAA-TGGAGCACAAACGGACTG-CGGTGGACAGG--
--------------------------------------------------------
>EF535365.1_Poephila_acuticauda
------------------------------------------------ACAGAGAAGGT-
-GAGGTTCGTGC----ACAGGCGCA-TCTACAACCGG---GAGCAGTAC-CTGATGTACG
AGAGCGACGTGG-GGG-AGTACGTGGGG-TTCACCCTCTTTGGGGAG-AAACAG-GCCCG
GTACAAGAAC-AGCGACCCGAAATGGA-TGGAGTACACACGGACTG-CGGTGGACTGG--
--------------------------------------------------------
>EF535370.1_Poephila_acuticauda
------------------------------------------------ACGGAGAAGGT-
-GAGGTACGTGC----AGCGGCGCA-TCTACAACCGA---CAGCAGTAC-GTGATGTACG
ACAGCGACGTGG-GGG-AGCACGTGGGG-TTCACCCCCTATGGGGAG-AAACAG-GCCCG
GTACAGGAAC-AGCGACCCGGAAATAA-TGGAGCGCAGACGGACTG-CGGTGGACTGG--
--------------------------------------------------------
>EF535371.1_Poephila_acuticauda
------------------------------------------------ACGGAGAGGGT-
-GAGGTTGGTGG----ACAGGTGCA-TCTACAACCGC---GAGCAGTAC-GCGATGTTCG
ACAGCGACGTGG-GGG-AATTCGTGGGG-TTCACCCCCTATGGGGAG-AAACAG-GCCCG
GTACAGGAAC-AGCGACCCGGAAATAA-TGGAGCGCAGACGGACTG-CGGTGGACTGG--
--------------------------------------------------------
>EF535374.1_Poephila_acuticauda
------------------------------------------------ACGGAGAAGGT-
-GAGGTTGGTGC----AGCGGTACA-TCCACAACCGG---CAGCAGTAC-GCGATGTTCG
ACAGCGACGTGG-GGG-AGTTCGTGGGG-TTCACCCCCTATGGGGAG-AAGGTG-GCCCA
GAACTGGAAC-AGCAACCCGGAAATAA-TGGAGTACATACGGACTG-CGGTGGACACA--
--------------------------------------------------------
>EF535380.1_Poephila_acuticauda
------------------------------------------------ACGGAGAAGGT-
-GAGGTACGTGG----AGCGATACA-TCTACAACCGG---GAGCAGTAC-CTGATGTTCG
ACAGCGACGTGG-GGG-AGTACGTGGGG-TTCACCCCCCTTGGGGAGAAGAA-T-GCCAA
GCGCTTGAAC-AGCGACCCGG-AATTGATGGAGCAGCAACGCACCA-CAGTGGACTGG--
--------------------------------------------------------
>EF535381.1_Poephila_acuticauda
------------------------------------------------ACGGAGAAGGT-
-GAGGTACGTGC----AGCGGCGCA-TCTACAACCGA---CAGCAGTAC-CTGATGTTCG
ACAGCGACGTGG-GGG-AGTACGTGGGG-TTCACCCCCTATGGGGAG-AAACAG-GCCCG
GTACAGGAAC-AGCAATCCGGAAATAA-TGGAGCGCAGACGGACTG-CGGTGGACTGG--
--------------------------------------------------------
>EF535383.1_Poephila_acuticauda
------------------------------------------------ACGGAGAGGGT-
-GAGGTTCGTGG----AGCGGTACA-TCTACAACCGG---GAGCAGTTC-CTGATGTTCG
ACAGTGACGTGG-GGG-AGCACGTGGGG-TTCACCCCTTATGGGGAG-AAACAG-GCCCG
GTACAGGAAC-AGCAACCCGGAAATTA-TGGAGCACAAACGGACTG-CGGTGGACACC--
--------------------------------------------------------
>EF535389.1_Erythrura_gouldiae
------------------------------------------------ACGGAGAAGGT-
-GAGGTTCGTGG----AGAGGTCCA-TCTACAACCGG---GAGCAGTTC-ATGATGTTCG
ACAGCGACGTGG-GGG-TGTACGAGGGG-TTCACCCCCTTGGGGGAGAGGAA-T-GCCAA
GCGCTTTAAC-AGCAACCCGG-AATGGATGGAGTACGCACGGACTG-CGGTGGACAAT--
--------------------------------------------------------
>EF535391.1_Erythrura_gouldiae
------------------------------------------------ACGGAGAGGGT-
-GAGGTTCGTGG----AGCGGCACA-TCTACAACCGG---GAGCAGTTC-GTGATGTTCG
ACAGCGACGTGG-GGG-TGTACGAGGGG-TTCACCCCCTTGGGGGAG-AAGGTG-GCCCG
GCACAGGAAC-AACAACCCGGAAAGGA-TGGAGAACGCGCGGACTG-CGGTGGACTGG--
--------------------------------------------------------
>EF535392.1_Erythrura_gouldiae
------------------------------------------------ACGGAGAAGGT-
-GAGGTTCGTGG----AGCGGCACA-TCTACAACCGG---GAGCAGTTC-ATGATGTTCG
ACAGCGACGTGG-GGG-TGTACGAGGGG-TTCACCCCCTTGGGGGAGAGGAA-T-GCCAA
GCGCGTGAAC-AGCAACCCGG-AGATAATGGAGAACGCGCGGACTG-CGGTGGACTGG--
--------------------------------------------------------
>EF535393.1_Erythrura_gouldiae
------------------------------------------------ACGGAGAAGGT-
-GAGGTTCGTGG----CGCGGCACA-TCTACAACCGG---GAGCAGTTC-ATGATGTTCG
ACAGCGACGTGG-GGG-TGTACGAGGGG-TTCACCCCCTTGGGGGAGAGAAA-T-GCCAA
GCGCGTGAAC-AGCAACCCGG-AAATAATGGAGAACGCGCGGACTG-CGGTGGACTGG--
--------------------------------------------------------
>EF535394.1_Erythrura_gouldiae
------------------------------------------------ACGGAGAAGGT-
-GAGGTCCGTGG----AGCGGCACA-TCTACAACCGG---GAGCAGTTC-ATGATGTTCG
ACAGCGACGTGG-GGG-TGTACGAGGGG-TTCGCCCCCTTGGGGGAGAGGAA-T-GCCAA
GCGCGTGAAC-AGCAACCCGG-AAATAATGGAGAACGCGCGGACTG-CGGTGGACTGG--
--------------------------------------------------------
>EF535395.1_Erythrura_gouldiae
------------------------------------------------ACGGAGAAGGT-
-GAGGTTCGTGG----AGCGGCACA-TCTACAACCGG---GAGCAGTTC-ATGATGTTCG
ACAGCGACGTGG-GGG-TGTACGAGGGG-CTCACCCCCTTGGGGGAGAGGAA-T-GCCAA
GCGCGTGAAC-AGCAACCCGG-AAATAATGGAGAACGCGCGGACTG-CGGTGGACTGG--
--------------------------------------------------------
>EF535396.1_Erythrura_gouldiae
------------------------------------------------ACGGAGAAGGT-
-GAGGTTCGTGG----AGCGGCACA-TCTACAACCGG---GAGCAGTTC-ATGATGTTCG
ACAGCGACGTGG-GGG-TGTTCGAGGGG-TTCACCCCCTATGGGGAG-AAACAG-GCCCG
GCACTGGAAC-AACAACCCGGAATTGA-TGGAGTACAAACGGGGTC-AAGTGGACAAT--
--------------------------------------------------------
>EF535397.1_Erythrura_gouldiae
------------------------------------------------ACGGAGAAGGT-
-GAGGTTCGTGG----AGCGGCACA-TCTACAACCGG---GAGCAGTTC-ATGATGTTCG
ACAGCGACGTGG-GGG-TATACGAGGGG-TTCACCCCCTTTGGGGAGAGGAA-T-GCCAA
CCGCTTTAAC-AGCAACCCGG-AAATAATGGAGAACGCACGGACTG-CGGTGGACTGG--
--------------------------------------------------------
>EF535400.1_Erythrura_gouldiae
------------------------------------------------ACGGAGAAGGT-
-GAAGTTCGTGC----ACCGGCAGA-TCTACAACCGG---GAGCAGATC-ATGATGTTCG
ACAGCGACGAGG-GGG-TGTTCGAGGGG-TTCACCCCCATTGGGGAG-AAACAG-GCCCG
GTACTGGAAC-AACAACCCGGAAAGGA-TGGAGTACGCACGGACTG-CGGTGGACTGG--
--------------------------------------------------------
>EF535401.1_Erythrura_gouldiae
------------------------------------------------ACGGAGAAGGT-
-GAAGTTCGTGC----ACCGGCAGA-TCTACAACCGG---GAGCAGATC-ATGATGTTCG
ACAGCGACGTGG-GGG-TGTTCGAGGGG-TTCACCCCCATTGGGGAG-AAACAG-GCCGG
GTACTGGAAC-AACAACCCGGAAAGGA-TGGAGTACGCACGGACTG-CGGTGGACTGG--
--------------------------------------------------------
>EF535402.1_Erythrura_gouldiae
------------------------------------------------ACGGAGAAGGT-
-GAGGTTCGTGG----AGCGGCACA-TCTACAACCGG---GAGCAGTTC-ATGATGTTCG
ACAGCGACGTGG-GGG-TGTACGAGGGG-TTCACCCCCTTGGGGGAGAGGAA-T-GCCAA
GCGCGTGAAC-AGCAACCCGG-AAATAATGGAGAACGCGCGGACTG-CGGTGGACTGG--
--------------------------------------------------------
>EF535403.1_Erythrura_gouldiae
------------------------------------------------ACGGAGAAGGT-
-GAGGTTCGTGG----AGCGGCACA-TCTACAACCGG---CAAACGTAC-GCGATGTTCG
ACAGCGACGTGG-GGG-TGTTCGAGGGG-TTCACCCCCTTTGGGGAG-AAGGTG-GCCCG
GTACTGGAAC-AACAACCCGGAAATAA-TGGAGTACAAACGGGGTC-AAGTGGACAAT--
--------------------------------------------------------
>EF535404.1_Erythrura_gouldiae
------------------------------------------------ACGGAGAAGGT-
-GAGGTTCGTGG----AGAGGTACA-TCTACAACCGG---GAGCAGTTC-ATGATGTTCG
ACAGCGACGTGG-GGG-TGTACGAGGGG-TTCACCCCCTTGGGGGAG-AAGGTG-GCCCG
GCACTGGAAC-AACAACCCGGAATGGA-TGGAGAACAGACGGACTG-CGGTGGACTGG--
--------------------------------------------------------
>EF535406.1_Erythrura_gouldiae
------------------------------------------------ACGGAGAAGGT-
-GAGGTACGTGG----AGAGGTACA-TCTACAACCGG---GAGCAGTTC-GTGATGTTCG
ACAGCGACGTGG-GGG-TGTACGAGGGG-TTCACCCCCTTGGGGGAGAAGAA-T-GCCAA
CCGCTTTAAC-AGCAACCCGG-AAATAATGGAGGACGCGCGAACTG-CGGTGGACTGG--
--------------------------------------------------------
>EF535407.1_Erythrura_gouldiae
------------------------------------------------ACGGAGAAGGT-
-GAGGTACGTGG----AGAGGTACA-CCTACAACCGG---GAGCAGTTC-GTGATGTTCG
ACAGCGACGTGG-GGG-TGTACGAGGGG-TTCACCCCCTTGGGGGAGAGGAA-T-GCCAA
CCGCTTTAAC-AGCAACCCGG-AAATAATGGAGAACGCGCGAACTG-CGGTGGACTGG--
--------------------------------------------------------
>EF535408.1_Erythrura_gouldiae
------------------------------------------------ACGGAGAAGGT-
-GAGGTTCGTGG----AGAGGTACA-TCTACAACCGG---GAGCAGCTC-GTGATGTTCG
ACAGCGACGTGG-GGG-TGTACGAGGGG-TTCACCCCCTTTGGGGAG-AAGGTG-GCCCG
GCACAGGAAC-AACAACCCGGAATGGA-TGGAGTACATGCGGACTG-AGGTGGACACG--
--------------------------------------------------------
>EF535409.1_Erythrura_gouldiae
------------------------------------------------ACGGAGAAGGT-
-GAGGTTCGTGG----AGCGGCACA-TCTACAACCGG---GAGCAGTTC-ATGATGTTCG
ACAGCGACGTGG-GGG-TGTACGAGGGG-TTCACCCCCTTTGGGGAG-AAGGTG-GCCCT
GCACTGGAAC-AACAACCCGGAAATAA-TGGAGTACAAACGGGGTC-AAGTGGACAAT--
--------------------------------------------------------
>EF535410.1_Erythrura_gouldiae
------------------------------------------------ACGGAGAAGGT-
-GAGGTTCGTGG----AGAGGTACA-TCTACAACCGG---GAGCAGTTC-ATGATGTTCG
ACAGCGACGTGG-GGG-TGTGCGAGGGG-TTCACCCCCTTTGGGGAGAGGAA-T-GCCAA
CCGCTTTAAC-AGCAACCCGG-AATGGATGGAGTACGCACGGACTG-CGGTGGACTGG--
--------------------------------------------------------
>EF535411.1_Erythrura_gouldiae
------------------------------------------------ACGGAGAAGGT-
-GAGGTTCGTGG----AGCGGCACA-TCTACAACCGG---GAGCAGATC-ATGATGTTCG
ACAGCGACGTGG-GGG-TGTACGAGGGG-TTCACCCCCTTGGGGGAGAGGAA-T-GCCAA
GCGCGTGAAC-AACAACCCGG-AAAGGATGGAGTACGCACGGACTG-CGGTGGACTGG--
--------------------------------------------------------
>EF535415.1_Poephila_acuticauda
------------------------------------------------ACGGAGAAGGT-
-GAGGTTCGTGG----ACAGGTACA-TCTACAACCGG---GAGCAGGTC-CTGATGTTTG
ACAGCGACGTGG-GGG-AGTACGTGGGG-TTCACCCCCCTTGGGGAGAAAAA-T-GCCAA
GCGCTTCAAC-AGCAACCCGG-AAGGGTTGCAGTACAAACGGGCTG-CGGTGGACAGG--
--------------------------------------------------------
>EF535416.1_Poephila_acuticauda
------------------------------------------------ACGGAGAAGGT-
-GAGGTTCGTGC----AGCGGTACA-TCTACAACCGG---CAGCAGTAC-CTCATGTTCG
ACAGCGACGTGG-GGG-AGCACGTGGGG-TTCACCCCCTATGGGGAGGAGTT-T-GCCAG
GCAGGCGAAC-AGCAACCCGG-AATGGATGGAGCAGCAACGCACCA-CAGTGGACTGG--
--------------------------------------------------------
>EF535417.1_Poephila_acuticauda
------------------------------------------------ACGGAGAAGGT-
-GAGGTACCTGC----AGCGGTACA-TCTACAACCGG---GAGCAGTAC-ATGATGTTCG
ACAGCGACGTGG-GGG-AGCACGTGGGG-TTCACCCCCTATGGGGAGGAGTT-T-GCCAG
GCAGGCGAAC-AGCGACCCGG-AATGGATGGAGCAGCAACGCACCA-CAGTGGACTGG--
--------------------------------------------------------
>EF535419.1_Poephila_acuticauda
------------------------------------------------ACAGAGAAGGT-
-GAGGTACGTGC----AGCGGCACA-TCTACAACCGA---CTGCAGTAC-CTGATGTTCG
ACAGCGACGTGG-GGG-AGTACGTGGGG-TTCACCCCCCGTGGGGAG-AGGGTG-GCCCA
GAAGTGGAAC-AGCGACCCGGAATACA-TGGAGTACAAACGGACTG-CGGTGGACAGG--
--------------------------------------------------------
>EF535422.1_Poephila_acuticauda
------------------------------------------------ACGGAGAAGGT-
-GAGGTTCGTGG----AGCGCTACA-TCTACAACCGG---CAGCAGTAC-GCGATGTTCG
ACAGCGACGTGG-GGG-AGTTCGTGGGG-TTCACCCCCCGTGGGGAG-AAGGTG-GCCCA
GAAGTGGAAC-AGCAACCCGGAATGGC-TGGAGCACAAACGGACTG-CGGTGGACAGG--
--------------------------------------------------------
>EF535423.1_Poephila_acuticauda
------------------------------------------------ACGGAGAAGGT-
-GAGGTACAGGG----AGAGGTTAA-TCTACAACCGC---GAGCAGTAC-CTGATGTTCG
ACAGCGACGTGG-GGG-AGTACGTGGGG-TTCACTCCCTATGGGGAGAGGAA-T-GCCAA
GCGCTTGAAC-GGCGACCCGG-AATGGATGGAGAACAGACGGACTT-CGGTGGACTGG--
--------------------------------------------------------
>EF535425.1_Poephila_acuticauda
------------------------------------------------ACAGAGAAGGT-
-GAGGTTCGTGC----ACAGGCGCA-TCTACAACCGG---GAGCAATAC-CTGATGTACG
AGAGCGACGTGG-GGG-AGTACGTGGGG-TTCACCCTCTTTGGGGAG-AAACAG-GCCCG
GTACAAGAAC-AGCGACCCGAAATGGA-TGGAGTACACACGGACTG-CGGTGGACTGG--
--------------------------------------------------------
>EF535429.1_Poephila_acuticauda
------------------------------------------------ACAGAGAAGGT-
-GAGGTACGTGC----AGCGGCACA-TCTACAACCGA---CTGCAGTAC-CTGATGTTCG
ACAGCGACGTGG-GGG-AGTACGTGGGG-TTCACCCCCCGTGGGGAG-AAGGTG-GCCCA
GAAGTGGAAC-AGCGACCCGGAATACA-TGGAGTACAAACGGACTG-CGGTGGACAGG--
--------------------------------------------------------
>EF535430.1_Poephila_acuticauda
------------------------------------------------ACGGAGAAGGT-
-GAGGTTCGTGG----ACAGGCACA-TCTACAACCGG---GAGCAGGTC-CTGATGTTTG
ACAGCGACGTGG-GGG-AGTACGTGGGG-TTCACCCCCCTTGGGGAGAAAAA-T-GCCAA
GCGCTTCAAC-AGCAACCCGG-AAGGGTTGCAGTACAAACGGGCTG-CGGTGGACAGG--
--------------------------------------------------------
>EF535431.1_Poephila_acuticauda
------------------------------------------------ACGGAGAGGGT-
-GAGGTTTGCGG----AGCGGTACA-TCTACAACCGG---GAGCAGTAC-GTGATGTTCG
ACAGCGACGTGG-GGG-AGTTCGTGGGG-TTCACCCCCCGTGGGGAG-AAGGTG-GCTCA
GAAGTGGAAC-AGCAACCCGGAATGGC-TGGAGCACAAACGGACTG-CGGTGGACAGG--
--------------------------------------------------------
>EF535432.1_Poephila_acuticauda
------------------------------------------------ACGGAGAAGGT-
-GAGGTTGGTGC----AGCGGTACA-TCTACAACCGGGAGCAG---TAC-GTGATGTTCG
ACAGCGACGTGG-GGG-AGCACGTGGGG-TTCACCCCCTATGGGGAG-AAGTGT-GCCAG
GCAGGCGAAC-AGCGACCCGGAATTCA-TGGAGAGCAGACGGACTG-CGGTGGACACG--
--------------------------------------------------------
>EF535433.1_Poephila_acuticauda
------------------------------------------------ACGGAGAAGGT-
-GAGGTTCGTGG----AGCGGTACA-TCTACAACCGG---GAGCAGTTC-CTGATGTTCG
ACAGCGACGTGG-GGG-AGCACGTGGGG-TTCACCCCCTATGGAGAG-AAACAG-GCCCA
GTACAGGAAC-AGCAACCCGGAAATAA-TGGAGCACAAACGGACTG-CGGTGGACAGG--
--------------------------------------------------------
>EF535438.1_Poephila_acuticauda
------------------------------------------------ACGGAGAGGGT-
-GAGGTACGTGC----AGCGGCGCA-TCTACAACCGA---CAGCAGTAC-CTGATGTTCG
ACAGCGACGTGG-GGG-AGTACGTGGGG-TTCACCCCCTATGGGGAG-AAACAG-GCCCG
GTACAGGAAC-AGCAATCCGGAAATAA-TGGAGCGCAGACGGACTG-CGGTGGACTGG--
--------------------------------------------------------
>EF535441.1_Poephila_acuticauda
------------------------------------------------ACGGAGAAGGT-
-AAGGTACGTGG----AGCGGTACA-TCTACAACCGG---GAGCAGTTC-GTGATGTTCG
ACAGCGACGTGG-GGG-AGTACGTGGGG-TTCACCCCCCATGGGGAGAGGAA-T-GCCAA
GCGCTTGAAC-AGCGACCCGG-AATGGATGGAGAGCAGACGGACTG-AGGTGGACAGG--
--------------------------------------------------------
>EF535442.1_Poephila_acuticauda
------------------------------------------------ACGGAGAAGGT-
-GAGGTTGGTGC----AGCGGTACA-TCTACAACCGCGAGCAG---TAC-GTGATGTTCG
ACAGCGACGTGG-GGG-AGCACGTGGGG-TTCACCCCCTATGGGGAG-AAGTGT-GCCAG
GCAGGCGAAC-AGCGACCCGGAATTCA-TGGAGAGCAGACGGACTG-CGGTGGACACG--
--------------------------------------------------------
>EF535443.1_Erythrura_gouldiae
------------------------------------------------ACGGAGAAGGT-
-GAGGTTCGTGG----AGCGGCACA-TCTACAACCGG---GAGCAGTTC-ATGATGTTCG
ACAGCGACGTGG-GGG-TGTACGAGGGA-TTCACCCCCTTTGGGGAGAGGAA-T-GCCAA
CCGCTTTAAC-AGCAACCCGG-AAATAATGGAGAACGCACGGACTG-CGGTGGACTGG--
--------------------------------------------------------
>EF535444.1_Erythrura_gouldiae
------------------------------------------------ACGGAGAAGGT-
-GAGGTTCGTGG----GGCGGCACA-TCTACAACCGG---GAGCAGTTC-ATGATGTTCG
ACAGCGACGTGG-GGG-TGTACGAGGGG-TTCACCCCCTTGGGGGAGAGGAA-T-GCCAA
GCGCGTGAAC-AGCAACCCGG-AAATAATGGAGAACGCGCGGACTG-CGGTGGACTGG--
--------------------------------------------------------
>EF535446.1_Erythrura_gouldiae
------------------------------------------------ACGGAGAAGGT-
-GAGGTTCGTAG----AGCGGCACA-TCTACAACCGG---GAGCAGTTC-ATGATGTTCG
ACAGCGACGTGG-GGG-TGTACGAGGGG-TTCACCCCCTTGGGGGAGAGGAA-T-GCCAA
GCGCGTGAAC-AGCAACCCGG-AAATAATGGAGAACGCGCGGACTG-CGGTGGACTGG--
--------------------------------------------------------
>EF535447.1_Erythrura_gouldiae
------------------------------------------------ACGGAGAAGGT-
-GAGGTACGTGG----AGAGGTTAA-TCTACAACCGC---GAGCAGTAC-CTGATGTTCG
ACAGTGACGTGG-GGG-AGTTCGTGGGG-TTCACCCCCCATGGGGAGAGGAA-T-GCCAA
GCGCTTGAAC-AGCGACCCGG-AATGGCTGGAGTACAAACGGGGTC-AAGTGGACACC--
--------------------------------------------------------
>EF535449.1_Erythrura_gouldiae
------------------------------------------------ACGGAGAGGGT-
-GAGGTTCGTCC----TGCGGTACA-TCTACAACCGA---CTGCAGCAC-CTGATGTTCG
ACAGCGACGTGG-GGG-AGTATGTGGGG-TTCACCCCCTTTGGGGAG-AAACAG-GCCCG
GTACTGGAAC-AGCGACCCGGAAAGGA-TGGAGTACGCACGGACTG-CGGTGGACAGG--
--------------------------------------------------------
>EF535451.1_Erythrura_gouldiae
------------------------------------------------ACGGAGAAGGT-
-GAGGTTCGTGG----AGAGGTACA-TCTACAACCGG---GAGCAGTTC-ATGATGTTCG
ACAGCGACGTGG-GGG-TGTACGAGGGG-TTCACCCCCTTGGGGGAG-AAGGTG-GCCCG
GCACTGGAAC-AACAACCCGGAAATAA-TGGAGAGCAGACGGACTG-CGGTGGACTGG--
--------------------------------------------------------
>EF535452.1_Erythrura_gouldiae
------------------------------------------------ACGGAGAAGGT-
-GAGGTTCGTGC----ACCGGCACA-TCTACAACCGG---GAGCAGATC-ATGATGTTCG
ACAGCGACGTGG-GGG-TGTACGAGGGG-TTCACCCCCTTGGGGGAGAGGAA-T-GCCAA
GCGCGTGAAC-GACAACCCGG-AAAGGATGGAGTACGCACGGACTG-CGGTGGACTGG--
--------------------------------------------------------
>EF535453.1_Erythrura_gouldiae
------------------------------------------------ACGGAGAAGGT-
-GAGGTTCGTGC----ACCGGCACA-TCTACAACCGG---GAGCAGATC-ATGATGTTCG
ACAGCGACGTGG-GGG-TGTACGAGGGG-TTCACCCCCTTGGGGGAGAGGAA-T-GCCAA
GCGCGTGAAC-AACAACCCGG-AAAGGATGGAGTACGCACGGACTG-CGGTGGACTGG--
--------------------------------------------------------
>EF535454.1_Erythrura_gouldiae
------------------------------------------------ACGGAGAAGGT-
-GAGGTTCGTGG----AGCGGCACA-TCTACAACCGG---GAGCAGTTC-ATGATGTTCG
ACAGCGACGTGG-GGG-TGTTCGAGGGG-TTCACCCCCTTGGGGGAG-AAGGTG-GCCCG
GCACTGGAAC-AACAACCAGGAACGGA-TGGAGAACAGACGGACTG-CGGTGGACTGG--
--------------------------------------------------------
>EF535456.1_Erythrura_gouldiae
------------------------------------------------ACGGAGAAGGT-
-GAGGTTCGTGG----AGCGGCACA-TCTACAACCGG---GAGCAGTTC-ATGATGTTCG
ACAGTGACGTGG-GGG-TGTACGAGGGG-TTCACCCCCTTTGGGGAGAGGAA-T-GCCAA
GCGCTTGAAC-AACAACCCGG-AAAGGATGGAGAACGTGCGGACTG-CGGTGGACTGG--
--------------------------------------------------------
>EF535457.1_Erythrura_gouldiae
------------------------------------------------ACGGAGAAGGT-
-GAAGTACGTGG----AGAGGTACA-TCTACAACCGG---CAAACGTAC-GCAATGTTCG
ACAGCGACGTGG-GGG-TGTACGAGGGG-TTCACCCCCTATGGGGAG-AAGGTG-GCCCG
GCACTGGAAC-AACAACCCGGAAATAA-TGGAGAGCAGACGGACTG-CGGTGGACTGG--
--------------------------------------------------------
>EF535458.1_Erythrura_gouldiae
------------------------------------------------ACGGAGAAGGT-
-GAGGTTCGTGG----AGCGGCACA-TCTACAACCGG---GAGCAGTTC-ATGATGTTCG
ACAGTGACGTGG-GGG-TGTACGAGGGG-TTCACCCCCTTTGGGGAGAGGAA-T-GCCAA
GCGCTTGAAC-AGCAACCCGG-AAAGGATGGAGAACGTGCGGACTG-CGGTGGACTGG--
--------------------------------------------------------
>EF535459.1_Erythrura_gouldiae
------------------------------------------------ACGGAGAAGGT-
-GAGGTTCGTGG----AGCGGCACA-TCTACAACCGG---GAGCAGATC-ATGATGTTCG
ACAGCGACGTGG-GGG-TGTACGAGGGG-TTCACCCCCTTGGGGGAGAGGAA-T-GCCAA
GCGCGTGAGC-AACAACCCGG-AAAGGATGGAGTACGCACGGACTG-CGGTGGACTGG--
--------------------------------------------------------
>EF535460.1_Erythrura_gouldiae
------------------------------------------------ACGGAGAAGGT-
-GAGGTTCGTGG----AGCGGCGCA-TCTACAACCGG---GAGCAGATC-ATGATGTTCG
ACAGCGACGTGG-GGG-TGTACGAGGGG-TTCACCCCCTTGGGGGAGAGGAA-T-GCCAA
GCGCGTGAAC-AACAACCCGG-AAAGGATGGAGTACGCACGGACTG-CGGTGGACTGG--
--------------------------------------------------------
>EF535461.1_Erythrura_gouldiae
------------------------------------------------ACGGAGAAGGT-
-GAGGTTCGTGG----AGCGGCACA-TCTACAACCGG---GAGCAGTTC-ATGATGTTCG
ACAGCGACGTGG-GGG-TGTACGAGGGG-TTCACCCCCTTGGGGGAGAGGAA-T-GCCAA
GCGCGTGAAC-AGCAACCCGG-AAATAATGGAGAACGCACGGACTG-CGGTGGACTGG--
--------------------------------------------------------
>EF535462.1_Erythrura_gouldiae
------------------------------------------------ACGGAGAAGGT-
-GAGGTTCGTGG----AGCGGCACA-TCTACAACCGG---GAGCAGTCC-ATGATGTTCG
ACAGCGACGTGG-GGG-TGTACGAGGGG-TTCACCCCCTTGGGGGAGAGGAA-T-GCCAA
GCGCGTGAAC-AGCAACCCGG-AAATAATGGAGAACGCACGGACTG-CGGTGGACTGG--
--------------------------------------------------------
>EF535464.1_Erythrura_gouldiae
------------------------------------------------ACGGAGAAGGT-
-GAGGTTCGTGC----ACCGGCACA-TCTACAACCGG---GAGCAGATC-ATGATGTTCG
ACAGCGACGTGG-GGG-TGTACGAGGGG-TTCACCCCCTTGGGGGAGAGGAG-T-GCCAA
GCGCGTGAAC-AACAACCCGG-AAAGGATGGAGTACGCACGGACTG-CGGTGGACTGG--
--------------------------------------------------------
>EF535466.1_Poephila_acuticauda
------------------------------------------------ACGGAGAGGGT-
-GAGGTTCGTGG----ACAGGCACA-TCTACAACCGG---GAGCAGGTC-CTGATGCTTG
ACAGCGACGTGG-GGG-AGTACGTGGGG-TTCACCCCCCTTGGGGAGAAAAA-T-GCCAA
GCGCTTCAAC-AGCAACCCGG-AAGGGTTGCAGTACAAACGGGCTG-CGGTGGACAGG--
--------------------------------------------------------
>EF535467.1_Poephila_acuticauda
------------------------------------------------ACGGAGTGGGT-
-GAGGTTCGTGG----AGAGGTTAA-TCTACAACCGG---GAGCAGTTC-CTGATGTTCG
ACAGCGACGTGG-GGG-AGTTCGTGGGG-TTCACCGCCTTTGGGGAGAGGAA-T-GCCAA
GCGCTTCAAC-AGCAACCCGG-AAATAATGGAGAACAGACGGACTG-TGGTGGACACA--
--------------------------------------------------------
>EF535468.1_Poephila_acuticauda
------------------------------------------------ACGGAGAAGGT-
-GAGGTTGGTGC----AGCGGTACA-TCTACAACCGG---GAGCAGTTC-CTGATGTTCG
ACAGCGACGTGG-GGG-AGCACGTGGGG-TTCACCCCCCTTGGGGAGAAGAA-T-GCCAA
GCGCTTGAAC-AGCGACCCGG-AATGGATGGAGTACATACGGACTG-CGGTGGACACA--
--------------------------------------------------------
>EF535469.1_Poephila_acuticauda
------------------------------------------------ACGGAGAAGGT-
-GAGGTACGTGG----AGCGCTACA-TCTACAACCGG---GAGCAGTAC-GTGATGTTCG
ACAGCGACGTGG-GGG-AGTACGTGGGG-TTCACCCCCCATGGGGGGAGGAA-T-GCCAA
GCGCTTCAAC-AGCAACCCGG-AAGGGTTGCAGTACAAACGGGCTG-CGGTGGACAGG--
--------------------------------------------------------
>EF535470.1_Poephila_acuticauda
------------------------------------------------ATGGAGAAGGT-
-GAGGTTGGTGC----AGCGGTACA-TCTACAACCGG---GAGCAGTTC-CTGATGTTCG
ACAGCGACGTGG-GGG-AGCACGTGGGG-TTCACCCCCCTTGGGGAGAAGAA-T-GCCAA
GCGCTTGAAC-AGCGACCCGG-AATGGATGGAGTACATACGGACTG-CGGTGGACACA--
--------------------------------------------------------
>EF535471.1_Poephila_acuticauda
------------------------------------------------ACGGAGAAGGT-
-GAGGTACCTGC----AGCGGTACA-TCTACAACCGG---GAGCAGTAC-ATGATGTTCG
ACAGCGACGTGG-GGG-AGCACGTGGGG-TTCACCCCCTATGGTGAGGAGTT-T-GCCAG
GCAGGCGAAC-AGCGACCCGG-AATGGATGGAGCAGCAACGCACCA-CAGTGGACTGG--
--------------------------------------------------------
>EF535473.1_Poephila_acuticauda
------------------------------------------------ACGGAGAGGGT-
-GAGGTTGGTGG----ACAGGTACA-TCTACAACCGC---GAGCAGTAC-GCGATGTTCG
ACAGCGACGTGG-GGG-AATTCGTGGGG-TTCACCCCCCGTGGGGAG-AAGGTG-GCCCA
GAAGTGGAAC-AGCGACCCGGAAATAA-TGGAGCGCAAACGGGCTG-AGGTGGACATA--
--------------------------------------------------------
>EF535474.1_Poephila_acuticauda
------------------------------------------------ACAGAGAGGGT-
-GAGGTTCGTCC----TGCGGTACA-TCTACAACCGG---GAGCAGTTC-CTGATGTTCG
ACAGCGACGTGG-GGG-AGTACGTGGGG-TTCACCCCCCTTGGGGAGGAGAA-T-GCAAA
GCGCTTGAAC-AGCAACCCGG-AATTGATGGAGAGCAGACGGGCTG-AGGTGGACAGG--
--------------------------------------------------------
>EF535475.1_Poephila_acuticauda
------------------------------------------------ACGGAGAAGGT-
-GAGGTACGTGG----AGCGGTACA-TCTACAACCGG---GAGCAGTTC-GTGATGTTCG
ACAGCGACGTGG-GGG-AGTACGTGGGG-TTCACCCCCCATGGGGAGAGGAA-T-GCCAA
GCGCTTGAAC-AGCGACCCGG-AATGGATGGAGAGCAGACGGACTG-AGGTGGACAGG--
--------------------------------------------------------
>EF535476.1_Poephila_acuticauda
------------------------------------------------ACGGAGAAGGT-
-GAGGTTCGTGG----AGCGCTACA-TCTACAACCGA---CTGCAGTAC-GCGATGTTCG
ACAGCGATGTGG-GGG-AGTTCGTGGGG-TTCACCCCCCGTGGGGAG-AAGGTG-GCCCA
GAAGTGGAAC-AGCAACCCGGAATTCA-TGGAGCACAAACGGACTG-CGGTGGACAGG--
--------------------------------------------------------
>EF535477.1_Poephila_acuticauda
------------------------------------------------ACGGAGAAGGT-
-GAGGTTCGTG----GACAGATACA-TCTACAACCGG---GAGCAGTTC-CTGATATACG
ACAGCGACGTGG-GGG-AGTACGTGGGG-TTCAACCCCTATGGGGAG-AAATGG-GCCAG
GGACAGGAAC-AGCGACCCGAAAAGGA-TGGAGTATCAACGGACTT-CGGTGGACTGG--
--------------------------------------------------------
>EF535479.1_Poephila_acuticauda
------------------------------------------------ACGGAGAAGGT-
-GAGGTTCGTGG----ACAGGCACA-TCTACAACCGG---GAGCAGGTC-CTGATGTTTG
ACAGCGACGTGG-GGG-AGTACGTGGGG-TTCACCCCCCTTGGGGAGAAAAA-T-GCCAA
GCGCTTCAAC-AGCAACCCGG-AAGGGTTGCAGTACAAACGGGCGG-CGGTGGACAGG--
--------------------------------------------------------
>EF535481.1_Poephila_acuticauda
------------------------------------------------ACGGAGAGGGT-
-GAGGTTTGTG----GAGCGGTACA-TCTACAACCGG---GAGCAGTAC-GTGATGTTCG
ACAGCGACGTGG-GGG-AGTACGTGGGG-TTCACCCCCTATGGGGAG-GAGTTT-GCCAG
GCAGGCGAAC-AGCGACCCGGAATGGA-TGGAGCACAAACGGGGTC-AAGTGGACAAT--
--------------------------------------------------------
>EF535482.1_Poephila_acuticauda
------------------------------------------------ACGGAGAAGGT-
-GAGGTTTGTGG----ACAGGCACA-TCTACAACCGG---GAGCAGGTC-CTGATGTTTG
ACAGCGACGTGG-GGG-AGTACGTGGGG-TTCACCCCCCTTGGGGAGAAAAA-T-GCCAA
GCGCTTCAAC-AGCAACCCGG-AAGGGTTGCAGTACAAACGGGCTG-CGGTGGACAGG--
--------------------------------------------------------
>EF535483.1_Poephila_acuticauda
------------------------------------------------ACGGAGAGGGT-
-GAGGTTTGTG----GAGCGGTACA-TCTACAACCGG---GAGCAGTAC-GTGATGTTCG
ACAGCGACGTGG-GGG-AGTACGTGGGG-TTCACCCCCTATGGGGAG-GAGTAT-GCCAG
GCAGGCGAAC-AGCGACCCGGAATGGA-TGGAGCACAAACGGGGTC-AAGTGGACAAT--
--------------------------------------------------------
>EF535485.1_Poephila_acuticauda
------------------------------------------------ACGGAGAGGGT-
-GAGGTACAGGG----AAAGGTTAA-TCTACAACCGC---GAGCAGTAC-CTGATGTTCG
ACAGCGACGTGG-GGG-AGTACGTGGGG-TTCACCCCCCGTGGGGAG-AAGGTG-GCCCA
GAAGTGGAAC-AGCGACCCGGAATACA-TGGAGTACAAACGGACTG-CGGTGGACAGG--
--------------------------------------------------------
>EF535486.1_Poephila_acuticauda
------------------------------------------------ACGGAGAAGGT-
-GAGGTTCGTGG----ACAGGCACA-TCTACAACCGG---GAGCAGGTC-CTGATGTTTG
ACAGCGACGTGG-GGG-AGTACGTGGGG-TTCACCCCCCTTGGGGAGAAAAA-T-GCCAA
GCGCATCAAC-AGCAACCCGG-AAGGGTTGCAGTACAAACGGGCTG-CGGTGGACAGG--
--------------------------------------------------------
>EF535490.1_Poephila_acuticauda
------------------------------------------------ACGGAGAAGGT-
-GAGGTACGTGG----AGCGCTACA-TCTACAACCGG---GAGCAGTTC-CTGATGTTCG
ACAGCGACGTGG-GGG-AGTACGTGGGG-TTCACCCCCCTTGGGGAGGAGAA-T-GCAAA
GCGCTTTAAC-AGCAACCCGG-AATGGATGGAGCAGCAACGCACCA-CAGTGGACTGG--
--------------------------------------------------------
>EF535491.1_Poephila_acuticauda
------------------------------------------------ACGGAGAAGGT-
-GAGGTTCGTGC----AGCGGTACA-TCTACAACCGG---GAGCAGTTC-CTGATGTTCG
ACAGCGACGTGG-GGG-AGCACGTGGGG-TTCACCCCCCTTGGGGAGGAGAA-T-GCAAA
GCGCTTGAAC-AGCGACCCGG-AATTGATGGAGTACAGACGGGCTG-AGGTGGACAGG--
--------------------------------------------------------
>EF535492.1_Poephila_acuticauda
------------------------------------------------ACGGAGAAGGT-
-GAGGTACGCGG----AGCGCTACA-TCTACAACCGG---GAGCAGTTC-CTGATGTTCG
ACAGCGACGTGG-GGG-AGTACGTGGGG-TTCACCCCCCTTGGGGAGGAGAA-T-GCAAA
GCGCTTTAAC-AGCAACCCGG-AATGGATGGAGCAGCAACGCACCA-CAGTGGACTGG--
--------------------------------------------------------
>EF535494.1_Poephila_acuticauda
------------------------------------------------ACGGAGAAGGT-
-GAGGTTCGTGG----AGCGCTACA-TCTACAACCGG---CAGCAGTTC-CTGATGTTCG
ACAGCGACGTGG-GGG-AGTACGTGGGG-TTCACTCCCCTTGGGGAGGGGAA-T-GCCAA
GCGCTTGAAC-AGCAACCCGG-AATGGATGAAGCACAGACGGGGAC-AAGTGGACAAT--
--------------------------------------------------------
>EF535495.1_Poephila_acuticauda
------------------------------------------------ACGGAGAGGGT-
-GAGGTACGTGA----ACAGGTACA-TCTACAACCGG---GAGCAGTAC-GCGATGTTCG
ACAGCGACGTGG-GGG-AGTTCGTGGGG-TTCACCCCCTATGGGGAG-ATACAG-GCCCG
GTACTGGAAC-AGCGACCCGGAATTCA-TGGAGCGCAAACGGGCTG-AGGTGGACCGA--
--------------------------------------------------------
>EF535498.1_Poephila_acuticauda
------------------------------------------------ACGGAGAAGGT-
-GAGGTTCGTGG----ACAGGCACA-TCTACAACCGG---GAGCAGGTC-CTGATGTTTG
ACAGCGACGTGG-GGG-AGTACGTGGGG-TTCACCCCCCTTGGGGAGAAAAA-T-GCCAA
GCGCTTCAAC-AGCGACCCGG-AAGGGTTGCAGTACAAACGGGCTG-CGGTGGACAGG--
--------------------------------------------------------
>EF535499.1_Poephila_acuticauda
------------------------------------------------ACGGAGAAGGT-
-GAGGTTCGTGG----ACAGGTACA-TCTACAACCGT---GAGCAGTAC-GCGATGTTCG
ACAGCGACGTGG-GGG-AATTCGTGGGG-TTCACCCCCCGTGGGGAG-AAGGTG-GCCCA
GAAGTGGAAC-AGCGACCCGGAAATAA-TGGAGCGCAAACGGGCTG-AGGTGGACATA--
--------------------------------------------------------
>EF535500.1_Poephila_acuticauda
------------------------------------------------ACGGAGAAGGT-
-GAGGTATGTGG----AGCGGCACA-TCTACAACCGA---CTGCAGCAC-CTGATGTTCG
ACAGCGACGTGG-GGG-AGTACGTGGGG-TTCACCCCCTTTGGGGAG-AAGGTG-GCCCA
GAAGTGGAAC-AGCGACCCGGAATACA-TGGAGTACACACGGACTG-CGGTGGACACA--
--------------------------------------------------------
>EF535502.1_Poephila_acuticauda
------------------------------------------------ACGGAGAAGGT-
-GAGGTTGGTGC----AGCGCTACA-TCTACAACCGG---GAGCAGTAC-GTGATGTACG
ACAGCGATGTGG-GGA-TGTACCTGGGG-TTCACCCCCCTTGGGGAGGAGAA-T-GCAAA
GCGCTTCAAC-AGCAACCCGG-AATTGATGGAGCGCAAACAGACTG-CGGTGGACAGG--
--------------------------------------------------------
>EF535504.1_Poephila_acuticauda
------------------------------------------------ACGGAGAAGGT-
-GGGGTTGGTG----AACAGGTACA-TCTACAACCGG---GAGCAGTTC-GTGATGTTCG
ACAGCGACGTGG-GGG-AGTACGTGGGG-CTCAACCGCTATGGGGAG-AAATGG-GCCAG
GGACAGGAAC-AGCGACCCGGAAAGGA-TGGAGTACGCACGGACTG-CGGTGGACACG--
--------------------------------------------------------
>EF535505.1_Poephila_acuticauda
------------------------------------------------ACGGAGAAGGT-
-GAGGTTGGTG----AACAGGTACA-TCTACAACCGG---GAGCAGTTC-GTGATGTTCG
ACAGCGACGTGG-GGG-AGTACGTGGGG-CTCAACCGCTATGGGGAG-AAATGG-GCCAG
GGACAGGAAC-AGCGACCCGGAAAGGA-TGGAGTACGCACGGACTG-CGGTGGACACG--
--------------------------------------------------------
>EF554708.1_Gallus_gallus
GTTCTTCTTCTACGGTG-CGATA-GCTGAGTGCCACTACCTGAACGGCACCGAGCGGGT-
-GAGGCTTCTGG----ACAGGTATT-TCTACAACC-G--GCAGGAGTAC-ACGCACTTCG
ACAGCGACGTGG-GGA-AATTTGTGGCC-GATTCACCGCTGGGTGAGCCGCAAG--CTGA
ATACTGGAAC-AGCAACGCCGAGTTTA-TGGAAATAAAAAGGAATG-AGGTGGACACGTT
CTGCCGGCACAACTACGGGGTTAATGAGCCCTTCACGGTGCAGAGGAGCG------
>EF554709.1_Gallus_gallus
GTTCTTCTTCTACGGTG-CGATA-GGTGAGTGCCACTACCTGAACGGCACCGAGCGGGT-
-GAGGTATCTGG----ACAGGGAAA-TCTACAACC-G--GCAGCAGTAC-GCGCACTTCG
ACAGCGACGTGG-GGA-AATTTGTGGCC-GATACACCGCTGGGTGAGCCGCAAG--CTGA
ATACTGGAAC-AGCAACGCCGAGCTTC-TGGAGAACCTAATGAACA-TAGCGGACGGGCC
CTGCCGGCACAACTACGGGATTCTGGAGTCCTTCACGGTGCAGAGGAGCG------
>EF554710.1_Gallus_gallus
GTTCTTCTTCTACGGTA-CGATA-AGTGAGTGCCACTACCTGAACGGCACCGAGCGGGT-
-GAGGTATTTGG----ACAGGTATT-TCTACAACC-G--GCAGCAGTTC-ACGCACTTCG
ACAATGACGTGG-GGA-AATTTGTGGCC-GATTCACCGCTGGGTGAGCCGCAAG--CTGA
ATACTGGAAC-AGCGATGCCGAGTTTA-TGGAAATAAAAAGGAATG-AGGTGGACACGTT
CTGCCGGCACAACTACGGGGTTTTCGAGTCCTTCACGGTGCAGAGGAGCG------
>EF554711.1_Gallus_gallus
GTTCTTCTTCTACGGTG-CGATA-GGTGAGTGCCACTACCTGAACGGCACCGAGCGGGT-
-GAGGTATCTGG----ACAGGGAAA-TCTACAACC-G--GCAGCAGTAC-GCGCACTTCG
ACAGCGACGTGG-GGA-AATTTGTGGCC-GATACACCGCTGGGTGAGCCGCAAG--CTGA
ATACTGGAAC-AGCAACGCCGAGCTTC-TGGAGAACCTAATGAATA-TAGCGGACGGGCC
CTGCCGGCACAACTACGGGATTCTGGAGTCCTTCACGGTGCAGAGGAGCG------
>EF554712.1_Gallus_gallus
GTTCTTCTTCTACGGTA-GGATA-GCTGAGTGCCACTACCCGAACGGCACCGAGCGGGT-
-GAGGTTTCTGG----ACAGGCAAA-TCTACAACC-G--GCAGCAGTTA-ATGCACTTCG
ACAGCGACGTGG-GGA-AATTTGTGGCC-GATACACCGCTGGGTGAGCCGCAAG--CTGA
ATACTGGAAC-AGCGACGCCGAGTTTA-TGGAAATAAAAAGGAATG-AGGTGGACG---T
CTGCCGGCACAACTACGGGGTTAATGAGCCCTTCACGGTGCAGAGGAGCG------
>EF554713.1_Gallus_gallus
GTTCTTCTTCTACGGTA-CGATA-AGTGAGTGCTACTACCTGAACGGCACCGAGCGGGT-
-GAGGTATTTGG----ACAGGTATT-TCTACAACC-G--GCAGCAGTTC-ACGCACTTCG
ACAATGACGTGG-GGA-AATTTGTGGCC-GATTCACCGCTGGGTGAGCCGCAAG--CTGA
ATACTGGAAC-AGCGACGCCGAGTTTA-TGGAAATAAAAAGGAATG-AGGTGGACACGTT
CTGCCGGCACAACTACGGGGTTTTCGAGTCCTTCACGGTGCAGAGGAGCG------
>EF554714.1_Gallus_gallus
GTTCTCCTTCTACGGTA-CGATA-GCTGAGTGCCACTACCTGAACGGCACCGAGCGGGT-
-GAGGCTTCTGG----ACAGGTATT-TCTACAACC-G--GCAGGAGTAC-ACGCACTTCG
ACAGCGACGTGG-GGA-AATTTGTGGCC-GATTCACCGCTGGGTGAGCCGCAAG--CTGA
ATACTGGAAC-AGCAACGCCGAGTTTA-TGGAAATAGAAAGGAATG-AGGTGGACACGTT
CTGCCGGCACAACTACGGGGTTTTCGAGTCCTTCACGGTGCAGAGGAGCG------
>EF554715.1_Gallus_gallus
GTTCTTCCAGTGGACTT-TTAAA-GCAGAGTGCCACTACCTGAACGGCACCGAGCGGGT-
-GAGGTATCTGG----TCAGGTATG-TCTACAACC-G--GCAGGAGTAC-GCGCACTTCG
ACAGCGACGTGG-GGA-AACACGTGGCT-GATACACCGCTGGGTGAGCCGCAAG--CTGA
ATACTGGAAC-AGCAACGCCGAGATTC-TGGAGAACCGAATGAATG-AAGTGGACACGTA
CTGCCGGCACAACTACGGGGTTGTGGAGTCCTTCACGGTGCAGAGGAGCG------
>EF554716.1_Gallus_gallus
GTTCTTCTTCTGCGGTG-CGATA-TCCGAGTGCCACTACCTGAACGGCACCGAGCGGGT-
-GAGGTATCTGC----AAAGGTACA-TCTACAACC-G--GCAGCAGTAC-GCGCACTTCG
ACAGCGACGTGG-GGA-AATTTGTGGCC-GATTCACCGCTGGGTGAGCCGCAAG--CTGA
ATACTGGAAC-AGCAACGCCGAGCTTC-TGGAGAACCGAATGAATG-AAGTGGACAGGTT
CTGCCGGCACAACTACGGGGGTGTGGAGTCCTTCACGGTGCAGAGGAGCG------
>EF554717.1_Gallus_gallus
GTTCTTCTTCTGCGGTG-CGATA-TTTGAGTGCCACTACCTGAACGGCACCGAGCGGGT-
-GAGGTTTCTGG----ACAGGGAAA-TCTACAACC-G--GCAGCAGTAC-GCGTACTTCG
ACAGCGACGTGG-GGA-AATACGTGGCT-GATACACCGCTGGGTGAGCCGCAAG--CTGA
ATACTGGAAC-AGCAACGCCGAGTTTA-TGGAGAACCGAATGAATG-AAGTGGACACGTT
CTGCCGGCACAACTACGGGGTTGGGGAGTCCTTCACGGTGCAGAGGAGCG------
>EF554718.1_Gallus_gallus
GTTCTTCTTCCACGGTG-TGATA-GCTGAGTGCCACTACCTGAACGGCACCGAGCGGGC-
-GAGGTTTCTGG----CGAGGCACA-TCTACAACC-G--GCAGCAGTAC-GCGCACTTCG
ACAGCGACGTGG-GGA-AATACGTGGCT-GATACACCGCTGGGTGAGCCGCAAG--CTGA
ATACTGGAAC-AGCAACGCCGAGCTTC-TGGAGAACCTAGTGAATA-CAGTGGACGGGCC
CTGCCGGCACAACTACGGGATTCTGGAGTCCTTCACGGTGCAGAGGAGCG------
>EF554719.1_Gallus_gallus
GTTCTTCTTCTACGGTG-TGATA-TTTGAGTGCCAATTCCTGAACGGCACCGAGCGGGT-
-GAGGTATCTGG----AGAGGCAAA-TCTACAACC-G--GCAGCAGACA-TCGCACTTCG
ACAGCGACGTGG-GGA-AATACGTGGCC-GATACACCGCTGGATGGGTATCAGG--TAGA
AATCTGGAAC-AGCGACGCCGAGATTC-TGGAGGACCTAAGGGACT-CAGTGGACACGTA
CTGCCGGCACAACTACGGGGTTAATGAGCCCTTCACGGTGCAGAGGAGCG------
>EF579806.1_Gallus_gallus
GTTCTTCCAGTGGACTT-TTAAA-GCAGAGTGCCACTACCTGATCGGCACCGAGCGGGT-
-GAGGTATCTGG----TCCGGTATG-TCTACAACC-G--GCAGAAGTAC-GCGCACTTCG
ACAGCGACGTGG-GGA-AACACGTGGCT-GATACACCGCTGGGTGAGCCGCAGG--CTGA
ATACTGGAAC-AGCAACGCCGAGATTC-TGGAGAACCAAATGAATG-AAGTGGACACGTA
CTGCCGGCACAACTACGGGGTTGTGGAGTCCTTCACGGTGCAGAGGA---------
>EF579807.1_Gallus_gallus
GTTCTTCCAGTGGACTT-TTAAA-GCAGAGTGCCACTACCTGAACGGCACCGAGCGGGT-
-GAGGTTTCTGG----ACAGGTACG-TCTACAACC-G--GCAGCAGTTC-GCGCACTTCG
ACAGCGACGTGG-GGA-AATATGTGGCC-GATACACCGCTGGTTGAGCGGCAAG--GTGA
ATACTGGAAG-AGCAACGCCGAGATTC-TGGAGAACCAAATGAATG-AAGTGGACACGTT
CTGCCGGCACAACTACGGGGTTGTGGAGTCCTTCACGGTGCAGAGGA---------
>EF579808.1_Gallus_gallus
GTTCTTCCAGTGGACTT-TTAAA-GCAGAGTGGCACTACCTGTACGGCACCGAGAGGGT-
-GAGGTATCTGG----ACCGGCAAA-TCTACAACC-G--GCAGCAGATA-GCGCACTTCG
ACAGCGACGTGG-GGA-AATACGTGGCC-GATTCACCGCTGGATGAGCATCAGG--CTGA
AATCTGGAAC-AGCAACGCTGAGTTTC-TGGAGAACCGAATGAATG-AAGTGGACACGGT
CTGCCGGCACAACTACGGGGTTGAGGAGCCCTTCACGGTGCAGAGGA---------
>EF579809.1_Gallus_gallus
GTTCTTCCAGTGGACTT-TTAAA-GCAGAGTGCCACTACCTGAACGGCACCGAGCGGGT-
-GAGGTTTCTGG----ACAGGTACG-TCTACAACC-G--GCAGCAGTTC-GTGCACTTCG
ACAGCGACGTGG-GGA-AATACGTGGCC-GATACACCGCTGGGTGAGCCTCAAG--CTGA
ATACTGGGGC-AGCAACGCCGAGATTC-TGGAGAACCGAATGAATG-AAGTGGACACGGA
CTGCCGGCACAACTACGGGGTTGTGGAGTCCTTCACGGTGCAGAGGA---------
>EF579810.1_Gallus_gallus
GTTCTTCCAGTGGACTT-TTAAA-GCAGAGTGCCACTACCTGATCGGCACCGAGGGAGT-
-GAGGTTTCTGG----ACCGGCAAA-TCTACAACC-G--GCAGCAGTTC-GCGCACTTCG
ACAGCGACGTGG-GGA-AATTTGTGGCC-GATACACCGCTGGGTGAGCCTCAAG--TTGA
ATACTGGAAC-AGCAACGCCGAGTTTC-TGGAGAACCAAATGAATG-AGGGGGACAGGGT
CTGCCGGCACAACTACGGGGTTGTGGAGCCCTTCACGGTGCAGAGGA---------
>EF579811.1_Gallus_gallus
GTTCTTCCAGTGGACTT-TTAAA-GCAGAGTGGCACTACCTGTTCGGCACCGAGAGGGT-
-GAGGTATCTGG----ACCGGCAAA-TCTACAACC-G--GCAGCAGATA-GTGCACTTCG
ACAGCGACGTGG-GGA-AATACGTGGCC-GATTCACCGCTGGATGAGCATCAGG--GTGA
AATCTGGAAC-AGCAACGCTGAGTTTC-TGGAGAACCGAATGAATG-AAGTGGACACGGA
CTGCCGGCACAACTACGGGGTTGAGGAGCCCTTCACGGTGCAGAGGA---------
>EF579812.1_Gallus_gallus
GTTCTTCCAGTGGACTT-TTAAA-GCAGAGTGCCACTACCTGAACGGCACCGAGGGAGT-
-GAGGTTTCTGG----ACCGGCAAA-TCTACAACC-G--GCAGCAGATC-GCGCACTTCG
ACAGCGACGTGG-GGA-AATTTGTGGCC-GATACACCGCTGGGTGAGCCTCAGG--TTGA
ATACTGGAAC-AGCAACGCCGAGATTC-TGGAGAACCAAATGAATG-AGGGGGACACGGT
CTGCCGGCACAACTACGGGGTTGTGGAGCCCTTCACGGTGCAGAGGA---------
>EF641223.1_Asio_otus
--GTTTTCCTGGAGATGGGTGAG-AGTGAGTGTCAGTACCTCAATGGCACCGAGCGGGT-
-GAGGTTTGTGG----AGAGGTACA-TCCACAACC-G--GGAGCAGTTA-GTGCACTTCG
ACAGCGACGTGG-GGC-TCTTTGTGGCT-GACAGCCCCCTGGGTGAGCCCCAAG--CCCA
GTACTGGAAC-AGCCAGCCAGACAGAC-TGGAGGATGAACGGACTG-CAGTGGACACGTT
CTGCCGGCACAACTACCAGGGTTTGACCCCCTTCATCACGGAGAGGAAAGTTCAGC
>EF641224.1_Asio_otus
--GTTTTCCTGGAGATGGGTGAG-AGTGAGTGTCAGTACCTCAATGGCACCGAGCGGGT-
-GAGGTTTGTGG----ACAGGTACA-TCCACAACC-G--GGAGCAGTAC-ACGCACTTCG
ACAGCGACGTGG-GGC-TCTATGTGGCT-GACAGCCCCCTGGGTGAGCCCCAAG--CCCG
GTACTGGAAC-AGCCAGCCAGAGATAC-TGGACTATAAGCGGGCTG-CAGTGGACAGGTT
CTGCCGGCACAACTACCAGGTTTTGACCCCCTTCATCACGGAGAGGAAAGTCCCAC
>EF641225.1_Asio_otus
--GTTTTCCTGGAGATGTTTGAG-GCCGAGTGTCAGTACCTCAATGGCACCGAGCGGGT-
-GAGGTTTGTGG----ACAGGTACA-TCYATAACC-G--GGAGCAGTAC-ACGCACTTCG
ACAGCGACGTGG-GGC-TCTATGTGGCT-GACACCCCCCTGGGTGAGCCCCAAG--CCCA
GTACTGGAAC-AGCCAGCCAGAGATAC-TGGAGGATGAACGGACTG-CAGTGGACACGTT
CTGCCGGCACAACTACCAGGTTTTTACCCCCTTCATCACGGAGAGGAAAGTCCCAC
>EF641226.1_Surnia_ulula
--GATTTCCTGGCCATGTGTGAA-AGCGAGTGTCAGTACCTCAACGGCACCGAGCGGGT-
-GAGGTATGTGG----AGAGGTACA-TCTACAACC-G--GGAGCAGTTA-CTGCACTTCG
ACAGCGACGTGG-GGC-TCTTTGTGTCC-GACACCCCCATGGGTGAGCCCCAAG--CCCA
GTACTGGAAC-AGACAGCCAGAATTCA-TGGAGCAGAGACGCGCTG-CAGTGGACATGTT
CTGCCGGCACAACTACCAGGTTGGAACCCCCTACATCACAGAGAGGAAAGTCCCGC
>EF641227.1_Surnia_ulula
--GTTTTCCTGGAGATGGGTGAA-AGCGAGTGTCACTACCTCAATGGCACCAAACTGGT-
-GCGGTTTGTGG----ATAGGTCCA-TCCACAACC-G--GGAGCAGTTT-GCGCACTTTG
ACAGCGACGTGG-GGC-TCTTTGTGGGT-GACACCACCCTGGGTGAGCCCCAAG--CGCA
GTACTGGAAC-AGCCAGCCAGAGATAC-TGGAGGGGAGACGGGCTG-CGGTGGACACCCT
CTGCCGGCACAACTACCAGGCTTTTACCCCCTTCATCACAGAGAGGAAAGTCCCGC
>EF641228.1_Surnia_ulula
--GTTTTCCTGGAGATGGGTGAA-AGCGAGTGTCACTACCTCAATGGCACCAAACTGGT-
-GAGGTTTGTGG----AGAGGTACA-TCCACAACC-G--GGAGCAGTAC-GAGCACTTCG
ACAGTGACGTGG-GGC-TCTTTGTGGCC-GACACCCCCCTGGGTGAGCCCCAAG--CCCA
GAATGACAAC-AGCAACCCAGCGATAC-TGGAGGACAGACGCGCTG-CAGTGGACACGTT
CTGCCGGCACAACTACCAAGTTTTGACCCCCTTCATCACAGAGAGGAAAGTCCCGC
>EF641229.1_Surnia_ulula
--GTTTTCCTGGAGATGGGTGAA-AGCGAGTGTCACTACCTCAATGGCACCAAACTGGT-
-GAGGTTTGTGG----ATAGGTACA-TCCACAACC-G--GGAGCAGTTT-GCGCACTTTG
ACAGCGACGTGG-GGC-TCTTTGTGGGT-GACACCACCCTGGGTGAGCACCAAG--CGCA
GTACTGGAAC-AGCCAGCCAGAGATAC-TGGAGGATGAAAGAGCTG-CGGTGGACACGTT
CTGCCGGCACAACTACCAGGTTTTGACCCCCTTCATCACAGAGAGGAAAGTCCCAC
>EF641230.1_Surnia_ulula
--GTTTTCCTGGAGATGGGTGAA-AGCGAGTGTCACTACCTCAATGGCACCAAATTGGT-
-GAGGTYTGTGG----AGAGGTACA-TCCACAACC-G--GGAGCAGTAC-GAGCACTTCG
ACAGTGACGTGG-GGC-TCTTTGTGGCC-GACACCCCCCTGGGTGAGCCCCAAG--CCCA
GAATGACAAC-AGCAACCCAGCGATAC-TGGAGGACAGACGCGCTG-CAGTGGACACGTT
CTGCCGGCACAACTACCAAGTTTTGACCCCCTTCATCACAGAGAGGAAAGTCCCAC
>EF641231.1_Glaucidium_passerinum
--GTTTTCCTGCGGATGTTTGAG-GCCGAGTGTCAGTACCTCAACGGCACCGAGCGGGT-
-GAGGTATGTGG----ACAGGAGCA-TCTACAACC-G--GGAGCAGTTT-GCGCACTTCG
ACAGCGACGTGG-GGC-TCTATGTGGCC-GACACCCCCCTGGGTGAGCTCCAAG--CCCA
GCACTACAAC-AGCCAGCCAGAGCTAC-TGGAGCAGAGACGGGGTG-CAGTGGACACGTT
TTGCCGGCACAACTACCAGGTTGGGACCCCCTTCATCACGGAGAGGAAAGTCCCGC
>EF641232.1_Glaucidium_passerinum
--GTTTTCCTGGAGATGTTTGAG-GCCGAGTGTCAGTACCTCAACGGCACCGAGCGGGT-
-GAGGTTTGTGG----ATAGGTACA-TCTACAACC-G--GGAGCAGTAC-ACGCACTTCG
ACAGCGACGTGG-GGC-TCTATGTGGCC-GACACCCCCCTGGGTGAGCCCCAAG--CCCA
GCACTACAAC-AGCCAGCCAGACTACA-TGGAGCAGAGACGGGGTG-CAGTGGACACGT-
--GCCGGCACAACTACCAGGTTGGGACCCCCTACATCACGGAGAGGAAAGTCCCGC
>EF641233.1_Bubo_scandiacus
--GTTTTCCTGGAGATGCTTGAG-GCCGAGTGTCAGTACCTCAACGGCACCGAGCGGGT-
-GAGGTTTGTGG----TGGGGTACA-TCCACAACC-G--GGAGCAGTTT-GTGCACTTCG
ACAGCGATGTGG-GGC-TCTACGTGGCC-GATACCCCCCTGGGTGAGCACACAG--CCAA
GTACTGGAAC-AGCCAGCCGGATATAC-TGGAGAATGCACGGCTTG-CTGTGGACACGTT
CTGCCGGCACAACTACCAGGTTTTGACCCCCTTCATCACGGAGAGGAAAGTTCAGC
>EF641234.1_Bubo_scandiacus
--GTTTTCCTGGAGATTGGTGAG-AGCGAGTGACAGTACCTCAACGGCACCGAGCGGGT-
-CAGGTTTCTGG----ATAGGTACA-TCCACAACC-G--GGAGCAGTTT-GTGCACTTCG
ACAGCGACGTGG-GGC-TCTTTGTGGCC-GACACCCCCCTGGGTGAGCCCCAAG--CCAA
GTACTGGAAC-AGCCAGCCGGATATAC-TGGAGCAGGAACGGGCTG-AGGTGGACAGGTT
CTGCCGACACAACTACCAGGTTTTTACCCCCTTCATCACGGAGAGGAAAGTCCCGC
>EF641235.1_Bubo_scandiacus
--GTTTTCCTGCGGATGGATCAG-GGTGAGTGTGAGTACCTCAACGGCACCGAGCGGGT-
-CAGGTTTGTGC----TGAGGCAAA-TCTACAACC-G--GGAGCAGTTT-GTGCACTTCG
ACAGCGACGTGG-GGC-TCTTTGTGGCC-GACACCCCCCTGGGTGAGCCCCAAG--CCCA
GTACTACAAC-AGCCAGCCGGATATAC-TGGAGCAGGAACGGGCTG-AGGTGGACAGGTT
CTGCCGGCACAACTACCAGGTTGGGACCCCCTTCATCACGGAGAGGAAAGTCCCGC
>EF641236.1_Bubo_bubo
--GTTTTCCTGGCAATGGGTGAG-GCCGAGTGTCAGTACTTCAACGGCACCGAGCGGGT-
-CAGGTTTGTGG----AGAGGCGGT-CCCACAACC-G--GGAGCAGTTA-CTGCACTTCG
ACAGCGACGTGG-GGC-TCTTTGTGGCC-GACACCCCCCTGGGTGAGCCCCAAG--CCAA
GTACTTGAAC-AGCCAACCGGACACAC-TGGAGAATGCACGGCTTG-CTGTGGACACGTT
CTGCCGGCACAACTACCAGGTCTCGACCCCCTACATCACGGAGAGGAAAGTTCAGC
>EF641237.1_Bubo_bubo
--GTTTTCCTGGAGATGACTGAG-GCCGAGTGTCAGTACCTCAACGGCACCGAGTGGGT-
-GAGGTATGTGG----TGAGGTGGA-TCCACAACC-G--GGAGCAGTTT-GTGCACTTCG
ACAGCGACGTGG-GGC-TCTTTGTGGCC-GACACCCCCCTGGGTGAGCTGCAAG--CCCA
GTACTGGAAC-AGCCAGCCGGAGAAAC-TGGAGCAGGGACGGGCTG-AGGTGGACACGTT
CTGCCGGCACAACTACCAGGTTTCGACCCCCTTCATCACGGAGAGGAAAGTTCAGC
>EF641238.1_Bubo_bubo
--GTTTTCCTGGAGTTGAGTGAG-CATGAGTGTCAGTACCTCAACGGCACCGAGCGGGT-
-CAGGTTTCTGG----ATAGGTACA-TCCACAACC-G--GGAGCAGTTT-GCACACTTCG
ACAGCGATGTGG-GGC-TCTATGTGGCC-GACACCCCCCTGGGTGAGCCCCAAG--CCAA
GTACTGGAAC-AGCCAGCCGGAGATAC-TGGAGCAGAAACGGGCTG-AGGTGGACACGTT
CTGCCGGCACAACTACCAGGTTTTTACCCCCTTCATCACGGAGAGGAAAGTTCAGC
>EF641239.1_Bubo_bubo
--GTTTTCCTGGAGATGTTTGAG-GCCGAGTGTCAGTACCTCAACGGCACCGAGCGGGT-
-GAGGCTTGTGG----TGAGGTGGA-TCCACAACC-G--GGAGCAGTAC-GAGCACTTCG
ACAGCGATGTGG-GGC-TCTTTGTGGCC-GACACCCCCCTGGGTGAGCCCCAAG--CCCA
GTATGACAAC-AGCAATCCGGACAGAC-TGGAGCAGAAACGGGCTG-AGGTGGACACGTT
CTGCCGGCACAACTACCAGGTTTCGACCCCCTTCATCACGGAGAGGAAAGTCCCGC
>EF641240.1_Strix_nebulosa
--GTTTTCCTGGATATGAGTGTG-AACGAGTGTCAGTACCTCAACGGCACCAAGCGGGT-
-GAGGCTTCTGG----AGAGGTGCA-TCCACAACC-G--GGAGCAGTAC-ACGCACTTCG
ACAGCGACGTGG-GGC-TCTATGTGGCC-GACACTGCCCTGGGTGAGCTCCAAG--CCCA
GTACAGGAAC-AGCCAGCTGGAATTAC-TGGAGCAGAAACGGGCTG-AGGTGGACACGTT
CTGCCGGCACAACTACCAGGTTTTGACCCCCTTCATCACGGAGAGGAAAGTTGAGC
>EF641241.1_Strix_nebulosa
--GTTTTCCTGGAGATGGGTGAG-AGCGAGTGTCAGTACCTCAACGGCACCGAGCGGGT-
-GAGGTTTGTGG----ACAGGTACA-TCCACAACC-G--GGAGCAGTTT-ATGCACTTCG
ACAGTGACGTGG-GGC-TCTATGTGGCC-GACACCCCCCTGGGTGAGCCCCAGG--CCAA
GTACTTCAAC-AGCCAGCCAGACTTCA-TTGAGCAGGAACGGGCTG-AGGTGGACAGGTT
CTGCCGGCACAACTACCAGGTTTTGACCCCCTTCATCACGGAGAGGAAAGTCCCGC
>EF641242.1_Strix_uralensis
--GTTTTCCTGGAGATGGAAGAG-GCTGAGTGTCAGTACCTCAATGGCTCCGAGCAGGT-
-GAACTTTGTGG----TGAGGTTCA-TCTACAACC-G--GGAGCAGTTT-GTGCACTTCG
ACAGTGACATGG-GGC-TCTTTGTGGCC-GACACCCCCCTGGGTGAGCACCCAG--CCAA
GTACTTGAAC-AGTCAGCCAGACTTAC-TGGAGCGTGTACGGTCTG-TGGGGGACACAGC
CTGCCGGCACAACTACCAGGCTTTGACCCCCTTCATCACGGAGAGGAAAGTTCAGC
>EF641243.1_Strix_uralensis
--GTTTTCCTGGAGATGTTTGAG-ACTGTGTGTCAATACCTCAACAGCACAGAGCAGGT-
-GAGGTTTGTGG----ACAGGTACA-TCCACAACC-G--GGAGCAGTTA-CTGTACTTCG
ACAGCGACCTGG-GGC-TCTATGTGGCC-GACACCCCCCTGGGTGAGCCCCAAG--CCCA
GTACTTCAAC-AGCCAGCTGGAATTAC-TGGAGCGGAAACGGACTG-CGGTGGACTGGTT
CTGCCGGCACAACTACCAGGTTTCGACCCCCTTCATCACGGAGAGGAAAGTCCCAC
>EF641244.1_Bubo_africanus
--GTTTTCCTGGAGATGACTGAG-GCCGAGTGTCAGTACCTCAACGGCACCGAGCGGGT-
-GAGGCTTGTGG----TGAGGTGGA-TCCACAACC-G--GGAGCAGTTA-CTGCACTTCG
ACAGCGACGTGG-GGC-TCTTTGTGGCC-GACACCCCCCTGGGTGAGCCCCAAG--CCAA
GTACTTGAAC-AGCCAGCCGGAGAAAC-TGGAGCAGGGACGGGCTG-AGGTGGACAGGTT
CTGCCGGCACAACTACCAGGTTTCGACCCCCTTCATCACGGAGAGGAAAGTTCAGC
>EF641245.1_Bubo_africanus
--GTTTTCCTGGAGATGGGTGAG-AGCGAGTGTCAGTACCTCAACGGCACCGAGCGGGT-
-GAGGCTTGTGG----ATAGGTACA-TCCACAACC-G--GGAGCAGTTT-GTGCACTTCG
ACAGCGACGTGG-GGC-TCTTTGTGGCC-GACACCCCCCTGGGTGAGCCCCAAG--CCAA
GTCCTGGAAC-AGCCAGGCAGACTTCA-TGGAGCAAAAACGGGCTG-AGGTGGACACGGT
CTGCCGGCACAACTACCAGGTTTTGACCCCCTTCATCACGGAGAGGAAAGTCCCAC
>EF641246.1_Bubo_africanus
--GTTTTCCTGGAGATGGGTGAG-AGCGAGTGTCAGTACCTCAACGGCACCGAGCGGGT-
-CAGGTTTCTGG----ATAGGTACA-TCCACAACC-G--GGAGCAGTTT-GCACACTTTG
ACAGCGACGTGG-GGC-TCTTTGTGGCC-GACACCCCCCTGGGTGAGCACCAAG--CCAA
GTACTGGAAC-AGCCAGCCGGAGATAC-TGGAGAATGCACGGCTTG-CTGTGGACAGGTT
CTGCCGGCACAACTACCAGGTTTTTACCCCCTTCATCACGGAGAGGAAAGTTCAGC
>EF641247.1_Athene_noctua
--GTTTTCCTGGAGATGGGTGTG-GGTGAGTGTCAGTACCTCAACGGCACCGAGCGGGT-
-GAGGTTTGTGG----AGAGGCACA-TCCACAACC-G--GGAGCAGTTA-CTGCACTTCG
ACAGCGACGTGG-GGC-TCTTTGTGGCC-GACACCCCCCTGGGTGAGCCCCAAG--CCAA
GTACTGGAAC-AGCCAGCCGGAGATAC-TGGAGGACAGACGGGCTG-CAGTGGACAGGT-
--GCCGGCACAACTACCAGGTTTTGACCCCCTTCATCACGGAGAGGAAAGTGCCGC
>EF641248.1_Athene_noctua
--GTTTTCCTGGAGATGGGTGTG-GGTGAGTGTCAGTACCTCAACGGCACCGAGCGGGT-
-GAGGTTTGTGG----AGAGGTACA-TCTACAACC-G--GGAGCAGTAC-ACGCACTTCG
ACAGCGACGTGG-GGC-TCTATGTGGCC-GACACCCCCCTGGGTGAGCCCCAAG--CCGA
GTACTACAAC-AGCCAGCCGGAGATAC-TGGAGGACAGACGGGCTT-CGTTGGACACGTT
CTGCCGGCACAACTACCAGGTTTTTACCCCCTTCGTCACAGAGAGGAAAGTGCCGC
>EF641249.1_Athene_noctua
--GTTTTCCTGGAGATGGGTGTG-TGTGAGTGTCAGTACCTCAACGGCACCGAGCGGGT-
-GAGGCTTCTGG----ATAGGTACA-TCCACAACC-G--GGAGCAGTTT-GCGCATTTCG
ACAGCGACGTGG-GGC-TCTTTGTGGCC-GACACCCCCCTGGGTGAGTGCCAAG--CCAA
GTACTGGAAC-AGCCAGCCGGAGATAC-TGGAGGATGAAAGGGCTG-CAGTGGACACGTT
CTGCCGGCACAACTACCAGGTTTATACCCCCTTCGTCACGGAAAGGAAAGTGCCGC
>EF641250.1_Asio_flammeus
--GTTTTCCTGGAGTTACGTGTG-GCCGAGTGTCAGTACCTCAATGGCACCGAGCGGGT-
-GAGGTATGTGG----AGAGGCAAA-TCCACAACC-G--GGAGCAGTTT-ACGCACTTCG
ACAGCGACGTGG-GGC-TCTATTTGGCT-GACACCCCCCTGGGTGAGTACCAAG--CCCA
GTACTTCAAC-AGCCTGCCAGAGATAC-TGGAGGATGAACGGGCTG-CAGTGGACACGTT
CTGCCGGCACAACTACCAGGTTGCTACCCCCTTCATCACGGAGAGGAAAGTTCAGC
>EF641251.1_Asio_flammeus
--GTTTTCCTGGAGATGTTTGAG-GGCGAGTGTCAGTACCTCAATGGCACCGAGCGGGT-
-GAGGTTTGTGG----TGAGGTACA-TCTACAACC-G--GGAGCAGTTA-GTGCACTTCG
ACAGCGACGTGG-GGA-TCTTTGTGGCT-GACACCCCCCTGGGTGAGCCCCAAG--CCCA
GTACTTCAAC-AGCCAGCCAGAGATAC-TGGATTATGAACGGGCTG-AAGTGGACAGGTT
CTGCCGGCACAACTACCAGGTTTATACCCCCTTCATCACGGAGAGGAAAGTCCCAC
>EF641252.1_Aegolius_funereus
--GTTTTCCTGGAGATGTATGAG-GCCGAGTGTCAGTACCTCAACGGCACCGAGCGGGT-
-GAGGTATGTAG----CAAGGTACA-TCTACAACC-G--GGAGCAGTAC-ACGCACTTCG
ACAGTGACGTGG-GGC-TCTTTGTGGCC-GACACCCCCCTGGGTGAGCCCCAAG--CCAA
GTATTACAAC-AGCCTGCCAGACTTCA-TGGAGCAGAGACGGGCTG-CAGTAGACAGGTT
CTGCCGGCACAACTACCAGGTTTTGACCCCCTCCGTCACAGAGAGGAAAGTCCCAC
>EF641253.1_Aegolius_funereus
--GTTTTCCTGGAGATGTWTGAG-GCCGAGTGTCAGTACCTCAACGGCACCGAGCGGGT-
-GAGGTATGTAG----CAAGGTACA-TCCACAACC-G--GGAGCAGTTT-ACGCACTTCG
ACAGTGACGTGG-GGC-TCTATGTGGCC-GACACCCCCCTGGGTGAGCCCCAAG--CCAA
GTACTGGAAC-AGCCTGCCAGACTTCA-TGGAGCAGGAACGGGCTG-CAGTAGACACGTT
CTGCCGGWACAACTACCAGGCTTTGACCCCCTTCGTCACAGAGAGGAAAGTCCCGC
>EF641254.1_Strix_aluco
--GTTTTCCTGCGGATGGATGAG-GCCGAGTGTCAGCACCTCAACGGCACCGAGCGGGT-
-GAGGTTTGTGC----TGAGGCAAA-TCTACAACC-G--GGAGCAGTTT-GTGCACTTCG
ACAGCGACGTGG-GGC-TCTTTGTGGCT-GACACCGCCCTGGGTGAGTTCCAAG--CCCA
GTACTTCAAC-AGCCAGCCGGATGTAC-TGGAGCAGGAACGGGCTG-AGGTGGACAGGTA
CTGCCGGCACAACTACCAGGCTTTGACCCCCTTCATCACAGAGAGGAAAGTTCAGC
>EF641255.1_Strix_aluco
--GTTTTCCTGGCGATGGGTGAG-GCTGAGTGTCAATACCTCAACGGCACCGAGCAGGT-
-GAGGTATGTGG----ATAGGTACA-TCCACAACC-G--GGAGCAGTTA-CTGCACTTCG
ACAGTGATGTGG-GGC-TCTTTGTGGCC-GACACCCCCCTGGGTGAGCCCCAAG--CCCA
GTACTTCAAC-AGCCTGCCAGACTTAC-TGGATGATGAACGGGCTT-CGGTGGACACGTG
CTGCCGGCACAACTACCAGGTTTTGACCCCCTTCATCACGGAGAGGAAAGTCCCGC
>EF641256.1_Strix_aluco
--GTTTTCCTGGAGTTGTCTGTG-TTTGAGTGTCAGTACCTCAACGGCACCGAGCAGGT-
-GAGGTATGTGG----ATAGGTACA-TCCACAACC-G--GGAGCAGTTA-CTGCACTTCG
ACAGTGATGTGG-GGC-TCTATGTGGCC-GACACCCCCCTGGGTGAGCCCCAAG--CCCA
GTACTTCAAC-AGCCTGCCAGACTTAC-TGGATGATGAACGGGCTT-CGGTGGACACGTT
CTGCCGGTACAACTACCAGGTTGGGACCCCCTTCATCACGGAGAGGAAAGTCCCGC
>EF641257.1_Otus_scops
--GTTTTCCTGGCAATGGGTGAG-TCTGAGTGTCAGTACCTCAACGGCACCGAGCGGGT-
-GAGGTATTTGG----AGCGGTACA-TCCACAACC-G--GGAGCTGTAC-ACGCACTTCG
ACAGCGACTTGG-GGC-TCTTTGTGGCC-GACACCCCGCTGGGTGAGCCCACAA--CCAA
GTACTGGAAC-AGCCAGCCAGAATTAC-TGGAGGGTGAACGGACTG-CAGTGGACTGGTT
CTGCCGGAAGAGCTACCAGGTTTCGACCCCCTTCATCACGGAGAGGAAAGTCCCGC
>EF641258.1_Otus_scops
--GTTTTCCTGGAGATGGTTGAG-GCCGAGTGTCAGCACCTCAACGGCACCGAGCGGGT-
-GAGGCTTGTGG----GGAGGTTCA-TCCACAACC-G--GGAGCAGTAC-GCGCACTTCG
ACAGCGACGTGG-GGC-TCTATGTGGCC-GACACCCCCCTGGGTGAATACCCAG--CCCA
GTACTGGAAC-AGCGACCCAGACTTAC-TGGAAAGCGCACGGGCTG-CGGTGGACACGGG
CTGCCGGCACAACTACCAGGTTTTTACCCCCTTCGTCACGGAGAGGAAAGTCCCGC
>EF641259.1_Otus_scops
--GTTTTCCTGGAGATGAGTGAG-GCCGAGTGTCAGYACCTCAACGGCACCGAGCGGGT-
-GAGGTATGTGG----AGACGTACA-TCTACAACC-G--GGAGCAGTAC-GAGCACTTCG
ACAGCGACTTGG-GGC-ACTTTGTGGCC-GACACCGCCCTGGGTGAGTTCCAAG--CCAA
GTACTGGAAC-AGCCAGCCGGCATTAC-TGGAGCAGAGACGGGGTG-AGGTGGACAGGCT
CTGCCGTCACAACTACCAGGTTTYGACCCCCTTCATCACGGAGAGGAAAGTCCCGC
>EF641260.1_Tyto_alba
--GTTTTCCAGGAGTATGGTGAG-TCTGAGTGTCAGTTCTTCAACGGCAGCGAGCGGGT-
-GAGGTTTGTGG----AGAGGTACA-TCTACAACC-G--GGAGCTGTAT-ACGCACTTCG
ACAGTGACGTGG-GGC-TCTATGTGGCC-GACACCCCCCTGGGTGTGCCCCAAG--CCGA
GTACTACAAC-AGCCGGGAGGATGTAC-TGGAGCGTAAAAGAGCCG-CAGTGGACACGTA
CTGCCGACACAACTATGAGGTTTCGAACCCCTTCATCGTGGAGAGGAAAG------
>EF641261.1_Tyto_alba
--GTTTTCCAGGAGTATAGTGAG-TCTGAGTGTCAGTTCTTCAACGGCAGCGAGCGGGT-
-GAGGTTTGTGG----ACAGGTACA-TCTACAACC-G--GGAGCTGTAT-ACGCACTTCG
ACAGTGACGTGG-GGC-TCTATGTGGCC-GACACCCCCCTGGGTGTGCCCTCAG--CCGA
GTACTACAAC-AGCCGGGAGGATGTAC-TGGAGGATGCAAGAGCCG-CAGTGGACACGTT
CTGCCGACACAACTACAGGGTGGACACCCCCTTTACCGTGGAGAGGAAAG------
>EF641262.1_Tyto_alba
--TATATCCAGTTCCAGTTTAAG-GGCGACTGTTACTTCACCAACGGCAGCGAGCGGGT-
-GAGGATGTTGA----CAAGGTACA-TCTACAACC-G--GGAGCAGTTT-ACGCACTTCG
ACAGTGACGTGG-GGC-TCTATGTGGCC-GACACCCCCCTGGGTGTGCCCCAAG--CCGA
GTACTTCAAC-AGCCAGGAGGAATTCC-TGGAGAGTACAAGGGCTG-AGGTGGACACGGT
CTGCCGAAACAACTACAGGGTTTGGAACCCCTTTACCATGGAGAGGAAAG------
>EF643464.1_Numida_meleagris
GTTCTTCCAGTGGTCCC-TTAGA-GCAGAGTGCCACTACCTGAACGGCACCGAGCGGAT-
-GAGGTTGGTGG----CGAGGCAAA-TCTACAACC-G--GCAGGAGTTC-ACGCACTTCG
ACAGCGACGTGG-GGA-AATATGTGGCC-GATGCACCTCTGGGTGAGCCTCAGG--CTGA
GCACTACAAC-AGCAACCCCGAGATTC-TGGAGAACCAAATGAATC-AGGTGGACACGTT
CTGCCGGCACAACTACGGGGTGTTGGAGTCCTTCACGGTGCAGAGGAGCG------
>EF661573.1_Gallus_gallus
GTTCTTCTTCTACGGTA-CGATA-GCTGAGTGCCACTACCTGGACGGCACCGAGCGGGT-
-GAGGCTTCTGG----ACAGGTATT-TCTACAACC-G--GCAGGAGTAC-ACGCACTTCG
ACAGCGACGTGG-GGA-AATTTGTGGCC-GATTCACCGCTGGGTGAGCCGCAAG--CTGA
ATACTGGAAC-AGCAACGCCGAGTTTA-TGGAAATAAAAAGGAATG-AGGTGGACACGTT
CTGCCGGCACAACTACGGGGTTTTCGAGTCCTTCACGGTGCAGAGGAGCG------
>EF661574.1_Gallus_gallus
GTTCTTCTTCTACGGTG-TGATA-TTTGAGTGCCAATTCCTGAACGGCACCGAGCGGGT-
-GAGGTATCTGG----AGAGGCAAA-TCTACAACC-G--GCAGCAGACA-TCGCACTTCG
ACAGCGACGTGG-GGA-AATACGTGGCC-GATACACCGCTGGATGAGTATCAGG--TAGA
AATCTGGAAC-AGCGACGCCGAGATTC-TGGAGGACCAAAGGAACT-CAGTGGACACGTA
CTGCCGGCACAACTACGGGGTTAATGAGCCCTTCACGGTGCAGAGGAGCG------
>EF710721.1_Forpus_passerinus
GGATATTCCAGTGGGCAATTAAG-TTCGAGTGTCACTTCCTCAATGGCACCGAGCACGT-
-CAGGTATCTGG----AGAAGCGGA-TCTACAACCGG---GAGCAGTAC-GCGCACTTCG
ACAGCGATGTGG-GAC-ACTATGTGGGT-GATAACCCCGAGGGGGAG-TTCCAA-GCCGA
GTACTACAAC-AGCAAGGAGGAAATAC-TGGAGGATGCACGGGCTT-CGGTGGACACGTA
CTGCCGGCACAACTATGGGGTGGTG---ACCCCCTTCAGC---GTAGATCGGAGGG
>EF710722.1_Forpus_passerinus
GGATATTCCAGTGGGCAATTAAG-TTCGAGTGTCACTTCCTCAATGGCACCGATCACGT-
-CAGGTATCTGG----AGAAGCGGA-TCTACAACCGG---GAGCAGTAC-GCGCACTTCG
ACAGCGATGTGG-GAC-ACTATGTGGGT-GATAACCCCGAGGGGGAG-TTCCAA-GCCGA
GTACTACAAC-AGCAAGGAGGAAATAC-TGGAGGATGCACGGGCTT-CGGTGGACACGTA
CTGCCGGCACAACTATGGGGTGGTG---ACCCCCTTCAGC---GTAGATCGGAGGG
>EF710723.1_Forpus_passerinus
GGATATTCCAGGTGGCAATTAAG-TTCGAGTGTCACTTCCTCAATGGCACCGAGCACGT-
-CAGGTATCTGG----AGAAGCGGA-TCTACAACCGG---GAGCAGTAC-GCGCACTTCG
ACAGCGATGTGG-GAC-ACTATGTTGGT-GATAACCCCGAGGGGGAG-TTCCAA-GCCGA
GTACTACAAC-AGCAAGGAGGAAATAC-TGGAGGATGCACGGGCTT-CGGTGGACACGTA
CTGCCGGCACAACTATGGGGTGGTG---ACCCCCTTCAGC---GTAGATCGGAGGG
>EF710724.1_Forpus_passerinus
GGATATTCCAGTGGGCAATTAAG-TTCGAGTGTCACTTCCTCAATGGCACCGAGCACGT-
-CAGGTATCTGG----AGAAGCGGA-TCTACAACCGG---GAGCAGTAC-GCGCACTTCG
ACAGCGATGTGG-GAC-ACTATGTGGGT-GATAACCCCGAGGGGGAG-TTCCAA-GCCGA
GTACTACAAC-AGCAAGGAGGAAATAC-TGGAGGATGCACGGGCTT-CGGTGGACACGTA
CTGCCGGCACAACTATGGGGTGGTG---ACCTCCTTCAGC---GTAGACCGGAGGG
>EF710725.1_Forpus_passerinus
GGATATTCCAGTGGGCAATTAAG-TTCGAGTGTCACTTCCTCAATGGCACCGAGCACGT-
-CAGGTATCTGG----AGAAGCGGA-TCTACAACCGG---GAGCAGTAC-GCGCACTTCG
ACAGCGATGTGG-GAC-ACTATGTGGGT-GATAACCCCGAGGGGGAG-TTCCAA-GCCAA
GTACTACAAC-AGCAAGGAGGAAATAC-TGGAGGATGCACGGGCTT-CGGTGGACACGTA
CTGCCGGCACAACTATGGGGTGGTG---ACCCCCTTCAGC---GTAAACCGGAGGG
>EF710726.1_Forpus_passerinus
GGATATTCCAGTGGGCAATTAAG-TTCGAGTGTCACTTCCTCAATGGCACCGAGCACGT-
-CAGGTATCTGG----AGAAGCGGA-TCTACAACCGG---GAGCAGTAC-GTGCACTTCG
ACAGCGATGTGG-GAC-ACTATGTGGGT-GATAACCCCGTGGGGGAG-TTCCAA-GCCAA
GATCTGGAAC-AGCAAGGAGGAAATAC-TGGAGCATGCACGGGCTT-CGGTGGACACGTA
CTGCCGGCACAACTATGGGGTGGTG---ACCCCCTTCAGC---GTAGACCGGAGGG
>EF710727.1_Forpus_passerinus
GGATATTCCAGGGGGCATATAAG-TTCGAGTGTCACTTCCTCAATGGCACCGAGCACGT-
-CAGGTATCTGG----AGAAGTATA-TCTACAACCGG---GAGCAGTTA-CTGCACTTCG
ACAGCGATGTGG-GGC-ACTATGTGGGT-GATAACCCCGTGGGGGAG-TTCCAA-GCCAA
GATCTGGAAC-AGCAAGGAGGAAATAC-TGGGGGATGCACGGGCTT-CGGTGGACACGTA
CTGCCGGCACAACTATGGGGTGGTG---ACCCCCTTCAGC---GTAGACCGGAGGG
>EF710728.1_Forpus_passerinus
GGATATTCCAGGGGGCATATAAG-TTCGAGTGTCACTTCCTCAATGGCACCGAGCACGT-
-CAGGTATCTGG----AGAAGTATA-TCTACAACCGG---GAGCAGTTA-CTGCACTTCG
ACAGCGATGTGG-GGC-ACTATGTGGGT-GATAACCCCGTGGGGGAG-TTCCAA-GCCAA
GATCTGGAAC-AGCAAGGAGGAAATAC-TGGAGGATGCACGGGCTT-CGGTGGACACGTA
CTGCCGGCACAACTATGGGGTGGTG---ACCCCCTTCAGC---GTAGACCGGAGGG
>EF710729.1_Forpus_passerinus
GGATATTCCAGGGGGCATATAAG-TTCGAGTGTCACTTCCTCAATGGCACCGAGCACGT-
-CAGGTATCTGG----AGAAGTATA-TCTACAACCGG---GAGCAGTTA-CTGCACTTCG
ACAGCGATGTGG-GGC-ACTATGTGGGT-GATAACCCCGTGGGGGAG-CTCCAA-GCCAA
GATCTGGAAC-AGCAAGGAGGAAATAC-TGGAGGATGCACGGGCTT-CGGTGGACACGTA
CTGCCGGCACAACTATGGGGTGGTG---ACCCCCTTCAGC---GTAGACCGGAGGG
>EF710730.1_Forpus_passerinus
GGATATTCCAGGGGGCATATAAG-TTCGAGTGTCACTTCCTCGATGGCACCGAGCACGT-
-CAGGTATCTGG----AGAAGTATA-TCTACAACCGG---GAGCAGTTA-CTGCACTTCG
ACAGCGATGTGG-GGC-ACTATGTGAGT-GATAACCCCGTGGGGGAG-CTCCAA-GCCAA
GATCTGGAAC-AGCAAGGAGGAAATAC-TGGAGGATGCACGGGCTT-CGGTGGACACGTA
CTGCCGGCACAACTATGGGGTGGTG---ACCCCCTTCAGC---GTAGACCGGAGGG
>EF710731.1_Forpus_passerinus
GGATATTCCAGTGGGCAATTAAG-TTCGAGTGTCACTTCCTCAATGGCACCGAGCACGT-
-CAGGTATCTGG----AGAAGTATA-TCTACAACCGG---GAGCAGTTA-CTGCACTTCG
ACAGCGATGCGG-GGC-ACTATGTGGGT-GATAACCCCGTGGGGGAG-TTCCAA-GCCAA
GATCTGGAAC-AGCAAGGAGGAAATAC-TGGGGGATGCACGGGCTT-CGGTGGACACGTA
CTGCCGGCACAACTATGGGGTGGTG---ACCCCCTTCAGC---GTAGACCGGAGGG
>EF710732.1_Forpus_passerinus
GGATATTCCAGGAGGCATATAAG-TTCGAGTGTCACTTCCTCAATGGCACCGAGCACGT-
-CAGGTATCTGG----AGAAGCGGA-TCTACAACCGG---GAGCAGTAC-GCGCACTTCG
ACAGCGATGTGG-GAC-ACTATGTGGGT-GATAACCCCGTGGGGGAG-TTCCAA-GCCAA
GATCTGGAAC-AGCAAGGAGGAAATAC-TGGAGGATGCACGGGCTT-CGGTGGACACGTA
CTGCCGGCACAACTATGGGGTGGTG---ACCCCCTTCAGC---GTAGACCGGAGGG
>EF710733.1_Forpus_passerinus
GGATATTCCAGGAGGCATATAAG-TTCGAGTGTCACTTCCTCAATGGCACCGAGCACGT-
-CAGGTTTCTGG----TGAAGCGGA-TCTACAACCGG---GAGCAGTAC-GCACACTTCG
ACAGCGATGTGG-GGC-ACTATGTGGGT-GATAACCCCATGGGGGAG-GTCCAA-GCCAA
GTACTACAAC-AGCAAGGAGGAAATAC-TGGAGAATGCACGGGCTG-CGGTGGACACGTA
CTGCCGGCACAACTATGGGGTGTCG---ACCCCTTTCCTC---ATAGATCGGAGGG
>EF710734.1_Forpus_passerinus
GGATATTCCAGGAGGCATTTAAG-GCCGAGTGTCACTTCCTCAATGGCACCGAGCACGT-
-CAGGTATCTGG----AGAAGTATA-TCTACAACCGG---GAGCAGTAC-GTGCACTTCG
ACAGCGATGTGG-GGC-ACTATGTGGGT-GATAACCCCGTGGGGGAG-TTCCAA-GCCAA
GATCTGGAAC-AGCAAGGAGGAAATAC-TGGAGAATGCACGGGCTG-AGGTGGACAGGTA
CTGCCGGCACAACTATGGGGTGTCG---ACCCCTTTCCTC---GTAGATCGGAGGG
>EF710735.1_Forpus_passerinus
GGATATTCCAGGAGGCATATAAG-CACGAGTGTCACTTCCTCAATGGCACCGAGCACGT-
-CAGGTTTCTGG----AGAAGTATA-TCTACAACCGG---GAGCAGTAC-GCGCACTTCG
ACAGCGATGTGG-GGC-ACTATGTGGGT-GATAACCCCGTGGGGGAG-GTCCAA-GCCAA
GATCTGGAAC-AGCAAGGGGGAAATAC-TGGAGAATAAACGGGCTG-CGGTGGACAGGTA
CTGCCGGCACAACTATGGGGTGTCG---ACCCCTTTCCTC---GTAGACCGGAGGG
>EF710736.1_Forpus_passerinus
GGATATTCCAGGAGGCATATAAG-TACGAGTGTCACTTCCTCAATGGCACCGAGCACGT-
-CAAGTTTCTGG----AGAAGTGGA-TCTACAACCGG---GAGCAGTAC-ATGCACTTCG
ACAGCGATGTGG-GAC-ACTATGTGGGT-GATAACCCCGAGGGGGAG-GTCCAA-GCCAA
GTACTTCAAC-AGCAAGGAGGAATACA-TAGAGCAGAGACGGGCTG-AGGTGGACAGGTG
CTGCCGGCACAACTATGGGGTGTCG---ACCCCTTTCCTC---GTAGACCGGAGGG
>EF710737.1_Forpus_passerinus
GGATATTCCAGGAGGCATATAAG-TCCGAGTGTCACTTCCTCAATGGCACCGAGCACGT-
-CAAGTTTCTGG----AGAAGTGGA-TCTACAACCGG---GAGCAGTAC-ATGCACTTCG
ACAGCGATGTGG-GAC-ACTATGTGGGT-GATAACCCCGAGGGGGAG-TTCCAA-GCCAA
GTACTTCAAC-AGCAAGGAGGAATACA-TAGAGCAGAAACGGGCTG-AGGTGGACACGTA
CTGCCGGCACAACTATGGGGTGTCG---ACCCCTTTCCTC---GTAGATCGGAGGG
>EF710738.1_Forpus_passerinus
GGATATTCCAGGAGGCATATAAG-TCCGAGTGTCACTTCCTCAATGGCACCGAGCACGT-
-CAGGTTTCTGG----AGAAGTATA-TCTACAACCGG---GAGCAGTAC-ATGCACTTCG
ACAGCGATGTGG-GAC-ACTATGTGGGT-GATAACCCCGTGGGGGAG-TTCCAA-GCCAA
GTACTTCAAC-AGCAAGGAGGAATACA-TAGAGCAGAAACGGGCTG-AGGTGGACACGTA
CTGCCGGCACAACTATGGGGTGTCG---ACCCCTTTCCTC---GTAGATCGGAGGG
>EF710739.1_Forpus_passerinus
GGATATTCCAGGAGGCAATTAAG-TCCGAGTGTCACTTCCTCAATGGCACCGAGCACGT-
-CAGGTTTCTGG----AGAAGCACA-TCTACAACCGG---GAGCGGTAC-ATGCACTTCG
ACAGCGATGTGG-GAC-ACTATGTGGGT-GATAACCCCGAGGGGGAG-TTCCAA-GCCAA
GTACTTCAAC-AGCAAGGAGGAATACA-TAGAGCAGAAACGGGCTG-AGGTGGACACGTA
CTGCCGGCACAACTATGGGGTGTCG---ACCCCTTTCCTC---GTAGACCGGAGGG
>EF710740.1_Forpus_passerinus
GGATATTCCAGGAGGCATATAAG-TCCGAGTGTCACTTCCTCAATGGCACCGAGCACGT-
-CAAGTTTCTGG----AGAAGTGGA-TCTACAACCGG---GAGCAGTAC-ATGCACTTCG
ACAGCGATGTGG-GAC-ACTATGTGGGT-GATAACCCCGAGGGGGAG-TTCCAA-GCCAA
GTACTTCAAC-AGCAAGGAGGAATACA-TAGAGCAGAGACGGGCTG-AGGTGGACACGTA
CTGCCGGCACAACTATGGGGTGGTG---ACCCCCTTCAGC---GTAGATCGGAGGG
>EF710741.1_Forpus_passerinus
GGATATTCCAGTGGGCAATTAAG-TTCGAGTGTCACTTCCTCAATGGCACCGAGCACGT-
-CAAGTTTCTGG----AGAAGCGGA-TCTACAACCGG---GAGCAGTAC-GCACACTTCG
ACAGCGATGTGG-GGC-ACTATGTGGGT-GATAACCCCATGGGGGAG-GTCCAA-GCCAA
GTACTACAAC-AGCAAGGAGGAATACA-TAGAGCAGAGACGGGCTG-AGGTGGACAGGTA
CTGCCGGCACAACTATGGGGTGGTG---ACCCCCTTCAGC---GTAGATCGGAGGG
>EF710742.1_Forpus_passerinus
GGATATTCCAGTGGGCAATTAAG-TTCGAGTGTCACTTCGTCAATGGCACCGAGCACGT-
-CAAGTTTCTGG----AGAAGCGGA-TATGCAACCGG---GAGCAGTAC-GCACACTTCG
ACAGCGATGTGG-GGC-ACTATGTGGGT-GATAACCCCATGGGGGAG-GTCCAA-GCCAA
GTACTACAAC-AGCAAGGAGGAATACA-TAGAGCAGAGACGGGCTG-AGGTGGACAGGTA
CTGCCGGCACAATTATGGGGTGGTG---ACCCCCTTCAGC---GTAGATCGGAGGG
>EF710743.1_Forpus_passerinus
GGATATTCCAGTGGGCAATTAAG-TTCGAGTGTCACTTCCTCAATGGCACCGAGCACGT-
-CAGGTTTCTGG----AGAAGCGGA-TCTACAACCGG---GAGCAGTAC-GCACACTTCG
ACAGCGATGTGG-GGC-ACTATGTGGGT-GATAACCCCATGGGGGAG-GTCCAA-GCCAA
GTACTACAAC-AGCAAGGAGGAATACA-TAGAGCAGAGACGGGCTG-AGGTGGACAGGTA
CTGCCGGCACAACTATGGGGTGTCG---ACCCCTTTCCTC---GTAGATCGGAGGG
>EF710744.1_Forpus_passerinus
GGATATTCCAGGAGGCATATAAG-TACGAGTGTCACTTCCTCAATGGCACCGAGCACGT-
-CAAGTTTCTGG----AGAAGCGGA-TCTACAACCGG---GAGCAGTAC-GCACACTTCG
ACAGCGATGTGG-GGC-ACTATGTGGGT-GATAACCCCATGGGGGAG-GTCCAA-GCCAA
GTACTACAAC-AGCAAGGAGGAATACA-TAGAGCAGAGACGGGCTG-AGGTGGACAGGTA
CTGCCGGCACAACTATGGGGTGTCG---ACCCCTTTCCTC---GTAGATCGGAGGG
>EF710745.1_Forpus_passerinus
GGATATTCCAGGGGGCATATAAG-CACGAGTGTCACTTCCTCAATGGCACCGAGCACGT-
-CAGGTTTCTGG----AGAAGTATA-TCTACAACCGG---GAGCAGTTA-CTGCACTTCG
ACAGCGATGTGG-GAC-ACTATGTGGGT-GATAACCCCGTGGGGGAG-TTCCAA-GCCAA
GATCTGGAAC-AGCAAGGAGGAATACA-TAGAGCAGAAACGGGCTG-AGGTGGACACGTA
CTGCCGGCACAACTATGGGGTGGTG---ACCCCCTTCAGC---GTAGATCGGAGGG
>EF710746.1_Forpus_passerinus
GGATATTCCAGGGGGCATATAAG-CACGAGTGTCACTTCCTCAATGGCACCGAGCACGT-
-CAGGTTTCTGG----AGAAGTATA-TCTACAACCGG---GAGCAGTTA-CTGCACTTCG
ACAGCGATGTGG-GAC-ACTATGTGGGT-GATAACCCCGAGGGGGAG-GTCCAA-GCCAA
GTACTTCAAC-AGCAAGGAGGAAATAC-TGGAGAATAAACGGGCTG-AGGTGGACAGGTA
CTGCCGGCACAACTATGGGGTGTCG---ACCCCTTTCCTC---GTAGATCGGAGGG
>EF710747.1_Forpus_passerinus
GGATATTCCAGGGGGCATATAAG-CACGAGTGTCACTTCCTCAATGGCACCGAGCACGT-
-CAGGTTTCTGG----AGAAGTATA-TATACAACCGG---GAGCAGTTA-CTGCACTTCG
ACAGCGATGTGG-GAC-ACTATGTGGGT-GATAACCCCGAGGGGGAG-GTCCAA-GCCAA
GTACTTCAAC-AGCAAGGAGGAAATAC-TGGAGAATAAACGGGCTG-AGGTGGACAGGTA
CTGCCGGCACAACTATGGGGTGTCG---ACCCCTTTCCTC---GTAGATCGGAGGG
>EF710748.1_Forpus_passerinus
GGATATTCCAGGGGGCATATAAG-CGCGAGTGCCACTTCCTCAATGGCACCGAGCACGT-
-CAGGTTTCTGG----AGAAGTATA-TCTACAACCGG---GAGCAGTTA-CTGCACTTCG
ACAGCGATGTGG-GAC-ACTATGTGGGT-GATAACCCCGAGGGGGAG-GTCCAA-GCCAA
GTACTTCAAC-AGCAAGGAGGAAATAC-TGGAGAATAAACGGGCTG-AGGTGGACAGGTA
CTGCCGGCACAACTATGGGGTGTCG---ACCCCTTTCCTC---GTAGATCGGAGGG
>EF710749.1_Forpus_passerinus
GGATATTCCAGTGGGCAATTAAG-TTCGAGTGTCACTTCCTCAATGGCACCGAGCACGT-
-CAGGTTTCTGG----AGAAGTATA-TCTACAACCGG---GAGCAGTTA-CTGCACTTCG
ACAGCGATGTGG-GAC-ACTATGTGGGT-GATAACCCCGAGGGGGAG-GTCCAA-GCCAA
GTACTTCAAC-AGCAAGGAGGAAATAC-TGGAGAATAAACGGGCTG-AGGTGGACAGGTA
CTGCCGGCACAACTATGGGGTGTCG---ACCCCTTTCCTC---GTAGACCGGAGGG
>EF710750.1_Forpus_passerinus
GGATATTCCAGGGGGCATATAAG-CACGAGTGTCACTTCCTCAATGGCACCGAGCACGT-
-CAGGTTTCTGG----AGAAGTGGA-TCTACAACCGG---GAGCAGTTA-CTGCACTTCG
ACAGCGATGTGG-GGC-ACTATGTGGGT-GATAACCCCATGGGGGAG-GTCCAA-GCCAA
GTACTTCAAC-AGCAAGGAGGAATACA-TAGAGCAGAAACGGGCTG-CGGTGGACACGTA
CTGCCGGCACAACTATGGGGTGTCG---ACCCCTTTCCTC---GTAGACCGGAGGG
>EF710751.1_Forpus_passerinus
GGATATTCCAGGGGGCATATAAG-CACGAGTGTCACTTCCTCAATGGCACCGAGCACGT-
-CAGGTTTCTGG----AGAAGTGGA-TCTACAACCGG---GAGCAGTTA-CTGCACTTCG
ACAGCGATGTGG-GGC-ACTATGTGGGT-GATAACCCCATGGGGGAG-GTCCAA-GCCAA
GTACTTCAAC-AGCAAGGAGGAAATAC-TGGAGGATGCACGGGCTT-CGGTGGACACGTA
CTGCCGGCACAACTATGGGGTGTCG---ACCCCTTTCCTC---GTAGATCGGAGGG
>EF710752.1_Forpus_passerinus
GGATATTCCAGGGGGCATATAAG-TTCGAGTGTCACTTCCTCAATGGCACCGAGCACGT-
-CAGGTTTCTGG----AGAAGCACA-TCTACAACCGG---GAGCAGTTA-ATGCACTTCG
ACAGCGATGTGG-GGC-ACTATGTGGGT-GATAACCCCGTGGGGGAG-GTCCAA-GCCAA
GTACTTCAAC-AGCAAGGAGGAAATAC-TGGAGTATAAACGGGCTG-AGGTGGACAGGTA
CTGCCGGCACAACTATGGGGTGATG---ACCCCCTTCAGC---GTAGACCGGAGGG
>EF710753.1_Forpus_passerinus
GGATATTCCAGGGGGCATATAAG-TTCGAGTGTCACTTCCTCAATGGCACCGAGCACGT-
-CAAGTTTCTGG----AGAAGTATA-TCTACAACCGG---GAGCAGTTA-CTGCACTTCG
ACAGCGATGTGG-GGC-ACTATGTGGGT-GATAACCCCGTGGGGGAG-GTCCAA-GCCAA
GTACTTCAAC-AGCAGGGAGGAAATAC-TGGAGTATAAACGGGCTG-AGGTGGACAGGTA
CTGCCGGCACAACTATGGGGTGATG---ACCCCCTTCAGC---GTAGACCGGAGGG
>EU030445.1_Numida_meleagris
GTTCTTCCAGTATTCCT-TTATA-GGGGAATGCCACTTCCTGAACGGCACCGAGCGGGT-
-GAGGTTTATGC----ATAGGTACA-TCTACAACC-G--GCAGGAGTAC-ACGCACTACG
ACAGCGACGTGG-GGA-AATTTGTGGCC-GATACAGCCCTGGGTGAGCGTCAGG--CTGA
GCACTACAAC-AGCAACACCGAGTATA-TGGAGTACTTACAGGGTG-AGCCGGACAGGTT
CTGCCGGCACAACTACGGGGTGGGGGAGTCCTTCACGGTGCAGAGGAGAG------
>EU107667.1_Falco_naumanni
AGGTTTTCCAGGAGTCCTTCAAG-CCTGAGTGTCACTACTTCAACGGCACCGAGCGGGT-
-GAGGTTCCTGC----TGAAGTACA-TCTACAACCGG---CAGCTGTAC-CTACACTTCG
ACAGCGACCTGG-GGT-ACTTCGTGGCC-GACAGCCCCATGGGCGAG-TCCACT-GTGAG
GTATTGGAAC-AGTCAACCCGAGATAT-TGGAGGACAGACGGTCTG-CGGTGGACAGGTT
CTGCCGGCACAACTACGAGGTGT---CTACCCCTTTCCTC---GTGGGGCGGCAA-
>EU107668.1_Falco_naumanni
AGGTTTTCCAGCACTCCTTCAAG-CCTGAGTGTCACTACTTCAACGGCACCGAGCGGGT-
-GAGGTTCCTGC----TGAAGTACA-TCTACAACCGG---CAGCAGTAC-CTACACTTCG
ACAGCGACCTGG-GGT-ACTTCGTGGCC-GACAGCCCCATGGGCGAG-TCCACT-GTGAG
GTATTGGAAC-AGTCAACCCGAGATAT-TGGAGGACAGACGGTCTG-CGGTGGACAGGTT
CTGCCGGCACAACTACGAGGTGT---CTACCCCTTTCCTC---GTGAGGCGGCAA-
>EU107669.1_Falco_naumanni
AGGTTTTCCAGGAGTCCTTCAAG-CCTGAGTGTCACTACTTCAACGGCACCGAGCGGGT-
-GAGGTTCCTGC----TGAAGTACA-TCTACAACCGG---CAGCAGTAC-CTACACTTCG
ACAGCGACCTGG-GGT-ACTTCGTGGCC-GACAGCCCCATGGGCGAG-TCCACT-GTGAG
GTATTGGAAC-AGTCAACCCGAGATAT-TGGAGGACAGACGGTCTG-TGGTGGACAGGAT
CTGCCGGCACAACTACGAGGTGT---CTACCCCTTTCCTC---GTGAGGCGGCAA-
>EU107670.1_Falco_naumanni
AGGTTTTCCAGGAGTCCTTCAAG-CCTGAGTGTCACTACTTCAACGGCACCGAGCGGGT-
-GAGGTTCCTGC----TGAAGTACA-TCTACAACCGG---CAGCAGTAC-CTACACTTCG
ACAGCGACCTGG-GGT-ACTTCGTGGCC-GACAGCCCCATGGGCGAG-TCCACT-GCGAG
GTATTGGAAC-AGTCAACCCGAGATAT-TGGAGGACAGACGGTCTG-CGGTGGACAGGTT
CTGCCGGCACAACTACGAGGTGT---CTACCCCTTTCCTC---GTGGGGCGGCAA-
>EU107671.1_Falco_naumanni
AGGTTTTCCAGGAGTCCTTCAAG-CCTGAGTGTCACTACTTCAACGGCACCGAGCGGGT-
-GAGGTTCCTGC----TGAAGTACA-TCTACAACCGG---CAGCAGTAC-GTACACTTCG
ACAGCGACCTGG-GGT-ACTTCGTGGCC-GACAGCCCCATGGGCGAG-TCCACT-GCGAG
GTATTGGAAC-AGTCAATCCGAGATAT-TGGAGGACAAACGGTCTG-CGGTGGACAGGAT
CTGCCGGCACAACTACGAGGTGT---CTACCCCTTTCCTC---GTGAGGCGGCAA-
>EU107672.1_Falco_naumanni
AGGTTTTCCAGGAGTCCTTCAAG-CCTGAGTGTCACTACTTCAACGGCACCGAGCGGGT-
-GAGGTTCCTGC----TGAAGTACA-TCTACAACCGG---CAGCAGTAC-CTACACTTCG
ACAGCGACCTGG-GGT-ACTTCGTGGCC-GACAGCCCCGTGGGCGAG-TCCACT-GTGAG
GTATTGGAAC-AGTCAACCCGAGATAT-TGGAGGACAGACGGTCTG-AGGTGGACAGGAT
CTGCCGGCACAACTACGAGGTGT---CTACCCCTTTCCTC---GTGGGGCGGCAA-
>EU107673.1_Falco_naumanni
AGGTTTTCCAGGAGTCCTTCAAG-CCTGAGTGTCACTACTTCAACGGCACCGAGCGGGT-
-GAGGTTCCTGC----TGAAGTACA-TCTACAACCGG---CAGCAGTAC-GTACACTTCG
ACAGCGACGTGG-GGT-ACTACGTGGCC-GACAGCCCCATGGGCGAG-TCCACT-GCGAG
GTATTGGAAC-AGTCAATCCGAGATAT-TGGAGGACAAACGGTCTG-CGGTGGACAGGAT
CTGCCGGCACAACTACGAGATTT---ATACCCATTTCCTC---GTGAGGCGGCAA-
>EU107674.1_Falco_naumanni
AGGTTTTCCAGGAGTCCTTCAAG-CCTGAGTGTCACCACTTCAACGGCACCGAGCGGGT-
-GAGGTTCCTGC----TGAAGTACA-TCTACAACCGG---CAGCAGTAC-GTACACTTCG
ACAGCGACGTGG-GGT-ACTACGTGGCC-GACAGCCCCGTGAGCGAG-TCTGCT-GTGAG
GTATTTAAAC-AGTCAATCCGAGATAT-TGGAGGACAGACGGTCTG-CGGTGGACAGGTA
CTGCCGGCACAACTACGAGGTGT---CTACCCCTTTCCTC---GTGGGGCGGCAA-
>EU107675.1_Falco_naumanni
AGGTTTTCCAGCACTCCTTCAAG-CCTGAGTGTCACCACTTCAACGGCACCGAGCGGGT-
-GAGGTTCCTGC----TGAAGTACA-TCTACAACCGG---CAGCTGTAC-GTACACTTCG
ACAGCGACCTGG-GGT-ACTTCGTGGCC-GACAGCCCCATGGGCGAG-TCCACT-GCGAG
GTATTGGAAC-AGTCAATCCGAGATAT-TGGAGGACAAACGGTCTG-CGGTGGACACGTA
CTGCCGGCACAACTACGAGGTGT---CTACCCCTTTCCTC---GTGGGGCGGCAA-
>EU107676.1_Falco_naumanni
AGGTTTTCCAGCACTCCTTCAAG-CCTGAGTGTCACCACTTCAACGGCACCGAGCGGGT-
-GAGGTTCCTGC----TGAAGTACA-TCTACAACCGG---CAGCAGTAC-GTACACTTCG
ACAGCGACCTGG-GGT-ACTTCGTGGCC-GACAGCCCCATGGGCGAG-TCCACT-GCGAG
GTATTGGAAC-AGTCAATCCGAGATAT-TGGAGGACAAACGGTCTG-CGGTGGACAGGAT
CTGCCGGCACAACTACGAGGTGT---CTACCCCTTTCCTC---GTGAGGCGGCAA-
>EU107677.1_Falco_naumanni
AGGTTTTCCAGCACTCCTTCAAG-CCTGAGTGTCACTACTTCAACGGCACCGAGCGGGT-
-GAGGTTCCTGC----TGAAGTACA-TCTACAACCGG---CAGCAGTAC-GTACACTTCG
ACAGCGACGTGG-GGT-ACTTCGTGGCC-GACAGCCCCATGGGCGAG-TCCACT-GCGAG
GTATTGGAAC-AGTCAATCCGAGATAT-TGGAGGACAGACGGTCTG-TGGTGGACACGTA
CTGCCGGCACAACTACGAGGTGT---CTACCCCTTTCCTC---GTGAGGCGGCAA-
>EU107678.1_Falco_naumanni
AGGTTTTCCAGGAGTCCTTCAAG-CCTGAGTGTCACTACTTCAACGGCACCGAGCGGGT-
-GAGGTTCCTGG----AGAAGCACA-TCTACAACCGG---CAGCTGTAC-GCACACTTCG
ACAGCGACCTGG-GGT-ACTTCGTGGCC-GACAGCCCCGTGGGCGAG-TCTGAT-ACGAG
GTATTGGAAC-AGTCAACCCGAGATAT-TGGACGACGCACGGTCTG-CGGTGGACAGGTT
CTGCCGGCACAACTACGAGGTGT---CTACCCCTTTCCTC---GTGGGGCGGCAA-
>EU107679.1_Falco_naumanni
AGGTTTTCCAGGAGTCCTTCAAG-CCTGAGTGTCACTACTTCAACGGCACCGAGCGGGT-
-GAGGTTCCTGG----AGAAGCACA-TCTACAACCGG---CAGCTGTAC-GCACACTTCG
ACAGCGACGTGG-GGT-ACTACGTGGCC-GACAGCCCCATGGGCGAG-TCCACT-GCGAG
GTATTGGAAC-AGTCAACCCGAGATAT-TGGAGGACAGACGGTCTG-TGGTGGACAGGAT
CTGCCGGCACAACTACGAGGTGT---CTACCCCTTTCCTC---GTGGGGCGGCAA-
>EU107680.1_Falco_naumanni
AGGTTTTCCAGGAGTCCTTCAAG-CCTGAGTGTCACCACTTCAACGGCACCGAGCGGGT-
-GAGGCTCCTGG----AGAAGTACA-TCTACAACCGG---CAGCTGTAC-GCACACTTCG
ACAGCGACGTGG-GGT-ACTACGTGGCC-GACAGCCCCATGGGCGAG-TCCACT-GTGAG
GTATTGGAAC-AGTCAATCCGAGATAT-TGGAGGACAGACGGTCTG-TGGTGGACAGGTA
CTGCCGGCACAACTACGAGGTGT---CTACCCCTTTCCTC---GTGGGGCGGCAA-
>EU107681.1_Falco_naumanni
AGGTTTTCCAGCAGTCCTTCAAG-CCTGAGTGTCACTACTTCAACGGCACCGAGCGGGT-
-GAGGCTCCTGG----AGAAGTACA-TCTACAACCGG---CAGCTGTAC-GTACACTACG
ACAGCGACGTGG-GGT-ACTACGTGGCC-GACAGCCCCATGGGCGAG-TCCGCT-GCGAG
GTATTTTAAC-AGTCAACCCGAGATGT-TGGAGGACAGACGGTCTG-CGGTGGACAGGTA
CTGCCGGCACAACTACGAGGTGT---CTACCCCTTTCCTC---GTGGGGCGGCAA-
>EU107682.1_Falco_naumanni
AGGTTTTCCAGGAGTCCTTCAAG-CCTGAGTGTCACCACTTCAACGGCACCGAGCGGGT-
-GAGGTTCCTGG----AGAAGCACA-TCTACAACCGG---CAGCAGTTC-ATGCACTTCG
ACAGCGACGTGG-GGT-ACTACGTGGCC-GACAGCCCCGTGGGCGAG-TCTGAT-ACGAG
GTATTTTAAT-AGTCAACCCGAGATAT-TGGACGACGCACGGTCTG-CGGTGGACAGGAT
CTGCCGGCACAACTACGAGATTT---ATACCCATTTCCTC---GTGGGGCGGCAA-
>EU107683.1_Falco_naumanni
AGGTTTTCCAGCACTCCTTCAAG-CCTGAGTGTCACCACTTCAACGGCACCGAGCGGGT-
-GAGGTTCCTGG----AGAAGCACA-TCTACAACCGG---CAGCAGTTC-ATGCACTTCG
ACAGCGACGTGG-GGT-ACTACGTGGCC-GACAGCCCCGTGGGCGAG-TCCACT-GCGAG
GTATTTTAAC-AGTCAACCCGAGATAT-TGGAGCACAAACGGTCTG-CGGTGGACAGGTA
CTGCCGGCACAACTACGAGATTT---TTACCCGTTTCCTC---GTGGGGCGGCAA-
>EU107684.1_Falco_naumanni
AGGTTTTCCAGGAGTCCTTCAAG-CCTGAGTGTCACCACTTCAACGGCACCGAGCGGGT-
-GAGGTTCCTGG----AGAAGCACA-TCTACAACCGG---CAGCAGTTC-ATGCACTTCG
ACAGCGACCTGG-GGT-ACTACGTGGCC-GACAGCCCCGTGGGCGAG-TCCACT-GCGAG
GTATTTTAAC-AGTCAACCCGAGATAT-TGGAGGACAAACGGTCTG-CGGTGGACAGGTT
CTGCCGGCACAACTACGAGGTGT---CTACCCCTTTCCTC---GTGGGGCGGCAA-
>EU107685.1_Falco_naumanni
AGGTTTTCCAGGAGTCCTTCAAG-CCTGAGTGTCACCACTTCAACGGCACCGAGCGGGT-
-GAGGTTCCTGG----AGAAGCACA-TCTACAACCGG---CAGCAGTTC-ATGCACTTCG
ACAGCGACGTGG-GGT-ACTACGTGGCC-GACAGCCCCGTGGGCGAG-TCCACT-GCGAG
GTATTTTAAC-AGTCAACCCGAGATAT-TGGAGGACAAACGGTCTG-AGGTGGACAGGTT
CTGCCGGCACAACTACGAGGTGT---CTACCCCTTTCCTC---GTGGGGCGGCAA-
>EU107686.1_Falco_naumanni
AGGTTTTCCAGGAGTCCTTCAAG-CCTGAGTGTCACCACTTCAACGGCACCGAGCGGGT-
-GAGGTTCCTGG----AGAAGCACA-TCTACAACCGG---CAGCAGTTC-ATGCACTTCG
ACAGCGACGTGG-GGT-ACTACGTGGCC-GACAGCCCCATGGGCGAG-TCCACT-GCGAG
GTATTTTAAC-AGTCAACCCGAGATAT-TGGAGGACAAACGGTCTG-CGGTGGACAGGTT
CTGCCGGCACAACTACGAGGTGT---CTACCCCTTTCCTC---GTGGGGCGGCAA-
>EU107687.1_Falco_naumanni
AGGTTTTCCAGGAGTCCTTCAAG-CCTGAGTGTCACCACTTCAACGGCACCGAGCGGGT-
-GAGGTTCCTGG----AGAAGCACA-TCTACAACCGG---CAGCAGTAC-GTACACTTCG
ACAGCGACGTGG-GGT-ACTACGTGGCC-GACAGCCCCGTGGGCGAG-TCCACT-GCGAG
GTATTGGAAC-AGTCAACCCGAGATGT-TGGAGTACAGACGGTCTG-TGGTGGACAGGAT
CTGCCGGCACAACTACGAGATTT---ATACCCATTTCCTC---GTGGGGCGGCAA-
>EU107688.1_Falco_naumanni
AGGTTTTCCAGGAGTCCTTCAAG-CCTGAGTGTCACCACTTCAACGGCACCGAGCGGGT-
-GAGGTTCCTGC----AGAAGCGCA-ACTACAACCGG---CAGCAGTAC-CTACACTTCG
ACAGCGACCTGG-GGT-ACTTCGTGGCC-GACAGCCCCGTGAGCGAG-TCTGCT-GTGAG
GTATTTAAAC-AGTCAATCCGAGATAT-TGGAGGACAGACGGTCTG-CGGTGGACAGGTA
CTGCCGGCACAACTACGAGGTGT---CTACCCCTTTCCTC---GTGGGGCGGCAA-
>EU107689.1_Falco_naumanni
AGGTTTTCCAGGAGTCCTTCAAG-CCTGAGTGTCACCACTTCAACGGCACCGAGCGGGT-
-GAGGTTCCTGC----AGCAGCGCA-ACTACAACCGG---CAGCTGTAC-CTACACTTCG
ACAGCGACGTGG-GGT-ACTTCGTGGCC-GACAGCCCCGTGAGCGAG-TCTGCT-GTGAG
GTATTTAAAC-AGTCAATCCGAGATAT-TGGAGGACAGACGGTCTG-CGGTGGACAGGTA
CTGCCGGCACAACTACGAGGTGT---CTACCCCTTTCCTC---GTGGGGCGGCAA-
>EU107690.1_Falco_naumanni
AGGTTTTCCAGGAGTCCTTCAAG-CCTGCGTGTCACTACTTCAACGGCACCGAGCGGGT-
-GAGGTTCCTGG----AGAAGCACA-TCTACAACCGG---CAGCAGTTC-ATGCACTTCG
ACAGCGACGTGG-GGT-ACTACGTGGCC-GACAGCCCCGTGGGCGAG-TCCACT-GTGAG
GTATTGGAAC-AGTCAACCCGAGATAT-TGGACGACGCACGGTCTG-CGGTGGACAGGTT
CTGCCGGCACAACTACGAGGTGT---CTACCCCTTTCCTC---GTGGGGCGGCAA-
>EU107691.1_Falco_naumanni
AGGTTTTCCAGTACTCCTTCAAG-CCTGCGTGTCACCACTTCAACGGCACCGAGCGGGT-
-GAGGTTCCTGG----AGAAGCACA-TCTACAACCGG---CAGCAGTTC-ATGCACTTCG
ACAGCGACCTGG-GGT-ACTACGTGGCC-GACAGCCCCGTGGGCGAG-TCCACT-GCGAG
GTATTTTAAC-AGTCAACCCGAGATAT-TGGAGGACAAACGGTCTG-AGGTGGACAGGAT
CTGCCGGCACAACTACGAGATTT---ATACCCATTTCCTC---GTGGGGCGGCAA-
>EU107692.1_Falco_naumanni
AGGTTTTCCAGTACTCCTTCAAG-CCTGCGTGTCACCACTTCAACGGCACCGAGCGGGT-
-GAGGTTCCTGG----AGAAGCACA-TCTACAACCGG---CAGCAGTTC-ATGCACTTCG
ACAGCGACGTGG-GGT-ACTACGTGGCC-GACAGCCCCGTGGGCGAG-TCCACT-GCGAG
GTATTTTAAC-AGTCAACCCGAGATAT-TGGAGGACAAACGGTCTG-AGGTGGACAGGAT
CTGCCGGCACAACTACGAGATTT---ATACCCATTTCCTC---GTGGGGCGGCAA-
>EU107693.1_Falco_naumanni
AGGTTTTCCAGTACTCCTTCAAG-CCTGCGTGTCACCACTTCAACGGCACCGAGCGGGT-
-GAGGTTCCTGG----AGAAGCACA-TCTACAACCGG---CAGCAGTTC-ATGCACTTCG
ACAGCGACGTGG-GGT-ACTACGTGGCC-GACAGCCCCATGGGCGAG-TCCACT-GCGAG
GTATTTTAAC-AGTCAACCCGAGATAT-TGGAGCAGAAACGGTCTG-CGGTGGACAGGAT
CTGCCGGCACAACTACGAGATTT---ATACCCATTTCCTC---GTGGGGCGGCAA-
>EU107694.1_Falco_naumanni
AGGTTTTCCAGTACTCCTTCAAG-CCTGCGTGTCACCACTTCAACGGCACCGAGCGGGT-
-GAGGTTCCTGG----AGAAGCACA-TCTACAACCGG---CAGCAGTTC-ATGCACTTCG
ACAGCGACGTGG-GGT-ACTACGTGGCC-GACAGCCCCATGGGCGAG-TCCACT-GCGAG
GTATTTTAAC-AGTCAACCCGAGATAT-TGGAGCAGAAACGGTCTG-AGGTGGACAGGAT
CTGCCGGCACAACTACGAGATTT---ATACCCATTTCCTC---GTGAGGCGGCAA-
>EU107695.1_Falco_naumanni
AGGTTTTCCAGTACTCCTTCAAG-CCTGCGTGTCACCACTTCAACGGCACCGAGCGGGT-
-GAGGTTCCTGG----AGAAGCACA-TCTACAACCGG---CAGCAGTTC-ATGCACTTCG
ACAGCGACGTGG-GGT-ACTACGTGGCC-GACAGCCCCGTGGGCGAG-TCTGAT-ACGAG
GTATTTTAAT-AGTCAACCCGAGATAT-TGGACGACGCACGGTCTG-CGGTGGACAGGTA
CTGCCGGCACAACTACGAGATTT---TTACCCGTTTCCTC---GTGGGGCGGCAA-
>EU107696.1_Falco_naumanni
AGGTTTTCCAGTACTCCTTCAAG-CCTGAGTGTCACCACTTCAACGGCACCGAGCGGGT-
-GAGGTTCCTGG----AGAAGCACA-TCTACAACCGG---CAGCAGTTC-ATGCACTTCG
ACAGCGACGTGG-GGT-ACTACGTGGCC-GACAGCCCCGTGAGCGAG-TCTGCT-GTGAG
GTATTGGAAC-AGTCAATCCGAGATAT-TGGAGGACAGACGGTCTG-TGGTGGACAGGTA
CTGCCGGCACAACTACGAGGTGT---CTACCCCTTTCCTC---GTGGGGCGGCAA-
>EU107697.1_Falco_naumanni
AGGTTTTCCAGTACTCCTTCAAG-CCTGAGTGTCACCACTTCAACGGCACCGAGCGGGT-
-GAGGTACCTGC----AGAAGTACA-TCTACAACCGG---CAGCTGTAC-CTACACTACG
ACAGCGACGTGG-GGT-ACTACGTAGCC-GACAGCCCCGTGGGTGAG-TCCACT-GCGAG
GTATTGGAAC-AGTCAACCCGAGATAT-TGGACAAGGCACAGGCTG-CGCTGGACAGGTT
CTGCCGGCACAACTACGAGATTT---TTACCCGTTTCCTC---GTGGGGCGGCAA-
>EU107698.1_Falco_naumanni
AGGTTTTCCAGTACTCCTTCAAG-CCTGAGTGTCACCACTTCAACGGCACCGAGCGGGT-
-GAGGTTCCTGG----AGAAGCACA-TCTACAACCGG---CAGCAGTTC-ATGCACTTCG
ACAGCGACGTGG-GGT-ACTACGTGGCC-GACAGCCCCGTGGGCGAG-TCTGAT-GCGAG
GTATTGGAAC-AGTCAACCCGAGATAT-TGGACAACGCACGGTCTG-AGGTGGACAGGAT
CTGCCGGCACAACTACGAGATTT---TTACCCCTTTCCTC---GTGGGGCGGCAA-
>EU107699.1_Falco_naumanni
AGGTTTTCCAGTACTCCTTCAAG-CCTGCGTGTCACTACTTCAACGGCACCGAGCGGGT-
-GAGGTTCCTGG----AGAAGCACA-TCTACAACCGG---CAGCAGTTC-ATGCACTTCG
ACAGCGACGTGG-GGT-ACTACGTGGCC-GACAGCCCCATGGGCGAG-TCCACT-GCGAG
GTATTTTAAC-AGTCAACCCGAGATAT-TGGAGGACAAACGGTCTG-AGGTGGACAGGAT
CTGCCGGCACAACTACGAGGTGT---CTACCCCTTTCCTC---GTGGGGCGGCAA-
>EU107700.1_Falco_naumanni
AGGTTTTCCAGCACTCCTTCAAG-CCTGAGTGTCACTACTTCAACGGCACCGAGCGGGT-
-GAGGTTCCTGG----AGAAGCACA-TCTACAACCGG---CAGCAGTTC-ATGCACTTCG
ACAGCGACGTGG-GGT-ACTACGTGGCC-GACAGCCCCGTGGGCGAG-TCCACT-GTGAG
GTATTTTAAC-AGTCAACCCGAGATAT-TGGAGGACAGACGGTCTG-TGGTGGACAGGAT
CTGCCGGCACAACTACGAGGTGT---CTACCCCTTTCCTC---GTGAGGCGGCAA-
>EU107701.1_Falco_naumanni
AGGTTTTCCAGCACTCCTTCAAG-CCTGAGTGTCACTACTTCAACGGCACCGAGCGGGT-
-GAGGTTCCTGG----AGAAGCACA-TCTACAACCGG---CAGCAGTTC-ATGCACTTCG
ACAGCGACGTGG-GGT-ACTACGTGGCC-GACAGCCCCATGGGCGAG-TCCACT-GCGAG
GTATTTTAAT-AGTCAACCCGAGATAT-TGGACAACGCACGGTCTG-AGGTGGACAGGTA
CTGCCGGCACAACTACGAGATTT---ATACCCATTTCCTC---GTGGGGCGGCAA-
>EU107702.1_Falco_naumanni
AGGTTTTCCAGCACTCCTTCAAG-CCTGAGTGTCACCACTTCAACGGCACCGAGCGGGT-
-GAGGTTCCTGG----AGAAGCACA-TCTACAACCGG---CAGCAGTTC-ATGCACTTCG
ACAGCGACGTGG-GGT-ACTACGTGGCC-GACAGCCCCGTGGGCGAG-TCCACT-GCGAG
GTATTTTAAC-AGTCAACCCGAGATAT-TGGAGGACAGACGGTCTG-CGGTGGACAGGAT
CTGCCGGCACAACTACGAGGTGT---CTACCCCTTTCCTC---GTGGGGCGGCAA-
>EU107703.1_Falco_naumanni
AGGTTTTCCAGCACTCCTTCAAG-CCTGAGTGTCACCACTTCAACGGCACCGAGCGGGT-
-GAGGTTCCTGG----AGAAGCACA-TCTACAACCGG---CAGCAGTTC-ATGCACTTCG
ACAGCGACGTGG-GGT-ACTACGTGGCC-GACAGCCCCGTGGGCGAG-TCCACT-GCGAG
GTATTTTAAC-AGTCAACCCGAGATAT-TGGAGGACAAACGGTCTG-CGGTGGACAGGTT
CTGCCGGCACAACTACGAGGTGT---CTACCCCTTTCCTC---GTGGGGCGGCAA-
>EU107704.1_Falco_naumanni
AGGTTTTCCAGGAGTCCTCCAAG-GCTGTGTGTCACTACTTCAACGGCACCGAGCGGGT-
-GAGGCTCCTGG----AGAAGCACA-TCTACAACCGG---CAGCTGTAC-GTACACTACG
ACAGCGACGTGG-GGT-ACTTCGTGGCC-GACAGCCCCATGGGCGAG-TCCACT-GCGAG
GTATTGGAAC-AGTCAACCCGAGATGT-TGGAGTACAGACGGTCTG-CGGTGGACACGTA
CTGCCGGCACAACTACGAGGTGT---CTACCCCTTTCCTC---GTGAGGCGGCAA-
>EU107705.1_Falco_naumanni
AGGTTTTCCAGCAGTCCTCCAAG-GCTGTGTGTCACTACTTCAACGGCACCGAGCGGGT-
-GAGGCTCCTGG----AGAAGCACA-TCTACAACCGG---CAGCTGTAC-GTACACTACG
ACAGCGACCTGG-GGT-ACTTCGTGGCC-GACAGCCCCATGGGCGAG-TCCACT-GCGAG
GTATTGGAAC-AGTCAACCCGAGATGT-TGGAGTACAGACGGTCTG-CGGTGGACACGTA
CTGCCGGCACAACTACGAGGTGT---CTACCCCTTTCCTC---GTGGGGCGGCAA-
>EU107706.1_Falco_naumanni
AGGTTTTCCAGCAGTCCTCCAAG-GCTGTGTGTCACTACTTCAACGGCACCGAGCGGGT-
-GAGGCTCCTGG----AGAAGCACA-TCTACAACCGG---CAGCTGTAC-GTACACTACG
ACAGCGACGTGG-GGT-ACTTCGTGGCC-GACAGCCCCATGGGCGAG-TCCACT-GCGAG
GTATTGGAAC-AGTCAACCCGAGATGT-TGGAGTACAGACGGTCTG-CGGTGGACACGTA
CTGCCGGCACAACTACGAGGTGT---CTACCCCTTTCCTC---GTGGGGCGGCAA-
>EU107707.1_Falco_naumanni
AGGTTTTCCAGCAGTCCTCCAAG-GCTGTGTGTCACTACTTCAACGGCACCGAGCGGGT-
-GAGGCTCCTGG----AGAAGCACA-TCTACAACCGG---CAGCTGTAC-GTACACTACG
ACAGCGACGTGG-GGT-ACTTCGTGGCC-GACAGCCCCGTGGGCGAG-TCCACT-GCGAG
GTATTGGAAC-AGTCAACCCGAGATGT-TGGAGTACAGACGGTCTG-CGGTGGACACGTA
CTGCCGGCACAACTACGAGGTGT---CTACCCCTTTCCTC---GTGAGGCGGCAA-
>EU107708.1_Falco_naumanni
AGGTTTTCCAGCAGTCCTCCAAG-GCTGTGTGTCACTACTTCAACGGCACCGAGCGGGT-
-GAGGCTCCTGG----AGAAGCACA-TCTACAACCGG---CAGCTGTAC-GTACACTACG
ACAGCGACGTGG-GGT-ACTTCGTGGCC-GACAGCCCCGTGGGCGAG-TCCACT-GCGAG
GTATTGGAAC-AGTCAACCCGAGATGT-TGGAGTACAGACGGTCTG-CGGTGGACACGTA
CTGCCGGCACAACTACGAGGTGT---CTACCCCTTTCCTC---GTGGGGCGGCAA-
>EU107709.1_Falco_naumanni
AGGTTTTCCAGCAGTCCTCCAAG-GCTGTGTGTCACTACTTCAACGGCACCGAGCGGGT-
-GAGGTTCCTGG----AGAAGCGCA-TCTACAACCGG---CAGCTGTAC-CTACACTTCG
ACAGCGACGTGG-GGT-ACTACGTGGCC-GACAGCCCCGTGGGCGAG-TCCACT-GTGAG
GTATTTTAAC-AGTCAACCCGAGATAT-TGGACAACGCACGGTCTG-CGGTGGACACGTA
CTGCCGGCACAACTACGAGGTGT---CTACCCCTTTCCTC---GTGAGGCGGCAA-
>EU107710.1_Falco_naumanni
AGGTTTTCCAGCAGTCCTCCAAG-GCTGTGTGTCACTACTTCAACGGCACCGAGCGGGT-
-GAGGTTCCTGG----AGAAGCGCA-TCTACAACCGG---CAGCTGTAC-GCACACTTCG
ACAGCGACCTGG-GGT-ACTACGTGGCC-GACAGCCCCGTGGGCGAG-TCCACT-GTGAG
GTATTTTAAC-AGTCAACCCGAGATAT-TGGACAACGCACGGTCTG-CGGTGGACAGGTT
CTGCCGGCACAACTACGAGGTGT---CTACCCCTTTCCTC---GTGAGGCGGCAA-
>EU107711.1_Falco_naumanni
AGGTTTTCCAGCACTCCTCCAAG-GCTGTGTGTCACCACTTCAACGGCACCGAGCGGGT-
-GAGGTTCCTGC----TGAAGTACA-TCTACAACCGG---CAGCAGTAC-CTACACTTCG
ACAGCGACCTGG-GGT-ACTTCGTGGCC-GACAGCCCCATGGGCGAG-TCCACT-GTGAG
GTATTGGAAC-AGTCAACCCGAGATAT-TGGAGGACAGACGGTCTG-CGGTGGACAGGTT
CTGCCGGCACAACTACGAGATTT---TTACCCATTTCCTC---GTGGGGCGGCAA-
>EU107712.1_Falco_naumanni
AGGTTTTCCAGCACTCCTCCAAG-GCTGTGTGTCACCACTTCAACGGCACCGAGCGGGT-
-GAGGTTCCTGG----AGAAGTACA-TCTACAACCGG---CAGCTGTAC-CTACACTTCG
ACAGCGACGTGG-GGT-ACTTCGTGGCC-GACAGCCCCGTGAGCGAG-TCTGCT-GTGAG
GTATTTAAAC-AGTCAATCCGAGATAT-TGGAGGACAGACGGTCTG-CGGTGGACAGGTA
CTGCCGGCACAACTACGAGGTGT---CTACCCCTTTCCTC---GTGGGGCGGCAA-
>EU107713.1_Falco_naumanni
AGGTTTTCCAGCACTCCTCCAAG-GCTGTGTGTCACCACTTCAACGGCACCGAGCGGGT-
-GAGGTTCCTGG----AGAAGTACA-TCTACAACCGG---CAGCTGTAC-GCACACTTCG
ACAGCGACGTGG-GGT-ACTACGTGGCC-GACAGCCCCTTGAGCGAG-TCTGCT-GTGAG
GCGTTTAAAC-AGTCAACCCGAGGTAT-TGGAGGACAGACGGTCTG-TGGTGGACAGGTA
CTGCCGGCACAACTACGAGATTT---ATACCCATTTCCTC---GTGGGGCGGCAA-
>EU107714.1_Falco_naumanni
AGGTTTTCCAGGAGTCGTTCAAG-TCAGAGTGTCACCACTTCAACGGCACCGAGCGGGT-
-GAGGTTCCTGC----TGAAGTACA-TCTACAACCGG---CAGCTGTAC-GTACACTTCG
ACAGCGACCTGG-GGT-ACTTCGTGGCC-GACAGCCCCATGGGCGAG-TCCACT-GCGAG
GTATTGGAAC-AGTCAACCCGAGATAT-TGGAGCAGAAACGGTCTG-AGGTGGACAGGTA
CTGCCGGCACAACTACGAGGTGT---CTACCCCTTTCCTC---GTGAGGCGGCAA-
>EU107715.1_Falco_naumanni
AGGTTTTCCAGGAGTCGTTCAAG-TCAGAGTGTCACCACTTCAACGGCACCGAGCGGGT-
-GAGGTTCCTGC----TGAAGTACA-TCTACAACCGG---CAGCTGTAC-GTACACTTCG
ACAGCGACCTGG-GGT-ACTTCGTGGCC-GACAGCCCCATGGGCGAG-TCCACT-GTGAG
GTATTGGAAC-AGTCAACCCGAGATAT-TGGAGCAGAAACGGTCTG-CGGTGGACAGGTA
CTGCCGGCACAACTACGAGATGT---CTACCCGTTTCCTC---GTGGGGCGGCAA-
>EU107716.1_Falco_naumanni
AGGTTTTCCAGGAGTCGTTCAAG-TCAGAGTGTCACCACTTCAACGGCACCGAGCGGGT-
-GAGGTTCCTGC----TGAAGTACA-TCTACAACCGG---CAGCTGTAC-GTACACTTCG
ACAGCGACCTGG-GGT-ACTTCGTGGCC-GACAGCCCCATGGGCGAG-TCCACT-GTGAG
GTATTGGAAC-AGTCAACCCGAGATAT-TGGAGCAGAAACGGTCTG-CGGTGGACAGGTT
CTGCCGGCACAACTACGAGATGT---CTACCCGTTTCCTC---GTGGGGCGGCAA-
>EU107717.1_Falco_naumanni
AGGTTTTCCAGGAGTCGTTCAAG-TCAGAGTGTCACCACTTCAACGGCACCGAGCGGGT-
-GAGGTTCCTGC----TGAAGTACA-TCTACAACCGG---CAGCTGTAC-GTACACTTCG
ACAGCGACCTGG-GGT-ACTTCGTGGCC-GACAGCCCCATGGGCGAG-TCCACT-GTGAG
GTATTGGAAC-AGTCAACCCGAGATAT-TGGAGCAGAAACGGTCTG-CGGTGGACAGGTA
CTGCCGGCACAACTACGAGATTT---TTACCCGTTTCCTC---GTGGGGCGGCAA-
>EU107718.1_Falco_naumanni
AGGTTTTCCAGGAGTCGTTCAAG-TCAGAGTGTCACCACTTCAACGGCACCGAGCGGGT-
-GAGGTTCCTGC----AGAAGTACA-TCTACAACCGG---CAGCAGTAC-GTACACTTCG
ACAGCGACCTGG-GGT-ACTTCGTGGCC-GACAGCCCCGTGGGCGAG-TCCACT-GCGAG
GTATTGGAAC-AGTCAATCCGAGATAT-TGGACAACGCACGGTCTG-AGGTGGACAGGTT
CTGCCGGCACAACTACGAGATTT---TTACCCATTTCCTC---GTGGGGCGGCAA-
>EU107719.1_Falco_naumanni
AGGTTTTCCAGGAGTCGTTCAAG-TCAGAGTGTCACTACTTCAACGGCACCGAGCGGGT-
-GAGGTACCTGC----ACAAGTACA-TCTACAACCGG---CAGCAGTAC-GTACACTTCG
ACAGCGACGTGG-GGT-ACTTTGTGGCC-GACAGTCCCATGGGTGAG-TCCACT-GCGAG
GTATTGGAAC-GGTCAACCCGAGATAT-TGGAGGACACACGGTCTG-CGCTGGACACGTT
CTGCCGGCACAACTACGAGGTTT---TTACCCCTTTCCTC---GTGGGGCGGCAA-
>EU107720.1_Falco_naumanni
AGGTTTTCCAGCGGGCCTTCAAG-GCTGAGTGTCACCACTTCAACGGCACCGAGCGGGT-
-GAGGTTCCTGG----AGAAGCACA-TCTACAACCGG---CAGCAGTTC-ATGCACTTCG
ACAGCGACGTGG-GGT-ACTACGTGGCC-GACAGCCCCGTGGGCGAG-TCCACT-GCGAG
GTATTGGAAC-AGTCAACCCGAGATGT-TGGAGTACAGACGGTCTG-TGGTGGACAGGAT
CTGCCGGCACAACTACGAGGTGT---CTACCCCTTTCCTC---GTGAGGCGGCAA-
>EU107721.1_Falco_naumanni
AGGTTTTCCAGCGGGCCTTCAAG-CCTGAGTGTCACTACTTCAACGGCACCGAGCGGGT-
-GAGGTTCCTGG----AGAAGCACA-TCTACAACCGG---CAGCAGTTC-ATGCACTTCG
ACAGCGACGTGG-GGT-ACTACGTGGCC-GACAGCCCCGTGGGCGAG-TCCACT-GCGAG
GTATTTTAAC-AGTCAACCCGAGATAT-TGGAGGACAGACGGTCTG-TGGTGGACAGGAT
CTGCCGGCACAACTACGAGGTGT---CTACCCCTTTCCTC---GTGAGGCGGCAA-
>EU107722.1_Falco_naumanni
AGGTTTTCCAGCGGGCCTTCAAG-GCTGAGTGTCACCACTTCAACGGCACCGAGCGGGT-
-GAGGCTCCTGC----TGAAGCGCA-TCTACAACCGG---CAGCAGTTC-ATGCACTTCG
ACAGCGACCTGG-GGT-ACTTCGTGGCC-GACAGCCCCGTGGGCGAG-TCTGAT-ACGAG
GTATTTTAAT-AGTCAACCCGAGATAT-TGGACAACGCACGGTCTG-AGGTGGACAGGTT
CTGCCGGCACAACTACGAGATTT---TTACCCGTTTCCTC---GTGGGGCGGCAA-
>EU107723.1_Falco_naumanni
AGGTTTTCCAGCGGGCCTTCAAG-GCTGAGTGTCACCACTTCAACGGCACCGAGCGGGT-
-GAGGCTCCTGC----TGAAGCGCA-TCTACAACCGG---CAGCAGTTC-ATGCACTTCG
ACAGCGACCTGG-GGT-ACTTCGTGGCC-GACAGCCCCATGGGCGAG-TCTGAT-ACGAG
GTATTTTAAT-AGTCAACCCGAGATAT-TGGACAACGCACGGTCTG-AGGTGGACAGGTA
CTGCCGGCACAACTACGAGATTT---TTACCCATTTCCTC---GTGAGGCGGCAA-
>EU107724.1_Falco_naumanni
AGGTTTTCCAGCGGGCCTTCAAG-GCTGAGTGTCACCACTTCAACGGCACCGAGCGGGT-
-GAGGCTCCTGC----TGAAGCGCA-TCTACAACCGG---CAGCAGTTC-ATGCACTTCG
ACAGCGACGTGG-GGT-ACTACGTGGCC-GACAGCCCCGTGGGCGAG-TCTGAT-ACGAG
GTATTTTAAT-AGTCAACCCGAGATAT-TGGACAACGCACGGTCTG-CGGTGGACACGTA
CTGCCGGCACAACTACGAGGTGT---CTACCCCTTTCCTC---GTGGGGCGGCAA-
>EU107725.1_Falco_naumanni
AGGTTTTCCAGCGGGCCTTCAAG-GCTGAGTGTCACCACTTCAACGGCACCGAGCGGGT-
-GAGGCTCCTGC----TGAAGCGCA-TCTACAACCGG---CAGCAGTTC-ATGCACTTCG
ACAGCGACGTGG-GGT-ACTACGTGGCC-GACAGCCCCGTGGGCGAG-TCTGAT-ACGAG
GTATTTTAAT-AGTCAACCCGAGATAT-TGGACAACGCACGGTCTG-CGGTGGACACGTA
CTGCCGGCACAACTACGAGATTT---ATACCCATTTCCTC---GTGGGGCGGCAA-
>EU107726.1_Falco_naumanni
AGGTTTTCCAGCGGGCCTTCAAG-GCTGAGTGTCACCACTTCAACGGCACCGAGCGGGT-
-GAGGCTCCTGC----TGAAGCGCA-TCTACAACCGG---CAGCAGTTC-ATGCACTTCG
ACAGCGACGTGG-GGT-ACTACGTGGCC-GACAGCCCCATGGGCGAG-TCTGAT-ACGAG
GTATTTTAAT-AGTCAACCCGAGATAT-TGGACGACGCACGGTCTG-CGGTGGACAGGAT
CTGCCGGCACAACTACGAGATTT---ATACCCATTTCCTC---GTGGGGCGGCAA-
>EU107727.1_Falco_naumanni
AGGTTTTCCAGCGGGCCTTCAAG-GCTGAGTGTCACCACTTCAACGGCACCGAGCGGGT-
-GAGGCTCCTGC----TGAAGCGCA-TCTACAACCGG---CAGCAGTTC-ATGCACTTCG
ACAGCGACCTGG-GGT-ACTTCGTGGCC-GACAGCCCCGTGGGCGAG-TCTGAT-ACGAG
GTATTTTAAT-AGTCAACCCGAGATAT-TGGACAACGCACGGTCTG-AGGTGGACAGGAT
CTGCCGGCACAACTACGAGATTT---ATACCCATTTCCTC---GTGGGGCGGCAA-
>EU107728.1_Falco_naumanni
AGGTTTTCCAGGAATATGGCACA-TCAGAGTGTCACCACTTCAACGGCACCGAGCGGGT-
-GAGGTTCCTGC----TGAAGTACA-TCTACAACCGG---CAGCAGTAC-GTACACTTCG
ACAGCGACCTGG-GGT-ACTTCGTGGCC-GACAGCCCCATGGGCGAG-TCCACT-GCGAG
GTATTGGAAC-AGTCAATCCGAGATAT-TGGAGGACAAACGGTCTG-CGGTGGACACGTA
CTGCCGGCACAACTACGAGGTGT---CTACCCCTTTCCTC---GTGGGGCGGCAA-
>EU107729.1_Falco_naumanni
AGGTTTTCCAGGAATATGGCACA-TCAGAGTGTCACCACTTCAACGGCACCGAGCGGGT-
-GAGGTTCCTGC----TGAAGTACA-TCTACAACCGG---CAGCAGTAC-CTACACTTCG
ACAGCGACCTGG-GGT-ACTTCGTGGCC-GACAGCCCCATGGGCGAG-TCCACT-GCGAG
GTATTGGAAC-AGTCAATCCGAGATAT-TGGAGGACAAACGGTCTG-CGGTGGACACGTA
CTGCCGGCACAACTACGAGGTGT---CTACCCCTTTCCTC---GTGGGGCGGCAA-
>EU107730.1_Falco_naumanni
AGGTTTTCCAGGAATATGGCACA-TCAGAGTGTCACCACTTCAACGGCACCGAGCGGGT-
-GAGGTTCCTGG----AGAAGCACA-TCTACAACCGG---CAGCAGTTC-ATGCACTTCG
ACAGCGACGTGG-GGT-ACTACGTGGCC-GACAGCCCCGTGGGCGAG-TCCACT-GCGAG
GTATTTTAAC-AGTCAACCCGAGATAT-TGGAGGACAGACGGTCTG-TGGTGGACACGTA
CTGCCGGCACAACTACGAGGTGT---CTACCCCTTTCCTC---GTGGGGCGGCAA-
>EU107731.1_Falco_naumanni
AGGTTTTCCAGGAATATGGCACA-TCAGAGTGTCACCACTTCAACGGCACCGAGCGGGT-
-GAGGTTCCTGG----AGAAGCACA-TCTACAACCGG---CAGCAGTTC-GTGCACTTCG
ACAGCGACGTGG-GGT-ACTACGTGGCC-GACAGCCCCGTGGGCGAG-TCCACT-GCGAG
GTATTTTAAC-AGTCAACCCGAGATAT-TGGAGGACAGACGGTCTG-CGGTGGACACGTT
CTGCCGGCACAACTACGAGGTGT---CTACCCCTTTCCTC---GTGGGGCGGCAA-
>EU107732.1_Falco_naumanni
AGGTTTTCCAGGAATATGGCACA-TCAGAGTGTCACCACTTCAACGGCACCGAGCGGGT-
-GAGGTTCCTGC----AGAAGTACA-TCTACAACCGG---CAGCTGTAC-GCACACTTCG
ACAGCGACCTGG-GGT-ACTTCGTGGCC-GACAGCCCCATGGGCGAG-TCCACT-GTGAG
GTATTGGAAC-AGTCAACCCGAGATAT-TGGAGCAGAAACGGTCTG-AGGTGGACAGGTA
CTGCCGGCACAACTACGAGGTTT---TTACCCGTTTCCTC---GTGGGGCGGCAA-
>EU107733.1_Falco_naumanni
AGGTTTTCCAGGAATATGGCACA-TCAGAGTGTCACCACTTCAACGGCACCGAGCGGGT-
-GAGGTACCTGG----AGAAGTACA-TCTACAACCGG---CAGCTGTAC-GCACACTTCG
ACAGCGACCTGG-GGT-ACTACGTGGCC-GACAGCCCCATGGGCGAG-TCCACT-GTGAG
GTATTGGAAC-AGTCAACCCGAGATAT-TGGACGACGCACGGTCTG-CGGTGGACACGTA
CTGCCGGCACAACTACGAGATTT---ATACCCATTTCCTC---GTGGGGCGGCAA-
>EU107734.1_Falco_naumanni
AGGTTTTCCAGGAATATGGCACA-TCAGAGTGTCACCACTTCAACGGCACCGAGCGGGT-
-GAGGTACCTGG----AGAAGTACA-TCTACAACCGG---CAGCTGTAC-GCACACTTCG
ACAGCGACCTGG-GGT-ACTACGTGGCC-GACAGCCCCATGGGCGAG-TCCACT-GCGAG
GTATTGGAAC-AGTCAACCCGAGATAT-TGGACGACGCACGGTCTG-CGGTGGACACGTA
CTGCCGGCACAACTACGAGATTT---ATACCCATTTCCTC---GTGGGGCGGCAA-
>EU107735.1_Falco_naumanni
AGGTTTTCCAGGAATATGGCACA-TCAGAGTGTCACCACTTCAACGGCACCGAGCGGGT-
-GAGGTTCCTGG----AGAAGTACA-ACTACAACCGG---CAGCTGTAC-GCACACTTCG
ACAGCGACCTGG-GGT-ACTACGTGGCC-GACAGCCCCGTGGGCGAG-TCCACT-GTGAG
GTATTGGAAC-AGTCAACCCGAGATAT-TGGACGACGCACGGTCTG-CGGTGGACACGTA
CTGCCGGCACAACTACGAGGTGT---CTACCCCTTTCCTC---GTGAGGCGGCAA-
>EU107736.1_Falco_naumanni
AGGTTTTCCAGGAATATGCCAAA-TCAGAGTGTCACCACTTCAACGGCACCGAGCGGGT-
-GAGGTTCCTGG----AGAAGTACA-ACTACAACCGG---CAGCTGTAC-GCACACTTCG
ACAGCGACCTGG-GGT-ACTACGTGGCC-GACAGCCCCGTGGGCGAG-TCCACT-GTGAG
GTATTGGAAC-AGTCAACCCGAGATAT-TGGACAACGCACGGTCTG-AGGTGGACAGGTT
CTGCCGGCACAACTACGAGGTGT---CTACCCCTTTCCTC---GTGAGGCGGCAA-
>EU107737.1_Falco_naumanni
AGGTTTTCCAGGAATATGCCAAA-TCAGAGTGTCACTACTTCAACGGCACCGAGCGGGT-
-GAGGTTCCTGG----AGAAGTACA-ACTACAACCGG---CAGCTGTAC-GCACACTTCG
ACAGCGACCTGG-GGT-ACTACGTGGCC-GACAGCCCCATGGGCGAG-TCCACT-GTGAG
GTATTGGAAC-AGTCAACCCGAGATAT-TGGACAACGCACGGTCTG-AGGTGGACAGGTA
CTGCCGGCACAACTACGAGGTGT---CTACCCCTTTCCTC---GTGAGGCGGCAA-
>EU107738.1_Falco_naumanni
AGGTTTTCCAGGAATATGCCAAA-TCAGAGTGTCACCACTTCAACGGCACCGAGCGGGT-
-GAGGTTCCTGC----AGAAGTACA-ACTACAACCGG---CAGCTGTAC-GCACACTTCG
ACAGCGACCTGG-GGT-ACTTCGTGGCC-GACAGCCCCATGGGCGAG-TCCACT-GTGAG
GTATTGGAAC-AGTCAACCCGAGATAT-TGGAGCAGAAACGGTCTG-AGGTGGACAGGTA
CTGCCGGCACAACTACGAGGTTT---TTACCCCTTTCCTC---GTGGGGCGGCAA-
>EU107739.1_Falco_naumanni
AGGTTTTCCAGGAATATGCCAAA-TCAGAGTGTCACCACTTCAACGGCACCGAGCGGGT-
-GAGGTTCCTGC----AGAAGTACA-ACTACAACCGG---CAGCTGTAC-GCACACTTCG
ACAGCGACCTGG-GGT-ACTTCGTGGCC-GACAGCCCCATGGGCGAG-TCCACT-GTGAG
GTATTGGAAC-AGTCAACCCGAGATAT-TGGAGCAGAAACGGTCTG-AGGTGGACAGGAA
CTGCCGGCACAACTACGAGATTT---TTACCCGTTTCCTC---GTGGGGCGGCAA-
>EU107740.1_Falco_naumanni
AGGTTTTCCAGGAATATGCCAAA-TCAGAGTGTCACCACTTCAACGGCACCGAGCGGGT-
-GAGGTTCCTGC----AGAAGTACA-ACTACAACCGG---CAGCTGTAC-GCACACTTCG
ACAGCGACCTGG-GGT-ACTTCGTGGCC-GACAGCCCCATGGGCGAG-TCCACT-GTGAG
GTATTGGAAC-AGTCAATCCGAGATAT-TGGACAACGCACGGTCTG-AGGTGGACAGGTT
CTGCCGGCACAACTACGAGATTT---TTACCCATTTCCTC---GTGGGGCGGCAA-
>EU107741.1_Falco_naumanni
AGGTTTTCCAGGAATATGGCACA-TCAGAGTGTCACTACTTCAACGGCACCGAGCGGGT-
-GAGGTTCCTGG----ACAAGTACA-TCTACAACCGG---CAGCTGTAC-GCACACTTCG
ACAGCGACGTGG-GGT-ACTACGTGGCC-GACAGCCCCATGGGCGAG-TCCACT-GTGAG
GTATTGGAAC-AGTCAACCCGAGATAT-TGGACGACGCACGGTCTG-AGGTGGACAGGTA
CTGCCGGCACAACTACGAGGTGT---CTACCCCTTTCCTC---GTGGGGCGGCAA-
>EU107742.1_Falco_naumanni
AGGTTTTCCAGGAATATGGCACA-TCAGAGTGTCACTACTTCAACGGCACCGAGCGGGT-
-GAGGTTCCTGG----ACAAGTACA-TCTACAACCGG---CAGCTGTAC-GCACACTTCG
ACAGCGACGTGG-GGT-ACTACGTGGCC-GACAGCCCCGTGGGCGAG-TCCACT-GTGAG
GTATTGGAAC-AGTCAACCCGAGATAT-TGGACGACGCACGGTCTG-CGGTGGACAGGAT
CTGCCGGCACAACTACGAGGTGT---CTACCCCTTTCCTC---GTGGGGCGGCAA-
>EU107743.1_Falco_naumanni
AGGTTTTCCAGGAATATGGCACA-TCAGAGTGTCACTACTTCAACGGCACCGAGCGGGT-
-GAGGTTCCTGG----ACAAGTACA-TCTACAACCGG---CAGCTGTAC-GCACACTTCG
ACAGCGACCTGG-GGT-ACTTCGTGGCC-GACAGCCCCATGGGCGAG-TCCACT-GTGAG
GTATTGGAAC-AGTCAACCCGAGATAT-TGGACGACGCACGGTCTG-AGGTGGACAGGTA
CTGCCGGCACAACTACGAGGTGT---CTACCCCTTTCCTC---GTGGGGCGGCAA-
>EU107744.1_Falco_naumanni
AGGTTTTCCAGGAATATGGCACA-TCAGAGTGTCACTACTTCAACGGCACCGAGCGGGT-
-GAGGTTCCTGG----ACAAGTACA-TCTACAACCGG---CAGCTGTAC-GCACACTTCG
ACAGCGACCTGG-GGT-ACTTCGTGGCC-GACAGCCCCATGGGCGAG-TCCACT-GTGAG
GTATTTTAAC-AGTCAACCCGAGATAT-TGGAGGACAAACGGTCTG-CGGTGGACAGGTT
CTGCCGGCACAACTACGAGGTGT---CTACCCCTTTCCTC---GTGGGGCGGCAA-
>EU107745.1_Falco_naumanni
AGGTTTTCCAGGAATATGGCACA-TCAGAGTGTCACTACTTCAACGGCACCGAGCGGGT-
-GAGGTTCCTGG----ACAAGTACA-TCTACAACCGG---CAGCTGTAC-GCACACTTCG
ACAGCGACGTGG-GGT-ACTACGTGGCC-GACAGCCCCATGGGCGAG-TCCACT-GCGAG
GTATTGGAAC-AGTCAACCCGAGATAT-TGGACGACGCACGGTCTG-CGGTGGACAGGAT
CTGCCGGCACAACTACGAGGTGT---CTACCCCTTTCCTC---GTGAGGCGGCAA-
>EU107746.1_Falco_naumanni
AGGTTTTCCAGGAATATGCCAAA-TCAGAGTGTCACCACTTCAACGGCACCGAGCGGGT-
-GAGGTTCCTGG----ACAACTACA-TCTACAACCGG---CAGCAGTAC-CTACACTTCG
ACAGCGACGTGG-GGT-ACTTCGTGGCC-GACAGCCCCGTGAGCGAG-TCTGCT-GTGAG
GTATTTAAAC-AGTCAATCCGAGATAT-TGGAGGACAGACGGTCTG-CGGTGGACAGGTA
CTGCCGGCACAACTACGAGGTGT---CTACCCCTTTCCTC---GTGAGGCGGCAA-
>EU118314.1_Falco_tinnunculus
AGGTTTTCCAGCAGTCCTTCAAG-CCTGAGTGTCACCACTTCAACGGCACCGAGCGGGT-
-GAGGTACCTGG----AGAAGCACA-TCTACAACCGG---CAGCAGTAC-GTACACTTCG
ACAGCGACGTGG-GGT-ACTACGTGGCC-GACAGCCCCATGGGCGAG-TCTGAT-GCGAG
GTATTGGAAC-GGTCAACCCGAGATAT-TGGAGGACGCACGGTCTA-CGGTGGACAGGAT
CTGCCGGCACAACTACGAGATTT---ATACCCGTTTCCTC---GTGGGGCGGCAA-
>EU118315.1_Falco_tinnunculus
AGGTTTTCCAGCAGTCCTTCAAG-CCTGAGTGTCACCACTTCAACGGCACCGAGCGGGT-
-GAGGTACCTGG----AGAAGCACA-TCTACAACCGG---CAGCAGTAC-GTACACTTCG
ACAGCGACGTGG-GGT-ACTACGTGGCC-GACAGCCCCGTGGGCGAG-TCTGAT-GCGAG
GTATTGGAAC-GGTCAACCCGAGATAT-TGGAGGACGCACGGTCTA-CGGTGGACAGGAT
CTGCCGGCACAACTACGAGATTT---ATACCCGTTTCCTT---GTGGGGCGGCAA-
>EU118316.1_Falco_tinnunculus
AGGTTTTCCAGCAGTCCTTCAAG-CCTGAGTGTCACCACTTCAACGGCACCGAGCGGGT-
-GAGGCTCCTGG----AGAAGCGCA-TCTACAACCGG---CAGCAGTAC-GTACACTTCG
ACAGCGACGTGG-GGT-ACTACGTGGCC-GACAGTCCCATGGGCGAG-TCTGAT-GCGAG
GTATTGGAAC-AGTCAACCCGAGATAT-TGGAGGACGCACGGTCTG-CGGTGGACAGGAT
CTGCCGGCACAACTACGAGATTT---ATACCCGTTTCCTC---GTGGGGCGGCAA-
>EU118317.1_Falco_tinnunculus
AGGTTTTCCAGGAGTCCTTCAAG-CCTGAGTGTCACCACTTCAACGGCACCGAGCGGGT-
-GAGGTACCTGG----AGAAGTACA-TCTACAACCGG---CAGCTGTAC-CTACACTTCG
ACAGCGACGTGG-GGT-ACTTCGTGGCC-GACAGCCCCGTGGGCGAG-TCCACT-GTGAG
GTATTGGAAC-AGTCAACCCGAGATGT-TGGAGGACAGACGGTCTG-TGGCGGACAGGAT
CTGCCGGCACAACTACGAGGTGT---CTACCCCTTTCCTC---GTGAGGCGGCAA-
>EU118318.1_Falco_tinnunculus
AGGTTTTCCAGGAGTCCTTCAAG-GCTGAGTGTCACCACTTCAACGGCACCGAGCGGGT-
[truncated: 1,322,351 more chars]
